# Supplementary material for: Comprehensive characterization of copy number variation (CNV) called from array, long- and short-read data
Source: BMC Genomics. 2021 Nov 17;22:826. doi: 10.1186/s12864-021-08082-3 (PMC8596897; doi:10.1186/s12864-021-08082-3)
Supplement: Supplementary file 1 — Additional file 1 Unfiltered CNV datasets for the three technologies. Original datasets, annotated with duphold score and SVIM score (for long reads). The long-read datasets were included at a size cutoff of 500 bp, while the short-read ones at a cutoff of 100 bp. In the analyses only CNVs > 500 bp are considered. [file 12864_2021_8082_MOESM1_ESM.xlsx]

## Sheet: array_DEL.HQ.bed
Chromosome	Start	End	CNV id	duphold score
chr1	82170	98602	HQ.DEL.affyceu_NA12878.chr1:82170-98602.1	0
chr1	7569215	7571521	HQ.DEL.hapmap_NA12878.chr1:7569215-7571521.1	0.666667
chr1	9596173	9597928	HQ.DEL.hapmap_NA12878.chr1:9596173-9597928.1	0.574468
chr1	10482550	10483507	HQ.DEL.hapmap_NA12878.chr1:10482550-10483507.1	0.531915
chr1	16152274	16155502	HQ.DEL.hapmap_NA12878.chr1:16152274-16155502.1	0.511628
chr1	35102307	35111970	HQ.DEL.hapmap_NA12878.chr1:35102307-35111970.1	0.609756
chr1	39998696	40001204	HQ.DEL.hapmap_NA12878.chr1:39998696-40001204.1	0.529412
chr1	53594192	53595574	HQ.DEL.hapmap_NA12878.chr1:53594192-53595574.1	0.44898
chr1	58743911	58744811	HQ.DEL.hapmap_NA12878.chr1:58743911-58744811.1	0
chr1	58744117	58745033	HQ.DEL.chips_TYPE.chr1:58744117-58745033.1	0
chr1	72762662	72811135	HQ.DEL.cytotrio_NA12878_orig.chr1:72762662-72811135.1	0
chr1	72762662	72814783	HQ.DEL.chips_TYPE.chr1:72762662-72814783.3	0
chr1	72766282	72811969	HQ.DEL.hapmap_NA12878.chr1:72766282-72811969.1	0
chr1	72768418	72811148	HQ.DEL.affyceu_NA12878.chr1:72768418-72811148.2	0
chr1	89476419	89478526	HQ.DEL.hapmap_NA12878.chr1:89476419-89478526.1	0.586957
chr1	92232083	92233422	HQ.DEL.hapmap_NA12878.chr1:92232083-92233422.1	0.52
chr1	94288287	94291362	HQ.DEL.hapmap_NA12878.chr1:94288287-94291362.1	0
chr1	108402984	108405403	HQ.DEL.hapmap_NA12878.chr1:108402984-108405403.1	0.56
chr1	108733355	108737405	HQ.DEL.hapmap_NA12878.chr1:108733355-108737405.1	0.509804
chr1	108734235	108737496	HQ.DEL.chips_TYPE.chr1:108734235-108737496.1	0.565217
chr1	109573261	109575559	HQ.DEL.hapmap_NA12878.chr1:109573261-109575559.1	0.519231
chr1	110186846	110191122	HQ.DEL.hapmap_NA12878.chr1:110186846-110191122.1	0
chr1	152555610	152590091	HQ.DEL.hapmap_NA12878.chr1:152555610-152590091.1	0.490566
chr1	152759358	152773905	HQ.DEL.chips_TYPE.chr1:152759358-152773905.3	0
chr1	152759678	152768700	HQ.DEL.affyceu_NA12878.chr1:152759678-152768700.3	0
chr1	152760089	152771114	HQ.DEL.hapmap_NA12878.chr1:152760089-152771114.1	0
chr1	152761910	152776589	HQ.DEL.cytotrio_NA12878_orig.chr1:152761910-152776589.1	0
chr1	158867528	158870050	HQ.DEL.hapmap_NA12878.chr1:158867528-158870050.1	0
chr1	158867802	158869733	HQ.DEL.chips_TYPE.chr1:158867802-158869733.1	0
chr1	158961733	158966297	HQ.DEL.hapmap_NA12878.chr1:158961733-158966297.1	0.470588
chr1	159012766	159019831	HQ.DEL.hapmap_NA12878.chr1:159012766-159019831.1	0.566038
chr1	159648762	159649629	HQ.DEL.hapmap_NA12878.chr1:159648762-159649629.1	0.607843
chr1	180747033	180756127	HQ.DEL.chips_NO_TYPE_cons.chr1:180747033-180756127.3	0.574074
chr1	180750406	180755506	HQ.DEL.hapmap_NA12878.chr1:180750406-180755506.1	0.55102
chr1	180750568	180755199	HQ.DEL.penn.chr1:180750568-180755199.2	0.634146
chr1	183581362	183589167	HQ.DEL.cytotrio_NA12878_orig.chr1:183581362-183589167.1	0.5
chr1	185009886	185011740	HQ.DEL.hapmap_NA12878.chr1:185009886-185011740.1	0.482143
chr1	187464835	187466483	HQ.DEL.hapmap_NA12878.chr1:187464835-187466483.1	0.54902
chr1	187715748	187722278	HQ.DEL.hapmap_NA12878.chr1:187715748-187722278.1	0
chr1	187715853	187723720	HQ.DEL.chips_TYPE.chr1:187715853-187723720.2	0
chr1	189696955	189786872	HQ.DEL.chips_TYPE.chr1:189696955-189786872.7	0.531915
chr1	189705795	189783356	HQ.DEL.penn.chr1:189705795-189783356.7	0.585366
chr1	189706077	189783980	HQ.DEL.cytotrio_NA12878_orig.chr1:189706077-189783980.1	0.648649
chr1	194450274	194454737	HQ.DEL.hapmap_NA12878.chr1:194450274-194454737.1	0
chr1	207292502	207293208	HQ.DEL.hapmap_NA12878.chr1:207292502-207293208.1	0
chr1	207541995	207545574	HQ.DEL.hapmap_NA12878.chr1:207541995-207545574.1	0.483333
chr1	222373943	222380499	HQ.DEL.hapmap_NA12878.chr1:222373943-222380499.1	0.519231
chr1	229811155	229821740	HQ.DEL.cytotrio_NA12878_orig.chr1:229811155-229821740.1	0
chr1	229811155	229822279	HQ.DEL.chips_TYPE.chr1:229811155-229822279.3	0
chr1	229812526	229820631	HQ.DEL.hapmap_NA12878.chr1:229812526-229820631.1	0
chr1	234319179	234319651	HQ.DEL.hapmap_NA12878.chr1:234319179-234319651.1	0.568627
chr1	248720905	248812363	HQ.DEL.chips_TYPE.chr1:248720905-248812363.5	0
chr1	248729106	248795518	HQ.DEL.hapmap_NA12878.chr1:248729106-248795518.2	0
chr1	248741531	248795110	HQ.DEL.penn.chr1:248741531-248795110.3	0
chr1	248749194	248810646	HQ.DEL.affyceu_NA12878.chr1:248749194-248810646.3	0
chr1	248807607	248812110	HQ.DEL.chips_NO_TYPE_cons.chr1:248807607-248812110.4	0
chr1	248808322	248808891	HQ.DEL.hapmap_NA12878.chr1:248808322-248808891.1	0
chr2	3732830	3737798	HQ.DEL.hapmap_NA12878.chr2:3732830-3737798.1	0.448276
chr2	4204633	4223539	HQ.DEL.chips_TYPE.chr2:4204633-4223539.4	0.56
chr2	4204794	4223770	HQ.DEL.hapmap_NA12878.chr2:4204794-4223770.1	0.54902
chr2	14702922	14710627	HQ.DEL.chips_TYPE.chr2:14702922-14710627.3	0.5625
chr2	14703507	14710487	HQ.DEL.affyceu_NA12878.chr2:14703507-14710487.2	0.541667
chr2	14704166	14710045	HQ.DEL.hapmap_NA12878.chr2:14704166-14710045.1	0.520833
chr2	14704369	14709611	HQ.DEL.penn.chr2:14704369-14709611.1	0.581395
chr2	22688510	22689942	HQ.DEL.hapmap_NA12878.chr2:22688510-22689942.1	0.510204
chr2	33224505	33227313	HQ.DEL.hapmap_NA12878.chr2:33224505-33227313.1	0.470588
chr2	34523689	34525820	HQ.DEL.hapmap_NA12878.chr2:34523689-34525820.1	0.470588
chr2	34687269	34737353	HQ.DEL.chips_TYPE.chr2:34687269-34737353.5	0.482143
chr2	34695430	34736585	HQ.DEL.hapmap_NA12878.chr2:34695430-34736585.1	0.480769
chr2	34699315	34737163	HQ.DEL.affyceu_NA12878.chr2:34699315-34737163.2	0.641026
chr2	35967122	35997473	HQ.DEL.chips_TYPE.chr2:35967122-35997473.3	0
chr2	35967122	35997473	HQ.DEL.cytotrio_NA12878_orig.chr2:35967122-35997473.1	0
chr2	35975973	35987947	HQ.DEL.affyceu_NA12878.chr2:35975973-35987947.2	0
chr2	35976255	35997482	HQ.DEL.hapmap_NA12878.chr2:35976255-35997482.1	0
chr2	42346150	42347102	HQ.DEL.hapmap_NA12878.chr2:42346150-42347102.1	0.537037
chr2	51926276	51927740	HQ.DEL.chips_TYPE.chr2:51926276-51927740.4	0.566038
chr2	51926599	51926904	HQ.DEL.penn.chr2:51926599-51926904.4	0.674419
chr2	51926634	51927772	HQ.DEL.hapmap_NA12878.chr2:51926634-51927772.1	0.557692
chr2	52738982	52790140	HQ.DEL.chips_TYPE.chr2:52738982-52790140.4	0
chr2	52738982	52791331	HQ.DEL.cytotrio_NA12878_orig.chr2:52738982-52791331.1	0
chr2	52749417	52785316	HQ.DEL.hapmap_NA12878.chr2:52749417-52785316.1	0
chr2	52754468	52781542	HQ.DEL.affyceu_NA12878.chr2:52754468-52781542.2	0
chr2	52759890	52784952	HQ.DEL.penn.chr2:52759890-52784952.1	0
chr2	54565628	54567472	HQ.DEL.hapmap_NA12878.chr2:54565628-54567472.1	0
chr2	54565729	54567441	HQ.DEL.chips_TYPE.chr2:54565729-54567441.1	0
chr2	59623296	59631007	HQ.DEL.hapmap_NA12878.chr2:59623296-59631007.1	0.510204
chr2	66505626	66507613	HQ.DEL.hapmap_NA12878.chr2:66505626-66507613.1	0.489362
chr2	66505650	66507342	HQ.DEL.chips_TYPE.chr2:66505650-66507342.1	0.511111
chr2	70124795	70125555	HQ.DEL.hapmap_NA12878.chr2:70124795-70125555.1	0
chr2	76773726	76775435	HQ.DEL.hapmap_NA12878.chr2:76773726-76775435.1	0
chr2	76773793	76775293	HQ.DEL.chips_TYPE.chr2:76773793-76775293.1	0
chr2	79076627	79081290	HQ.DEL.hapmap_NA12878.chr2:79076627-79081290.1	0
chr2	89132095	89161443	HQ.DEL.chips_TYPE.chr2:89132095-89161443.2	0.0294118
chr2	89136052	89157803	HQ.DEL.affyceu_NA12878.chr2:89136052-89157803.2	0.5
chr2	98025649	98164534	HQ.DEL.chips_TYPE.chr2:98025649-98164534.3	0
chr2	98063358	98162176	HQ.DEL.cytotrio_NA12878_orig.chr2:98063358-98162176.1	0
chr2	98063372	98162189	HQ.DEL.affyceu_NA12878.chr2:98063372-98162189.2	0
chr2	98129479	98164533	HQ.DEL.chips_NO_TYPE_cons.chr2:98129479-98164533.3	0
chr2	102232597	102233391	HQ.DEL.hapmap_NA12878.chr2:102232597-102233391.1	0.521739
chr2	102232620	102233274	HQ.DEL.chips_TYPE.chr2:102232620-102233274.1	0.545455
chr2	106695029	106696297	HQ.DEL.hapmap_NA12878.chr2:106695029-106696297.1	0.472727
chr2	108855330	108856331	HQ.DEL.hapmap_NA12878.chr2:108855330-108856331.1	0
chr2	109690230	109695131	HQ.DEL.hapmap_NA12878.chr2:109690230-109695131.1	0.565217
chr2	116662065	116662678	HQ.DEL.hapmap_NA12878.chr2:116662065-116662678.1	0.519231
chr2	116662094	116662631	HQ.DEL.chips_TYPE.chr2:116662094-116662631.1	0.5
chr2	121797526	121798787	HQ.DEL.hapmap_NA12878.chr2:121797526-121798787.1	0.346154
chr2	123476418	123485387	HQ.DEL.chips_NO_TYPE_cons.chr2:123476418-123485387.1	0.55102
chr2	123477291	123482469	HQ.DEL.hapmap_NA12878.chr2:123477291-123482469.1	0.489362
chr2	126443174	126451968	HQ.DEL.hapmap_NA12878.chr2:126443174-126451968.1	0.541667
chr2	127674758	127677272	HQ.DEL.hapmap_NA12878.chr2:127674758-127677272.1	0
chr2	129638272	129643395	HQ.DEL.chips_NO_TYPE_cons.chr2:129638272-129643395.1	0.666667
chr2	129638490	129646581	HQ.DEL.hapmap_NA12878.chr2:129638490-129646581.1	0.568182
chr2	130241565	130254582	HQ.DEL.chips_NO_TYPE_cons.chr2:130241565-130254582.5	0.481481
chr2	130242130	130251342	HQ.DEL.chips_TYPE.chr2:130242130-130251342.5	0.442308
chr2	130242413	130250978	HQ.DEL.penn.chr2:130242413-130250978.3	0.45098
chr2	130242446	130250931	HQ.DEL.hapmap_NA12878.chr2:130242446-130250931.1	0.46
chr2	130793883	130823235	HQ.DEL.chips_NO_TYPE_cons.chr2:130793883-130823235.1	0.659091
chr2	132292077	132307136	HQ.DEL.penn.chr2:132292077-132307136.2	0.584906
chr2	133669758	133674534	HQ.DEL.chips_NO_TYPE_cons.chr2:133669758-133674534.1	0.62
chr2	133672188	133674783	HQ.DEL.hapmap_NA12878.chr2:133672188-133674783.1	0.52
chr2	133672233	133676214	HQ.DEL.cytotrio_NA12878_orig.chr2:133672233-133676214.1	0.557692
chr2	146862598	146877112	HQ.DEL.hapmap_NA12878.chr2:146862598-146877112.1	0
chr2	146863238	146872376	HQ.DEL.chips_NO_TYPE_cons.chr2:146863238-146872376.2	0
chr2	146864369	146877612	HQ.DEL.chips_TYPE.chr2:146864369-146877612.2	0
chr2	146864404	146866934	HQ.DEL.affyceu_NA12878.chr2:146864404-146866934.2	0
chr2	151031148	151038204	HQ.DEL.hapmap_NA12878.chr2:151031148-151038204.1	0.5
chr2	151031451	151037730	HQ.DEL.chips_TYPE.chr2:151031451-151037730.2	0.520833
chr2	155818580	155830996	HQ.DEL.chips_TYPE.chr2:155818580-155830996.4	0.5
chr2	155818973	155830150	HQ.DEL.hapmap_NA12878.chr2:155818973-155830150.1	0.529412
chr2	159959358	159961014	HQ.DEL.chips_TYPE.chr2:159959358-159961014.1	0
chr2	159959794	159960963	HQ.DEL.hapmap_NA12878.chr2:159959794-159960963.1	0
chr2	177265710	177271922	HQ.DEL.hapmap_NA12878.chr2:177265710-177271922.1	0.5
chr2	180060110	180083212	HQ.DEL.hapmap_NA12878.chr2:180060110-180083212.1	0.537037
chr2	182856916	182857575	HQ.DEL.hapmap_NA12878.chr2:182856916-182857575.1	0.574074
chr2	184085170	184089822	HQ.DEL.penn.chr2:184085170-184089822.2	0.634146
chr2	184085446	184090996	HQ.DEL.hapmap_NA12878.chr2:184085446-184090996.1	0.464286
chr2	184085453	184089724	HQ.DEL.affyceu_NA12878.chr2:184085453-184089724.1	0.590909
chr2	184085620	184094130	HQ.DEL.chips_NO_TYPE_cons.chr2:184085620-184094130.4	0.632653
chr2	194689555	194697784	HQ.DEL.hapmap_NA12878.chr2:194689555-194697784.1	0
chr2	204182055	204191474	HQ.DEL.hapmap_NA12878.chr2:204182055-204191474.1	0.520833
chr2	204182084	204191326	HQ.DEL.chips_TYPE.chr2:204182084-204191326.1	0.520833
chr2	208350677	208359498	HQ.DEL.chips_TYPE.chr2:208350677-208359498.3	0.472727
chr2	208350852	208359404	HQ.DEL.hapmap_NA12878.chr2:208350852-208359404.1	0.472727
chr2	208351315	208357838	HQ.DEL.penn.chr2:208351315-208357838.1	0.675676
chr2	215728820	215730870	HQ.DEL.hapmap_NA12878.chr2:215728820-215730870.1	0.537037
chr2	217955979	217957265	HQ.DEL.hapmap_NA12878.chr2:217955979-217957265.1	0
chr2	217956006	217957389	HQ.DEL.chips_TYPE.chr2:217956006-217957389.2	0
chr2	217956535	217957148	HQ.DEL.penn.chr2:217956535-217957148.2	0
chr2	220052107	220054328	HQ.DEL.hapmap_NA12878.chr2:220052107-220054328.2	0
chr3	224614	233788	HQ.DEL.chips_NO_TYPE_cons.chr3:224614-233788.3	0
chr3	227312	234726	HQ.DEL.chips_TYPE.chr3:227312-234726.3	0
chr3	228631	234368	HQ.DEL.hapmap_NA12878.chr3:228631-234368.1	0
chr3	6648835	6654402	HQ.DEL.chips_TYPE.chr3:6648835-6654402.2	0.56
chr3	6650271	6654513	HQ.DEL.hapmap_NA12878.chr3:6650271-6654513.1	0.541667
chr3	8325612	8326814	HQ.DEL.hapmap_NA12878.chr3:8325612-8326814.1	0.518519
chr3	11108322	11113177	HQ.DEL.hapmap_NA12878.chr3:11108322-11113177.1	0.54717
chr3	13140732	13143407	HQ.DEL.chips_NO_TYPE_cons.chr3:13140732-13143407.4	0.693878
chr3	13141525	13142575	HQ.DEL.hapmap_NA12878.chr3:13141525-13142575.1	0
chr3	13141553	13142439	HQ.DEL.chips_TYPE.chr3:13141553-13142439.4	0
chr3	13141936	13142439	HQ.DEL.penn.chr3:13141936-13142439.2	0
chr3	16239062	16241371	HQ.DEL.cytotrio_NA12878_orig.chr3:16239062-16241371.1	0.56
chr3	16239122	16241316	HQ.DEL.hapmap_NA12878.chr3:16239122-16241316.1	0.5625
chr3	21723726	21725961	HQ.DEL.hapmap_NA12878.chr3:21723726-21725961.1	0.519231
chr3	21723978	21725811	HQ.DEL.chips_TYPE.chr3:21723978-21725811.1	0.519231
chr3	25030835	25032206	HQ.DEL.hapmap_NA12878.chr3:25030835-25032206.1	0.381818
chr3	26450962	26452257	HQ.DEL.hapmap_NA12878.chr3:26450962-26452257.1	0.436364
chr3	32102084	32107962	HQ.DEL.hapmap_NA12878.chr3:32102084-32107962.1	0.5
chr3	47490695	47493389	HQ.DEL.hapmap_NA12878.chr3:47490695-47493389.1	0.473684
chr3	65187405	65215168	HQ.DEL.chips_TYPE.chr3:65187405-65215168.7	0.565217
chr3	65188921	65214735	HQ.DEL.hapmap_NA12878.chr3:65188921-65214735.1	0.510204
chr3	65189293	65214685	HQ.DEL.penn.chr3:65189293-65214685.5	0.568182
chr3	68631989	68640250	HQ.DEL.hapmap_NA12878.chr3:68631989-68640250.1	0.537037
chr3	68739499	68747867	HQ.DEL.hapmap_NA12878.chr3:68739499-68747867.1	0.5
chr3	95465880	95468309	HQ.DEL.hapmap_NA12878.chr3:95465880-95468309.1	0.52
chr3	98409865	98415400	HQ.DEL.chips_TYPE.chr3:98409865-98415400.1	0
chr3	98410249	98414880	HQ.DEL.hapmap_NA12878.chr3:98410249-98414880.1	0
chr3	98899096	98902405	HQ.DEL.hapmap_NA12878.chr3:98899096-98902405.1	0
chr3	98899632	98902558	HQ.DEL.chips_TYPE.chr3:98899632-98902558.1	0
chr3	98941121	98950199	HQ.DEL.chips_NO_TYPE_cons.chr3:98941121-98950199.2	0.557692
chr3	98943596	98949668	HQ.DEL.hapmap_NA12878.chr3:98943596-98949668.1	0.5
chr3	98944763	98950964	HQ.DEL.affyceu_NA12878.chr3:98944763-98950964.1	0.627907
chr3	99628795	99629618	HQ.DEL.hapmap_NA12878.chr3:99628795-99629618.1	0.431373
chr3	99628822	99629567	HQ.DEL.chips_TYPE.chr3:99628822-99629567.1	0.431373
chr3	100521677	100522512	HQ.DEL.hapmap_NA12878.chr3:100521677-100522512.1	0.509804
chr3	104278144	104279042	HQ.DEL.hapmap_NA12878.chr3:104278144-104279042.1	0.673469
chr3	124936344	124936985	HQ.DEL.hapmap_NA12878.chr3:124936344-124936985.1	0
chr3	129761991	129808869	HQ.DEL.chips_TYPE.chr3:129761991-129808869.3	0
chr3	129763698	129806236	HQ.DEL.affyceu_NA12878.chr3:129763698-129806236.2	0
chr3	129769827	129807105	HQ.DEL.penn.chr3:129769827-129807105.1	0
chr3	130131959	130132890	HQ.DEL.hapmap_NA12878.chr3:130131959-130132890.1	0.468085
chr3	130132202	130132851	HQ.DEL.penn.chr3:130132202-130132851.1	0.534884
chr3	131708261	131713399	HQ.DEL.hapmap_NA12878.chr3:131708261-131713399.1	0.509434
chr3	136020773	136026295	HQ.DEL.hapmap_NA12878.chr3:136020773-136026295.1	0.5
chr3	144888503	144889003	HQ.DEL.hapmap_NA12878.chr3:144888503-144889003.1	0.566038
chr3	146385189	146390341	HQ.DEL.hapmap_NA12878.chr3:146385189-146390341.1	0
chr3	146386341	146390605	HQ.DEL.chips_TYPE.chr3:146386341-146390605.1	0
chr3	156092052	156093564	HQ.DEL.hapmap_NA12878.chr3:156092052-156093564.1	0.6
chr3	159257020	159257642	HQ.DEL.hapmap_NA12878.chr3:159257020-159257642.1	0.480769
chr3	159461407	159463400	HQ.DEL.hapmap_NA12878.chr3:159461407-159463400.1	0.454545
chr3	159461456	159463169	HQ.DEL.penn.chr3:159461456-159463169.1	0.510204
chr3	162512139	162626613	HQ.DEL.hapmap_NA12878.chr3:162512139-162626613.2	0.413793
chr3	162717329	162722217	HQ.DEL.hapmap_NA12878.chr3:162717329-162722217.1	0
chr3	162717846	162723252	HQ.DEL.chips_TYPE.chr3:162717846-162723252.1	0
chr3	162764944	162769062	HQ.DEL.hapmap_NA12878.chr3:162764944-162769062.1	0
chr3	162765807	162769007	HQ.DEL.chips_TYPE.chr3:162765807-162769007.1	0
chr3	177294490	177297536	HQ.DEL.hapmap_NA12878.chr3:177294490-177297536.1	0.518519
chr3	177294557	177297446	HQ.DEL.chips_TYPE.chr3:177294557-177297446.1	0.528302
chr3	178550206	178550880	HQ.DEL.hapmap_NA12878.chr3:178550206-178550880.1	0.438596
chr3	187732845	187734911	HQ.DEL.hapmap_NA12878.chr3:187732845-187734911.1	0.530612
chr3	189737261	189740574	HQ.DEL.hapmap_NA12878.chr3:189737261-189740574.1	0.56
chr3	192875347	192885399	HQ.DEL.hapmap_NA12878.chr3:192875347-192885399.1	0.6
chr4	6651264	6652913	HQ.DEL.hapmap_NA12878.chr4:6651264-6652913.1	0
chr4	6895182	6900570	HQ.DEL.hapmap_NA12878.chr4:6895182-6900570.1	0.627907
chr4	9456977	9479345	HQ.DEL.affyceu_NA12878.chr4:9456977-9479345.1	0
chr4	9459097	9482329	HQ.DEL.chips_NO_TYPE_cons.chr4:9459097-9482329.2	0
chr4	10391534	10402732	HQ.DEL.chips_TYPE.chr4:10391534-10402732.2	0.465517
chr4	10391951	10403481	HQ.DEL.hapmap_NA12878.chr4:10391951-10403481.1	0.482143
chr4	10392354	10400668	HQ.DEL.affyceu_NA12878.chr4:10392354-10400668.1	0.595238
chr4	34779025	34829131	HQ.DEL.chips_TYPE.chr4:34779025-34829131.5	0
chr4	34779031	34824170	HQ.DEL.cytotrio_NA12878_orig.chr4:34779031-34824170.1	0
chr4	34780061	34828809	HQ.DEL.hapmap_NA12878.chr4:34780061-34828809.1	0
chr4	34785955	34818502	HQ.DEL.penn.chr4:34785955-34818502.2	0
chr4	34786500	34824725	HQ.DEL.affyceu_NA12878.chr4:34786500-34824725.2	0
chr4	40025327	40026129	HQ.DEL.hapmap_NA12878.chr4:40025327-40026129.1	0.590909
chr4	49291192	49309854	HQ.DEL.affyceu_NA12878.chr4:49291192-49309854.1	0.256881
chr4	61330130	61334710	HQ.DEL.hapmap_NA12878.chr4:61330130-61334710.1	0.52
chr4	61939167	61942248	HQ.DEL.hapmap_NA12878.chr4:61939167-61942248.1	0.520833
chr4	65719076	65719562	HQ.DEL.hapmap_NA12878.chr4:65719076-65719562.1	0
chr4	65719103	65719506	HQ.DEL.chips_TYPE.chr4:65719103-65719506.1	0
chr4	69352550	69521133	HQ.DEL.chips_TYPE.chr4:69352550-69521133.5	0
chr4	69360488	69489335	HQ.DEL.affyceu_NA12878.chr4:69360488-69489335.2	0
chr4	69372327	69542499	HQ.DEL.hapmap_NA12878.chr4:69372327-69542499.2	0
chr4	69374415	69551731	HQ.DEL.chips_NO_TYPE_cons.chr4:69374415-69551731.5	0
chr4	69405496	69417886	HQ.DEL.penn.chr4:69405496-69417886.1	0
chr4	69422145	69466245	HQ.DEL.penn.chr4:69422145-69466245.1	0
chr4	69435888	69544335	HQ.DEL.cytotrio_NA12878_orig.chr4:69435888-69544335.1	0.0727273
chr4	86974515	86980089	HQ.DEL.affyceu_NA12878.chr4:86974515-86980089.2	0.576923
chr4	86974788	86981259	HQ.DEL.chips_TYPE.chr4:86974788-86981259.4	0.603774
chr4	86976080	86979931	HQ.DEL.cytotrio_NA12878_orig.chr4:86976080-86979931.1	0.519231
chr4	86976391	86980012	HQ.DEL.hapmap_NA12878.chr4:86976391-86980012.1	0.5
chr4	91931552	91935848	HQ.DEL.hapmap_NA12878.chr4:91931552-91935848.1	0.462963
chr4	92160322	92162441	HQ.DEL.hapmap_NA12878.chr4:92160322-92162441.1	0
chr4	107604246	107609234	HQ.DEL.hapmap_NA12878.chr4:107604246-107609234.1	0.509804
chr4	115928721	115931894	HQ.DEL.hapmap_NA12878.chr4:115928721-115931894.1	0.42
chr4	116166829	116180469	HQ.DEL.chips_TYPE.chr4:116166829-116180469.3	0.537037
chr4	116166941	116175247	HQ.DEL.penn.chr4:116166941-116175247.2	0.65
chr4	116166955	116178282	HQ.DEL.hapmap_NA12878.chr4:116166955-116178282.1	0.490909
chr4	117367648	117368494	HQ.DEL.hapmap_NA12878.chr4:117367648-117368494.1	0.563636
chr4	117367803	117368403	HQ.DEL.chips_TYPE.chr4:117367803-117368403.1	0.58
chr4	130066164	130068470	HQ.DEL.hapmap_NA12878.chr4:130066164-130068470.1	0.518519
chr4	133178892	133182910	HQ.DEL.hapmap_NA12878.chr4:133178892-133182910.1	0.615385
chr4	161034952	161084569	HQ.DEL.chips_NO_TYPE_cons.chr4:161034952-161084569.7	0.588235
chr4	161041088	161082466	HQ.DEL.chips_TYPE.chr4:161041088-161082466.7	0.529412
chr4	161879066	161884729	HQ.DEL.chips_TYPE.chr4:161879066-161884729.1	0.464286
chr4	163394008	163396453	HQ.DEL.hapmap_NA12878.chr4:163394008-163396453.1	0
chr4	166003442	166004889	HQ.DEL.hapmap_NA12878.chr4:166003442-166004889.1	0
chr4	166003471	166004657	HQ.DEL.chips_TYPE.chr4:166003471-166004657.1	0
chr4	167004318	167004862	HQ.DEL.hapmap_NA12878.chr4:167004318-167004862.1	0.462963
chr4	172988680	172992916	HQ.DEL.hapmap_NA12878.chr4:172988680-172992916.1	0.521739
chr4	173425019	173434070	HQ.DEL.hapmap_NA12878.chr4:173425019-173434070.1	0
chr4	182056558	182057193	HQ.DEL.hapmap_NA12878.chr4:182056558-182057193.1	0
chr4	182056607	182057107	HQ.DEL.chips_TYPE.chr4:182056607-182057107.1	0
chr4	186441146	186444110	HQ.DEL.chips_TYPE.chr4:186441146-186444110.1	0
chr4	186441628	186444084	HQ.DEL.hapmap_NA12878.chr4:186441628-186444084.1	0
chr4	190985642	190986343	HQ.DEL.penn.chr4:190985642-190986343.1	0.2
chr5	1178138	1180723	HQ.DEL.hapmap_NA12878.chr5:1178138-1180723.1	0
chr5	1178511	1180425	HQ.DEL.chips_TYPE.chr5:1178511-1180425.1	0
chr5	1924604	1925111	HQ.DEL.hapmap_NA12878.chr5:1924604-1925111.1	0
chr5	1924651	1925051	HQ.DEL.chips_TYPE.chr5:1924651-1925051.1	0
chr5	10273006	10274951	HQ.DEL.hapmap_NA12878.chr5:10273006-10274951.1	0
chr5	12810977	12820331	HQ.DEL.hapmap_NA12878.chr5:12810977-12820331.1	0.510204
chr5	16124833	16125678	HQ.DEL.hapmap_NA12878.chr5:16124833-16125678.1	0.571429
chr5	19374821	19376411	HQ.DEL.hapmap_NA12878.chr5:19374821-19376411.1	0.62
chr5	21450792	21452439	HQ.DEL.chips_TYPE.chr5:21450792-21452439.1	0
chr5	26796702	26801907	HQ.DEL.hapmap_NA12878.chr5:26796702-26801907.1	0.48
chr5	27524059	27526393	HQ.DEL.hapmap_NA12878.chr5:27524059-27526393.1	0.54717
chr5	27525390	27526020	HQ.DEL.affyceu_NA12878.chr5:27525390-27526020.1	0.634146
chr5	46271008	46273502	HQ.DEL.affyceu_NA12878.chr5:46271008-46273502.2	0
chr5	57322512	57335945	HQ.DEL.chips_TYPE.chr5:57322512-57335945.2	0
chr5	57323526	57333742	HQ.DEL.hapmap_NA12878.chr5:57323526-57333742.1	0
chr5	60001651	60003708	HQ.DEL.hapmap_NA12878.chr5:60001651-60003708.1	0.519231
chr5	63697966	63703697	HQ.DEL.hapmap_NA12878.chr5:63697966-63703697.1	0.673077
chr5	78109802	78111790	HQ.DEL.hapmap_NA12878.chr5:78109802-78111790.1	0.508772
chr5	78110117	78111674	HQ.DEL.penn.chr5:78110117-78111674.1	0.537037
chr5	83948432	83955098	HQ.DEL.hapmap_NA12878.chr5:83948432-83955098.1	0
chr5	83948491	83955011	HQ.DEL.chips_TYPE.chr5:83948491-83955011.2	0
chr5	86115169	86117832	HQ.DEL.hapmap_NA12878.chr5:86115169-86117832.1	0.464286
chr5	90499770	90502087	HQ.DEL.hapmap_NA12878.chr5:90499770-90502087.1	0
chr5	95966616	95967159	HQ.DEL.hapmap_NA12878.chr5:95966616-95967159.1	0.5
chr5	97401542	97402755	HQ.DEL.hapmap_NA12878.chr5:97401542-97402755.1	0.471698
chr5	98345156	98347360	HQ.DEL.hapmap_NA12878.chr5:98345156-98347360.1	0
chr5	98840392	98842842	HQ.DEL.chips_NO_TYPE_cons.chr5:98840392-98842842.1	0
chr5	104430235	104509804	HQ.DEL.chips_TYPE.chr5:104430235-104509804.7	0.482143
chr5	104432909	104503663	HQ.DEL.hapmap_NA12878.chr5:104432909-104503663.1	0.634146
chr5	112477787	112478379	HQ.DEL.hapmap_NA12878.chr5:112477787-112478379.1	0.571429
chr5	117385486	117393710	HQ.DEL.chips_TYPE.chr5:117385486-117393710.3	0.482759
chr5	117385681	117393156	HQ.DEL.penn.chr5:117385681-117393156.2	0.54902
chr5	117387158	117395999	HQ.DEL.hapmap_NA12878.chr5:117387158-117395999.1	0.527273
chr5	119377904	119382860	HQ.DEL.hapmap_NA12878.chr5:119377904-119382860.1	0
chr5	127335788	127336854	HQ.DEL.hapmap_NA12878.chr5:127335788-127336854.1	0.527273
chr5	135115252	135120861	HQ.DEL.hapmap_NA12878.chr5:135115252-135120861.1	0
chr5	136854920	136856297	HQ.DEL.hapmap_NA12878.chr5:136854920-136856297.1	0
chr5	137806547	137818836	HQ.DEL.chips_TYPE.chr5:137806547-137818836.2	0.54
chr5	137807717	137816625	HQ.DEL.hapmap_NA12878.chr5:137807717-137816625.1	0.5
chr5	144871931	144872750	HQ.DEL.hapmap_NA12878.chr5:144871931-144872750.1	0.530612
chr5	147553094	147555199	HQ.DEL.hapmap_NA12878.chr5:147553094-147555199.1	0
chr5	155311775	155312583	HQ.DEL.hapmap_NA12878.chr5:155311775-155312583.1	0.490196
chr5	166402717	166403337	HQ.DEL.hapmap_NA12878.chr5:166402717-166403337.1	0.463415
chr5	170129779	170131495	HQ.DEL.hapmap_NA12878.chr5:170129779-170131495.1	0.479167
chr5	178109175	178113319	HQ.DEL.hapmap_NA12878.chr5:178109175-178113319.1	0.568182
chr6	5898383	5898838	HQ.DEL.hapmap_NA12878.chr6:5898383-5898838.1	0.595745
chr6	14745229	14745766	HQ.DEL.chips_TYPE.chr6:14745229-14745766.1	0
chr6	18402120	18402881	HQ.DEL.hapmap_NA12878.chr6:18402120-18402881.1	0
chr6	23743271	23746193	HQ.DEL.chips_NO_TYPE_cons.chr6:23743271-23746193.1	0
chr6	31276277	31279081	HQ.DEL.chips_TYPE.chr6:31276277-31279081.1	0.55102
chr6	33583939	33585879	HQ.DEL.hapmap_NA12878.chr6:33583939-33585879.1	0.471698
chr6	33937823	33943036	HQ.DEL.hapmap_NA12878.chr6:33937823-33943036.1	0.58
chr6	48930877	48938505	HQ.DEL.hapmap_NA12878.chr6:48930877-48938505.1	0.5
chr6	51736168	51736776	HQ.DEL.hapmap_NA12878.chr6:51736168-51736776.1	0.596154
chr6	51736175	51736716	HQ.DEL.chips_TYPE.chr6:51736175-51736716.1	0.576923
chr6	53928764	53934834	HQ.DEL.hapmap_NA12878.chr6:53928764-53934834.1	0
chr6	53929213	53935128	HQ.DEL.chips_TYPE.chr6:53929213-53935128.3	0
chr6	53931053	53935402	HQ.DEL.cytotrio_NA12878_orig.chr6:53931053-53935402.1	0
chr6	53931067	53931855	HQ.DEL.affyceu_NA12878.chr6:53931067-53931855.2	0
chr6	53931075	53933608	HQ.DEL.chips_NO_TYPE_cons.chr6:53931075-53933608.3	0
chr6	55825819	55850938	HQ.DEL.chips_TYPE.chr6:55825819-55850938.7	0.54902
chr6	55826123	55846698	HQ.DEL.hapmap_NA12878.chr6:55826123-55846698.1	0.529412
chr6	55826137	55846527	HQ.DEL.penn.chr6:55826137-55846527.5	0.54
chr6	64667010	64668280	HQ.DEL.hapmap_NA12878.chr6:64667010-64668280.1	0.615385
chr6	64667096	64668193	HQ.DEL.chips_TYPE.chr6:64667096-64668193.1	0.66
chr6	66396780	66407209	HQ.DEL.chips_TYPE.chr6:66396780-66407209.3	0.566038
chr6	66399523	66407198	HQ.DEL.cytotrio_NA12878_orig.chr6:66399523-66407198.1	0.595745
chr6	67004972	67051189	HQ.DEL.chips_TYPE.chr6:67004972-67051189.7	0.541667
chr6	67004972	67051189	HQ.DEL.cytotrio_NA12878_orig.chr6:67004972-67051189.1	0.541667
chr6	67008811	67048629	HQ.DEL.affyceu_NA12878.chr6:67008811-67048629.2	0.490196
chr6	67011900	67048885	HQ.DEL.penn.chr6:67011900-67048885.7	0.675676
chr6	67040903	67043254	HQ.DEL.hapmap_NA12878.chr6:67040903-67043254.1	0
chr6	67041697	67043483	HQ.DEL.chips_NO_TYPE_cons.chr6:67041697-67043483.7	0
chr6	72863860	72874518	HQ.DEL.hapmap_NA12878.chr6:72863860-72874518.1	0.481481
chr6	74832500	74833451	HQ.DEL.hapmap_NA12878.chr6:74832500-74833451.1	0.472727
chr6	77097492	77103692	HQ.DEL.hapmap_NA12878.chr6:77097492-77103692.1	0.464286
chr6	78965859	79038415	HQ.DEL.chips_TYPE.chr6:78965859-79038415.5	0.464286
chr6	78967468	79036288	HQ.DEL.hapmap_NA12878.chr6:78967468-79036288.1	0.555556
chr6	100034554	100035273	HQ.DEL.hapmap_NA12878.chr6:100034554-100035273.1	0
chr6	100034580	100035230	HQ.DEL.chips_TYPE.chr6:100034580-100035230.1	0
chr6	101934410	101938966	HQ.DEL.chips_TYPE.chr6:101934410-101938966.2	0.509804
chr6	101934557	101939024	HQ.DEL.hapmap_NA12878.chr6:101934557-101939024.1	0.52
chr6	101934605	101938896	HQ.DEL.penn.chr6:101934605-101938896.1	0.530612
chr6	103736692	103764186	HQ.DEL.hapmap_NA12878.chr6:103736692-103764186.1	0.509434
chr6	105260784	105262877	HQ.DEL.hapmap_NA12878.chr6:105260784-105262877.1	0.634146
chr6	128827511	128829555	HQ.DEL.hapmap_NA12878.chr6:128827511-128829555.1	0.595745
chr6	128828178	128829606	HQ.DEL.penn.chr6:128828178-128829606.2	0.651163
chr6	128828268	128829399	HQ.DEL.affyceu_NA12878.chr6:128828268-128829399.2	0.692308
chr6	128828398	128829618	HQ.DEL.chips_TYPE.chr6:128828398-128829618.3	0.682927
chr6	132113668	132118438	HQ.DEL.chips_TYPE.chr6:132113668-132118438.1	0.509804
chr6	132113933	132118192	HQ.DEL.penn.chr6:132113933-132118192.2	0.52
chr6	132374734	132379091	HQ.DEL.chips_TYPE.chr6:132374734-132379091.2	0.54
chr6	132375570	132378995	HQ.DEL.hapmap_NA12878.chr6:132375570-132378995.1	0.565217
chr6	132704751	132712307	HQ.DEL.penn.chr6:132704751-132712307.2	0.47541
chr6	132705206	132712616	HQ.DEL.chips_TYPE.chr6:132705206-132712616.4	0.482759
chr6	132707651	132712477	HQ.DEL.hapmap_NA12878.chr6:132707651-132712477.1	0.520833
chr6	134268981	134269712	HQ.DEL.hapmap_NA12878.chr6:134268981-134269712.1	0.480769
chr6	141548633	141549965	HQ.DEL.hapmap_NA12878.chr6:141548633-141549965.1	0
chr6	165724052	165732065	HQ.DEL.chips_TYPE.chr6:165724052-165732065.2	0
chr6	165724709	165731958	HQ.DEL.hapmap_NA12878.chr6:165724709-165731958.1	0
chr6	167488131	167489148	HQ.DEL.hapmap_NA12878.chr6:167488131-167489148.1	0
chr6	167488211	167489090	HQ.DEL.chips_TYPE.chr6:167488211-167489090.1	0
chr7	1855970	1863481	HQ.DEL.hapmap_NA12878.chr7:1855970-1863481.1	0.510638
chr7	13021917	13029819	HQ.DEL.chips_TYPE.chr7:13021917-13029819.4	0.509091
chr7	13022130	13028215	HQ.DEL.penn.chr7:13022130-13028215.2	0.565217
chr7	13022272	13028540	HQ.DEL.hapmap_NA12878.chr7:13022272-13028540.1	0.55102
chr7	22434809	22437262	HQ.DEL.chips_TYPE.chr7:22434809-22437262.1	0
chr7	22434822	22436723	HQ.DEL.hapmap_NA12878.chr7:22434822-22436723.1	0
chr7	24038230	24040059	HQ.DEL.hapmap_NA12878.chr7:24038230-24040059.1	0.464286
chr7	26137323	26145721	HQ.DEL.hapmap_NA12878.chr7:26137323-26145721.1	0.52
chr7	28574039	28575217	HQ.DEL.hapmap_NA12878.chr7:28574039-28575217.1	0
chr7	29688509	29690282	HQ.DEL.chips_TYPE.chr7:29688509-29690282.1	0.461538
chr7	29688760	29690262	HQ.DEL.penn.chr7:29688760-29690262.1	0.48
chr7	31314724	31323316	HQ.DEL.chips_NO_TYPE_cons.chr7:31314724-31323316.2	0.555556
chr7	31315488	31318931	HQ.DEL.hapmap_NA12878.chr7:31315488-31318931.1	0
chr7	31590239	31591957	HQ.DEL.hapmap_NA12878.chr7:31590239-31591957.1	0.545455
chr7	54373148	54386517	HQ.DEL.affyceu_NA12878.chr7:54373148-54386517.2	0.212766
chr7	56762029	56769948	HQ.DEL.hapmap_NA12878.chr7:56762029-56769948.1	0.541667
chr7	64716571	64722443	HQ.DEL.hapmap_NA12878.chr7:64716571-64722443.1	0
chr7	64717065	64722042	HQ.DEL.chips_TYPE.chr7:64717065-64722042.2	0
chr7	70420681	70426141	HQ.DEL.chips_TYPE.chr7:70420681-70426141.2	0
chr7	70420989	70425839	HQ.DEL.hapmap_NA12878.chr7:70420989-70425839.1	0
chr7	72269468	72275581	HQ.DEL.hapmap_NA12878.chr7:72269468-72275581.1	0.52
chr7	73829106	73831236	HQ.DEL.hapmap_NA12878.chr7:73829106-73831236.1	0
chr7	81441480	81442585	HQ.DEL.hapmap_NA12878.chr7:81441480-81442585.1	0
chr7	83050418	83051171	HQ.DEL.hapmap_NA12878.chr7:83050418-83051171.1	0.520833
chr7	89810459	89812588	HQ.DEL.hapmap_NA12878.chr7:89810459-89812588.1	0.52
chr7	93541799	93542525	HQ.DEL.hapmap_NA12878.chr7:93541799-93542525.1	0
chr7	93541899	93542604	HQ.DEL.chips_TYPE.chr7:93541899-93542604.1	0
chr7	96543223	96546445	HQ.DEL.hapmap_NA12878.chr7:96543223-96546445.1	0.54717
chr7	97395460	97402475	HQ.DEL.affyceu_NA12878.chr7:97395460-97402475.2	0.583333
chr7	101001018	101007033	HQ.DEL.hapmap_NA12878.chr7:101001018-101007033.1	0.478261
chr7	110181971	110188439	HQ.DEL.hapmap_NA12878.chr7:110181971-110188439.1	0.444444
chr7	126044949	126051476	HQ.DEL.chips_TYPE.chr7:126044949-126051476.3	0
chr7	126045482	126046881	HQ.DEL.affyceu_NA12878.chr7:126045482-126046881.2	0
chr7	126045909	126051433	HQ.DEL.hapmap_NA12878.chr7:126045909-126051433.1	0
chr7	127214985	127217698	HQ.DEL.hapmap_NA12878.chr7:127214985-127217698.1	0.461538
chr7	141741607	141794555	HQ.DEL.hapmap_NA12878.chr7:141741607-141794555.2	0.54717
chr7	141762909	141794925	HQ.DEL.chips_TYPE.chr7:141762909-141794925.4	0.509804
chr7	148073126	148076330	HQ.DEL.hapmap_NA12878.chr7:148073126-148076330.1	0
chr7	156387081	156394378	HQ.DEL.hapmap_NA12878.chr7:156387081-156394378.1	0.519231
chr7	156387156	156394622	HQ.DEL.chips_TYPE.chr7:156387156-156394622.4	0.519231
chr7	156387296	156394396	HQ.DEL.penn.chr7:156387296-156394396.2	0.529412
chr8	593986	599965	HQ.DEL.chips_TYPE.chr8:593986-599965.2	0
chr8	594449	599454	HQ.DEL.hapmap_NA12878.chr8:594449-599454.1	0
chr8	4122794	4124611	HQ.DEL.chips_TYPE.chr8:4122794-4124611.1	0
chr8	4122900	4124927	HQ.DEL.hapmap_NA12878.chr8:4122900-4124927.1	0
chr8	12195912	12241942	HQ.DEL.hapmap_NA12878.chr8:12195912-12241942.1	0
chr8	12207131	12254206	HQ.DEL.chips_TYPE.chr8:12207131-12254206.2	0
chr8	12216009	12247486	HQ.DEL.affyceu_NA12878.chr8:12216009-12247486.2	0
chr8	12231610	12249892	HQ.DEL.chips_NO_TYPE_cons.chr8:12231610-12249892.2	0
chr8	24972402	24990893	HQ.DEL.hapmap_NA12878.chr8:24972402-24990893.1	0.490566
chr8	24972516	24990291	HQ.DEL.chips_TYPE.chr8:24972516-24990291.2	0.565217
chr8	25066730	25070660	HQ.DEL.hapmap_NA12878.chr8:25066730-25070660.1	0.489796
chr8	30604354	30605592	HQ.DEL.hapmap_NA12878.chr8:30604354-30605592.1	0.595745
chr8	39225985	39389243	HQ.DEL.chips_TYPE.chr8:39225985-39389243.4	0.466667
chr8	39231662	39387419	HQ.DEL.hapmap_NA12878.chr8:39231662-39387419.1	0.435484
chr8	39885272	39890906	HQ.DEL.chips_TYPE.chr8:39885272-39890906.2	0.480769
chr8	39885677	39890411	HQ.DEL.hapmap_NA12878.chr8:39885677-39890411.1	0.531915
chr8	40469744	40470288	HQ.DEL.hapmap_NA12878.chr8:40469744-40470288.1	0.541667
chr8	40774718	40779534	HQ.DEL.hapmap_NA12878.chr8:40774718-40779534.1	0
chr8	42189894	42194532	HQ.DEL.chips_TYPE.chr8:42189894-42194532.1	0
chr8	42190562	42194134	HQ.DEL.hapmap_NA12878.chr8:42190562-42194134.1	0
chr8	46842124	46903477	HQ.DEL.penn.chr8:46842124-46903477.1	0.691176
chr8	49092986	49093961	HQ.DEL.hapmap_NA12878.chr8:49092986-49093961.2	0.538462
chr8	75362855	75366994	HQ.DEL.hapmap_NA12878.chr8:75362855-75366994.1	0
chr8	94072142	94077206	HQ.DEL.hapmap_NA12878.chr8:94072142-94077206.1	0.480769
chr8	94072301	94076448	HQ.DEL.chips_TYPE.chr8:94072301-94076448.1	0.6
chr8	96875068	96879582	HQ.DEL.hapmap_NA12878.chr8:96875068-96879582.1	0.471698
chr8	103994756	103996586	HQ.DEL.hapmap_NA12878.chr8:103994756-103996586.1	0
chr8	103994775	103996519	HQ.DEL.chips_TYPE.chr8:103994775-103996519.1	0
chr8	112294084	112296293	HQ.DEL.hapmap_NA12878.chr8:112294084-112296293.1	0
chr8	115079446	115080682	HQ.DEL.hapmap_NA12878.chr8:115079446-115080682.1	0.46
chr8	118874053	118875618	HQ.DEL.hapmap_NA12878.chr8:118874053-118875618.1	0.48
chr8	120153083	120161219	HQ.DEL.hapmap_NA12878.chr8:120153083-120161219.1	0.529412
chr8	127192227	127194539	HQ.DEL.hapmap_NA12878.chr8:127192227-127194539.1	0.480769
chr8	131850764	131852855	HQ.DEL.hapmap_NA12878.chr8:131850764-131852855.1	0.529412
chr8	137160192	137163874	HQ.DEL.hapmap_NA12878.chr8:137160192-137163874.1	0
chr8	138742958	138743856	HQ.DEL.hapmap_NA12878.chr8:138742958-138743856.1	0
chr8	138742985	138743769	HQ.DEL.chips_TYPE.chr8:138742985-138743769.1	0
chr8	144700491	144714743	HQ.DEL.hapmap_NA12878.chr8:144700491-144714743.1	0.5
chr9	4376094	4377777	HQ.DEL.hapmap_NA12878.chr9:4376094-4377777.1	0.5
chr9	5641648	5642801	HQ.DEL.hapmap_NA12878.chr9:5641648-5642801.1	0.472727
chr9	6729261	6729815	HQ.DEL.hapmap_NA12878.chr9:6729261-6729815.1	0.522727
chr9	10404571	10405103	HQ.DEL.hapmap_NA12878.chr9:10404571-10405103.1	0.510204
chr9	23359598	23378488	HQ.DEL.chips_TYPE.chr9:23359598-23378488.2	0.509434
chr9	23362830	23377665	HQ.DEL.hapmap_NA12878.chr9:23362830-23377665.1	0.541667
chr9	36362611	36363818	HQ.DEL.hapmap_NA12878.chr9:36362611-36363818.1	0
chr9	71738126	71743370	HQ.DEL.hapmap_NA12878.chr9:71738126-71743370.1	0
chr9	71895230	71896481	HQ.DEL.hapmap_NA12878.chr9:71895230-71896481.1	0
chr9	89154952	89155776	HQ.DEL.hapmap_NA12878.chr9:89154952-89155776.1	0
chr9	89154979	89155745	HQ.DEL.chips_TYPE.chr9:89154979-89155745.1	0
chr9	96499413	96503324	HQ.DEL.hapmap_NA12878.chr9:96499413-96503324.1	0.517857
chr9	133030707	133035158	HQ.DEL.hapmap_NA12878.chr9:133030707-133035158.1	0.509434
chr10	4290100	4291628	HQ.DEL.hapmap_NA12878.chr10:4290100-4291628.1	0
chr10	4708559	4710493	HQ.DEL.hapmap_NA12878.chr10:4708559-4710493.1	0.518519
chr10	5889940	5892692	HQ.DEL.hapmap_NA12878.chr10:5889940-5892692.1	0.590909
chr10	7077043	7078318	HQ.DEL.hapmap_NA12878.chr10:7077043-7078318.1	0.517241
chr10	17820272	18060950	HQ.DEL.chips_TYPE.chr10:17820272-18060950.1	0
chr10	17859429	18037368	HQ.DEL.cytotrio_NA12878_orig.chr10:17859429-18037368.1	0
chr10	17880968	17949857	HQ.DEL.affyceu_NA12878.chr10:17880968-17949857.2	0
chr10	19997029	19998012	HQ.DEL.hapmap_NA12878.chr10:19997029-19998012.1	0.395833
chr10	29742347	29742962	HQ.DEL.hapmap_NA12878.chr10:29742347-29742962.1	0.590909
chr10	31246197	31251854	HQ.DEL.chips_TYPE.chr10:31246197-31251854.1	0.537037
chr10	31246697	31251725	HQ.DEL.hapmap_NA12878.chr10:31246697-31251725.1	0.528302
chr10	31443538	31445481	HQ.DEL.hapmap_NA12878.chr10:31443538-31445481.1	0.588235
chr10	46478317	46685625	HQ.DEL.hapmap_NA12878.chr10:46478317-46685625.1	0
chr10	46917315	46932195	HQ.DEL.affyceu_NA12878.chr10:46917315-46932195.1	0.153846
chr10	48117189	48174779	HQ.DEL.cytotrio_NA12878_orig.chr10:48117189-48174779.1	0
chr10	48804880	49390138	HQ.DEL.chips_TYPE.chr10:48804880-49390138.1	0.0217391
chr10	48883402	49363009	HQ.DEL.affyceu_NA12878.chr10:48883402-49363009.2	0
chr10	53203056	53218539	HQ.DEL.chips_TYPE.chr10:53203056-53218539.4	0.584906
chr10	53203986	53218193	HQ.DEL.penn.chr10:53203986-53218193.5	0.6
chr10	59209759	59211887	HQ.DEL.hapmap_NA12878.chr10:59209759-59211887.1	0.52
chr10	59210505	59212782	HQ.DEL.affyceu_NA12878.chr10:59210505-59212782.1	0.695652
chr10	65509239	65511124	HQ.DEL.hapmap_NA12878.chr10:65509239-65511124.1	0.54902
chr10	71280786	71291054	HQ.DEL.hapmap_NA12878.chr10:71280786-71291054.1	0.509804
chr10	71281544	71291424	HQ.DEL.chips_TYPE.chr10:71281544-71291424.2	0.529412
chr10	78255169	78261389	HQ.DEL.chips_TYPE.chr10:78255169-78261389.2	0
chr10	78255613	78261009	HQ.DEL.hapmap_NA12878.chr10:78255613-78261009.1	0
chr10	89275542	89276558	HQ.DEL.hapmap_NA12878.chr10:89275542-89276558.1	0.5
chr10	93633411	93634535	HQ.DEL.hapmap_NA12878.chr10:93633411-93634535.1	0.681818
chr10	100686440	100703742	HQ.DEL.hapmap_NA12878.chr10:100686440-100703742.1	0.45283
chr10	108030313	108032528	HQ.DEL.hapmap_NA12878.chr10:108030313-108032528.1	0.433962
chr10	114112105	114116670	HQ.DEL.hapmap_NA12878.chr10:114112105-114116670.1	0
chr10	118766138	118768926	HQ.DEL.hapmap_NA12878.chr10:118766138-118768926.1	0.658537
chr10	122226923	122228712	HQ.DEL.hapmap_NA12878.chr10:122226923-122228712.1	0
chr10	132635459	132638422	HQ.DEL.penn.chr10:132635459-132638422.1	0.522727
chr10	132636032	132638736	HQ.DEL.hapmap_NA12878.chr10:132636032-132638736.1	0.55
chr10	132908725	132913146	HQ.DEL.hapmap_NA12878.chr10:132908725-132913146.1	0.545455
chr11	4966925	4977889	HQ.DEL.hapmap_NA12878.chr11:4966925-4977889.1	0.576923
chr11	4967523	4977082	HQ.DEL.chips_TYPE.chr11:4967523-4977082.1	0.491525
chr11	5760083	5762372	HQ.DEL.hapmap_NA12878.chr11:5760083-5762372.1	0.519231
chr11	6881538	6881988	HQ.DEL.hapmap_NA12878.chr11:6881538-6881988.1	0
chr11	11875723	11876683	HQ.DEL.hapmap_NA12878.chr11:11875723-11876683.1	0.481481
chr11	22470895	22472785	HQ.DEL.hapmap_NA12878.chr11:22470895-22472785.1	0.471698
chr11	29007150	29012726	HQ.DEL.hapmap_NA12878.chr11:29007150-29012726.1	0
chr11	29139377	29140406	HQ.DEL.hapmap_NA12878.chr11:29139377-29140406.1	0.509804
chr11	29967574	29968449	HQ.DEL.hapmap_NA12878.chr11:29967574-29968449.1	0.603774
chr11	31393778	31397476	HQ.DEL.hapmap_NA12878.chr11:31393778-31397476.1	0.54
chr11	41818239	41819027	HQ.DEL.hapmap_NA12878.chr11:41818239-41819027.1	0.5
chr11	45429883	45431588	HQ.DEL.hapmap_NA12878.chr11:45429883-45431588.1	0
chr11	47057887	47063447	HQ.DEL.hapmap_NA12878.chr11:47057887-47063447.1	0
chr11	55364358	55466869	HQ.DEL.chips_TYPE.chr11:55364358-55466869.4	0.481481
chr11	81856416	81864120	HQ.DEL.hapmap_NA12878.chr11:81856416-81864120.1	0.491228
chr11	81857157	81863308	HQ.DEL.chips_TYPE.chr11:81857157-81863308.2	0.538462
chr11	102751245	102752765	HQ.DEL.hapmap_NA12878.chr11:102751245-102752765.1	0.627907
chr11	104267656	104273258	HQ.DEL.hapmap_NA12878.chr11:104267656-104273258.1	0
chr11	134601923	134607643	HQ.DEL.hapmap_NA12878.chr11:134601923-134607643.1	0.488889
chr11	134602158	134607273	HQ.DEL.chips_TYPE.chr11:134602158-134607273.3	0.564103
chr11	134602609	134611255	HQ.DEL.chips_NO_TYPE_cons.chr11:134602609-134611255.3	0.595745
chr12	291505	298159	HQ.DEL.chips_TYPE.chr12:291505-298159.3	0.533333
chr12	291910	297818	HQ.DEL.penn.chr12:291910-297818.2	0.545455
chr12	375235	385223	HQ.DEL.cytotrio_NA12878_orig.chr12:375235-385223.1	0.574074
chr12	375235	386840	HQ.DEL.chips_TYPE.chr12:375235-386840.5	0.6
chr12	377587	384807	HQ.DEL.hapmap_NA12878.chr12:377587-384807.1	0.56
chr12	377904	384792	HQ.DEL.penn.chr12:377904-384792.2	0.617021
chr12	8558488	8589669	HQ.DEL.chips_NO_TYPE_cons.chr12:8558488-8589669.1	0
chr12	9631972	9733303	HQ.DEL.chips_TYPE.chr12:9631972-9733303.1	0
chr12	9632739	9735186	HQ.DEL.hapmap_NA12878.chr12:9632739-9735186.1	0
chr12	9633870	9728292	HQ.DEL.affyceu_NA12878.chr12:9633870-9728292.2	0
chr12	11217975	11250680	HQ.DEL.hapmap_NA12878.chr12:11217975-11250680.1	0.535714
chr12	11219929	11251705	HQ.DEL.chips_TYPE.chr12:11219929-11251705.2	0.545455
chr12	11503224	11564511	HQ.DEL.chips_TYPE.chr12:11503224-11564511.3	0.603774
chr12	11504579	11568972	HQ.DEL.hapmap_NA12878.chr12:11504579-11568972.1	0.571429
chr12	16420125	16421322	HQ.DEL.hapmap_NA12878.chr12:16420125-16421322.1	0.45098
chr12	23939531	23940048	HQ.DEL.hapmap_NA12878.chr12:23939531-23940048.1	0
chr12	45903142	45909996	HQ.DEL.hapmap_NA12878.chr12:45903142-45909996.1	0.481481
chr12	51216724	51218337	HQ.DEL.hapmap_NA12878.chr12:51216724-51218337.1	0.408163
chr12	71602377	71604481	HQ.DEL.hapmap_NA12878.chr12:71602377-71604481.1	0.490196
chr12	72356896	72357977	HQ.DEL.hapmap_NA12878.chr12:72356896-72357977.1	0.574468
chr12	84593122	84595697	HQ.DEL.hapmap_NA12878.chr12:84593122-84595697.1	0
chr12	90487573	90492061	HQ.DEL.hapmap_NA12878.chr12:90487573-90492061.1	0.565217
chr12	96010028	96012527	HQ.DEL.hapmap_NA12878.chr12:96010028-96012527.1	0.54902
chr12	98669920	98672979	HQ.DEL.hapmap_NA12878.chr12:98669920-98672979.1	0.415094
chr12	98953705	98959633	HQ.DEL.hapmap_NA12878.chr12:98953705-98959633.1	0.491803
chr12	99791711	99803160	HQ.DEL.chips_TYPE.chr12:99791711-99803160.2	0.526316
chr12	99793970	99802788	HQ.DEL.hapmap_NA12878.chr12:99793970-99802788.1	0.538462
chr12	100288148	100291776	HQ.DEL.chips_TYPE.chr12:100288148-100291776.1	0.471698
chr12	100288397	100291934	HQ.DEL.hapmap_NA12878.chr12:100288397-100291934.1	0.480769
chr12	100289030	100291766	HQ.DEL.penn.chr12:100289030-100291766.1	0.631579
chr12	102102734	102107123	HQ.DEL.hapmap_NA12878.chr12:102102734-102107123.1	0.472727
chr13	23631624	23637471	HQ.DEL.hapmap_NA12878.chr13:23631624-23637471.1	0.446429
chr13	23632868	23638244	HQ.DEL.chips_TYPE.chr13:23632868-23638244.1	0.531915
chr13	31703569	31705579	HQ.DEL.penn.chr13:31703569-31705579.1	0.577778
chr13	34192603	34193366	HQ.DEL.hapmap_NA12878.chr13:34192603-34193366.1	0.517857
chr13	39057318	39060191	HQ.DEL.hapmap_NA12878.chr13:39057318-39060191.1	0.461538
chr13	39933627	39935387	HQ.DEL.hapmap_NA12878.chr13:39933627-39935387.1	0.428571
chr13	51069346	51075130	HQ.DEL.hapmap_NA12878.chr13:51069346-51075130.1	0
chr13	61958421	61959182	HQ.DEL.hapmap_NA12878.chr13:61958421-61959182.1	0.530612
chr13	67174817	67177510	HQ.DEL.hapmap_NA12878.chr13:67174817-67177510.1	0.472727
chr13	72477226	72480754	HQ.DEL.hapmap_NA12878.chr13:72477226-72480754.1	0
chr13	72477271	72480580	HQ.DEL.chips_TYPE.chr13:72477271-72480580.2	0
chr13	72807610	72812583	HQ.DEL.hapmap_NA12878.chr13:72807610-72812583.1	0.565217
chr13	76055075	76056438	HQ.DEL.penn.chr13:76055075-76056438.1	0.648148
chr13	83165945	83172152	HQ.DEL.hapmap_NA12878.chr13:83165945-83172152.1	0.5625
chr13	85936715	85937337	HQ.DEL.hapmap_NA12878.chr13:85936715-85937337.1	0.510638
chr13	101894148	101896522	HQ.DEL.hapmap_NA12878.chr13:101894148-101896522.1	0.490196
chr13	106449360	106449930	HQ.DEL.hapmap_NA12878.chr13:106449360-106449930.1	0.519231
chr13	109361772	109362397	HQ.DEL.hapmap_NA12878.chr13:109361772-109362397.1	0.615385
chr13	114505525	114506750	HQ.DEL.hapmap_NA12878.chr13:114505525-114506750.1	0.42
chr14	19689317	20037146	HQ.DEL.affyceu_NA12878.chr14:19689317-20037146.2	0.178571
chr14	24414361	24491777	HQ.DEL.chips_NO_TYPE_cons.chr14:24414361-24491777.6	0.615385
chr14	24447448	24489729	HQ.DEL.penn.chr14:24447448-24489729.7	0.577778
chr14	26283447	26284779	HQ.DEL.hapmap_NA12878.chr14:26283447-26284779.1	0.566038
chr14	34514052	34514846	HQ.DEL.hapmap_NA12878.chr14:34514052-34514846.1	0.58
chr14	37769653	37771198	HQ.DEL.hapmap_NA12878.chr14:37769653-37771198.1	0
chr14	40608927	40619076	HQ.DEL.cytotrio_NA12878_orig.chr14:40608927-40619076.1	0
chr14	40609844	40617718	HQ.DEL.hapmap_NA12878.chr14:40609844-40617718.1	0
chr14	40611751	40620323	HQ.DEL.chips_TYPE.chr14:40611751-40620323.1	0
chr14	70687866	70689416	HQ.DEL.hapmap_NA12878.chr14:70687866-70689416.1	0.537037
chr14	74237650	74248746	HQ.DEL.chips_NO_TYPE_cons.chr14:74237650-74248746.3	0.557692
chr14	80106280	80114993	HQ.DEL.hapmap_NA12878.chr14:80106280-80114993.1	0.480769
chr14	82499126	82503353	HQ.DEL.hapmap_NA12878.chr14:82499126-82503353.1	0
chr14	85139162	85139627	HQ.DEL.hapmap_NA12878.chr14:85139162-85139627.1	0.44
chr14	106197115	106208563	HQ.DEL.chips_NO_TYPE_cons.chr14:106197115-106208563.6	0.5
chr14	106207204	106328303	HQ.DEL.cytotrio_NA12878_orig.chr14:106207204-106328303.1	0.1
chr14	106215408	106328303	HQ.DEL.chips_NO_TYPE_cons.chr14:106215408-106328303.4	0.105263
chr14	106782057	106825173	HQ.DEL.chips_TYPE.chr14:106782057-106825173.5	0.255319
chr14	106787376	106822540	HQ.DEL.penn.chr14:106787376-106822540.2	0.315789
chr14	106796025	106821736	HQ.DEL.affyceu_NA12878.chr14:106796025-106821736.2	0.205882
chr15	20611029	22526272	HQ.DEL.penn.chr15:20611029-22526272.2	0.0172414
chr15	25931396	25932394	HQ.DEL.hapmap_NA12878.chr15:25931396-25932394.1	0.541667
chr15	39744398	39744844	HQ.DEL.hapmap_NA12878.chr15:39744398-39744844.1	0
chr15	71708011	71714661	HQ.DEL.hapmap_NA12878.chr15:71708011-71714661.1	0.555556
chr15	76879983	76902506	HQ.DEL.chips_NO_TYPE_cons.chr15:76879983-76902506.3	0
chr15	76884015	76896813	HQ.DEL.hapmap_NA12878.chr15:76884015-76896813.1	0
chr15	76891241	76892225	HQ.DEL.affyceu_NA12878.chr15:76891241-76892225.2	0
chr15	76891727	76895185	HQ.DEL.chips_TYPE.chr15:76891727-76895185.3	0
chr15	76891727	76895331	HQ.DEL.cytotrio_NA12878_orig.chr15:76891727-76895331.1	0
chr15	76895064	76895775	HQ.DEL.affyceu_NA12878.chr15:76895064-76895775.2	0
chr15	84540738	84543550	HQ.DEL.chips_TYPE.chr15:84540738-84543550.1	0.541667
chr15	84541192	84543810	HQ.DEL.hapmap_NA12878.chr15:84541192-84543810.1	0.510204
chr15	86056915	86059174	HQ.DEL.hapmap_NA12878.chr15:86056915-86059174.1	0.555556
chr15	98842321	98843853	HQ.DEL.hapmap_NA12878.chr15:98842321-98843853.1	0.5
chr15	99574727	99575462	HQ.DEL.hapmap_NA12878.chr15:99574727-99575462.1	0.5625
chr15	101341523	101342332	HQ.DEL.hapmap_NA12878.chr15:101341523-101342332.1	0.489362
chr16	13294345	13296518	HQ.DEL.hapmap_NA12878.chr16:13294345-13296518.1	0.5625
chr16	19941629	19970372	HQ.DEL.chips_TYPE.chr16:19941629-19970372.3	0.583333
chr16	19945543	19966502	HQ.DEL.hapmap_NA12878.chr16:19945543-19966502.1	0.657895
chr16	19945650	19967362	HQ.DEL.affyceu_NA12878.chr16:19945650-19967362.2	0.531915
chr16	23047869	23049560	HQ.DEL.hapmap_NA12878.chr16:23047869-23049560.1	0
chr16	25340110	25343094	HQ.DEL.hapmap_NA12878.chr16:25340110-25343094.1	0.54
chr16	48905314	48905795	HQ.DEL.hapmap_NA12878.chr16:48905314-48905795.1	0
chr16	57366114	57367105	HQ.DEL.hapmap_NA12878.chr16:57366114-57367105.1	0
chr16	57725385	57728105	HQ.DEL.hapmap_NA12878.chr16:57725385-57728105.1	0.595745
chr16	62544371	62550663	HQ.DEL.hapmap_NA12878.chr16:62544371-62550663.1	0.518519
chr16	62544465	62550681	HQ.DEL.chips_TYPE.chr16:62544465-62550681.1	0.518519
chr16	76537182	76546270	HQ.DEL.cytotrio_NA12878_orig.chr16:76537182-76546270.1	0
chr16	76539133	76544029	HQ.DEL.hapmap_NA12878.chr16:76539133-76544029.1	0
chr16	78171663	78172310	HQ.DEL.hapmap_NA12878.chr16:78171663-78172310.1	0.541667
chr16	78876959	78877951	HQ.DEL.hapmap_NA12878.chr16:78876959-78877951.1	0.66
chr16	84501349	84504913	HQ.DEL.hapmap_NA12878.chr16:84501349-84504913.1	0.530612
chr17	205453	206418	HQ.DEL.hapmap_NA12878.chr17:205453-206418.1	0.108696
chr17	724212	724662	HQ.DEL.hapmap_NA12878.chr17:724212-724662.1	0
chr17	18337627	18467209	HQ.DEL.chips_TYPE.chr17:18337627-18467209.1	0.4
chr17	26780403	26782374	HQ.DEL.hapmap_NA12878.chr17:26780403-26782374.1	0.581395
chr17	35755840	35758985	HQ.DEL.hapmap_NA12878.chr17:35755840-35758985.1	0
chr17	36350027	36404136	HQ.DEL.cytotrio_NA12878_orig.chr17:36350027-36404136.1	0.394872
chr17	39421637	39432205	HQ.DEL.hapmap_NA12878.chr17:39421637-39432205.1	0
chr17	39421685	39430531	HQ.DEL.affyceu_NA12878.chr17:39421685-39430531.2	0
chr17	39422360	39435942	HQ.DEL.chips_TYPE.chr17:39422360-39435942.2	0
chr17	39423012	39432827	HQ.DEL.cytotrio_NA12878_orig.chr17:39423012-39432827.1	0
chr17	39429904	39432827	HQ.DEL.chips_NO_TYPE_cons.chr17:39429904-39432827.2	0
chr17	44364192	44758647	HQ.DEL.chips_TYPE.chr17:44364192-44758647.5	0
chr17	44394412	44752300	HQ.DEL.affyceu_NA12878.chr17:44394412-44752300.2	0
chr17	51853292	51861230	HQ.DEL.hapmap_NA12878.chr17:51853292-51861230.1	0.553191
chr17	55090033	55092655	HQ.DEL.hapmap_NA12878.chr17:55090033-55092655.1	0.555556
chr17	76282527	76282977	HQ.DEL.hapmap_NA12878.chr17:76282527-76282977.1	0
chr18	30493418	30501768	HQ.DEL.chips_TYPE.chr18:30493418-30501768.2	0.591837
chr18	30495710	30503537	HQ.DEL.hapmap_NA12878.chr18:30495710-30503537.1	0.54
chr18	38259897	38266706	HQ.DEL.hapmap_NA12878.chr18:38259897-38266706.1	0.471698
chr18	38260420	38266706	HQ.DEL.chips_TYPE.chr18:38260420-38266706.1	0.531915
chr18	47695039	47698432	HQ.DEL.hapmap_NA12878.chr18:47695039-47698432.1	0
chr18	50462528	50463030	HQ.DEL.hapmap_NA12878.chr18:50462528-50463030.1	0.518519
chr18	54946737	54948704	HQ.DEL.hapmap_NA12878.chr18:54946737-54948704.1	0
chr18	63723667	63732675	HQ.DEL.hapmap_NA12878.chr18:63723667-63732675.1	0.5
chr18	63766925	63769179	HQ.DEL.hapmap_NA12878.chr18:63766925-63769179.1	0.469388
chr18	66228676	66229352	HQ.DEL.hapmap_NA12878.chr18:66228676-66229352.1	0.576923
chr18	75267006	75268102	HQ.DEL.hapmap_NA12878.chr18:75267006-75268102.1	0
chr18	76662561	76666204	HQ.DEL.hapmap_NA12878.chr18:76662561-76666204.1	0.533333
chr18	76662712	76664866	HQ.DEL.chips_NO_TYPE_cons.chr18:76662712-76664866.1	0.617647
chr18	77057741	77059088	HQ.DEL.hapmap_NA12878.chr18:77057741-77059088.1	0.571429
chr19	2909172	2910422	HQ.DEL.hapmap_NA12878.chr19:2909172-2910422.1	0
chr19	12694939	12698475	HQ.DEL.hapmap_NA12878.chr19:12694939-12698475.1	0
chr19	13775994	13776717	HQ.DEL.hapmap_NA12878.chr19:13775994-13776717.1	0.651163
chr19	15046340	15049599	HQ.DEL.hapmap_NA12878.chr19:15046340-15049599.1	0
chr19	20563347	20721342	HQ.DEL.chips_TYPE.chr19:20563347-20721342.7	0.461538
chr19	20595835	20717799	HQ.DEL.hapmap_NA12878.chr19:20595835-20717799.1	0.543478
chr19	20800795	20802063	HQ.DEL.hapmap_NA12878.chr19:20800795-20802063.1	0.207547
chr19	23140858	23142927	HQ.DEL.hapmap_NA12878.chr19:23140858-23142927.1	0.510204
chr19	23465131	23466813	HQ.DEL.hapmap_NA12878.chr19:23465131-23466813.1	0.565217
chr19	31286835	31289448	HQ.DEL.hapmap_NA12878.chr19:31286835-31289448.1	0.568182
chr19	35661185	35666238	HQ.DEL.hapmap_NA12878.chr19:35661185-35666238.1	0.595745
chr19	35661299	35665881	HQ.DEL.chips_TYPE.chr19:35661299-35665881.2	0.574468
chr19	36840266	36847025	HQ.DEL.hapmap_NA12878.chr19:36840266-36847025.1	0.461538
chr19	38343838	38345086	HQ.DEL.hapmap_NA12878.chr19:38343838-38345086.1	0.666667
chr19	46621910	46628352	HQ.DEL.chips_TYPE.chr19:46621910-46628352.1	0.528302
chr19	46622357	46627420	HQ.DEL.penn.chr19:46622357-46627420.1	0.658537
chr19	46622580	46628261	HQ.DEL.hapmap_NA12878.chr19:46622580-46628261.1	0.54
chr19	51077878	51082231	HQ.DEL.hapmap_NA12878.chr19:51077878-51082231.1	0.489362
chr19	52131799	52155187	HQ.DEL.chips_TYPE.chr19:52131799-52155187.2	0.571429
chr19	52131804	52150223	HQ.DEL.hapmap_NA12878.chr19:52131804-52150223.1	0.531915
chr20	1389176	1390798	HQ.DEL.hapmap_NA12878.chr20:1389176-1390798.1	0.482143
chr20	37055044	37055849	HQ.DEL.hapmap_NA12878.chr20:37055044-37055849.1	0.490196
chr20	42272167	42273896	HQ.DEL.hapmap_NA12878.chr20:42272167-42273896.1	0.684211
chr20	42481443	42484024	HQ.DEL.hapmap_NA12878.chr20:42481443-42484024.1	0.461538
chr20	50759422	50760759	HQ.DEL.hapmap_NA12878.chr20:50759422-50760759.1	0
chr20	52644499	52660496	HQ.DEL.chips_TYPE.chr20:52644499-52660496.5	0.584906
chr20	52647106	52658080	HQ.DEL.hapmap_NA12878.chr20:52647106-52658080.1	0.528302
chr21	10699687	11063273	HQ.DEL.chips_TYPE.chr21:10699687-11063273.4	0.182628
chr21	10699687	11063273	HQ.DEL.penn.chr21:10699687-11063273.3	0.182628
chr21	18612370	18613365	HQ.DEL.hapmap_NA12878.chr21:18612370-18613365.1	0.478261
chr21	43350120	43353426	HQ.DEL.hapmap_NA12878.chr21:43350120-43353426.1	0.555556
chr21	44970196	44973492	HQ.DEL.hapmap_NA12878.chr21:44970196-44973492.1	0.55102
chr21	44970337	44972812	HQ.DEL.chips_TYPE.chr21:44970337-44972812.1	0.553191
chr21	47388056	47390190	HQ.DEL.hapmap_NA12878.chr21:47388056-47390190.1	0.586957
chr22	17770384	17780170	HQ.DEL.hapmap_NA12878.chr22:17770384-17780170.1	0.510204
chr22	18057972	18059807	HQ.DEL.hapmap_NA12878.chr22:18057972-18059807.1	0
chr22	22381019	23248950	HQ.DEL.hapmap_NA12878.chr22:22381019-23248950.4	0.438596
chr22	22381591	22463796	HQ.DEL.chips_NO_TYPE_cons.chr22:22381591-22463796.7	0.659091
chr22	22381591	23258369	HQ.DEL.cytotrio_NA12878_orig.chr22:22381591-23258369.1	0.446429
chr22	22549453	23262943	HQ.DEL.chips_NO_TYPE_cons.chr22:22549453-23262943.7	0.585366
chr22	23478587	23479213	HQ.DEL.hapmap_NA12878.chr22:23478587-23479213.1	0.590909
chr22	24274143	24277619	HQ.DEL.hapmap_NA12878.chr22:24274143-24277619.1	0
chr22	24283016	24340785	HQ.DEL.chips_NO_TYPE_cons.chr22:24283016-24340785.2	0
chr22	37143357	37147011	HQ.DEL.hapmap_NA12878.chr22:37143357-37147011.1	0
chr22	40793949	40794912	HQ.DEL.hapmap_NA12878.chr22:40793949-40794912.1	0.553191
chrX	817312	817580	HQ.DEL.cytotrio_NA12878_orig.chrX:817312-817580.1	0
chrX	2018755	2019147	HQ.DEL.cytotrio_NA12878_orig.chrX:2018755-2019147.1	0
chrX	32987572	32988172	HQ.DEL.cytotrio_NA12878_orig.chrX:32987572-32988172.1	0
chrX	49173937	49370133	HQ.DEL.cytotrio_NA12878_orig.chrX:49173937-49370133.1	0
chrX	148859679	148859994	HQ.DEL.cytotrio_NA12878_orig.chrX:148859679-148859994.1	0.5
chrY	3713880	3737471	HQ.DEL.cytotrio_NA12878_orig.chrY:3713880-3737471.1	0.0377358
chrY	4063609	4089239	HQ.DEL.cytotrio_NA12878_orig.chrY:4063609-4089239.1	0
chrY	4656876	4674962	HQ.DEL.cytotrio_NA12878_orig.chrY:4656876-4674962.1	0

## Sheet: array_DEL.LQ.bed
Chromosome	Start	End	CNV id	duphold score
chr1	1774334	1778090	LQ.DEL.cytotrio_NA12878_orig.chr1:1774334-1778090.1	0.946429
chr1	16153497	16155010	LQ.DEL.affyceu_NA12878.chr1:16153497-16155010.2	0.769231
chr1	17224089	17230183	LQ.DEL.penn.chr1:17224089-17230183.1	1.28302
chr1	31247387	31256256	LQ.DEL.chips_NO_TYPE_cons.chr1:31247387-31256256.1	1.04545
chr1	31574645	31575837	LQ.DEL.hapmap_NA12878.chr1:31574645-31575837.1	0.764706
chr1	35097164	35109386	LQ.DEL.chips_NO_TYPE_cons.chr1:35097164-35109386.1	0.783784
chr1	35102654	35104491	LQ.DEL.affyceu_NA12878.chr1:35102654-35104491.1	1.2381
chr1	60046731	60052368	LQ.DEL.hapmap_NA12878.chr1:60046731-60052368.1	0.976744
chr1	64922435	64974601	LQ.DEL.penn.chr1:64922435-64974601.1	0.960784
chr1	78649179	78651619	LQ.DEL.hapmap_NA12878.chr1:78649179-78651619.1	0.870968
chr1	78649337	78651555	LQ.DEL.penn.chr1:78649337-78651555.1	0.964286
chr1	80219938	80223381	LQ.DEL.hapmap_NA12878.chr1:80219938-80223381.1	0.851852
chr1	116135317	116677627	LQ.DEL.hapmap_NA12878.chr1:116135317-116677627.1	1.2093
chr1	120526947	120697078	LQ.DEL.hapmap_NA12878.chr1:120526947-120697078.1	1.11321
chr1	152555706	152586594	LQ.DEL.chips_TYPE.chr1:152555706-152586594.1	0.866667
chr1	188109938	188117710	LQ.DEL.cytotrio_NA12878_orig.chr1:188109938-188117710.1	1
chr1	189705238	189780469	LQ.DEL.hapmap_NA12878.chr1:189705238-189780469.1	0.857143
chr1	189706245	189781569	LQ.DEL.affyceu_NA12878.chr1:189706245-189781569.2	0.96
chr1	206721915	206734453	LQ.DEL.cytotrio_NA12878_orig.chr1:206721915-206734453.1	1
chr1	206721915	206734499	LQ.DEL.chips_TYPE.chr1:206721915-206734499.1	1
chr1	248866885	248867366	LQ.DEL.hapmap_NA12878.chr1:248866885-248867366.1	1.28889
chr2	4206427	4234746	LQ.DEL.chips_NO_TYPE_cons.chr2:4206427-4234746.4	0.729167
chr2	4212725	4222144	LQ.DEL.penn.chr2:4212725-4222144.2	0.710526
chr2	4213864	4223167	LQ.DEL.affyceu_NA12878.chr2:4213864-4223167.2	0.931035
chr2	7416777	7456361	LQ.DEL.penn.chr2:7416777-7456361.1	0.980769
chr2	24132253	24143039	LQ.DEL.cytotrio_NA12878_orig.chr2:24132253-24143039.1	0.981132
chr2	34697895	34725422	LQ.DEL.penn.chr2:34697895-34725422.1	1.25
chr2	39868986	39919736	LQ.DEL.penn.chr2:39868986-39919736.1	1.08333
chr2	51921094	51927868	LQ.DEL.chips_NO_TYPE_cons.chr2:51921094-51927868.4	0.960784
chr2	59624204	59627173	LQ.DEL.penn.chr2:59624204-59627173.1	0.807692
chr2	97857329	97860223	LQ.DEL.penn.chr2:97857329-97860223.1	0.916667
chr2	102053411	102054318	LQ.DEL.hapmap_NA12878.chr2:102053411-102054318.1	1
chr2	132853885	132862886	LQ.DEL.penn.chr2:132853885-132862886.1	0.948276
chr2	136099417	136101666	LQ.DEL.hapmap_NA12878.chr2:136099417-136101666.1	1.01852
chr2	151033471	151038142	LQ.DEL.chips_NO_TYPE_cons.chr2:151033471-151038142.2	0.75
chr2	154808546	154808709	LQ.DEL.affyceu_NA12878.chr2:154808546-154808709.1	0.854167
chr2	155810840	155828149	LQ.DEL.cytotrio_NA12878_orig.chr2:155810840-155828149.1	0.775
chr2	155819972	155825825	LQ.DEL.penn.chr2:155819972-155825825.1	1.03846
chr2	155824412	155828240	LQ.DEL.affyceu_NA12878.chr2:155824412-155828240.1	0.892857
chr2	159957476	159963294	LQ.DEL.cytotrio_NA12878_orig.chr2:159957476-159963294.1	0.703704
chr2	162741161	162743110	LQ.DEL.cytotrio_NA12878_orig.chr2:162741161-162743110.1	1.01818
chr2	184074811	184093438	LQ.DEL.cytotrio_NA12878_orig.chr2:184074811-184093438.1	1.02083
chr2	184074811	184094561	LQ.DEL.chips_TYPE.chr2:184074811-184094561.4	1.04255
chr2	197040451	197061821	LQ.DEL.cytotrio_NA12878_orig.chr2:197040451-197061821.1	0.887097
chr2	204184632	204190907	LQ.DEL.penn.chr2:204184632-204190907.1	1
chr2	208354912	208359336	LQ.DEL.affyceu_NA12878.chr2:208354912-208359336.1	0.787879
chr2	217955126	217959240	LQ.DEL.chips_NO_TYPE_cons.chr2:217955126-217959240.2	0.849057
chr3	2028578	2029063	LQ.DEL.hapmap_NA12878.chr3:2028578-2029063.1	0.884615
chr3	6651128	6653332	LQ.DEL.affyceu_NA12878.chr3:6651128-6653332.2	1.08
chr3	24446416	24448711	LQ.DEL.cytotrio_NA12878_orig.chr3:24446416-24448711.1	0.981481
chr3	57412804	57414117	LQ.DEL.penn.chr3:57412804-57414117.1	0.943396
chr3	65185848	65210363	LQ.DEL.cytotrio_NA12878_orig.chr3:65185848-65210363.1	0.742857
chr3	65189235	65210452	LQ.DEL.affyceu_NA12878.chr3:65189235-65210452.2	1
chr3	75842140	75852663	LQ.DEL.penn.chr3:75842140-75852663.1	1.10769
chr3	88703597	88713920	LQ.DEL.cytotrio_NA12878_orig.chr3:88703597-88713920.1	0.888889
chr3	90462081	90477209	LQ.DEL.penn.chr3:90462081-90477209.1	0.928571
chr3	121524344	121531631	LQ.DEL.cytotrio_NA12878_orig.chr3:121524344-121531631.1	0.918033
chr3	129763752	129932014	LQ.DEL.hapmap_NA12878.chr3:129763752-129932014.1	0.811321
chr3	159460317	159471849	LQ.DEL.chips_NO_TYPE_cons.chr3:159460317-159471849.1	1.0625
chr3	162512657	162623881	LQ.DEL.chips_TYPE.chr3:162512657-162623881.1	1
chr3	177383124	177383607	LQ.DEL.hapmap_NA12878.chr3:177383124-177383607.1	1.08696
chr3	192876324	192884669	LQ.DEL.chips_TYPE.chr3:192876324-192884669.1	1.07692
chr3	195455862	195456751	LQ.DEL.cytotrio_NA12878_orig.chr3:195455862-195456751.1	1.02083
chr4	337587	338129	LQ.DEL.penn.chr4:337587-338129.1	1.12
chr4	10174154	10234566	LQ.DEL.hapmap_NA12878.chr4:10174154-10234566.1	0.818182
chr4	54252951	54270148	LQ.DEL.cytotrio_NA12878_orig.chr4:54252951-54270148.1	1.03846
chr4	70127644	70241009	LQ.DEL.chips_TYPE.chr4:70127644-70241009.2	0.764706
chr4	70131346	70224850	LQ.DEL.affyceu_NA12878.chr4:70131346-70224850.1	1
chr4	70135229	70196289	LQ.DEL.penn.chr4:70135229-70196289.1	0.962963
chr4	76948569	76949047	LQ.DEL.hapmap_NA12878.chr4:76948569-76949047.1	0.929825
chr4	86976413	87010825	LQ.DEL.chips_NO_TYPE_cons.chr4:86976413-87010825.4	1.02041
chr4	86977277	86979147	LQ.DEL.penn.chr4:86977277-86979147.1	1.03846
chr4	116172611	116180555	LQ.DEL.affyceu_NA12878.chr4:116172611-116180555.1	0.942857
chr4	145319066	145319927	LQ.DEL.hapmap_NA12878.chr4:145319066-145319927.1	0.965517
chr4	161041088	161072119	LQ.DEL.penn.chr4:161041088-161072119.5	0.764706
chr4	161047495	161072143	LQ.DEL.hapmap_NA12878.chr4:161047495-161072143.1	1.2381
chr4	161052774	161070789	LQ.DEL.affyceu_NA12878.chr4:161052774-161070789.2	1.08333
chr4	161880018	161884396	LQ.DEL.affyceu_NA12878.chr4:161880018-161884396.2	0.862069
chr4	187093513	187111440	LQ.DEL.hapmap_NA12878.chr4:187093513-187111440.1	0.958333
chr5	717379	773568	LQ.DEL.affyceu_NA12878.chr5:717379-773568.1	0.84
chr5	901298	914136	LQ.DEL.chips_NO_TYPE_cons.chr5:901298-914136.1	0.98
chr5	7322330	7329134	LQ.DEL.chips_TYPE.chr5:7322330-7329134.1	1.08696
chr5	7322330	7329134	LQ.DEL.cytotrio_NA12878_orig.chr5:7322330-7329134.1	1.08696
chr5	12815780	12820076	LQ.DEL.affyceu_NA12878.chr5:12815780-12820076.1	0.961538
chr5	21421712	21439982	LQ.DEL.penn.chr5:21421712-21439982.1	1.02
chr5	21445958	21454939	LQ.DEL.affyceu_NA12878.chr5:21445958-21454939.1	0.87037
chr5	21447594	21453381	LQ.DEL.chips_NO_TYPE_cons.chr5:21447594-21453381.1	0.8
chr5	21450201	21525751	LQ.DEL.hapmap_NA12878.chr5:21450201-21525751.2	0.702703
chr5	23884245	23905357	LQ.DEL.hapmap_NA12878.chr5:23884245-23905357.1	0.961538
chr5	25889777	25891892	LQ.DEL.hapmap_NA12878.chr5:25889777-25891892.1	1.03846
chr5	29913981	29914492	LQ.DEL.penn.chr5:29913981-29914492.1	0.87234
chr5	46261151	46404343	LQ.DEL.chips_TYPE.chr5:46261151-46404343.3	1.06122
chr5	46270448	46405359	LQ.DEL.hapmap_NA12878.chr5:46270448-46405359.1	0.944444
chr5	78109175	78117367	LQ.DEL.cytotrio_NA12878_orig.chr5:78109175-78117367.1	0.910714
chr5	78109175	78123756	LQ.DEL.chips_NO_TYPE_cons.chr5:78109175-78123756.2	1.10204
chr5	104424956	104501134	LQ.DEL.penn.chr5:104424956-104501134.7	0.771429
chr5	104433422	104498395	LQ.DEL.affyceu_NA12878.chr5:104433422-104498395.2	0.928571
chr5	104433580	104498041	LQ.DEL.cytotrio_NA12878_orig.chr5:104433580-104498041.1	0.962963
chr5	105894419	105895597	LQ.DEL.hapmap_NA12878.chr5:105894419-105895597.1	1.10638
chr5	117387519	117405572	LQ.DEL.chips_NO_TYPE_cons.chr5:117387519-117405572.3	0.923077
chr5	137810502	137816781	LQ.DEL.cytotrio_NA12878_orig.chr5:137810502-137816781.1	0.705882
chr5	139931384	139931740	LQ.DEL.penn.chr5:139931384-139931740.3	1.03846
chr5	148205927	148206283	LQ.DEL.penn.chr5:148205927-148206283.1	0.934783
chr5	172942260	172946850	LQ.DEL.cytotrio_NA12878_orig.chr5:172942260-172946850.1	1.01852
chr5	177157399	177198449	LQ.DEL.chips_NO_TYPE_cons.chr5:177157399-177198449.1	1.33333
chr5	178109975	178113163	LQ.DEL.chips_TYPE.chr5:178109975-178113163.1	0.962963
chr6	6953602	6954514	LQ.DEL.hapmap_NA12878.chr6:6953602-6954514.1	0.979592
chr6	7626736	7636491	LQ.DEL.chips_NO_TYPE_cons.chr6:7626736-7636491.1	1
chr6	14740872	14745737	LQ.DEL.hapmap_NA12878.chr6:14740872-14745737.2	0.923077
chr6	23711548	23746486	LQ.DEL.hapmap_NA12878.chr6:23711548-23746486.1	0.961538
chr6	29817995	29818468	LQ.DEL.penn.chr6:29817995-29818468.1	0.909091
chr6	29818000	29818418	LQ.DEL.chips_TYPE.chr6:29818000-29818418.1	0.890909
chr6	31270366	31279433	LQ.DEL.hapmap_NA12878.chr6:31270366-31279433.2	0.981132
chr6	31276623	31278562	LQ.DEL.penn.chr6:31276623-31278562.1	1.07407
chr6	32593021	32602107	LQ.DEL.chips_NO_TYPE_cons.chr6:32593021-32602107.1	0.733333
chr6	33938743	33942705	LQ.DEL.chips_TYPE.chr6:33938743-33942705.1	0.777778
chr6	48931729	48935200	LQ.DEL.chips_NO_TYPE_cons.chr6:48931729-48935200.1	0.962963
chr6	55826155	55843660	LQ.DEL.affyceu_NA12878.chr6:55826155-55843660.1	0.84375
chr6	55827138	55886898	LQ.DEL.chips_NO_TYPE_cons.chr6:55827138-55886898.7	1.125
chr6	58426052	58427069	LQ.DEL.chips_NO_TYPE_cons.chr6:58426052-58427069.1	1.16667
chr6	66394321	66407215	LQ.DEL.chips_NO_TYPE_cons.chr6:66394321-66407215.3	0.769231
chr6	66399482	66403852	LQ.DEL.affyceu_NA12878.chr6:66399482-66403852.2	0.925926
chr6	66402716	66404693	LQ.DEL.hapmap_NA12878.chr6:66402716-66404693.1	0.735294
chr6	78969065	79035185	LQ.DEL.affyceu_NA12878.chr6:78969065-79035185.3	1
chr6	78972930	79029367	LQ.DEL.penn.chr6:78972930-79029367.2	1
chr6	103737976	103762061	LQ.DEL.chips_TYPE.chr6:103737976-103762061.1	1
chr6	125243346	125248671	LQ.DEL.cytotrio_NA12878_orig.chr6:125243346-125248671.1	0.943396
chr6	128826775	128834791	LQ.DEL.chips_NO_TYPE_cons.chr6:128826775-128834791.3	1.02083
chr6	132106620	132118530	LQ.DEL.hapmap_NA12878.chr6:132106620-132118530.2	0.717391
chr6	132371113	132377718	LQ.DEL.chips_NO_TYPE_cons.chr6:132371113-132377718.2	1.38235
chr6	132373986	132377795	LQ.DEL.penn.chr6:132373986-132377795.3	0.725
chr6	132702249	132716205	LQ.DEL.chips_NO_TYPE_cons.chr6:132702249-132716205.4	0.818182
chr6	152234382	152235107	LQ.DEL.cytotrio_NA12878_orig.chr6:152234382-152235107.1	0.981132
chr6	161138180	161147220	LQ.DEL.cytotrio_NA12878_orig.chr6:161138180-161147220.1	0.928571
chr6	167479611	167482906	LQ.DEL.cytotrio_NA12878_orig.chr6:167479611-167482906.1	1
chr7	1857908	1859059	LQ.DEL.penn.chr7:1857908-1859059.1	0.791667
chr7	13013605	13034967	LQ.DEL.cytotrio_NA12878_orig.chr7:13013605-13034967.1	0.87037
chr7	26142392	26145413	LQ.DEL.chips_NO_TYPE_cons.chr7:26142392-26145413.1	0.806452
chr7	39849482	39894883	LQ.DEL.penn.chr7:39849482-39894883.1	0.981132
chr7	51591210	51603727	LQ.DEL.hapmap_NA12878.chr7:51591210-51603727.1	0.921569
chr7	53103257	53104239	LQ.DEL.penn.chr7:53103257-53104239.1	0.826087
chr7	56762113	56768814	LQ.DEL.chips_TYPE.chr7:56762113-56768814.1	0.866667
chr7	61843756	61917121	LQ.DEL.hapmap_NA12878.chr7:61843756-61917121.1	1.41176
chr7	62659911	62778143	LQ.DEL.cytotrio_NA12878_orig.chr7:62659911-62778143.1	0.895833
chr7	66629226	66791947	LQ.DEL.cytotrio_NA12878_orig.chr7:66629226-66791947.1	0.882353
chr7	77474536	77476822	LQ.DEL.chips_TYPE.chr7:77474536-77476822.1	0.946429
chr7	77474536	77476822	LQ.DEL.cytotrio_NA12878_orig.chr7:77474536-77476822.1	0.946429
chr7	87517349	87538027	LQ.DEL.penn.chr7:87517349-87538027.1	1
chr7	95619072	95635584	LQ.DEL.chips_TYPE.chr7:95619072-95635584.1	1.13043
chr7	95619072	95635584	LQ.DEL.cytotrio_NA12878_orig.chr7:95619072-95635584.1	1.13043
chr7	97385626	97404500	LQ.DEL.chips_NO_TYPE_cons.chr7:97385626-97404500.2	0.762712
chr7	97396010	97402601	LQ.DEL.hapmap_NA12878.chr7:97396010-97402601.1	0.7
chr7	141765705	141787190	LQ.DEL.penn.chr7:141765705-141787190.1	0.833333
chr7	141769643	141792107	LQ.DEL.affyceu_NA12878.chr7:141769643-141792107.2	1
chr7	141772628	141786794	LQ.DEL.chips_NO_TYPE_cons.chr7:141772628-141786794.4	1.08696
chr7	148012816	148013077	LQ.DEL.cytotrio_NA12878_orig.chr7:148012816-148013077.1	0.961538
chr7	156391790	156394179	LQ.DEL.chips_NO_TYPE_cons.chr7:156391790-156394179.4	0.794118
chr8	7308659	7308718	LQ.DEL.penn.chr8:7308659-7308718.1	1.26923
chr8	8286359	8290837	LQ.DEL.hapmap_NA12878.chr8:8286359-8290837.1	0.944444
chr8	24974443	24984333	LQ.DEL.affyceu_NA12878.chr8:24974443-24984333.1	1
chr8	24977166	24989579	LQ.DEL.penn.chr8:24977166-24989579.1	1.04
chr8	26879523	26886810	LQ.DEL.hapmap_NA12878.chr8:26879523-26886810.1	0.979592
chr8	39232581	39385262	LQ.DEL.penn.chr8:39232581-39385262.1	0.931035
chr8	39235603	39386965	LQ.DEL.affyceu_NA12878.chr8:39235603-39386965.2	0.794118
chr8	39247097	39386952	LQ.DEL.cytotrio_NA12878_orig.chr8:39247097-39386952.1	0.794118
chr8	39887665	39890150	LQ.DEL.penn.chr8:39887665-39890150.1	0.821429
chr8	40701486	40708364	LQ.DEL.cytotrio_NA12878_orig.chr8:40701486-40708364.1	0.959184
chr8	50008794	50009344	LQ.DEL.hapmap_NA12878.chr8:50008794-50009344.1	0.708333
chr8	88257878	88267249	LQ.DEL.cytotrio_NA12878_orig.chr8:88257878-88267249.1	1.02041
chr8	95793310	95802019	LQ.DEL.penn.chr8:95793310-95802019.1	0.915254
chr8	112290740	112303321	LQ.DEL.chips_NO_TYPE_cons.chr8:112290740-112303321.2	0.903846
chr8	112291352	112295260	LQ.DEL.affyceu_NA12878.chr8:112291352-112295260.2	0.796296
chr8	129442670	129453849	LQ.DEL.cytotrio_NA12878_orig.chr8:129442670-129453849.1	1.14286
chr9	185632	191843	LQ.DEL.penn.chr9:185632-191843.1	1.14286
chr9	6663209	6670913	LQ.DEL.hapmap_NA12878.chr9:6663209-6670913.1	1.01923
chr9	17910038	17911633	LQ.DEL.hapmap_NA12878.chr9:17910038-17911633.1	1.18182
chr9	68186051	68188547	LQ.DEL.affyceu_NA12878.chr9:68186051-68188547.1	1.21622
chr9	68186051	68188547	LQ.DEL.chips_TYPE.chr9:68186051-68188547.1	1.21622
chr9	103743667	103761305	LQ.DEL.cytotrio_NA12878_orig.chr9:103743667-103761305.1	0.943396
chr9	127640127	127644109	LQ.DEL.cytotrio_NA12878_orig.chr9:127640127-127644109.1	1.1087
chr10	944721	985392	LQ.DEL.cytotrio_NA12878_orig.chr10:944721-985392.1	1.04082
chr10	8562557	8563836	LQ.DEL.hapmap_NA12878.chr10:8562557-8563836.1	0.956522
chr10	24377674	24379039	LQ.DEL.affyceu_NA12878.chr10:24377674-24379039.1	1.02857
chr10	31251334	31251779	LQ.DEL.affyceu_NA12878.chr10:31251334-31251779.1	0.857143
chr10	42386853	42388182	LQ.DEL.penn.chr10:42386853-42388182.1	12.9472
chr10	46973523	47149042	LQ.DEL.chips_TYPE.chr10:46973523-47149042.2	1
chr10	46977470	47149411	LQ.DEL.cytotrio_NA12878_orig.chr10:46977470-47149411.1	1.13846
chr10	47074891	47103613	LQ.DEL.affyceu_NA12878.chr10:47074891-47103613.1	0.986667
chr10	53203716	53212090	LQ.DEL.hapmap_NA12878.chr10:53203716-53212090.1	0.764706
chr10	56993816	57001859	LQ.DEL.penn.chr10:56993816-57001859.1	0.909091
chr10	59210505	59210991	LQ.DEL.chips_NO_TYPE_cons.chr10:59210505-59210991.1	1.23077
chr10	71282981	71289190	LQ.DEL.penn.chr10:71282981-71289190.2	1.03846
chr10	72448818	72451301	LQ.DEL.hapmap_NA12878.chr10:72448818-72451301.1	0.958333
chr10	84051675	84052215	LQ.DEL.cytotrio_NA12878_orig.chr10:84051675-84052215.1	0.946429
chr10	84051675	84052298	LQ.DEL.chips_TYPE.chr10:84051675-84052298.1	1
chr11	15524070	15524712	LQ.DEL.hapmap_NA12878.chr11:15524070-15524712.1	0.745098
chr11	22190270	22206848	LQ.DEL.cytotrio_NA12878_orig.chr11:22190270-22206848.1	1
chr11	24240005	24247859	LQ.DEL.affyceu_NA12878.chr11:24240005-24247859.1	1.1087
chr11	24244089	24251183	LQ.DEL.chips_NO_TYPE_cons.chr11:24244089-24251183.1	0.961538
chr11	48598353	48611661	LQ.DEL.cytotrio_NA12878_orig.chr11:48598353-48611661.1	0.980769
chr11	50751699	50756432	LQ.DEL.penn.chr11:50751699-50756432.1	0.983871
chr11	55364677	55453061	LQ.DEL.hapmap_NA12878.chr11:55364677-55453061.1	0.925926
chr11	55365761	55427700	LQ.DEL.penn.chr11:55365761-55427700.1	0.925926
chr11	55374032	55431064	LQ.DEL.affyceu_NA12878.chr11:55374032-55431064.1	0.892857
chr11	66712149	66713260	LQ.DEL.hapmap_NA12878.chr11:66712149-66713260.1	0.742857
chr11	81548571	81568850	LQ.DEL.penn.chr11:81548571-81568850.1	0.946429
chr11	81857903	81863174	LQ.DEL.penn.chr11:81857903-81863174.1	0.933333
chr11	89676755	89684413	LQ.DEL.hapmap_NA12878.chr11:89676755-89684413.1	1.6
chr11	90442547	90444285	LQ.DEL.chips_NO_TYPE_cons.chr11:90442547-90444285.1	1.05882
chr11	94883601	94886015	LQ.DEL.chips_NO_TYPE_cons.chr11:94883601-94886015.1	0.818182
chr11	134602658	134606676	LQ.DEL.penn.chr11:134602658-134606676.2	0.956522
chr12	292234	296699	LQ.DEL.hapmap_NA12878.chr12:292234-296699.1	0.75
chr12	378729	385092	LQ.DEL.affyceu_NA12878.chr12:378729-385092.2	0.763158
chr12	11506259	11544513	LQ.DEL.penn.chr12:11506259-11544513.2	5.6
chr12	11511577	11543406	LQ.DEL.affyceu_NA12878.chr12:11511577-11543406.1	1.03704
chr12	11538328	11553869	LQ.DEL.chips_NO_TYPE_cons.chr12:11538328-11553869.3	0.837209
chr12	12279837	12282922	LQ.DEL.cytotrio_NA12878_orig.chr12:12279837-12282922.1	1
chr12	17444759	17445930	LQ.DEL.hapmap_NA12878.chr12:17444759-17445930.1	0.980392
chr12	17607369	17608445	LQ.DEL.hapmap_NA12878.chr12:17607369-17608445.1	0.714286
chr12	29648262	29648295	LQ.DEL.penn.chr12:29648262-29648295.1	1.03448
chr12	38039440	38053317	LQ.DEL.penn.chr12:38039440-38053317.1	1.1
chr12	99795293	99798734	LQ.DEL.affyceu_NA12878.chr12:99795293-99798734.1	0.931035
chr12	99795759	99798721	LQ.DEL.cytotrio_NA12878_orig.chr12:99795759-99798721.1	0.83871
chr12	101951083	101951731	LQ.DEL.affyceu_NA12878.chr12:101951083-101951731.1	0.964912
chr12	108708313	108720229	LQ.DEL.cytotrio_NA12878_orig.chr12:108708313-108720229.1	1
chr12	117571920	117580713	LQ.DEL.cytotrio_NA12878_orig.chr12:117571920-117580713.1	0.942308
chr13	24148279	24156765	LQ.DEL.chips_NO_TYPE_cons.chr13:24148279-24156765.1	0.927273
chr13	64378676	64412839	LQ.DEL.penn.chr13:64378676-64412839.1	1.34375
chr13	67171789	67177853	LQ.DEL.chips_NO_TYPE_cons.chr13:67171789-67177853.1	0.851852
chr13	71014624	71029916	LQ.DEL.penn.chr13:71014624-71029916.1	0.910714
chr13	72845782	72846891	LQ.DEL.hapmap_NA12878.chr13:72845782-72846891.1	0.90625
chr13	89855595	89898500	LQ.DEL.penn.chr13:89855595-89898500.1	1
chr13	99254423	99257248	LQ.DEL.hapmap_NA12878.chr13:99254423-99257248.1	1.18182
chr13	104070562	104086032	LQ.DEL.cytotrio_NA12878_orig.chr13:104070562-104086032.1	1.01961
chr14	20551550	20555178	LQ.DEL.hapmap_NA12878.chr14:20551550-20555178.1	0.764706
chr14	23922048	23931404	LQ.DEL.cytotrio_NA12878_orig.chr14:23922048-23931404.1	0.912281
chr14	24438648	24500742	LQ.DEL.chips_TYPE.chr14:24438648-24500742.6	0.882353
chr14	24446478	24447204	LQ.DEL.hapmap_NA12878.chr14:24446478-24447204.1	1.03922
chr14	24451417	24489269	LQ.DEL.cytotrio_NA12878_orig.chr14:24451417-24489269.1	1
chr14	24452701	24489438	LQ.DEL.affyceu_NA12878.chr14:24452701-24489438.1	1
chr14	49671873	49672378	LQ.DEL.hapmap_NA12878.chr14:49671873-49672378.1	0.980769
chr14	65606570	65607919	LQ.DEL.hapmap_NA12878.chr14:65606570-65607919.1	0.780488
chr14	74240149	74245681	LQ.DEL.hapmap_NA12878.chr14:74240149-74245681.1	0.962963
chr14	74240176	74245727	LQ.DEL.penn.chr14:74240176-74245727.2	1
chr14	88390734	88400305	LQ.DEL.chips_NO_TYPE_cons.chr14:88390734-88400305.1	1.0625
chr14	91580395	91580563	LQ.DEL.penn.chr14:91580395-91580563.1	1.05769
chr14	106162501	106324327	LQ.DEL.chips_TYPE.chr14:106162501-106324327.6	0.8
chr14	106194477	106320386	LQ.DEL.affyceu_NA12878.chr14:106194477-106320386.1	1
chr14	106452762	106467720	LQ.DEL.chips_NO_TYPE_cons.chr14:106452762-106467720.1	1.04545
chr15	20120214	20145193	LQ.DEL.penn.chr15:20120214-20145193.1	0.91358
chr15	39364074	39373276	LQ.DEL.hapmap_NA12878.chr15:39364074-39373276.1	1.10638
chr15	83432745	83447631	LQ.DEL.cytotrio_NA12878_orig.chr15:83432745-83447631.1	1.02083
chr16	11684037	11684551	LQ.DEL.hapmap_NA12878.chr16:11684037-11684551.1	1.03226
chr16	17479996	17481773	LQ.DEL.chips_TYPE.chr16:17479996-17481773.1	0.921569
chr16	17479996	17481773	LQ.DEL.cytotrio_NA12878_orig.chr16:17479996-17481773.1	0.921569
chr16	19945794	19965862	LQ.DEL.cytotrio_NA12878_orig.chr16:19945794-19965862.1	0.757576
chr16	19946927	19966353	LQ.DEL.penn.chr16:19946927-19966353.2	0.862069
chr16	20546289	20551546	LQ.DEL.chips_TYPE.chr16:20546289-20551546.2	0.827586
chr16	20546546	20550347	LQ.DEL.penn.chr16:20546546-20550347.2	1.2
chr16	46416238	46499859	LQ.DEL.chips_TYPE.chr16:46416238-46499859.1	0.727273
chr16	46416238	46499859	LQ.DEL.penn.chr16:46416238-46499859.1	0.727273
chr16	48895790	48910667	LQ.DEL.cytotrio_NA12878_orig.chr16:48895790-48910667.1	1.04082
chr16	57326683	57327207	LQ.DEL.hapmap_NA12878.chr16:57326683-57327207.1	1.03448
chr16	70145528	70231879	LQ.DEL.chips_NO_TYPE_cons.chr16:70145528-70231879.3	0.977273
chr16	73091650	73093207	LQ.DEL.hapmap_NA12878.chr16:73091650-73093207.1	0.744681
chr16	74384212	74464418	LQ.DEL.chips_NO_TYPE_cons.chr16:74384212-74464418.1	0.76
chr16	74400901	74446830	LQ.DEL.penn.chr16:74400901-74446830.1	0.723404
chr17	195111	196048	LQ.DEL.hapmap_NA12878.chr17:195111-196048.1	0.96
chr17	9871427	9877173	LQ.DEL.cytotrio_NA12878_orig.chr17:9871427-9877173.1	1.0625
chr17	18355392	18474646	LQ.DEL.affyceu_NA12878.chr17:18355392-18474646.1	0.956522
chr17	20920489	20923750	LQ.DEL.cytotrio_NA12878_orig.chr17:20920489-20923750.1	0.921569
chr17	20920489	20924493	LQ.DEL.chips_TYPE.chr17:20920489-20924493.1	0.979592
chr17	80141576	80142196	LQ.DEL.hapmap_NA12878.chr17:80141576-80142196.1	0.94
chr17	80759397	80760387	LQ.DEL.hapmap_NA12878.chr17:80759397-80760387.1	0.868421
chr18	30496565	30501392	LQ.DEL.chips_NO_TYPE_cons.chr18:30496565-30501392.2	0.714286
chr18	30497848	30501060	LQ.DEL.penn.chr18:30497848-30501060.3	0.78125
chr18	61809404	61811360	LQ.DEL.cytotrio_NA12878_orig.chr18:61809404-61811360.1	0.963636
chr19	20588836	20720705	LQ.DEL.cytotrio_NA12878_orig.chr19:20588836-20720705.1	0.925926
chr19	20596206	20716389	LQ.DEL.affyceu_NA12878.chr19:20596206-20716389.2	0.833333
chr19	20599816	20717536	LQ.DEL.penn.chr19:20599816-20717536.6	0.833333
chr19	21115359	21126554	LQ.DEL.chips_TYPE.chr19:21115359-21126554.1	1.04167
chr19	21115359	21126554	LQ.DEL.cytotrio_NA12878_orig.chr19:21115359-21126554.1	1.04167
chr19	29692896	29702250	LQ.DEL.cytotrio_NA12878_orig.chr19:29692896-29702250.1	1.06122
chr19	35661787	35665515	LQ.DEL.penn.chr19:35661787-35665515.1	0.771429
chr19	35663774	35664043	LQ.DEL.affyceu_NA12878.chr19:35663774-35664043.1	0.961538
chr19	52142352	52148197	LQ.DEL.affyceu_NA12878.chr19:52142352-52148197.1	1.13043
chr19	52692555	52696215	LQ.DEL.hapmap_NA12878.chr19:52692555-52696215.1	1
chr20	7604997	7607560	LQ.DEL.hapmap_NA12878.chr20:7604997-7607560.1	1.08163
chr20	15709506	15712363	LQ.DEL.hapmap_NA12878.chr20:15709506-15712363.1	0.836364
chr20	25890697	25908977	LQ.DEL.penn.chr20:25890697-25908977.1	0.946237
chr20	35733164	35734226	LQ.DEL.hapmap_NA12878.chr20:35733164-35734226.1	1
chr20	46582570	46600619	LQ.DEL.cytotrio_NA12878_orig.chr20:46582570-46600619.1	1.04167
chr20	52644832	52666264	LQ.DEL.chips_NO_TYPE_cons.chr20:52644832-52666264.5	0.74
chr20	52647631	52657590	LQ.DEL.penn.chr20:52647631-52657590.3	0.875
chr20	52647808	52662574	LQ.DEL.affyceu_NA12878.chr20:52647808-52662574.2	0.775
chr20	52652048	52658593	LQ.DEL.cytotrio_NA12878_orig.chr20:52652048-52658593.1	0.90625
chr20	58907862	58910758	LQ.DEL.cytotrio_NA12878_orig.chr20:58907862-58910758.1	1.02083
chr21	10704198	10894904	LQ.DEL.chips_NO_TYPE_cons.chr21:10704198-10894904.4	0.877551
chr21	10736871	10971566	LQ.DEL.affyceu_NA12878.chr21:10736871-10971566.2	0.951219
chr21	10895517	11001900	LQ.DEL.hapmap_NA12878.chr21:10895517-11001900.1	1.08955
chr21	38850639	38854476	LQ.DEL.chips_TYPE.chr21:38850639-38854476.1	1.12766
chr21	38850639	38854476	LQ.DEL.cytotrio_NA12878_orig.chr21:38850639-38854476.1	1.12766
chr21	47558507	47558559	LQ.DEL.penn.chr21:47558507-47558559.1	0.844444
chr22	16851394	16863045	LQ.DEL.penn.chr22:16851394-16863045.1	0.759494
chr22	22043896	22053776	LQ.DEL.cytotrio_NA12878_orig.chr22:22043896-22053776.1	0.938776
chr22	22381604	23193465	LQ.DEL.chips_TYPE.chr22:22381604-23193465.7	3.125
chr22	22388423	23243696	LQ.DEL.penn.chr22:22388423-23243696.6	0.925926
chr22	22390895	23222291	LQ.DEL.affyceu_NA12878.chr22:22390895-23222291.3	1.04167
chr22	22486240	22537124	LQ.DEL.chips_NO_TYPE_cons.chr22:22486240-22537124.7	0.935484
chr22	25003085	25004019	LQ.DEL.penn.chr22:25003085-25004019.1	1.02
chr22	35645445	35646472	LQ.DEL.hapmap_NA12878.chr22:35645445-35646472.1	0.76087
chrX	21956780	21977221	LQ.DEL.cytotrio_NA12878_orig.chrX:21956780-21977221.1	0.98
chrX	30338973	30338990	LQ.DEL.cytotrio_NA12878_orig.chrX:30338973-30338990.1	1.16071
chrX	80737643	80755254	LQ.DEL.cytotrio_NA12878_orig.chrX:80737643-80755254.1	0.962264
chrX	112085957	112088761	LQ.DEL.cytotrio_NA12878_orig.chrX:112085957-112088761.1	1.06
chrX	113457412	113480521	LQ.DEL.cytotrio_NA12878_orig.chrX:113457412-113480521.1	1.13043
chrX	115296690	115296698	LQ.DEL.cytotrio_NA12878_orig.chrX:115296690-115296698.1	0.931818
chrX	134969239	134974019	LQ.DEL.cytotrio_NA12878_orig.chrX:134969239-134974019.1	0.804348
chrX	136492337	136495745	LQ.DEL.cytotrio_NA12878_orig.chrX:136492337-136495745.1	1.125
chrX	138400172	138400349	LQ.DEL.cytotrio_NA12878_orig.chrX:138400172-138400349.1	1
chrX	147317018	147321242	LQ.DEL.cytotrio_NA12878_orig.chrX:147317018-147321242.1	1.06383
chrX	152529702	152531530	LQ.DEL.cytotrio_NA12878_orig.chrX:152529702-152531530.1	1.5

## Sheet: array_DUP.HQ.bed
Chromosome	Start	End	CNV id	duphold score
chr1	564540	570404	HQ.DUP.hapmap_NA12878.chr1:564540-570404.1	1.4
chr1	248594461	248640345	HQ.DUP.chips_TYPE.chr1:248594461-248640345.2	1.57692
chr1	248605752	248641192	HQ.DUP.affyceu_NA12878.chr1:248605752-248641192.1	1.82692
chr1	248621123	248630005	HQ.DUP.penn.chr1:248621123-248630005.1	2.09259
chr2	739939	740899	HQ.DUP.hapmap_NA12878.chr2:739939-740899.1	3.12195
chr2	37958078	38005884	HQ.DUP.hapmap_NA12878.chr2:37958078-38005884.1	1.40385
chr2	113045162	113049710	HQ.DUP.hapmap_NA12878.chr2:113045162-113049710.1	1.42
chr2	167494647	167501455	HQ.DUP.hapmap_NA12878.chr2:167494647-167501455.1	1.38889
chr4	34683608	34688623	HQ.DUP.hapmap_NA12878.chr4:34683608-34688623.1	1.96226
chr5	159349801	159351114	HQ.DUP.hapmap_NA12878.chr5:159349801-159351114.1	1.84
chr6	255650	384973	HQ.DUP.hapmap_NA12878.chr6:255650-384973.2	2.08
chr6	257339	381149	HQ.DUP.chips_TYPE.chr6:257339-381149.2	2.08
chr6	262807	276108	HQ.DUP.penn.chr6:262807-276108.1	2.07407
chr8	2253695	2263666	HQ.DUP.hapmap_NA12878.chr8:2253695-2263666.1	1.96154
chr8	7210944	7244200	HQ.DUP.chips_TYPE.chr8:7210944-7244200.1	1.71154
chr8	7214611	7238019	HQ.DUP.affyceu_NA12878.chr8:7214611-7238019.2	1.73077
chr8	47523894	47545903	HQ.DUP.hapmap_NA12878.chr8:47523894-47545903.1	1.38462
chr9	66465779	66478409	HQ.DUP.hapmap_NA12878.chr9:66465779-66478409.1	5.73077
chr9	79768704	79781624	HQ.DUP.chips_NO_TYPE_cons.chr9:79768704-79781624.2	1.76471
chr9	79770398	79777404	HQ.DUP.affyceu_NA12878.chr9:79770398-79777404.2	2.05769
chr9	79770402	79777393	HQ.DUP.hapmap_NA12878.chr9:79770402-79777393.1	2.05769
chr9	79770769	79777072	HQ.DUP.cytotrio_NA12878_orig.chr9:79770769-79777072.1	2.07692
chr9	79771845	79776332	HQ.DUP.penn.chr9:79771845-79776332.2	2.07692
chr10	90794988	90803055	HQ.DUP.hapmap_NA12878.chr10:90794988-90803055.1	1.63462
chr10	90795709	90796151	HQ.DUP.penn.chr10:90795709-90796151.2	1.67308
chr11	975177	975832	HQ.DUP.hapmap_NA12878.chr11:975177-975832.1	1.6087
chr11	50077260	50124615	HQ.DUP.hapmap_NA12878.chr11:50077260-50124615.1	1.30769
chr11	50094248	50124577	HQ.DUP.affyceu_NA12878.chr11:50094248-50124577.1	1.46154
chr11	50291456	50382519	HQ.DUP.hapmap_NA12878.chr11:50291456-50382519.2	1.36538
chr11	50297004	50398500	HQ.DUP.cytotrio_NA12878_orig.chr11:50297004-50398500.1	1.32692
chr11	50298286	50402362	HQ.DUP.chips_TYPE.chr11:50298286-50402362.6	1.30769
chr11	50343842	50382437	HQ.DUP.affyceu_NA12878.chr11:50343842-50382437.2	1.48077
chr14	93712512	93713151	HQ.DUP.hapmap_NA12878.chr14:93712512-93713151.1	1.61111
chr15	94886323	94888595	HQ.DUP.hapmap_NA12878.chr15:94886323-94888595.1	1.46296
chr16	20496042	20500268	HQ.DUP.hapmap_NA12878.chr16:20496042-20500268.1	1.51923
chr16	22551908	22712190	HQ.DUP.hapmap_NA12878.chr16:22551908-22712190.1	1.8
chr16	22557932	22704521	HQ.DUP.chips_TYPE.chr16:22557932-22704521.1	1.8
chr16	32456946	32662033	HQ.DUP.hapmap_NA12878.chr16:32456946-32662033.1	2.07692
chr16	32495906	32604921	HQ.DUP.chips_TYPE.chr16:32495906-32604921.1	2.22222
chr16	32495906	32604921	HQ.DUP.penn.chr16:32495906-32604921.1	2.22222
chr16	33484850	33491112	HQ.DUP.hapmap_NA12878.chr16:33484850-33491112.1	1.98077
chr16	33530578	33534753	HQ.DUP.penn.chr16:33530578-33534753.1	3.72222
chr16	33587465	33633068	HQ.DUP.hapmap_NA12878.chr16:33587465-33633068.1	1.98077
chr16	33608574	33609321	HQ.DUP.penn.chr16:33608574-33609321.1	2.03636
chr16	33993653	34015369	HQ.DUP.penn.chr16:33993653-34015369.1	1.90385
chr16	34442125	34796742	HQ.DUP.chips_TYPE.chr16:34442125-34796742.5	1.38462
chr16	34459520	34757750	HQ.DUP.hapmap_NA12878.chr16:34459520-34757750.1	1.42308
chr16	34466571	34768287	HQ.DUP.affyceu_NA12878.chr16:34466571-34768287.2	1.42308
chr16	34471807	34755816	HQ.DUP.cytotrio_NA12878_orig.chr16:34471807-34755816.1	1.44231
chr16	34477886	34750064	HQ.DUP.penn.chr16:34477886-34750064.6	1.44231
chr16	46438391	46455400	HQ.DUP.penn.chr16:46438391-46455400.1	1.38889
chr16	70847248	71202529	HQ.DUP.hapmap_NA12878.chr16:70847248-71202529.1	1.94231
chr17	713094	713579	HQ.DUP.hapmap_NA12878.chr17:713094-713579.1	1.44681
chr17	16716743	16724646	HQ.DUP.hapmap_NA12878.chr17:16716743-16724646.1	1.44898
chr17	32063870	32064648	HQ.DUP.hapmap_NA12878.chr17:32063870-32064648.1	1.92453
chr17	43648607	43662526	HQ.DUP.chips_NO_TYPE_cons.chr17:43648607-43662526.3	3
chr17	43655090	43664693	HQ.DUP.affyceu_NA12878.chr17:43655090-43664693.1	3.06122
chr17	43657257	43657921	HQ.DUP.penn.chr17:43657257-43657921.1	3.01887
chr17	44161867	44353885	HQ.DUP.affyceu_NA12878.chr17:44161867-44353885.2	2.01961
chr17	44163925	44474174	HQ.DUP.chips_TYPE.chr17:44163925-44474174.7	1.76471
chr17	44165803	44408792	HQ.DUP.penn.chr17:44165803-44408792.7	1.94118
chr17	44212815	44270230	HQ.DUP.hapmap_NA12878.chr17:44212815-44270230.1	2
chr17	44271126	44368872	HQ.DUP.hapmap_NA12878.chr17:44271126-44368872.1	1.92157
chr19	27824707	27920427	HQ.DUP.penn.chr19:27824707-27920427.1	2.38889
chr19	54170040	54172317	HQ.DUP.chips_TYPE.chr19:54170040-54172317.1	1.45833
chr19	54170040	54172317	HQ.DUP.penn.chr19:54170040-54172317.1	1.45833
chr19	54723029	54743217	HQ.DUP.chips_TYPE.chr19:54723029-54743217.3	1.45833
chr19	54723919	54749032	HQ.DUP.hapmap_NA12878.chr19:54723919-54749032.2	1.41667
chr19	54729050	54743217	HQ.DUP.penn.chr19:54729050-54743217.4	1.54
chr20	29420054	29511009	HQ.DUP.hapmap_NA12878.chr20:29420054-29511009.1	1.61111
chr20	52474800	52484346	HQ.DUP.hapmap_NA12878.chr20:52474800-52484346.1	1.92308
chr22	23771503	23774165	HQ.DUP.hapmap_NA12878.chr22:23771503-23774165.1	1.5
chr22	32927932	32928517	HQ.DUP.hapmap_NA12878.chr22:32927932-32928517.1	1.54348
chr22	42528851	42531303	HQ.DUP.penn.chr22:42528851-42531303.1	1.5

## Sheet: array_DUP.LQ.bed
Chromosome	Start	End	CNV id	duphold score
chr1	1567881	1683706	LQ.DUP.hapmap_NA12878.chr1:1567881-1683706.1	0.851064
chr1	13159180	13161664	LQ.DUP.hapmap_NA12878.chr1:13159180-13161664.1	0
chr1	13326444	13329531	LQ.DUP.hapmap_NA12878.chr1:13326444-13329531.1	0
chr1	13607202	13645036	LQ.DUP.hapmap_NA12878.chr1:13607202-13645036.1	0
chr1	17675886	17678930	LQ.DUP.hapmap_NA12878.chr1:17675886-17678930.1	0.877551
chr1	25585225	25665195	LQ.DUP.hapmap_NA12878.chr1:25585225-25665195.1	0.48
chr1	25588235	25662005	LQ.DUP.chips_TYPE.chr1:25588235-25662005.1	0.46
chr1	30738408	30740073	LQ.DUP.hapmap_NA12878.chr1:30738408-30740073.1	0.978723
chr1	31393985	31394332	LQ.DUP.penn.chr1:31393985-31394332.1	1.01818
chr1	45659132	45668649	LQ.DUP.penn.chr1:45659132-45668649.1	1.03704
chr1	83598248	83955219	LQ.DUP.hapmap_NA12878.chr1:83598248-83955219.1	0.888889
chr1	85666191	85667696	LQ.DUP.hapmap_NA12878.chr1:85666191-85667696.1	1.02564
chr1	106019205	106022375	LQ.DUP.affyceu_NA12878.chr1:106019205-106022375.2	0.963636
chr1	108760471	109097308	LQ.DUP.hapmap_NA12878.chr1:108760471-109097308.3	0.519231
chr1	110215012	110244931	LQ.DUP.hapmap_NA12878.chr1:110215012-110244931.1	0.52
chr1	110898740	110905683	LQ.DUP.penn.chr1:110898740-110905683.1	1.01923
chr1	120012853	120013616	LQ.DUP.hapmap_NA12878.chr1:120012853-120013616.1	0.96
chr1	120755686	120936665	LQ.DUP.hapmap_NA12878.chr1:120755686-120936665.1	0.480769
chr1	143901217	143989140	LQ.DUP.hapmap_NA12878.chr1:143901217-143989140.1	0.62
chr1	149033410	149459615	LQ.DUP.hapmap_NA12878.chr1:149033410-149459615.1	0.96
chr1	152552754	152553026	LQ.DUP.affyceu_NA12878.chr1:152552754-152553026.1	0.87234
chr1	161409063	161646758	LQ.DUP.hapmap_NA12878.chr1:161409063-161646758.2	0.88
chr1	161511410	161639559	LQ.DUP.chips_TYPE.chr1:161511410-161639559.1	0.82
chr1	196727850	196802072	LQ.DUP.affyceu_NA12878.chr1:196727850-196802072.2	0.925926
chr1	206072736	206200159	LQ.DUP.hapmap_NA12878.chr1:206072736-206200159.1	0.64
chr1	206555955	206603410	LQ.DUP.hapmap_NA12878.chr1:206555955-206603410.1	1.06
chr1	207696481	207754886	LQ.DUP.hapmap_NA12878.chr1:207696481-207754886.1	0
chr1	234744318	234747260	LQ.DUP.hapmap_NA12878.chr1:234744318-234747260.1	0.926829
chr1	234911945	234958266	LQ.DUP.hapmap_NA12878.chr1:234911945-234958266.1	1.08
chr1	236385116	236385379	LQ.DUP.affyceu_NA12878.chr1:236385116-236385379.1	0.944444
chr1	246683172	246685467	LQ.DUP.hapmap_NA12878.chr1:246683172-246685467.1	0.5
chr1	248600962	248670324	LQ.DUP.chips_NO_TYPE_cons.chr1:248600962-248670324.2	1.04348
chr2	29073042	29073467	LQ.DUP.penn.chr2:29073042-29073467.1	1.21818
chr2	71590464	71598107	LQ.DUP.penn.chr2:71590464-71598107.1	0.981481
chr2	75889634	75890540	LQ.DUP.penn.chr2:75889634-75890540.1	0.945455
chr2	87908050	87911901	LQ.DUP.hapmap_NA12878.chr2:87908050-87911901.1	0.269231
chr2	89160122	89164817	LQ.DUP.chips_NO_TYPE_cons.chr2:89160122-89164817.2	0.83871
chr2	89161265	89369338	LQ.DUP.affyceu_NA12878.chr2:89161265-89369338.2	0.480769
chr2	89161442	89363697	LQ.DUP.chips_TYPE.chr2:89161442-89363697.2	0.480769
chr2	106880095	106885357	LQ.DUP.affyceu_NA12878.chr2:106880095-106885357.1	1.02083
chr2	109300258	109301859	LQ.DUP.penn.chr2:109300258-109301859.1	1.01818
chr2	110442927	110447590	LQ.DUP.hapmap_NA12878.chr2:110442927-110447590.1	0.96
chr2	114167656	114267309	LQ.DUP.hapmap_NA12878.chr2:114167656-114267309.1	0.711538
chr2	130966368	130967860	LQ.DUP.hapmap_NA12878.chr2:130966368-130967860.1	1.04
chr2	131313961	131321726	LQ.DUP.hapmap_NA12878.chr2:131313961-131321726.1	0
chr2	132221763	132224604	LQ.DUP.hapmap_NA12878.chr2:132221763-132224604.1	1.06
chr2	189455396	189461474	LQ.DUP.penn.chr2:189455396-189461474.1	1
chr2	229264404	229268336	LQ.DUP.hapmap_NA12878.chr2:229264404-229268336.1	1
chr2	229759309	229763663	LQ.DUP.hapmap_NA12878.chr2:229759309-229763663.1	0.88
chr2	236010734	236011379	LQ.DUP.hapmap_NA12878.chr2:236010734-236011379.1	0.791667
chr2	237355509	237356151	LQ.DUP.hapmap_NA12878.chr2:237355509-237356151.1	0.978723
chr2	239582169	239589235	LQ.DUP.penn.chr2:239582169-239589235.1	1
chr2	241604696	241608453	LQ.DUP.penn.chr2:241604696-241608453.1	1.03636
chr2	241997551	242000781	LQ.DUP.penn.chr2:241997551-242000781.1	1.13462
chr3	9157386	9157839	LQ.DUP.hapmap_NA12878.chr3:9157386-9157839.1	0.981481
chr3	12701396	12720017	LQ.DUP.affyceu_NA12878.chr3:12701396-12720017.1	1
chr3	13142252	13142638	LQ.DUP.chips_NO_TYPE_cons.chr3:13142252-13142638.4	0
chr3	21711853	21712513	LQ.DUP.hapmap_NA12878.chr3:21711853-21712513.1	0.66
chr3	50343466	50349348	LQ.DUP.hapmap_NA12878.chr3:50343466-50349348.1	0.979592
chr3	68746164	68747413	LQ.DUP.affyceu_NA12878.chr3:68746164-68747413.2	0.480769
chr3	101357579	101359974	LQ.DUP.hapmap_NA12878.chr3:101357579-101359974.1	1
chr3	108268721	108273375	LQ.DUP.penn.chr3:108268721-108273375.1	1
chr3	111243676	111247289	LQ.DUP.hapmap_NA12878.chr3:111243676-111247289.1	0.5
chr3	125672365	125679046	LQ.DUP.hapmap_NA12878.chr3:125672365-125679046.2	1.08163
chr3	144750495	144750997	LQ.DUP.hapmap_NA12878.chr3:144750495-144750997.1	0.942308
chr3	183399751	183404661	LQ.DUP.penn.chr3:183399751-183404661.1	1.03846
chr3	192877902	192882903	LQ.DUP.affyceu_NA12878.chr3:192877902-192882903.2	0.538462
chr3	193355074	193355107	LQ.DUP.penn.chr3:193355074-193355107.1	1.03704
chr3	194123641	194125847	LQ.DUP.penn.chr3:194123641-194125847.1	1.12727
chr3	194187888	194191495	LQ.DUP.penn.chr3:194187888-194191495.1	1
chr3	194555749	194556684	LQ.DUP.hapmap_NA12878.chr3:194555749-194556684.1	0.653061
chr3	194785987	194788490	LQ.DUP.hapmap_NA12878.chr3:194785987-194788490.1	0.808511
chr3	194998493	195002387	LQ.DUP.penn.chr3:194998493-195002387.1	1.03846
chr3	195764641	195766737	LQ.DUP.penn.chr3:195764641-195766737.1	1.01852
chr4	155411	156457	LQ.DUP.penn.chr4:155411-156457.1	1.03774
chr4	1381673	1388115	LQ.DUP.penn.chr4:1381673-1388115.1	1.03922
chr4	4568068	4568575	LQ.DUP.hapmap_NA12878.chr4:4568068-4568575.1	0.98
chr4	9508396	9745703	LQ.DUP.hapmap_NA12878.chr4:9508396-9745703.2	0.96
chr4	35495327	35496895	LQ.DUP.hapmap_NA12878.chr4:35495327-35496895.1	0.978261
chr4	40156365	40159940	LQ.DUP.penn.chr4:40156365-40159940.1	1.09259
chr4	41957431	41959924	LQ.DUP.penn.chr4:41957431-41959924.1	1.0566
chr4	76948569	76977780	LQ.DUP.hapmap_NA12878.chr4:76948569-76977780.1	1.03922
chr4	83844664	83847657	LQ.DUP.penn.chr4:83844664-83847657.1	1.03774
chr4	88692044	88697560	LQ.DUP.chips_NO_TYPE_cons.chr4:88692044-88697560.1	1.0625
chr4	104751630	104751645	LQ.DUP.affyceu_NA12878.chr4:104751630-104751645.1	0.907407
chr4	115174511	115184240	LQ.DUP.chips_TYPE.chr4:115174511-115184240.1	1.07547
chr4	115175323	115184390	LQ.DUP.affyceu_NA12878.chr4:115175323-115184390.2	1.07547
chr4	128702602	128707166	LQ.DUP.affyceu_NA12878.chr4:128702602-128707166.1	1
chr4	151845838	151884310	LQ.DUP.affyceu_NA12878.chr4:151845838-151884310.1	1.09804
chr4	166157948	166159055	LQ.DUP.hapmap_NA12878.chr4:166157948-166159055.1	0.529412
chr4	169116481	169118430	LQ.DUP.hapmap_NA12878.chr4:169116481-169118430.1	0.98
chr4	172372115	172379152	LQ.DUP.chips_NO_TYPE_cons.chr4:172372115-172379152.1	1.05882
chr4	172374884	172377933	LQ.DUP.affyceu_NA12878.chr4:172374884-172377933.2	1
chr4	183399808	183404210	LQ.DUP.penn.chr4:183399808-183404210.1	1.01852
chr4	184595037	184600497	LQ.DUP.penn.chr4:184595037-184600497.1	1.03774
chr4	186165173	186171187	LQ.DUP.penn.chr4:186165173-186171187.1	1.0566
chr4	187353524	187357809	LQ.DUP.hapmap_NA12878.chr4:187353524-187357809.1	0.729167
chr5	6689617	6699280	LQ.DUP.penn.chr5:6689617-6699280.1	0.981481
chr5	21221875	21223901	LQ.DUP.penn.chr5:21221875-21223901.1	1
chr5	28927599	28932999	LQ.DUP.hapmap_NA12878.chr5:28927599-28932999.1	0.88
chr5	37839636	37840756	LQ.DUP.hapmap_NA12878.chr5:37839636-37840756.1	0.926829
chr5	45527011	45527970	LQ.DUP.hapmap_NA12878.chr5:45527011-45527970.1	1.03846
chr5	46214782	46220269	LQ.DUP.hapmap_NA12878.chr5:46214782-46220269.1	0.981481
chr5	50234326	50239097	LQ.DUP.hapmap_NA12878.chr5:50234326-50239097.1	0.980769
chr5	69283618	69341186	LQ.DUP.hapmap_NA12878.chr5:69283618-69341186.2	0.0192308
chr5	72385003	72386139	LQ.DUP.penn.chr5:72385003-72386139.1	0.981818
chr5	79945853	79948255	LQ.DUP.hapmap_NA12878.chr5:79945853-79948255.1	1
chr5	96095578	96097897	LQ.DUP.penn.chr5:96095578-96097897.1	1.10909
chr5	97116861	97120507	LQ.DUP.hapmap_NA12878.chr5:97116861-97120507.1	0.980769
chr5	109459520	109475317	LQ.DUP.hapmap_NA12878.chr5:109459520-109475317.1	0.961538
chr5	123545097	123545857	LQ.DUP.hapmap_NA12878.chr5:123545097-123545857.1	1.1
chr5	130332362	130332858	LQ.DUP.hapmap_NA12878.chr5:130332362-130332858.1	0.62
chr5	134592448	134597660	LQ.DUP.penn.chr5:134592448-134597660.1	1.05455
chr5	140214368	140215658	LQ.DUP.hapmap_NA12878.chr5:140214368-140215658.2	0.765957
chr5	140504259	140511762	LQ.DUP.penn.chr5:140504259-140511762.1	0.962963
chr5	150880463	150883183	LQ.DUP.hapmap_NA12878.chr5:150880463-150883183.1	1.08
chr5	151354642	151355584	LQ.DUP.penn.chr5:151354642-151355584.1	1.07273
chr5	180375289	180430789	LQ.DUP.chips_TYPE.chr5:180375289-180430789.1	1.01923
chr5	180378753	180430789	LQ.DUP.cytotrio_NA12878_orig.chr5:180378753-180430789.1	1.01923
chr6	26770723	26775340	LQ.DUP.hapmap_NA12878.chr6:26770723-26775340.1	0
chr6	29265458	29266673	LQ.DUP.penn.chr6:29265458-29266673.1	1.12727
chr6	29653954	29928841	LQ.DUP.hapmap_NA12878.chr6:29653954-29928841.2	1.02
chr6	29870477	29872776	LQ.DUP.penn.chr6:29870477-29872776.1	1.01852
chr6	31193076	31194314	LQ.DUP.hapmap_NA12878.chr6:31193076-31194314.1	1.02
chr6	31203886	31205617	LQ.DUP.penn.chr6:31203886-31205617.1	1
chr6	31270366	31271970	LQ.DUP.hapmap_NA12878.chr6:31270366-31271970.1	1.04
chr6	31287831	31289437	LQ.DUP.hapmap_NA12878.chr6:31287831-31289437.1	0.962963
chr6	31344008	31344778	LQ.DUP.penn.chr6:31344008-31344778.1	1.11538
chr6	31958876	31985522	LQ.DUP.hapmap_NA12878.chr6:31958876-31985522.1	0
chr6	32234521	32235177	LQ.DUP.penn.chr6:32234521-32235177.1	1.12727
chr6	32345667	32349772	LQ.DUP.penn.chr6:32345667-32349772.1	1.05455
chr6	32508476	32544309	LQ.DUP.affyceu_NA12878.chr6:32508476-32544309.1	0.730769
chr6	32508741	32512164	LQ.DUP.penn.chr6:32508741-32512164.1	0.826923
chr6	32518235	32520227	LQ.DUP.penn.chr6:32518235-32520227.1	0.925926
chr6	32539012	32544229	LQ.DUP.penn.chr6:32539012-32544229.1	0.944444
chr6	32561068	32561123	LQ.DUP.penn.chr6:32561068-32561123.1	0.961538
chr6	32612034	32612620	LQ.DUP.penn.chr6:32612034-32612620.1	0.890909
chr6	32634341	32636733	LQ.DUP.penn.chr6:32634341-32636733.1	0.807692
chr6	33029125	33029668	LQ.DUP.penn.chr6:33029125-33029668.1	0.927273
chr6	50822132	50825017	LQ.DUP.chips_NO_TYPE_cons.chr6:50822132-50825017.1	1.03774
chr6	56265335	56265821	LQ.DUP.hapmap_NA12878.chr6:56265335-56265821.1	1.03704
chr6	57622861	57631223	LQ.DUP.hapmap_NA12878.chr6:57622861-57631223.1	0.634615
chr6	58423732	58428804	LQ.DUP.hapmap_NA12878.chr6:58423732-58428804.1	0.480769
chr6	62178788	62919415	LQ.DUP.hapmap_NA12878.chr6:62178788-62919415.1	0.944444
chr6	62179303	62185319	LQ.DUP.penn.chr6:62179303-62185319.1	0.981481
chr6	62208194	62241067	LQ.DUP.chips_NO_TYPE_cons.chr6:62208194-62241067.1	1.0625
chr6	78720042	78749628	LQ.DUP.cytotrio_NA12878_orig.chr6:78720042-78749628.1	0.944444
chr6	89921631	89922223	LQ.DUP.hapmap_NA12878.chr6:89921631-89922223.1	1.10417
chr6	147707790	147709446	LQ.DUP.penn.chr6:147707790-147709446.1	0.927273
chr6	150514274	150521972	LQ.DUP.chips_TYPE.chr6:150514274-150521972.1	1.0625
chr6	150514274	150523037	LQ.DUP.cytotrio_NA12878_orig.chr6:150514274-150523037.1	1.0625
chr6	158929424	158931009	LQ.DUP.penn.chr6:158929424-158931009.1	1.03846
chr6	160511946	160512441	LQ.DUP.hapmap_NA12878.chr6:160511946-160512441.1	0.883721
chr6	167698628	167699330	LQ.DUP.hapmap_NA12878.chr6:167698628-167699330.1	1.17021
chr7	40677	69227	LQ.DUP.hapmap_NA12878.chr7:40677-69227.1	1
chr7	882659	901383	LQ.DUP.affyceu_NA12878.chr7:882659-901383.2	1
chr7	5186118	5191486	LQ.DUP.penn.chr7:5186118-5191486.1	1
chr7	9653882	9657899	LQ.DUP.penn.chr7:9653882-9657899.1	0.962963
chr7	32774556	32778247	LQ.DUP.hapmap_NA12878.chr7:32774556-32778247.1	0.480769
chr7	33002357	33005068	LQ.DUP.hapmap_NA12878.chr7:33002357-33005068.1	1.04167
chr7	38384509	38407761	LQ.DUP.hapmap_NA12878.chr7:38384509-38407761.1	0.807692
chr7	54380642	54388276	LQ.DUP.hapmap_NA12878.chr7:54380642-54388276.1	0
chr7	55790151	55793215	LQ.DUP.hapmap_NA12878.chr7:55790151-55793215.1	0.895833
chr7	61971046	62633019	LQ.DUP.hapmap_NA12878.chr7:61971046-62633019.1	0.961538
chr7	62015939	62030993	LQ.DUP.penn.chr7:62015939-62030993.1	1
chr7	62266392	62276151	LQ.DUP.penn.chr7:62266392-62276151.1	0.962963
chr7	62827133	62832746	LQ.DUP.penn.chr7:62827133-62832746.1	0.962963
chr7	63328954	63333875	LQ.DUP.penn.chr7:63328954-63333875.1	1.01852
chr7	64429500	64439938	LQ.DUP.penn.chr7:64429500-64439938.1	0.981818
chr7	64566942	64637306	LQ.DUP.hapmap_NA12878.chr7:64566942-64637306.1	0.5
chr7	64594065	64651640	LQ.DUP.affyceu_NA12878.chr7:64594065-64651640.3	0.673077
chr7	64975110	65041944	LQ.DUP.hapmap_NA12878.chr7:64975110-65041944.2	0
chr7	65074378	65148767	LQ.DUP.hapmap_NA12878.chr7:65074378-65148767.2	0
chr7	76144858	76151033	LQ.DUP.hapmap_NA12878.chr7:76144858-76151033.2	0.978261
chr7	76637441	76639871	LQ.DUP.penn.chr7:76637441-76639871.1	0.75
chr7	76702263	76708152	LQ.DUP.hapmap_NA12878.chr7:76702263-76708152.1	0.942308
chr7	76769667	76789098	LQ.DUP.hapmap_NA12878.chr7:76769667-76789098.1	0.980769
chr7	102348075	102365512	LQ.DUP.hapmap_NA12878.chr7:102348075-102365512.1	0.961538
chr7	109437092	109454271	LQ.DUP.affyceu_NA12878.chr7:109437092-109454271.1	0.942308
chr7	116391353	116391594	LQ.DUP.affyceu_NA12878.chr7:116391353-116391594.1	1.08
chr7	126514673	126552956	LQ.DUP.hapmap_NA12878.chr7:126514673-126552956.1	1
chr7	133785203	133787116	LQ.DUP.chips_NO_TYPE_cons.chr7:133785203-133787116.1	1.25
chr7	140575913	140594085	LQ.DUP.affyceu_NA12878.chr7:140575913-140594085.1	1.01923
chr7	142465936	142486548	LQ.DUP.chips_NO_TYPE_cons.chr7:142465936-142486548.2	1.09804
chr7	142473811	142486419	LQ.DUP.chips_TYPE.chr7:142473811-142486419.2	1.12
chr7	142474623	142493650	LQ.DUP.affyceu_NA12878.chr7:142474623-142493650.2	1.10417
chr7	142475398	142486482	LQ.DUP.cytotrio_NA12878_orig.chr7:142475398-142486482.1	1.14583
chr7	145914935	145919273	LQ.DUP.chips_TYPE.chr7:145914935-145919273.1	0.87037
chr7	145914935	145919403	LQ.DUP.cytotrio_NA12878_orig.chr7:145914935-145919403.1	0.87037
chr7	149862533	149882792	LQ.DUP.hapmap_NA12878.chr7:149862533-149882792.1	1
chr7	151901841	151908834	LQ.DUP.hapmap_NA12878.chr7:151901841-151908834.1	1
chr7	154393059	154399608	LQ.DUP.cytotrio_NA12878_orig.chr7:154393059-154399608.1	0.907407
chr8	5079038	5079254	LQ.DUP.affyceu_NA12878.chr8:5079038-5079254.1	1.03846
chr8	7342641	7355399	LQ.DUP.hapmap_NA12878.chr8:7342641-7355399.1	0.134615
chr8	11236398	11247131	LQ.DUP.hapmap_NA12878.chr8:11236398-11247131.1	1.01923
chr8	11987726	12001976	LQ.DUP.chips_NO_TYPE_cons.chr8:11987726-12001976.1	0.915094
chr8	38102630	38106579	LQ.DUP.affyceu_NA12878.chr8:38102630-38106579.1	1
chr8	47420011	47460128	LQ.DUP.penn.chr8:47420011-47460128.1	0.981132
chr8	57777267	57780349	LQ.DUP.hapmap_NA12878.chr8:57777267-57780349.1	1
chr8	58194610	58195348	LQ.DUP.penn.chr8:58194610-58195348.1	0.909091
chr8	60675970	60677561	LQ.DUP.penn.chr8:60675970-60677561.1	1.05455
chr8	75657127	75691260	LQ.DUP.penn.chr8:75657127-75691260.1	1
chr8	97179113	97179870	LQ.DUP.penn.chr8:97179113-97179870.1	0.963636
chr8	99935526	99936475	LQ.DUP.hapmap_NA12878.chr8:99935526-99936475.1	1.05769
chr8	142640591	142645056	LQ.DUP.hapmap_NA12878.chr8:142640591-142645056.1	0.695652
chr8	145258842	145260441	LQ.DUP.penn.chr8:145258842-145260441.1	1.09615
chr9	10485	48531	LQ.DUP.hapmap_NA12878.chr9:10485-48531.1	0.1875
chr9	48710	209354	LQ.DUP.hapmap_NA12878.chr9:48710-209354.1	0.692308
chr9	320105	322509	LQ.DUP.hapmap_NA12878.chr9:320105-322509.1	0
chr9	493440	494877	LQ.DUP.hapmap_NA12878.chr9:493440-494877.1	0.98
chr9	514311	527853	LQ.DUP.hapmap_NA12878.chr9:514311-527853.1	1.02
chr9	613917	614752	LQ.DUP.hapmap_NA12878.chr9:613917-614752.1	1
chr9	2148145	2151403	LQ.DUP.hapmap_NA12878.chr9:2148145-2151403.1	1.03846
chr9	4397534	4398316	LQ.DUP.hapmap_NA12878.chr9:4397534-4398316.1	0.96
chr9	4454463	4458263	LQ.DUP.hapmap_NA12878.chr9:4454463-4458263.1	1.05769
chr9	4654974	4656940	LQ.DUP.hapmap_NA12878.chr9:4654974-4656940.1	1.05769
chr9	5107086	5115531	LQ.DUP.hapmap_NA12878.chr9:5107086-5115531.1	1.0625
chr9	5311567	5337707	LQ.DUP.hapmap_NA12878.chr9:5311567-5337707.1	1.07692
chr9	5385326	5403173	LQ.DUP.hapmap_NA12878.chr9:5385326-5403173.1	1.07692
chr9	5750200	5751316	LQ.DUP.hapmap_NA12878.chr9:5750200-5751316.1	1.13208
chr9	6672257	6675227	LQ.DUP.hapmap_NA12878.chr9:6672257-6675227.1	1
chr9	6700598	6710717	LQ.DUP.hapmap_NA12878.chr9:6700598-6710717.1	1.04167
chr9	8640898	8642335	LQ.DUP.hapmap_NA12878.chr9:8640898-8642335.1	0.634615
chr9	9517036	9517778	LQ.DUP.hapmap_NA12878.chr9:9517036-9517778.1	1
chr9	9817010	9818405	LQ.DUP.hapmap_NA12878.chr9:9817010-9818405.1	0.962264
chr9	10020070	10022636	LQ.DUP.hapmap_NA12878.chr9:10020070-10022636.1	0
chr9	11210749	11216089	LQ.DUP.hapmap_NA12878.chr9:11210749-11216089.1	0.924528
chr9	11224400	11228073	LQ.DUP.hapmap_NA12878.chr9:11224400-11228073.1	1
chr9	11630285	11720969	LQ.DUP.hapmap_NA12878.chr9:11630285-11720969.1	0.943396
chr9	11967036	11975492	LQ.DUP.hapmap_NA12878.chr9:11967036-11975492.1	0.981132
chr9	12368573	12369413	LQ.DUP.hapmap_NA12878.chr9:12368573-12369413.1	1.09615
chr9	13065810	13069741	LQ.DUP.hapmap_NA12878.chr9:13065810-13069741.1	0.884615
chr9	13571339	13575947	LQ.DUP.hapmap_NA12878.chr9:13571339-13575947.1	1
chr9	14686873	14688481	LQ.DUP.hapmap_NA12878.chr9:14686873-14688481.1	1.07692
chr9	15815327	15822312	LQ.DUP.hapmap_NA12878.chr9:15815327-15822312.1	0.5
chr9	16176117	16177273	LQ.DUP.penn.chr9:16176117-16177273.1	1.11111
chr9	16289392	16290247	LQ.DUP.hapmap_NA12878.chr9:16289392-16290247.1	1.10417
chr9	16882532	16884965	LQ.DUP.hapmap_NA12878.chr9:16882532-16884965.1	0.94
chr9	17260551	17262869	LQ.DUP.hapmap_NA12878.chr9:17260551-17262869.1	0.980769
chr9	17401160	17406972	LQ.DUP.hapmap_NA12878.chr9:17401160-17406972.1	0.942308
chr9	17581146	17634284	LQ.DUP.hapmap_NA12878.chr9:17581146-17634284.1	0.961538
chr9	19358477	19359692	LQ.DUP.hapmap_NA12878.chr9:19358477-19359692.1	1.0566
chr9	20024875	20027231	LQ.DUP.chips_NO_TYPE_cons.chr9:20024875-20027231.1	1.10204
chr9	20212052	20213471	LQ.DUP.hapmap_NA12878.chr9:20212052-20213471.1	1.07547
chr9	22486721	22502830	LQ.DUP.hapmap_NA12878.chr9:22486721-22502830.1	0.846154
chr9	22666435	22666902	LQ.DUP.hapmap_NA12878.chr9:22666435-22666902.1	0.943396
chr9	23910743	23916185	LQ.DUP.hapmap_NA12878.chr9:23910743-23916185.1	0.98
chr9	24145509	24150358	LQ.DUP.hapmap_NA12878.chr9:24145509-24150358.1	0.981132
chr9	25030864	25031737	LQ.DUP.hapmap_NA12878.chr9:25030864-25031737.1	0.962264
chr9	25722880	25724737	LQ.DUP.hapmap_NA12878.chr9:25722880-25724737.1	0.961538
chr9	28057700	28059981	LQ.DUP.hapmap_NA12878.chr9:28057700-28059981.1	1
chr9	28661946	28665145	LQ.DUP.hapmap_NA12878.chr9:28661946-28665145.1	0.943396
chr9	28740061	28767224	LQ.DUP.hapmap_NA12878.chr9:28740061-28767224.1	0.981132
chr9	29092325	29098033	LQ.DUP.hapmap_NA12878.chr9:29092325-29098033.1	0.444444
chr9	29259551	29260715	LQ.DUP.hapmap_NA12878.chr9:29259551-29260715.1	1.05769
chr9	29591826	29592351	LQ.DUP.hapmap_NA12878.chr9:29591826-29592351.1	0.925926
chr9	30062404	30063096	LQ.DUP.hapmap_NA12878.chr9:30062404-30063096.1	0.980769
chr9	31291284	31292768	LQ.DUP.hapmap_NA12878.chr9:31291284-31292768.1	0.490566
chr9	33488744	33492628	LQ.DUP.hapmap_NA12878.chr9:33488744-33492628.1	1.01923
chr9	35170847	35175142	LQ.DUP.hapmap_NA12878.chr9:35170847-35175142.1	1
chr9	35728110	35732416	LQ.DUP.hapmap_NA12878.chr9:35728110-35732416.1	1.0625
chr9	38067607	38069697	LQ.DUP.hapmap_NA12878.chr9:38067607-38069697.1	0.974359
chr9	38514242	38516876	LQ.DUP.hapmap_NA12878.chr9:38514242-38516876.1	1.01923
chr9	38549406	38555733	LQ.DUP.hapmap_NA12878.chr9:38549406-38555733.1	0.88
chr9	38668716	38669421	LQ.DUP.hapmap_NA12878.chr9:38668716-38669421.1	0.957447
chr9	38787493	39342825	LQ.DUP.affyceu_NA12878.chr9:38787493-39342825.2	0.346154
chr9	38808947	39157274	LQ.DUP.penn.chr9:38808947-39157274.7	0.653846
chr9	39004140	39141699	LQ.DUP.chips_TYPE.chr9:39004140-39141699.4	1.21154
chr9	39437162	39444754	LQ.DUP.hapmap_NA12878.chr9:39437162-39444754.1	0
chr9	39962904	39974744	LQ.DUP.hapmap_NA12878.chr9:39962904-39974744.1	0
chr9	40138086	40232966	LQ.DUP.hapmap_NA12878.chr9:40138086-40232966.1	0
chr9	40475886	40476899	LQ.DUP.hapmap_NA12878.chr9:40475886-40476899.1	0.166667
chr9	41562631	41651509	LQ.DUP.hapmap_NA12878.chr9:41562631-41651509.1	0
chr9	41692297	42136026	LQ.DUP.affyceu_NA12878.chr9:41692297-42136026.1	0
chr9	42796997	42832018	LQ.DUP.hapmap_NA12878.chr9:42796997-42832018.1	0
chr9	43313859	43400911	LQ.DUP.hapmap_NA12878.chr9:43313859-43400911.2	0
chr9	44243087	44326728	LQ.DUP.hapmap_NA12878.chr9:44243087-44326728.1	0.25
chr9	44435520	44470186	LQ.DUP.hapmap_NA12878.chr9:44435520-44470186.1	0.173077
chr9	44467766	44825654	LQ.DUP.chips_NO_TYPE_cons.chr9:44467766-44825654.1	0
chr9	44511898	44676613	LQ.DUP.hapmap_NA12878.chr9:44511898-44676613.2	0
chr9	45168992	45235105	LQ.DUP.hapmap_NA12878.chr9:45168992-45235105.1	0
chr9	45350204	45616519	LQ.DUP.chips_NO_TYPE_cons.chr9:45350204-45616519.1	0.85
chr9	45368770	46063936	LQ.DUP.affyceu_NA12878.chr9:45368770-46063936.2	0.0377358
chr9	46768162	46782409	LQ.DUP.hapmap_NA12878.chr9:46768162-46782409.1	0.24
chr9	65968427	65972027	LQ.DUP.hapmap_NA12878.chr9:65968427-65972027.1	0.14
chr9	66589261	66614156	LQ.DUP.hapmap_NA12878.chr9:66589261-66614156.1	0.0192308
chr9	67557210	67601664	LQ.DUP.hapmap_NA12878.chr9:67557210-67601664.1	0
chr9	69836485	69992206	LQ.DUP.penn.chr9:69836485-69992206.1	0.884615
chr9	70556789	70573145	LQ.DUP.hapmap_NA12878.chr9:70556789-70573145.1	0.320755
chr9	75805885	75808434	LQ.DUP.hapmap_NA12878.chr9:75805885-75808434.1	0.833333
chr9	76018466	76027596	LQ.DUP.hapmap_NA12878.chr9:76018466-76027596.1	1.01887
chr9	76060814	76062850	LQ.DUP.hapmap_NA12878.chr9:76060814-76062850.1	1.07407
chr9	76744822	76746896	LQ.DUP.hapmap_NA12878.chr9:76744822-76746896.1	1.03846
chr9	76789673	76790804	LQ.DUP.hapmap_NA12878.chr9:76789673-76790804.1	0.981132
chr9	79122348	79125310	LQ.DUP.hapmap_NA12878.chr9:79122348-79125310.1	1.05769
chr9	79555768	79558107	LQ.DUP.hapmap_NA12878.chr9:79555768-79558107.1	0.961538
chr9	80231633	80233458	LQ.DUP.hapmap_NA12878.chr9:80231633-80233458.1	0.94
chr9	82028174	82033402	LQ.DUP.hapmap_NA12878.chr9:82028174-82033402.1	1.03774
chr9	82907614	82909107	LQ.DUP.hapmap_NA12878.chr9:82907614-82909107.1	0.962963
chr9	84690765	84691991	LQ.DUP.hapmap_NA12878.chr9:84690765-84691991.1	1.03774
chr9	87352531	87353316	LQ.DUP.hapmap_NA12878.chr9:87352531-87353316.1	0.96
chr9	87775156	87776206	LQ.DUP.hapmap_NA12878.chr9:87775156-87776206.1	1
chr9	88018385	88019045	LQ.DUP.hapmap_NA12878.chr9:88018385-88019045.1	1.14815
chr9	88473454	88476250	LQ.DUP.hapmap_NA12878.chr9:88473454-88476250.1	1.04
chr9	90065726	90066315	LQ.DUP.hapmap_NA12878.chr9:90065726-90066315.1	0.962264
chr9	90816927	90821469	LQ.DUP.hapmap_NA12878.chr9:90816927-90821469.1	0.94
chr9	90908064	90909355	LQ.DUP.hapmap_NA12878.chr9:90908064-90909355.1	0.94
chr9	91286628	91288762	LQ.DUP.hapmap_NA12878.chr9:91286628-91288762.1	1
chr9	91963403	92343382	LQ.DUP.hapmap_NA12878.chr9:91963403-92343382.1	1.0625
chr9	92768618	92769372	LQ.DUP.hapmap_NA12878.chr9:92768618-92769372.1	1.11538
chr9	94017894	94019712	LQ.DUP.hapmap_NA12878.chr9:94017894-94019712.1	1.11538
chr9	94402268	94403441	LQ.DUP.hapmap_NA12878.chr9:94402268-94403441.1	1.03774
chr9	94563381	94566086	LQ.DUP.hapmap_NA12878.chr9:94563381-94566086.1	0.979167
chr9	97334132	97335064	LQ.DUP.hapmap_NA12878.chr9:97334132-97335064.1	1
chr9	97462576	97464526	LQ.DUP.hapmap_NA12878.chr9:97462576-97464526.1	0.92
chr9	98336522	98337367	LQ.DUP.hapmap_NA12878.chr9:98336522-98337367.1	0.863636
chr9	99148152	99150189	LQ.DUP.penn.chr9:99148152-99150189.1	1.03704
chr9	99248804	99249640	LQ.DUP.hapmap_NA12878.chr9:99248804-99249640.1	1.04
chr9	99846075	99849809	LQ.DUP.hapmap_NA12878.chr9:99846075-99849809.1	1.03846
chr9	101309035	101311127	LQ.DUP.hapmap_NA12878.chr9:101309035-101311127.1	0
chr9	102186735	102190546	LQ.DUP.hapmap_NA12878.chr9:102186735-102190546.1	1.05769
chr9	103760513	103762208	LQ.DUP.hapmap_NA12878.chr9:103760513-103762208.1	1.03704
chr9	104222718	104223864	LQ.DUP.hapmap_NA12878.chr9:104222718-104223864.1	0.903846
chr9	104714737	104724427	LQ.DUP.hapmap_NA12878.chr9:104714737-104724427.1	0.5
chr9	105326948	105328173	LQ.DUP.hapmap_NA12878.chr9:105326948-105328173.1	1.03846
chr9	105775718	105778476	LQ.DUP.hapmap_NA12878.chr9:105775718-105778476.1	1
chr9	106568334	106569735	LQ.DUP.hapmap_NA12878.chr9:106568334-106569735.1	0.45283
chr9	106780537	106787406	LQ.DUP.hapmap_NA12878.chr9:106780537-106787406.1	1.01887
chr9	106856702	106857182	LQ.DUP.hapmap_NA12878.chr9:106856702-106857182.1	0.851064
chr9	107361609	107369324	LQ.DUP.hapmap_NA12878.chr9:107361609-107369324.1	1
chr9	107596215	107597836	LQ.DUP.hapmap_NA12878.chr9:107596215-107597836.1	0.92
chr9	107798850	107803275	LQ.DUP.hapmap_NA12878.chr9:107798850-107803275.1	1.03846
chr9	108372342	108373320	LQ.DUP.hapmap_NA12878.chr9:108372342-108373320.1	1.1
chr9	108536106	108538162	LQ.DUP.hapmap_NA12878.chr9:108536106-108538162.1	1.03704
chr9	110326518	110327223	LQ.DUP.hapmap_NA12878.chr9:110326518-110327223.1	0.93617
chr9	110584585	110604045	LQ.DUP.hapmap_NA12878.chr9:110584585-110604045.1	0.961538
chr9	112949066	112956816	LQ.DUP.hapmap_NA12878.chr9:112949066-112956816.1	1.02
chr9	113175922	113179364	LQ.DUP.hapmap_NA12878.chr9:113175922-113179364.1	1.0566
chr9	114165858	114170224	LQ.DUP.hapmap_NA12878.chr9:114165858-114170224.1	1.03774
chr9	114970793	114972735	LQ.DUP.hapmap_NA12878.chr9:114970793-114972735.1	1.0625
chr9	117700663	117702283	LQ.DUP.hapmap_NA12878.chr9:117700663-117702283.1	0.980769
chr9	118195950	118197377	LQ.DUP.hapmap_NA12878.chr9:118195950-118197377.1	0.943396
chr9	118562519	118574831	LQ.DUP.hapmap_NA12878.chr9:118562519-118574831.1	0.961538
chr9	119513146	119515902	LQ.DUP.hapmap_NA12878.chr9:119513146-119515902.1	1.01887
chr9	121033696	121034881	LQ.DUP.hapmap_NA12878.chr9:121033696-121034881.1	1.07547
chr9	121534269	121537840	LQ.DUP.hapmap_NA12878.chr9:121534269-121537840.1	1
chr9	122291445	122304641	LQ.DUP.hapmap_NA12878.chr9:122291445-122304641.1	0.961538
chr9	123849613	123860183	LQ.DUP.hapmap_NA12878.chr9:123849613-123860183.1	1.03774
chr9	126028415	126031141	LQ.DUP.hapmap_NA12878.chr9:126028415-126031141.1	0.804348
chr9	126166842	126168741	LQ.DUP.hapmap_NA12878.chr9:126166842-126168741.1	0.595745
chr9	127947671	127950279	LQ.DUP.hapmap_NA12878.chr9:127947671-127950279.1	1.06
chr9	129209923	129210699	LQ.DUP.hapmap_NA12878.chr9:129209923-129210699.1	1.10417
chr9	129488171	129490861	LQ.DUP.hapmap_NA12878.chr9:129488171-129490861.1	0.980769
chr9	130181615	130186062	LQ.DUP.hapmap_NA12878.chr9:130181615-130186062.1	1.02083
chr9	130622568	130646494	LQ.DUP.hapmap_NA12878.chr9:130622568-130646494.2	1
chr9	130813149	130816091	LQ.DUP.hapmap_NA12878.chr9:130813149-130816091.1	1.02083
chr9	131451091	131452729	LQ.DUP.hapmap_NA12878.chr9:131451091-131452729.1	0.974359
chr9	131452652	131456385	LQ.DUP.penn.chr9:131452652-131456385.1	1.03846
chr9	132215388	132217103	LQ.DUP.hapmap_NA12878.chr9:132215388-132217103.1	0.478261
chr9	132526505	132529784	LQ.DUP.hapmap_NA12878.chr9:132526505-132529784.1	1
chr9	133423382	133425644	LQ.DUP.hapmap_NA12878.chr9:133423382-133425644.1	1.02083
chr9	134260564	134265801	LQ.DUP.hapmap_NA12878.chr9:134260564-134265801.1	1.02083
chr9	134391024	134391858	LQ.DUP.hapmap_NA12878.chr9:134391024-134391858.1	1.10638
chr9	135622520	135627582	LQ.DUP.hapmap_NA12878.chr9:135622520-135627582.1	0.979167
chr9	135944496	135957645	LQ.DUP.hapmap_NA12878.chr9:135944496-135957645.1	1.02083
chr9	136065678	136067375	LQ.DUP.hapmap_NA12878.chr9:136065678-136067375.1	1.125
chr9	136128331	136133613	LQ.DUP.hapmap_NA12878.chr9:136128331-136133613.1	1
chr9	136171270	136175678	LQ.DUP.hapmap_NA12878.chr9:136171270-136175678.1	1.1
chr9	136756194	136757458	LQ.DUP.hapmap_NA12878.chr9:136756194-136757458.1	0.409091
chr9	136932368	136933856	LQ.DUP.hapmap_NA12878.chr9:136932368-136933856.1	0.942857
chr9	136941846	136946189	LQ.DUP.penn.chr9:136941846-136946189.1	0.942308
chr9	137356025	137359300	LQ.DUP.hapmap_NA12878.chr9:137356025-137359300.1	0.190476
chr9	137495552	137496651	LQ.DUP.hapmap_NA12878.chr9:137495552-137496651.1	0.916667
chr9	137501342	137506340	LQ.DUP.penn.chr9:137501342-137506340.1	1.01887
chr9	138194166	138195707	LQ.DUP.hapmap_NA12878.chr9:138194166-138195707.1	0.957447
chr9	138214099	138217618	LQ.DUP.hapmap_NA12878.chr9:138214099-138217618.1	0.54
chr9	141025318	141033148	LQ.DUP.hapmap_NA12878.chr9:141025318-141033148.1	0.916667
chr9	141056478	141062987	LQ.DUP.penn.chr9:141056478-141062987.1	1.07692
chr10	13818913	13819374	LQ.DUP.hapmap_NA12878.chr10:13818913-13819374.1	1.12
chr10	18127909	18150996	LQ.DUP.cytotrio_NA12878_orig.chr10:18127909-18150996.1	0.173077
chr10	18882774	18890533	LQ.DUP.affyceu_NA12878.chr10:18882774-18890533.1	0.961538
chr10	27224672	27229578	LQ.DUP.hapmap_NA12878.chr10:27224672-27229578.1	1.1
chr10	27225904	27228473	LQ.DUP.affyceu_NA12878.chr10:27225904-27228473.1	1.12
chr10	33189319	33190528	LQ.DUP.hapmap_NA12878.chr10:33189319-33190528.1	0.537037
chr10	39101756	39107936	LQ.DUP.penn.chr10:39101756-39107936.1	1.03846
chr10	45728819	45731678	LQ.DUP.hapmap_NA12878.chr10:45728819-45731678.1	1.11538
chr10	47153571	47171745	LQ.DUP.hapmap_NA12878.chr10:47153571-47171745.1	0
chr10	47529202	47705005	LQ.DUP.hapmap_NA12878.chr10:47529202-47705005.2	1
chr10	47746303	47792421	LQ.DUP.hapmap_NA12878.chr10:47746303-47792421.1	0
chr10	51488261	51488931	LQ.DUP.hapmap_NA12878.chr10:51488261-51488931.1	1.16
chr10	81458684	81556761	LQ.DUP.hapmap_NA12878.chr10:81458684-81556761.1	0.596154
chr10	89149588	89275944	LQ.DUP.hapmap_NA12878.chr10:89149588-89275944.1	0.807692
chr10	92617266	92618168	LQ.DUP.hapmap_NA12878.chr10:92617266-92618168.1	1.18421
chr10	112657881	112660063	LQ.DUP.penn.chr10:112657881-112660063.1	1.12963
chr10	124340312	124360402	LQ.DUP.hapmap_NA12878.chr10:124340312-124360402.1	0.833333
chr10	133082657	133084740	LQ.DUP.penn.chr10:133082657-133084740.1	0.981481
chr10	135241487	135242431	LQ.DUP.hapmap_NA12878.chr10:135241487-135242431.1	0.403846
chr11	1740189	1745845	LQ.DUP.penn.chr11:1740189-1745845.1	0.961538
chr11	2625751	2663891	LQ.DUP.penn.chr11:2625751-2663891.1	1.03846
chr11	3237378	3244077	LQ.DUP.hapmap_NA12878.chr11:3237378-3244077.1	0.956522
chr11	49116153	49121232	LQ.DUP.hapmap_NA12878.chr11:49116153-49121232.1	0.942308
chr11	49759555	49760688	LQ.DUP.hapmap_NA12878.chr11:49759555-49760688.1	0.907407
chr11	50057854	50122002	LQ.DUP.penn.chr11:50057854-50122002.5	1
chr11	50072873	50125116	LQ.DUP.chips_TYPE.chr11:50072873-50125116.4	1.25
chr11	50280123	50417549	LQ.DUP.penn.chr11:50280123-50417549.7	1.13462
chr11	50311121	50447311	LQ.DUP.chips_NO_TYPE_cons.chr11:50311121-50447311.6	1.22449
chr11	50766334	50780629	LQ.DUP.penn.chr11:50766334-50780629.1	1
chr11	51180544	51196938	LQ.DUP.hapmap_NA12878.chr11:51180544-51196938.1	0.480769
chr11	51347516	51362778	LQ.DUP.hapmap_NA12878.chr11:51347516-51362778.1	0.480769
chr11	54694268	54702353	LQ.DUP.hapmap_NA12878.chr11:54694268-54702353.1	0.269231
chr11	55028247	55038507	LQ.DUP.hapmap_NA12878.chr11:55028247-55038507.1	0.961538
chr11	58167064	58168268	LQ.DUP.hapmap_NA12878.chr11:58167064-58168268.1	0.442308
chr11	58594529	58596021	LQ.DUP.hapmap_NA12878.chr11:58594529-58596021.1	0.519231
chr11	58614671	58636511	LQ.DUP.hapmap_NA12878.chr11:58614671-58636511.1	1.03846
chr11	87922261	87923024	LQ.DUP.hapmap_NA12878.chr11:87922261-87923024.1	0.903846
chr11	89684516	89688391	LQ.DUP.hapmap_NA12878.chr11:89684516-89688391.1	0.134615
chr12	6064386	6071516	LQ.DUP.penn.chr12:6064386-6071516.1	0.962963
chr12	7771470	7780340	LQ.DUP.penn.chr12:7771470-7780340.1	1
chr12	10566089	10603748	LQ.DUP.hapmap_NA12878.chr12:10566089-10603748.1	0.944444
chr12	24829106	24829339	LQ.DUP.penn.chr12:24829106-24829339.1	1.2
chr12	30798682	30814259	LQ.DUP.penn.chr12:30798682-30814259.1	0.981481
chr12	33300995	33303610	LQ.DUP.penn.chr12:33300995-33303610.1	1.03704
chr12	33373749	33399833	LQ.DUP.affyceu_NA12878.chr12:33373749-33399833.2	0.961538
chr12	34308401	34311638	LQ.DUP.penn.chr12:34308401-34311638.1	1
chr12	34835388	34853011	LQ.DUP.penn.chr12:34835388-34853011.1	1.03704
chr12	38026925	38124847	LQ.DUP.penn.chr12:38026925-38124847.1	1.01923
chr12	38341184	38370398	LQ.DUP.penn.chr12:38341184-38370398.1	0.962963
chr12	40867874	40884927	LQ.DUP.hapmap_NA12878.chr12:40867874-40884927.1	1.08
chr12	43045309	43045874	LQ.DUP.hapmap_NA12878.chr12:43045309-43045874.1	0.94
chr12	46472995	46475636	LQ.DUP.hapmap_NA12878.chr12:46472995-46475636.1	1.03704
chr12	71532675	71533665	LQ.DUP.hapmap_NA12878.chr12:71532675-71533665.1	1.11538
chr12	131024076	131024586	LQ.DUP.hapmap_NA12878.chr12:131024076-131024586.1	0.591837
chr12	132343928	132377083	LQ.DUP.affyceu_NA12878.chr12:132343928-132377083.1	0.959184
chr13	19927156	19927924	LQ.DUP.hapmap_NA12878.chr13:19927156-19927924.1	0.66
chr13	21727038	21732193	LQ.DUP.chips_TYPE.chr13:21727038-21732193.1	1.05882
chr13	21727231	21729991	LQ.DUP.hapmap_NA12878.chr13:21727231-21729991.1	1.29412
chr13	21728012	21732348	LQ.DUP.penn.chr13:21728012-21732348.4	1.09804
chr13	27038326	27052101	LQ.DUP.hapmap_NA12878.chr13:27038326-27052101.1	0.96
chr13	45042562	45043120	LQ.DUP.hapmap_NA12878.chr13:45042562-45043120.1	0.490566
chr13	55691382	55695583	LQ.DUP.affyceu_NA12878.chr13:55691382-55695583.2	1
chr13	57749707	57784047	LQ.DUP.chips_NO_TYPE_cons.chr13:57749707-57784047.1	1.06383
chr13	67514236	67514487	LQ.DUP.chips_NO_TYPE_cons.chr13:67514236-67514487.1	0.862745
chr13	70401982	70407255	LQ.DUP.hapmap_NA12878.chr13:70401982-70407255.1	1
chr13	77454382	77456126	LQ.DUP.penn.chr13:77454382-77456126.1	1.09259
chr13	114492523	114493793	LQ.DUP.hapmap_NA12878.chr13:114492523-114493793.1	1.04348
chr14	20376129	20379622	LQ.DUP.hapmap_NA12878.chr14:20376129-20379622.1	1.07692
chr14	22811629	22828889	LQ.DUP.penn.chr14:22811629-22828889.1	1.05769
chr14	22907992	22918086	LQ.DUP.hapmap_NA12878.chr14:22907992-22918086.1	1.05769
chr14	28869884	28873157	LQ.DUP.hapmap_NA12878.chr14:28869884-28873157.1	0.807692
chr14	31084531	31088272	LQ.DUP.penn.chr14:31084531-31088272.1	1.07273
chr14	38016561	38019055	LQ.DUP.penn.chr14:38016561-38019055.1	1.01818
chr14	41572968	41593463	LQ.DUP.penn.chr14:41572968-41593463.1	0.962963
chr14	51098869	51101641	LQ.DUP.penn.chr14:51098869-51101641.1	1.05556
chr14	73994388	74051967	LQ.DUP.hapmap_NA12878.chr14:73994388-74051967.1	0.68
chr14	74001110	74050209	LQ.DUP.chips_TYPE.chr14:74001110-74050209.2	0.7
chr14	104876420	104884970	LQ.DUP.penn.chr14:104876420-104884970.1	1.01852
chr14	106694407	106774082	LQ.DUP.penn.chr14:106694407-106774082.1	1.03846
chr14	106706102	106783044	LQ.DUP.affyceu_NA12878.chr14:106706102-106783044.1	1.03846
chr14	106742079	106774211	LQ.DUP.chips_NO_TYPE_cons.chr14:106742079-106774211.2	1
chr14	106825916	106991033	LQ.DUP.affyceu_NA12878.chr14:106825916-106991033.2	1.03846
chr14	107023245	107030409	LQ.DUP.penn.chr14:107023245-107030409.1	1.03704
chr15	20784650	20833669	LQ.DUP.hapmap_NA12878.chr15:20784650-20833669.1	0.08
chr15	23456762	23472343	LQ.DUP.hapmap_NA12878.chr15:23456762-23472343.1	0.265306
chr15	25294529	25334436	LQ.DUP.hapmap_NA12878.chr15:25294529-25334436.1	0.918367
chr15	25464499	25466669	LQ.DUP.hapmap_NA12878.chr15:25464499-25466669.1	0.914894
chr15	26187966	26188649	LQ.DUP.hapmap_NA12878.chr15:26187966-26188649.1	0.914894
chr15	28303061	28305483	LQ.DUP.cytotrio_NA12878_orig.chr15:28303061-28305483.1	1.02128
chr15	30440575	30688192	LQ.DUP.hapmap_NA12878.chr15:30440575-30688192.1	0.14
chr15	32444256	32681359	LQ.DUP.hapmap_NA12878.chr15:32444256-32681359.2	0.18
chr15	34660520	34875351	LQ.DUP.hapmap_NA12878.chr15:34660520-34875351.2	0.88
chr15	34745029	34752389	LQ.DUP.penn.chr15:34745029-34752389.1	1.03704
chr15	45982592	45983057	LQ.DUP.hapmap_NA12878.chr15:45982592-45983057.1	0.96
chr15	71173822	71179344	LQ.DUP.penn.chr15:71173822-71179344.1	1.03704
chr15	79804661	79805810	LQ.DUP.hapmap_NA12878.chr15:79804661-79805810.1	0.77551
chr15	91701479	91702567	LQ.DUP.hapmap_NA12878.chr15:91701479-91702567.1	0.9
chr15	99190120	99193816	LQ.DUP.hapmap_NA12878.chr15:99190120-99193816.1	0.97561
chr16	222083	227514	LQ.DUP.hapmap_NA12878.chr16:222083-227514.1	0.727273
chr16	983424	1004272	LQ.DUP.hapmap_NA12878.chr16:983424-1004272.1	1
chr16	1911886	1918157	LQ.DUP.penn.chr16:1911886-1918157.1	1.05769
chr16	2393928	2409746	LQ.DUP.penn.chr16:2393928-2409746.1	1.03846
chr16	2649818	2736115	LQ.DUP.hapmap_NA12878.chr16:2649818-2736115.2	0.6875
chr16	16633361	16690800	LQ.DUP.hapmap_NA12878.chr16:16633361-16690800.1	0.9
chr16	20501101	20550237	LQ.DUP.hapmap_NA12878.chr16:20501101-20550237.1	0.5
chr16	21733697	21809459	LQ.DUP.hapmap_NA12878.chr16:21733697-21809459.1	0.74
chr16	27880394	27882444	LQ.DUP.hapmap_NA12878.chr16:27880394-27882444.1	1.02128
chr16	28679547	28763122	LQ.DUP.hapmap_NA12878.chr16:28679547-28763122.2	0.0833333
chr16	29131640	29133857	LQ.DUP.hapmap_NA12878.chr16:29131640-29133857.1	1.02
chr16	32137840	32207324	LQ.DUP.penn.chr16:32137840-32207324.1	0.769231
chr16	33877597	33889880	LQ.DUP.penn.chr16:33877597-33889880.1	0.981481
chr16	35194609	35223008	LQ.DUP.penn.chr16:35194609-35223008.1	0.981481
chr16	50263762	50268917	LQ.DUP.penn.chr16:50263762-50268917.1	1.03704
chr16	67132826	67134102	LQ.DUP.penn.chr16:67132826-67134102.1	1.03704
chr16	72088500	72112297	LQ.DUP.hapmap_NA12878.chr16:72088500-72112297.1	1
chr16	72818456	72820483	LQ.DUP.penn.chr16:72818456-72820483.1	0.944444
chr16	78372525	78382201	LQ.DUP.chips_NO_TYPE_cons.chr16:78372525-78382201.2	0.962264
chr16	79713122	79716702	LQ.DUP.penn.chr16:79713122-79716702.1	1.12727
chr16	80806790	80813696	LQ.DUP.penn.chr16:80806790-80813696.1	1.05455
chr16	85302316	85304661	LQ.DUP.hapmap_NA12878.chr16:85302316-85304661.1	0.914894
chr16	88022631	88024242	LQ.DUP.hapmap_NA12878.chr16:88022631-88024242.1	1.0625
chr17	30243	31671	LQ.DUP.hapmap_NA12878.chr17:30243-31671.1	0.923077
chr17	2306557	2316516	LQ.DUP.chips_NO_TYPE_cons.chr17:2306557-2316516.1	1.04348
chr17	4042169	4042667	LQ.DUP.hapmap_NA12878.chr17:4042169-4042667.1	1.2549
chr17	5595739	5597528	LQ.DUP.hapmap_NA12878.chr17:5595739-5597528.1	0.530612
chr17	7264766	7265803	LQ.DUP.hapmap_NA12878.chr17:7264766-7265803.1	0.979592
chr17	9553033	9556490	LQ.DUP.penn.chr17:9553033-9556490.1	0.90566
chr17	15590147	15595367	LQ.DUP.hapmap_NA12878.chr17:15590147-15595367.1	0.960784
chr17	18593736	18598557	LQ.DUP.hapmap_NA12878.chr17:18593736-18598557.1	0.862745
chr17	20345360	20395363	LQ.DUP.hapmap_NA12878.chr17:20345360-20395363.1	0.510204
chr17	20678763	20680217	LQ.DUP.hapmap_NA12878.chr17:20678763-20680217.1	1.03922
chr17	22227469	22261792	LQ.DUP.chips_NO_TYPE_cons.chr17:22227469-22261792.1	1.22917
chr17	25462847	25463962	LQ.DUP.penn.chr17:25462847-25463962.1	1.10714
chr17	25536609	25538254	LQ.DUP.hapmap_NA12878.chr17:25536609-25538254.1	0.470588
chr17	34602793	34611368	LQ.DUP.hapmap_NA12878.chr17:34602793-34611368.1	0
chr17	36798137	36807578	LQ.DUP.penn.chr17:36798137-36807578.1	1.05882
chr17	39532301	39539624	LQ.DUP.hapmap_NA12878.chr17:39532301-39539624.1	1.04082
chr17	43582605	43585962	LQ.DUP.hapmap_NA12878.chr17:43582605-43585962.1	1.14286
chr17	44163925	44580136	LQ.DUP.chips_NO_TYPE_cons.chr17:44163925-44580136.7	0.947368
chr17	44187491	44784639	LQ.DUP.cytotrio_NA12878_orig.chr17:44187491-44784639.1	0.150943
chr17	56175655	56185402	LQ.DUP.penn.chr17:56175655-56185402.1	1.03636
chr17	58944273	58947333	LQ.DUP.penn.chr17:58944273-58947333.1	1.05455
chr17	61600717	61601945	LQ.DUP.penn.chr17:61600717-61601945.1	1
chr17	65825266	65839624	LQ.DUP.hapmap_NA12878.chr17:65825266-65839624.1	1.0566
chr17	74783536	74790112	LQ.DUP.hapmap_NA12878.chr17:74783536-74790112.1	1.05882
chr17	77933071	77933563	LQ.DUP.penn.chr17:77933071-77933563.1	0.872727
chr17	80998481	81003572	LQ.DUP.penn.chr17:80998481-81003572.1	1.03774
chr18	2372269	2377052	LQ.DUP.hapmap_NA12878.chr18:2372269-2377052.1	1.0566
chr18	5225116	5232240	LQ.DUP.penn.chr18:5225116-5232240.1	1
chr18	6913573	6914054	LQ.DUP.penn.chr18:6913573-6914054.1	0.963636
chr18	12985712	12987339	LQ.DUP.penn.chr18:12985712-12987339.1	1.16981
chr18	13143387	13144152	LQ.DUP.hapmap_NA12878.chr18:13143387-13144152.1	0.5
chr18	14799518	14815415	LQ.DUP.hapmap_NA12878.chr18:14799518-14815415.1	0.584906
chr18	23747858	23751787	LQ.DUP.hapmap_NA12878.chr18:23747858-23751787.1	0.807692
chr18	29202618	29205256	LQ.DUP.penn.chr18:29202618-29205256.1	1.03636
chr18	62035888	62037243	LQ.DUP.hapmap_NA12878.chr18:62035888-62037243.1	0.75
chr18	76278305	76278840	LQ.DUP.hapmap_NA12878.chr18:76278305-76278840.1	0.76087
chr19	3973264	3974945	LQ.DUP.hapmap_NA12878.chr19:3973264-3974945.1	0.1875
chr19	12039599	12046033	LQ.DUP.hapmap_NA12878.chr19:12039599-12046033.1	1.04
chr19	14731794	14734049	LQ.DUP.hapmap_NA12878.chr19:14731794-14734049.1	0.403846
chr19	16093000	16094353	LQ.DUP.penn.chr19:16093000-16094353.1	1.05769
chr19	20766353	20772336	LQ.DUP.penn.chr19:20766353-20772336.1	0.888889
chr19	21608158	21610080	LQ.DUP.penn.chr19:21608158-21610080.1	0.981818
chr19	21748700	21766243	LQ.DUP.hapmap_NA12878.chr19:21748700-21766243.1	1.25
chr19	38029620	38034082	LQ.DUP.penn.chr19:38029620-38034082.1	0.962963
chr19	38341552	38345358	LQ.DUP.hapmap_NA12878.chr19:38341552-38345358.1	0.82
chr19	41337301	41393256	LQ.DUP.hapmap_NA12878.chr19:41337301-41393256.1	0.96
chr19	43308866	43547145	LQ.DUP.hapmap_NA12878.chr19:43308866-43547145.1	1.02
chr19	48711476	48713962	LQ.DUP.penn.chr19:48711476-48713962.1	0.981481
chr19	53322989	53361358	LQ.DUP.hapmap_NA12878.chr19:53322989-53361358.1	0.96
chr19	55301626	55334160	LQ.DUP.hapmap_NA12878.chr19:55301626-55334160.1	1.04
chr19	55476234	55477885	LQ.DUP.hapmap_NA12878.chr19:55476234-55477885.1	0.6875
chr20	1552338	1596222	LQ.DUP.hapmap_NA12878.chr20:1552338-1596222.2	0.54
chr20	1561289	1595920	LQ.DUP.chips_TYPE.chr20:1561289-1595920.1	0.52
chr20	1561580	1593893	LQ.DUP.affyceu_NA12878.chr20:1561580-1593893.2	0.52
chr20	4012496	4016421	LQ.DUP.hapmap_NA12878.chr20:4012496-4016421.1	0.152174
chr20	47100358	47103488	LQ.DUP.hapmap_NA12878.chr20:47100358-47103488.1	0.893617
chr20	54237699	54238387	LQ.DUP.hapmap_NA12878.chr20:54237699-54238387.1	1.05769
chr20	55587397	55587891	LQ.DUP.hapmap_NA12878.chr20:55587397-55587891.1	1.14286
chr20	56283924	56285426	LQ.DUP.hapmap_NA12878.chr20:56283924-56285426.1	0.974359
chr20	58438646	58456951	LQ.DUP.penn.chr20:58438646-58456951.1	0.946429
chr20	58483522	58496883	LQ.DUP.penn.chr20:58483522-58496883.1	1
chr20	59964903	59965975	LQ.DUP.hapmap_NA12878.chr20:59964903-59965975.1	1.06383
chr20	60113057	60113652	LQ.DUP.hapmap_NA12878.chr20:60113057-60113652.1	1.04255
chr20	60755367	60757540	LQ.DUP.penn.chr20:60755367-60757540.1	1.01852
chr20	61304168	61305178	LQ.DUP.hapmap_NA12878.chr20:61304168-61305178.1	0.456522
chr20	62905054	62907772	LQ.DUP.penn.chr20:62905054-62907772.1	1
chr21	14816863	14817691	LQ.DUP.hapmap_NA12878.chr21:14816863-14817691.1	0.9
chr21	25401744	25405194	LQ.DUP.cytotrio_NA12878_orig.chr21:25401744-25405194.1	0.944444
chr21	40557158	40557978	LQ.DUP.penn.chr21:40557158-40557978.1	1.03636
chr21	41521089	41521810	LQ.DUP.hapmap_NA12878.chr21:41521089-41521810.1	1.14286
chr21	43406560	43411181	LQ.DUP.penn.chr21:43406560-43411181.1	1.05556
chr21	45848920	45850611	LQ.DUP.penn.chr21:45848920-45850611.1	1.01923
chr21	47493047	47494845	LQ.DUP.penn.chr21:47493047-47494845.1	0.980769
chr21	47609779	47610834	LQ.DUP.hapmap_NA12878.chr21:47609779-47610834.1	0.978261
chr22	16589740	16605230	LQ.DUP.hapmap_NA12878.chr22:16589740-16605230.1	0.58
chr22	16851394	16855618	LQ.DUP.penn.chr22:16851394-16855618.1	1.11111
chr22	18491523	18493123	LQ.DUP.hapmap_NA12878.chr22:18491523-18493123.1	0.48
chr22	20994650	20998381	LQ.DUP.cytotrio_NA12878_orig.chr22:20994650-20998381.1	1.10417
chr22	21033919	21039607	LQ.DUP.hapmap_NA12878.chr22:21033919-21039607.1	0.86
chr22	22428873	22446002	LQ.DUP.penn.chr22:22428873-22446002.1	0.58
chr22	22453598	22550884	LQ.DUP.hapmap_NA12878.chr22:22453598-22550884.1	0.58
chr22	24052397	24062657	LQ.DUP.chips_NO_TYPE_cons.chr22:24052397-24062657.1	1.25
chr22	24193042	24204649	LQ.DUP.chips_TYPE.chr22:24193042-24204649.1	0.93617
chr22	24193102	24203866	LQ.DUP.cytotrio_NA12878_orig.chr22:24193102-24203866.1	0.914894
chr22	24274694	24393721	LQ.DUP.hapmap_NA12878.chr22:24274694-24393721.1	0.75
chr22	24337628	24402255	LQ.DUP.chips_TYPE.chr22:24337628-24402255.3	1.02083
chr22	24344422	24396814	LQ.DUP.affyceu_NA12878.chr22:24344422-24396814.1	1.02083
chr22	35457951	35469677	LQ.DUP.hapmap_NA12878.chr22:35457951-35469677.1	1.0625
chr22	36564484	36571548	LQ.DUP.hapmap_NA12878.chr22:36564484-36571548.1	1.05769
chr22	36679259	36679844	LQ.DUP.cytotrio_NA12878_orig.chr22:36679259-36679844.1	0.98
chr22	39289802	39299976	LQ.DUP.penn.chr22:39289802-39299976.1	1.07692
chr22	42879201	43005214	LQ.DUP.hapmap_NA12878.chr22:42879201-43005214.1	0.979167
chr22	49162511	49166210	LQ.DUP.penn.chr22:49162511-49166210.1	1
chrX	41709090	41718443	LQ.DUP.cytotrio_NA12878_orig.chrX:41709090-41718443.1	1.03846
chrX	79993825	79996293	LQ.DUP.cytotrio_NA12878_orig.chrX:79993825-79996293.1	0.980769
chrX	115133388	115156613	LQ.DUP.cytotrio_NA12878_orig.chrX:115133388-115156613.1	1.06
chrX	118821136	118821528	LQ.DUP.cytotrio_NA12878_orig.chrX:118821136-118821528.1	1.04255
chrX	123753050	123753058	LQ.DUP.cytotrio_NA12878_orig.chrX:123753050-123753058.1	1.09434
chrX	129375241	129376465	LQ.DUP.cytotrio_NA12878_orig.chrX:129375241-129376465.1	1.10417
chrX	134870852	134880026	LQ.DUP.cytotrio_NA12878_orig.chrX:134870852-134880026.1	0
chrX	134928992	134966528	LQ.DUP.cytotrio_NA12878_orig.chrX:134928992-134966528.1	0.0416667
chrX	138126026	138134233	LQ.DUP.cytotrio_NA12878_orig.chrX:138126026-138134233.1	1
chrX	138203181	138210501	LQ.DUP.cytotrio_NA12878_orig.chrX:138203181-138210501.1	1.02083
chrX	139493373	139497162	LQ.DUP.cytotrio_NA12878_orig.chrX:139493373-139497162.1	1.01923
chrX	148498896	148500649	LQ.DUP.cytotrio_NA12878_orig.chrX:148498896-148500649.1	0.884615

## Sheet: lr_DEL.HQ.bed
Chromosome	Start	End	CNV id	SVIM score	duphold score
chr1	449801	450326	HQ.DEL.nano.chr1:449801-450326.1	6	0
chr1	544718	545596	HQ.DEL.nano.chr1:544718-545596.1	1	0.047619
chr1	548489	553091	HQ.DEL.nano.chr1:548489-553091.1	1	0.28
chr1	623194	630644	HQ.DEL.nano.chr1:623194-630644.2	1	0.115385
chr1	657131	661098	HQ.DEL.nano.chr1:657131-661098.1	1	0.333333
chr1	686343	688433	HQ.DEL.nano.chr1:686343-688433.1	1	0
chr1	689306	693081	HQ.DEL.nano.chr1:689306-693081.1	1	0.321429
chr1	693378	697291	HQ.DEL.nano.chr1:693378-697291.1	1	0.230769
chr1	869357	870192	HQ.DEL.pb_raw.chr1:869357-870192.1	29	0.0222222
chr1	869361	870331	HQ.DEL.nano.chr1:869361-870331.3	6	0.0227273
chr1	869379	870218	HQ.DEL.pb_polished.chr1:869379-870218.1	22	0.0222222
chr1	869666	870282	HQ.DEL.consensus.chr1:869666-870282.1	10	0.047619
chr1	1011233	1013742	HQ.DEL.pb_polished.chr1:1011233-1013742.2	2	0.322581
chr1	1011307	1014789	HQ.DEL.pb_raw.chr1:1011307-1014789.5	1	0.0740741
chr1	1011662	1012811	HQ.DEL.consensus.chr1:1011662-1012811.1	5	0.0384615
chr1	1011678	1014403	HQ.DEL.nano.chr1:1011678-1014403.5	2	0.08
chr1	1013596	1014736	HQ.DEL.consensus.chr1:1013596-1014736.1	5	0.533333
chr1	1074514	1075093	HQ.DEL.pb_raw.chr1:1074514-1075093.1	4	0.263158
chr1	1074767	1075377	HQ.DEL.consensus.chr1:1074767-1075377.1	5	0.0555556
chr1	1075051	1075659	HQ.DEL.nano.chr1:1075051-1075659.1	2	0.16129
chr1	1223582	1225621	HQ.DEL.pb_raw.chr1:1223582-1225621.2	6	0.25641
chr1	1223619	1225371	HQ.DEL.nano.chr1:1223619-1225371.6	2.5	0.128205
chr1	1223635	1225634	HQ.DEL.pb_polished.chr1:1223635-1225634.2	2.5	0.25641
chr1	1224407	1225590	HQ.DEL.consensus.chr1:1224407-1225590.2	7.5	0.0625
chr1	1285351	1286479	HQ.DEL.consensus.chr1:1285351-1286479.1	10	0
chr1	1285356	1286437	HQ.DEL.pb_polished.chr1:1285356-1286437.1	9	0
chr1	1285359	1286822	HQ.DEL.pb_raw.chr1:1285359-1286822.2	7	0
chr1	1285523	1286588	HQ.DEL.nano.chr1:1285523-1286588.1	23	0
chr1	1540872	1541431	HQ.DEL.consensus.chr1:1540872-1541431.1	5	0.52381
chr1	2053302	2055027	HQ.DEL.pb_polished.chr1:2053302-2055027.1	1	0
chr1	2053367	2055444	HQ.DEL.pb_raw.chr1:2053367-2055444.1	1	0.025641
chr1	2054388	2055826	HQ.DEL.consensus.chr1:2054388-2055826.1	5	0.0263158
chr1	2583943	2629994	HQ.DEL.pb_polished.chr1:2583943-2629994.11	1	0
chr1	2585474	2629085	HQ.DEL.pb_raw.chr1:2585474-2629085.11	1	0.0060241
chr1	2587499	2589708	HQ.DEL.consensus.chr1:2587499-2589708.1	5	0.124138
chr1	2588424	2589026	HQ.DEL.nano.chr1:2588424-2589026.1	1	0.576923
chr1	2590394	2593087	HQ.DEL.consensus.chr1:2590394-2593087.2	5	0
chr1	2592136	2592699	HQ.DEL.nano.chr1:2592136-2592699.1	1	0
chr1	2593242	2596665	HQ.DEL.consensus.chr1:2593242-2596665.5	5	0
chr1	2594272	2594955	HQ.DEL.nano.chr1:2594272-2594955.1	2	0
chr1	2595565	2596208	HQ.DEL.nano.chr1:2595565-2596208.1	1	0
chr1	2597815	2599140	HQ.DEL.consensus.chr1:2597815-2599140.1	5	0
chr1	2599285	2599968	HQ.DEL.consensus.chr1:2599285-2599968.1	5	0
chr1	2600130	2602247	HQ.DEL.consensus.chr1:2600130-2602247.2	5	0
chr1	2600781	2601345	HQ.DEL.nano.chr1:2600781-2601345.1	1	0
chr1	2601368	2601931	HQ.DEL.nano.chr1:2601368-2601931.1	4	0
chr1	2603793	2604395	HQ.DEL.consensus.chr1:2603793-2604395.1	5	0
chr1	2604763	2606528	HQ.DEL.consensus.chr1:2604763-2606528.2	5	0
chr1	2605128	2606090	HQ.DEL.nano.chr1:2605128-2606090.2	3	0
chr1	2607335	2610129	HQ.DEL.consensus.chr1:2607335-2610129.5	5	0
chr1	2610538	2611992	HQ.DEL.consensus.chr1:2610538-2611992.2	5	0
chr1	2612767	2613490	HQ.DEL.nano.chr1:2612767-2613490.1	1	0.555556
chr1	2612966	2613889	HQ.DEL.consensus.chr1:2612966-2613889.1	5	0.384615
chr1	2614131	2614895	HQ.DEL.consensus.chr1:2614131-2614895.1	5	0.575
chr1	2617069	2617791	HQ.DEL.consensus.chr1:2617069-2617791.1	5	0.648148
chr1	2620550	2625766	HQ.DEL.consensus.chr1:2620550-2625766.2	10	0.516129
chr1	2621693	2627631	HQ.DEL.nano.chr1:2621693-2627631.3	1	0.310345
chr1	2632001	2689777	HQ.DEL.pb_raw.chr1:2632001-2689777.2	1.5	0
chr1	3215862	3217054	HQ.DEL.pb_raw.chr1:3215862-3217054.2	9.5	0.139535
chr1	3216233	3216852	HQ.DEL.nano.chr1:3216233-3216852.1	18	0.119048
chr1	3216397	3217007	HQ.DEL.consensus.chr1:3216397-3217007.1	10	0.116279
chr1	3216430	3217059	HQ.DEL.pb_polished.chr1:3216430-3217059.1	16	0.139535
chr1	3851784	3995269	HQ.DEL.consensus.chr1:3851784-3995269.1	5	0
chr1	4124414	4126695	HQ.DEL.pb_raw.chr1:4124414-4126695.5	1	0.0666667
chr1	4124843	4126383	HQ.DEL.pb_polished.chr1:4124843-4126383.2	3.5	0.0625
chr1	4125280	4126482	HQ.DEL.consensus.chr1:4125280-4126482.1	5	0.0833333
chr1	4125839	4126390	HQ.DEL.nano.chr1:4125839-4126390.1	21	0.142857
chr1	4137307	4137942	HQ.DEL.pb_raw.chr1:4137307-4137942.1	1	0.431818
chr1	7570020	7571460	HQ.DEL.consensus.chr1:7570020-7571460.1	35	0.613636
chr1	7570067	7571502	HQ.DEL.pb_raw.chr1:7570067-7571502.1	11	0.6
chr1	7570071	7571513	HQ.DEL.pb_polished.chr1:7570071-7571513.1	7	0.6
chr1	7570072	7571508	HQ.DEL.nano.chr1:7570072-7571508.1	18	0.6
chr1	9595375	9597729	HQ.DEL.pb_polished.chr1:9595375-9597729.2	6	0.529412
chr1	9595531	9597587	HQ.DEL.pb_raw.chr1:9595531-9597587.1	29	0.529412
chr1	9595621	9597675	HQ.DEL.nano.chr1:9595621-9597675.1	18	0.529412
chr1	9595656	9597711	HQ.DEL.consensus.chr1:9595656-9597711.1	25	0.529412
chr1	10482438	10483737	HQ.DEL.consensus.chr1:10482438-10483737.1	35	0.510204
chr1	10482472	10483772	HQ.DEL.pb_raw.chr1:10482472-10483772.1	18	0.510204
chr1	10482482	10483781	HQ.DEL.nano.chr1:10482482-10483781.1	22	0.510204
chr1	10482483	10483783	HQ.DEL.pb_polished.chr1:10482483-10483783.1	14	0.510204
chr1	12849417	12850068	HQ.DEL.nano.chr1:12849417-12850068.1	1	0.451613
chr1	16151934	16155414	HQ.DEL.pb_raw.chr1:16151934-16155414.1	1	0.511628
chr1	16151936	16155417	HQ.DEL.pb_polished.chr1:16151936-16155417.1	1	0.511628
chr1	16151959	16155435	HQ.DEL.consensus.chr1:16151959-16155435.1	30	0.511628
chr1	16152015	16155435	HQ.DEL.nano.chr1:16152015-16155435.2	4.5	0.511628
chr1	16843371	16854777	HQ.DEL.consensus.chr1:16843371-16854777.1	5	0.586207
chr1	16945726	16947533	HQ.DEL.consensus.chr1:16945726-16947533.1	25	0.590698
chr1	16945790	16947592	HQ.DEL.pb_raw.chr1:16945790-16947592.1	3	0.61215
chr1	16945792	16947605	HQ.DEL.pb_polished.chr1:16945792-16947605.1	6	0.616822
chr1	16945929	16947678	HQ.DEL.nano.chr1:16945929-16947678.1	19	0.647619
chr1	16987237	16989005	HQ.DEL.nano.chr1:16987237-16989005.1	1	0
chr1	16987284	16989052	HQ.DEL.consensus.chr1:16987284-16989052.1	10	0
chr1	17009520	17012711	HQ.DEL.consensus.chr1:17009520-17012711.1	35	0.5
chr1	17009557	17012748	HQ.DEL.pb_raw.chr1:17009557-17012748.1	9	0.486842
chr1	17009558	17012749	HQ.DEL.pb_polished.chr1:17009558-17012749.1	7	0.486842
chr1	17009560	17012750	HQ.DEL.nano.chr1:17009560-17012750.1	6	0.486842
chr1	17062574	17196980	HQ.DEL.consensus.chr1:17062574-17196980.1	10	0.220779
chr1	20931875	20932551	HQ.DEL.consensus.chr1:20931875-20932551.1	35	0
chr1	20932020	20932693	HQ.DEL.nano.chr1:20932020-20932693.1	29	0
chr1	20932063	20932740	HQ.DEL.pb_raw.chr1:20932063-20932740.1	29	0
chr1	20932070	20932746	HQ.DEL.pb_polished.chr1:20932070-20932746.1	22	0
chr1	21809460	21813117	HQ.DEL.nano.chr1:21809460-21813117.1	1	0.219512
chr1	25158648	25161470	HQ.DEL.consensus.chr1:25158648-25161470.1	35	0.016129
chr1	25158691	25161514	HQ.DEL.nano.chr1:25158691-25161514.1	37	0
chr1	25158693	25161516	HQ.DEL.pb_raw.chr1:25158693-25161516.1	46	0
chr1	25158698	25161520	HQ.DEL.pb_polished.chr1:25158698-25161520.1	36	0
chr1	25586660	25664846	HQ.DEL.pb_raw.chr1:25586660-25664846.2	1	0.648649
chr1	28179974	28180545	HQ.DEL.pb_polished.chr1:28179974-28180545.1	11	0.125
chr1	28180049	28180620	HQ.DEL.nano.chr1:28180049-28180620.1	31	0.115385
chr1	28180091	28180658	HQ.DEL.pb_raw.chr1:28180091-28180658.1	14	0.111111
chr1	28180282	28180853	HQ.DEL.consensus.chr1:28180282-28180853.1	5	0.129032
chr1	29878066	30028096	HQ.DEL.consensus.chr1:29878066-30028096.1	5	0
chr1	30912371	30917490	HQ.DEL.nano.chr1:30912371-30917490.1	1	0.4375
chr1	31574995	31577261	HQ.DEL.consensus.chr1:31574995-31577261.1	30	0.555556
chr1	31575021	31577286	HQ.DEL.pb_raw.chr1:31575021-31577286.1	8	0.555556
chr1	31575065	31577335	HQ.DEL.nano.chr1:31575065-31577335.1	14	0.568182
chr1	31575094	31577361	HQ.DEL.pb_polished.chr1:31575094-31577361.1	8	0.568182
chr1	35064376	35064989	HQ.DEL.nano.chr1:35064376-35064989.1	1	0.666667
chr1	35101421	35111976	HQ.DEL.nano.chr1:35101421-35111976.1	21	0.568182
chr1	35101422	35111976	HQ.DEL.pb_raw.chr1:35101422-35111976.1	6	0.568182
chr1	35101423	35111978	HQ.DEL.consensus.chr1:35101423-35111978.1	35	0.568182
chr1	35101423	35111978	HQ.DEL.pb_polished.chr1:35101423-35111978.1	11	0.568182
chr1	39998192	40001523	HQ.DEL.pb_polished.chr1:39998192-40001523.2	3	0.509434
chr1	39998195	40001522	HQ.DEL.pb_raw.chr1:39998195-40001522.2	7.5	0.509434
chr1	39998216	40001256	HQ.DEL.nano.chr1:39998216-40001256.1	13	0.509434
chr1	39998257	40001299	HQ.DEL.consensus.chr1:39998257-40001299.1	30	0.509434
chr1	46175781	46176574	HQ.DEL.pb_raw.chr1:46175781-46176574.1	1	0.6
chr1	47358903	47363737	HQ.DEL.nano.chr1:47358903-47363737.1	1	0.295455
chr1	53594038	53594889	HQ.DEL.consensus.chr1:53594038-53594889.1	25	0.5
chr1	53594095	53594941	HQ.DEL.pb_raw.chr1:53594095-53594941.1	11	0.510638
chr1	53594098	53594949	HQ.DEL.nano.chr1:53594098-53594949.1	19	0.510638
chr1	53594100	53594951	HQ.DEL.pb_polished.chr1:53594100-53594951.1	5	0.510638
chr1	56831075	56834930	HQ.DEL.consensus.chr1:56831075-56834930.1	35	0
chr1	56831105	56834966	HQ.DEL.nano.chr1:56831105-56834966.3	1	0
chr1	56831115	56834970	HQ.DEL.pb_polished.chr1:56831115-56834970.1	17	0
chr1	56831117	56834972	HQ.DEL.pb_raw.chr1:56831117-56834972.1	22	0
chr1	58743864	58744777	HQ.DEL.consensus.chr1:58743864-58744777.1	35	0
chr1	58743909	58744820	HQ.DEL.pb_raw.chr1:58743909-58744820.1	34	0
chr1	58743910	58744823	HQ.DEL.nano.chr1:58743910-58744823.1	56	0
chr1	58743914	58744827	HQ.DEL.pb_polished.chr1:58743914-58744827.1	19	0
chr1	60048563	60049550	HQ.DEL.consensus.chr1:60048563-60049550.1	35	0
chr1	60048634	60049623	HQ.DEL.pb_raw.chr1:60048634-60049623.1	12	0
chr1	60048637	60049639	HQ.DEL.pb_polished.chr1:60048637-60049639.1	17	0
chr1	60048640	60049661	HQ.DEL.nano.chr1:60048640-60049661.3	8	0
chr1	60312204	60312780	HQ.DEL.pb_raw.chr1:60312204-60312780.1	1	0.618182
chr1	63705307	63708097	HQ.DEL.consensus.chr1:63705307-63708097.1	35	0.0576923
chr1	63705359	63708149	HQ.DEL.nano.chr1:63705359-63708149.1	11	0.0576923
chr1	63705362	63708152	HQ.DEL.pb_raw.chr1:63705362-63708152.1	19	0.0576923
chr1	63705364	63708154	HQ.DEL.pb_polished.chr1:63705364-63708154.1	17	0.0576923
chr1	66024133	66030227	HQ.DEL.consensus.chr1:66024133-66030227.1	35	0
chr1	66024177	66030272	HQ.DEL.nano.chr1:66024177-66030272.1	17	0
chr1	66024178	66030272	HQ.DEL.pb_polished.chr1:66024178-66030272.1	18	0
chr1	66024179	66030273	HQ.DEL.pb_raw.chr1:66024179-66030273.1	41	0
chr1	68007912	68008769	HQ.DEL.consensus.chr1:68007912-68008769.1	35	0
chr1	68007955	68008823	HQ.DEL.nano.chr1:68007955-68008823.1	37	0
chr1	68007996	68008852	HQ.DEL.pb_raw.chr1:68007996-68008852.1	21	0
chr1	68008012	68008869	HQ.DEL.pb_polished.chr1:68008012-68008869.1	12	0
chr1	69343183	69347770	HQ.DEL.nano.chr1:69343183-69347770.1	1	0.631579
chr1	72766277	72811793	HQ.DEL.consensus.chr1:72766277-72811793.1	35	0
chr1	72766324	72811840	HQ.DEL.nano.chr1:72766324-72811840.1	43	0
chr1	72766324	72811840	HQ.DEL.pb_raw.chr1:72766324-72811840.1	37	0
chr1	72766325	72811840	HQ.DEL.pb_polished.chr1:72766325-72811840.1	19	0
chr1	75842768	75849103	HQ.DEL.pb_raw.chr1:75842768-75849103.2	1.5	0.4
chr1	75842769	75849144	HQ.DEL.pb_polished.chr1:75842769-75849144.2	5.5	0.4
chr1	75843726	75849131	HQ.DEL.consensus.chr1:75843726-75849131.1	20	0.466667
chr1	78649114	78654101	HQ.DEL.consensus.chr1:78649114-78654101.1	35	0.625
chr1	78649163	78654151	HQ.DEL.pb_polished.chr1:78649163-78654151.1	9	0.6
chr1	78649163	78654151	HQ.DEL.pb_raw.chr1:78649163-78654151.1	6	0.6
chr1	78649164	78654148	HQ.DEL.nano.chr1:78649164-78654148.1	23	0.6
chr1	80221781	80223027	HQ.DEL.pb_raw.chr1:80221781-80223027.1	12	0.527273
chr1	80221781	80223029	HQ.DEL.nano.chr1:80221781-80223029.1	18	0.527273
chr1	80221782	80223031	HQ.DEL.pb_polished.chr1:80221782-80223031.1	9	0.527273
chr1	80221783	80223031	HQ.DEL.consensus.chr1:80221783-80223031.1	30	0.527273
chr1	81404764	81410956	HQ.DEL.nano.chr1:81404764-81410956.1	8	0
chr1	81404768	81410959	HQ.DEL.pb_polished.chr1:81404768-81410959.1	22	0
chr1	81404768	81410959	HQ.DEL.pb_raw.chr1:81404768-81410959.1	26	0
chr1	81404771	81410962	HQ.DEL.consensus.chr1:81404771-81410962.1	35	0
chr1	83125970	83127581	HQ.DEL.pb_raw.chr1:83125970-83127581.1	17	0.0961538
chr1	83125973	83127583	HQ.DEL.pb_polished.chr1:83125973-83127583.1	14	0.0943396
chr1	83125976	83127589	HQ.DEL.consensus.chr1:83125976-83127589.1	35	0.0943396
chr1	83125978	83127587	HQ.DEL.nano.chr1:83125978-83127587.1	1	0.0943396
chr1	84517929	84524633	HQ.DEL.nano.chr1:84517929-84524633.1	13	0
chr1	84517929	84524633	HQ.DEL.pb_polished.chr1:84517929-84524633.1	18	0
chr1	84517929	84524633	HQ.DEL.pb_raw.chr1:84517929-84524633.1	23	0
chr1	84517939	84524643	HQ.DEL.consensus.chr1:84517939-84524643.1	35	0
chr1	86740982	86741699	HQ.DEL.nano.chr1:86740982-86741699.1	27	0.153846
chr1	86740983	86741699	HQ.DEL.pb_raw.chr1:86740983-86741699.1	18	0.153846
chr1	86740986	86741703	HQ.DEL.pb_polished.chr1:86740986-86741703.1	13	0.153846
chr1	86740987	86741704	HQ.DEL.consensus.chr1:86740987-86741704.1	35	0.153846
chr1	87143670	87148920	HQ.DEL.nano.chr1:87143670-87148920.1	1	0
chr1	89475847	89478563	HQ.DEL.consensus.chr1:89475847-89478563.1	25	0.490566
chr1	89475918	89478632	HQ.DEL.nano.chr1:89475918-89478632.1	9	0.481481
chr1	89475998	89478715	HQ.DEL.pb_raw.chr1:89475998-89478715.1	11	0.481481
chr1	89476021	89478738	HQ.DEL.pb_polished.chr1:89476021-89478738.1	7	0.481481
chr1	91743060	91743728	HQ.DEL.nano.chr1:91743060-91743728.1	1	0.351852
chr1	92134170	92134735	HQ.DEL.pb_raw.chr1:92134170-92134735.1	25	0
chr1	92134213	92134770	HQ.DEL.pb_polished.chr1:92134213-92134770.1	17	0
chr1	92134234	92134786	HQ.DEL.nano.chr1:92134234-92134786.1	39	0
chr1	92134362	92134939	HQ.DEL.consensus.chr1:92134362-92134939.1	25	0
chr1	92232056	92233326	HQ.DEL.pb_raw.chr1:92232056-92233326.1	24	0.52
chr1	92232060	92233332	HQ.DEL.consensus.chr1:92232060-92233332.1	35	0.52
chr1	92232062	92233334	HQ.DEL.nano.chr1:92232062-92233334.1	12	0.52
chr1	92232064	92233336	HQ.DEL.pb_polished.chr1:92232064-92233336.1	23	0.52
chr1	94288373	94291257	HQ.DEL.nano.chr1:94288373-94291257.1	31	0
chr1	94288373	94291257	HQ.DEL.pb_raw.chr1:94288373-94291257.1	43	0
chr1	94288375	94291259	HQ.DEL.pb_polished.chr1:94288375-94291259.1	34	0
chr1	94288397	94291275	HQ.DEL.consensus.chr1:94288397-94291275.1	35	0
chr1	103786178	103899293	HQ.DEL.consensus.chr1:103786178-103899293.1	5	0
chr1	103971791	103976677	HQ.DEL.nano.chr1:103971791-103976677.1	1	0
chr1	104137233	104298744	HQ.DEL.pb_raw.chr1:104137233-104298744.10	1	0
chr1	104204836	104298973	HQ.DEL.consensus.chr1:104204836-104298973.2	10	0
chr1	105218595	105219395	HQ.DEL.consensus.chr1:105218595-105219395.1	35	0.56
chr1	105218642	105219441	HQ.DEL.pb_raw.chr1:105218642-105219441.1	19	0.56
chr1	105218645	105219443	HQ.DEL.pb_polished.chr1:105218645-105219443.1	15	0.56
chr1	105218654	105219452	HQ.DEL.nano.chr1:105218654-105219452.2	9.5	0.56
chr1	106482294	106487337	HQ.DEL.nano.chr1:106482294-106487337.1	1	0.666667
chr1	108402918	108405431	HQ.DEL.consensus.chr1:108402918-108405431.1	35	0.591837
chr1	108402972	108405485	HQ.DEL.pb_raw.chr1:108402972-108405485.1	17	0.56
chr1	108402973	108405486	HQ.DEL.nano.chr1:108402973-108405486.1	24	0.56
chr1	108402975	108405488	HQ.DEL.pb_polished.chr1:108402975-108405488.1	8	0.56
chr1	108733313	108737229	HQ.DEL.pb_raw.chr1:108733313-108737229.1	2	0.490196
chr1	108733316	108737230	HQ.DEL.pb_polished.chr1:108733316-108737230.1	1	0.490196
chr1	108733326	108737235	HQ.DEL.consensus.chr1:108733326-108737235.1	25	0.490196
chr1	108735821	108737252	HQ.DEL.nano.chr1:108735821-108737252.1	7	0.675676
chr1	108915674	108996313	HQ.DEL.pb_raw.chr1:108915674-108996313.3	1	0
chr1	108926321	109000782	HQ.DEL.consensus.chr1:108926321-109000782.1	5	0
chr1	109573231	109575168	HQ.DEL.nano.chr1:109573231-109575168.1	26	0.454545
chr1	109573232	109575181	HQ.DEL.pb_polished.chr1:109573232-109575181.1	9	0.454545
chr1	109573233	109575181	HQ.DEL.pb_raw.chr1:109573233-109575181.1	13	0.454545
chr1	109573233	109575182	HQ.DEL.consensus.chr1:109573233-109575182.1	30	0.462963
chr1	110186911	110191450	HQ.DEL.pb_polished.chr1:110186911-110191450.2	7	0
chr1	110186914	110191449	HQ.DEL.pb_raw.chr1:110186914-110191449.2	12	0
chr1	110187172	110191452	HQ.DEL.nano.chr1:110187172-110191452.3	1	0
chr1	110187177	110191409	HQ.DEL.consensus.chr1:110187177-110191409.1	35	0
chr1	110221493	110239937	HQ.DEL.consensus.chr1:110221493-110239937.1	5	0.685714
chr1	110227814	110246268	HQ.DEL.pb_polished.chr1:110227814-110246268.1	1	0.615385
chr1	112835034	112837612	HQ.DEL.consensus.chr1:112835034-112837612.1	30	0
chr1	112835091	112837669	HQ.DEL.nano.chr1:112835091-112837669.1	52	0
chr1	112835093	112837671	HQ.DEL.pb_raw.chr1:112835093-112837671.1	7	0
chr1	112835096	112837674	HQ.DEL.pb_polished.chr1:112835096-112837674.1	13	0
chr1	114039827	114045877	HQ.DEL.consensus.chr1:114039827-114045877.1	20	0
chr1	114039829	114045879	HQ.DEL.pb_polished.chr1:114039829-114045879.1	2	0
chr1	114039832	114045882	HQ.DEL.nano.chr1:114039832-114045882.1	12	0
chr1	114039834	114045884	HQ.DEL.pb_raw.chr1:114039834-114045884.1	17	0
chr1	116229484	116232841	HQ.DEL.pb_raw.chr1:116229484-116232841.1	6	0.5
chr1	116229486	116232861	HQ.DEL.nano.chr1:116229486-116232861.3	1	0.5
chr1	116229487	116232844	HQ.DEL.pb_polished.chr1:116229487-116232844.1	1	0.5
chr1	120625201	120626582	HQ.DEL.nano.chr1:120625201-120626582.1	1	0.68932
chr1	120636330	120690678	HQ.DEL.pb_raw.chr1:120636330-120690678.2	4	0.391892
chr1	120662751	120666395	HQ.DEL.nano.chr1:120662751-120666395.1	1	0.659091
chr1	120675954	120676675	HQ.DEL.consensus.chr1:120675954-120676675.1	5	0.39726
chr1	120777012	120780356	HQ.DEL.nano.chr1:120777012-120780356.1	1	0
chr1	121126711	121130049	HQ.DEL.nano.chr1:121126711-121130049.1	1	0.615385
chr1	121353330	121355019	HQ.DEL.consensus.chr1:121353330-121355019.1	5	0.52879
chr1	121355684	121357518	HQ.DEL.consensus.chr1:121355684-121357518.2	5	0.238771
chr1	121356412	121357603	HQ.DEL.pb_raw.chr1:121356412-121357603.1	1	0.263407
chr1	121358876	121360069	HQ.DEL.consensus.chr1:121358876-121360069.1	5	0.550296
chr1	121363996	121364510	HQ.DEL.nano.chr1:121363996-121364510.1	1	0.633333
chr1	121365441	121367307	HQ.DEL.consensus.chr1:121365441-121367307.1	5	0.611111
chr1	121365450	121366710	HQ.DEL.nano.chr1:121365450-121366710.1	1	0.389474
chr1	121373392	121374064	HQ.DEL.nano.chr1:121373392-121374064.1	1	0.611111
chr1	121377329	121379975	HQ.DEL.consensus.chr1:121377329-121379975.2	5	0.586207
chr1	121382579	121385747	HQ.DEL.consensus.chr1:121382579-121385747.2	5	0.25
chr1	121388164	121390030	HQ.DEL.consensus.chr1:121388164-121390030.1	5	0
chr1	121390541	121395627	HQ.DEL.consensus.chr1:121390541-121395627.2	5	0
chr1	121396924	121426776	HQ.DEL.consensus.chr1:121396924-121426776.6	5	0
chr1	121399528	121400201	HQ.DEL.nano.chr1:121399528-121400201.1	1	0
chr1	121442977	121443492	HQ.DEL.nano.chr1:121442977-121443492.1	1	0
chr1	121451577	121452249	HQ.DEL.nano.chr1:121451577-121452249.1	1	0
chr1	121480095	121482808	HQ.DEL.pb_raw.chr1:121480095-121482808.2	1.5	0.498988
chr1	121480464	121481315	HQ.DEL.nano.chr1:121480464-121481315.1	1	0.332604
chr1	121481954	121482801	HQ.DEL.nano.chr1:121481954-121482801.1	3	0.676923
chr1	127892347	127896224	HQ.DEL.consensus.chr1:127892347-127896224.1	5	0
chr1	128559923	128614288	HQ.DEL.consensus.chr1:128559923-128614288.1	10	0
chr1	142539739	142542777	HQ.DEL.pb_polished.chr1:142539739-142542777.2	2	0.31477
chr1	142540827	142542646	HQ.DEL.pb_raw.chr1:142540827-142542646.1	2	0.48
chr1	142541107	142542598	HQ.DEL.consensus.chr1:142541107-142542598.2	5	0.463087
chr1	142541337	142541976	HQ.DEL.nano.chr1:142541337-142541976.1	1	0.381679
chr1	142681938	142682772	HQ.DEL.nano.chr1:142681938-142682772.1	1	0.405941
chr1	143168670	143176235	HQ.DEL.nano.chr1:143168670-143176235.1	7	0.659794
chr1	143276308	143277207	HQ.DEL.nano.chr1:143276308-143277207.1	1	0.532258
chr1	143364246	143365054	HQ.DEL.consensus.chr1:143364246-143365054.1	5	0
chr1	144360638	144362973	HQ.DEL.nano.chr1:144360638-144362973.1	1	0
chr1	144825724	144827303	HQ.DEL.consensus.chr1:144825724-144827303.1	5	0.631579
chr1	144894121	144895117	HQ.DEL.consensus.chr1:144894121-144895117.1	20	0.504505
chr1	144894142	144895135	HQ.DEL.pb_raw.chr1:144894142-144895135.1	35	0.504505
chr1	144894146	144895142	HQ.DEL.pb_polished.chr1:144894146-144895142.1	23	0.5
chr1	144894288	144894810	HQ.DEL.nano.chr1:144894288-144894810.1	1	0.539216
chr1	144901178	144906807	HQ.DEL.pb_polished.chr1:144901178-144906807.1	4	0.696203
chr1	144901179	144906808	HQ.DEL.pb_raw.chr1:144901179-144906808.1	6	0.696203
chr1	144901180	144906808	HQ.DEL.nano.chr1:144901180-144906808.1	21	0.696203
chr1	144901181	144906810	HQ.DEL.consensus.chr1:144901181-144906810.1	35	0.696203
chr1	144954559	144955307	HQ.DEL.consensus.chr1:144954559-144955307.1	30	0.584071
chr1	144954610	144955356	HQ.DEL.pb_raw.chr1:144954610-144955356.1	13	0.568965
chr1	144954615	144955363	HQ.DEL.pb_polished.chr1:144954615-144955363.1	1	0.568965
chr1	144954622	144955367	HQ.DEL.nano.chr1:144954622-144955367.1	4	0.564103
chr1	145092948	145097082	HQ.DEL.nano.chr1:145092948-145097082.1	53	0.325
chr1	145092949	145097083	HQ.DEL.consensus.chr1:145092949-145097083.1	35	0.325
chr1	145092950	145097084	HQ.DEL.pb_raw.chr1:145092950-145097084.1	61	0.325
chr1	145092953	145097087	HQ.DEL.pb_polished.chr1:145092953-145097087.1	37	0.325
chr1	145124803	145183389	HQ.DEL.consensus.chr1:145124803-145183389.2	20	0.475
chr1	145142703	145143417	HQ.DEL.pb_raw.chr1:145142703-145143417.1	36	0.5
chr1	145142706	145143422	HQ.DEL.pb_polished.chr1:145142706-145143422.1	1	0.5
chr1	145142707	145143423	HQ.DEL.nano.chr1:145142707-145143423.1	41	0.475
chr1	145269953	145272980	HQ.DEL.consensus.chr1:145269953-145272980.1	30	0.651007
chr1	145269955	145272979	HQ.DEL.pb_raw.chr1:145269955-145272979.1	3	0.651007
chr1	145294834	145301130	HQ.DEL.consensus.chr1:145294834-145301130.1	10	0.627273
chr1	146024221	146027202	HQ.DEL.consensus.chr1:146024221-146027202.1	10	0
chr1	146459381	146459969	HQ.DEL.nano.chr1:146459381-146459969.1	1	0
chr1	147865814	148596716	HQ.DEL.consensus.chr1:147865814-148596716.9	5	0
chr1	147984401	147988445	HQ.DEL.nano.chr1:147984401-147988445.1	1	0.333333
chr1	148212100	148213280	HQ.DEL.nano.chr1:148212100-148213280.1	1	0
chr1	148338326	148338985	HQ.DEL.nano.chr1:148338326-148338985.1	1	0
chr1	148554575	148555445	HQ.DEL.nano.chr1:148554575-148555445.1	1	0.638889
chr1	148554576	148555446	HQ.DEL.pb_raw.chr1:148554576-148555446.1	3	0.638889
chr1	148582882	148584759	HQ.DEL.nano.chr1:148582882-148584759.1	1	0.409091
chr1	148603211	148785621	HQ.DEL.consensus.chr1:148603211-148785621.3	10	0
chr1	148809993	148813078	HQ.DEL.nano.chr1:148809993-148813078.1	1	0
chr1	148848843	148849690	HQ.DEL.pb_raw.chr1:148848843-148849690.1	6	0.695238
chr1	148848856	148849709	HQ.DEL.pb_polished.chr1:148848856-148849709.1	6	0.695238
chr1	148848902	148849753	HQ.DEL.nano.chr1:148848902-148849753.1	29	0.696682
chr1	148849052	148849919	HQ.DEL.consensus.chr1:148849052-148849919.1	10	0.67757
chr1	148852411	148856130	HQ.DEL.nano.chr1:148852411-148856130.1	1	0.550725
chr1	149807225	149829723	HQ.DEL.consensus.chr1:149807225-149829723.1	5	0
chr1	150512839	150514032	HQ.DEL.pb_raw.chr1:150512839-150514032.2	2	0.585366
chr1	150513042	150513946	HQ.DEL.consensus.chr1:150513042-150513946.1	20	0.625
chr1	150513112	150514018	HQ.DEL.pb_polished.chr1:150513112-150514018.1	6	0.585366
chr1	150716155	150716847	HQ.DEL.nano.chr1:150716155-150716847.1	1	0.0217391
chr1	151430883	151431413	HQ.DEL.nano.chr1:151430883-151431413.1	1	0.604651
chr1	152185761	152187174	HQ.DEL.consensus.chr1:152185761-152187174.1	20	0.388889
chr1	152188587	152189264	HQ.DEL.nano.chr1:152188587-152189264.1	3	0.357143
chr1	152278097	152279068	HQ.DEL.pb_raw.chr1:152278097-152279068.1	1	0.628571
chr1	152555535	152587740	HQ.DEL.consensus.chr1:152555535-152587740.1	30	0.52
chr1	152555543	152587739	HQ.DEL.nano.chr1:152555543-152587739.1	21	0.52
chr1	152555543	152587739	HQ.DEL.pb_polished.chr1:152555543-152587739.1	11	0.52
chr1	152555543	152587739	HQ.DEL.pb_raw.chr1:152555543-152587739.1	2	0.52
chr1	152759662	152771249	HQ.DEL.pb_polished.chr1:152759662-152771249.2	9.5	0
chr1	152759745	152771212	HQ.DEL.pb_raw.chr1:152759745-152771212.2	11	0
chr1	152760321	152770804	HQ.DEL.consensus.chr1:152760321-152770804.1	20	0
chr1	153215890	153216506	HQ.DEL.consensus.chr1:153215890-153216506.1	10	0.229167
chr1	156526675	156528906	HQ.DEL.consensus.chr1:156526675-156528906.1	35	0.12766
chr1	156526710	156528916	HQ.DEL.nano.chr1:156526710-156528916.1	14	0.12766
chr1	156526712	156528943	HQ.DEL.pb_raw.chr1:156526712-156528943.1	44	0.12766
chr1	156526714	156528945	HQ.DEL.pb_polished.chr1:156526714-156528945.1	33	0.12766
chr1	158867490	158869941	HQ.DEL.consensus.chr1:158867490-158869941.1	35	0
chr1	158867532	158869981	HQ.DEL.pb_raw.chr1:158867532-158869981.1	51	0
chr1	158867533	158869983	HQ.DEL.nano.chr1:158867533-158869983.1	37	0
chr1	158867533	158869984	HQ.DEL.pb_polished.chr1:158867533-158869984.1	41	0
chr1	158961318	158966168	HQ.DEL.consensus.chr1:158961318-158966168.1	35	0.48
chr1	158961353	158966203	HQ.DEL.nano.chr1:158961353-158966203.1	26	0.470588
chr1	158961354	158966203	HQ.DEL.pb_raw.chr1:158961354-158966203.1	19	0.470588
chr1	158961355	158966205	HQ.DEL.pb_polished.chr1:158961355-158966205.1	14	0.470588
chr1	159014587	159019731	HQ.DEL.pb_raw.chr1:159014587-159019731.3	3	0.480769
chr1	159014687	159019216	HQ.DEL.pb_polished.chr1:159014687-159019216.2	2	0.480769
chr1	159648652	159649602	HQ.DEL.consensus.chr1:159648652-159649602.1	35	0.607843
chr1	159648708	159649657	HQ.DEL.pb_raw.chr1:159648708-159649657.1	22	0.576923
chr1	159648708	159649658	HQ.DEL.nano.chr1:159648708-159649658.1	13	0.576923
chr1	159648709	159649659	HQ.DEL.pb_polished.chr1:159648709-159649659.1	14	0.576923
chr1	160756934	160758879	HQ.DEL.nano.chr1:160756934-160758879.1	1	0.666667
chr1	161410155	161441969	HQ.DEL.pb_raw.chr1:161410155-161441969.8	1	0
chr1	161428595	161435981	HQ.DEL.consensus.chr1:161428595-161435981.1	5	0
chr1	162258953	162259892	HQ.DEL.nano.chr1:162258953-162259892.1	1	0.660714
chr1	168024525	168025698	HQ.DEL.consensus.chr1:168024525-168025698.1	35	0.611111
chr1	168024564	168025737	HQ.DEL.pb_raw.chr1:168024564-168025737.1	18	0.611111
chr1	168024568	168025742	HQ.DEL.nano.chr1:168024568-168025742.1	9	0.611111
chr1	168024571	168025744	HQ.DEL.pb_polished.chr1:168024571-168025744.1	12	0.611111
chr1	169220756	169225423	HQ.DEL.nano.chr1:169220756-169225423.1	1	0.588235
chr1	172950706	172955296	HQ.DEL.nano.chr1:172950706-172955296.1	1	0.111111
chr1	176478170	176478726	HQ.DEL.consensus.chr1:176478170-176478726.1	35	0
chr1	176478221	176478776	HQ.DEL.nano.chr1:176478221-176478776.1	41	0
chr1	176478225	176478781	HQ.DEL.pb_polished.chr1:176478225-176478781.1	23	0
chr1	176478227	176478783	HQ.DEL.pb_raw.chr1:176478227-176478783.1	41	0
chr1	180158296	180159100	HQ.DEL.nano.chr1:180158296-180159100.1	1	0.68
chr1	180749685	180755300	HQ.DEL.consensus.chr1:180749685-180755300.1	35	0.509804
chr1	180749771	180755395	HQ.DEL.nano.chr1:180749771-180755395.1	26	0.5
chr1	180749771	180755396	HQ.DEL.pb_polished.chr1:180749771-180755396.1	11	0.5
chr1	180749771	180755396	HQ.DEL.pb_raw.chr1:180749771-180755396.1	17	0.5
chr1	180837034	180840641	HQ.DEL.nano.chr1:180837034-180840641.1	1	0
chr1	184814733	184820791	HQ.DEL.nano.chr1:184814733-184820791.1	9	0.0384615
chr1	184814737	184820794	HQ.DEL.pb_raw.chr1:184814737-184820794.1	9	0.0384615
chr1	184814740	184820797	HQ.DEL.pb_polished.chr1:184814740-184820797.1	6	0.0384615
chr1	184814744	184820800	HQ.DEL.consensus.chr1:184814744-184820800.1	30	0.0384615
chr1	185009803	185011734	HQ.DEL.nano.chr1:185009803-185011734.1	22	0.5
chr1	185009805	185011736	HQ.DEL.pb_raw.chr1:185009805-185011736.1	19	0.5
chr1	185009807	185011739	HQ.DEL.consensus.chr1:185009807-185011739.1	35	0.5
chr1	185009807	185011739	HQ.DEL.pb_polished.chr1:185009807-185011739.1	21	0.5
chr1	186609246	186611531	HQ.DEL.nano.chr1:186609246-186611531.1	1	0.613636
chr1	187464946	187466606	HQ.DEL.nano.chr1:187464946-187466606.2	1	0.651163
chr1	187465078	187466730	HQ.DEL.consensus.chr1:187465078-187466730.1	25	0.557692
chr1	187716105	187722533	HQ.DEL.nano.chr1:187716105-187722533.1	33	0
chr1	187716106	187722534	HQ.DEL.pb_polished.chr1:187716106-187722534.1	27	0
chr1	187716106	187722534	HQ.DEL.pb_raw.chr1:187716106-187722534.1	46	0
chr1	187716131	187722551	HQ.DEL.consensus.chr1:187716131-187722551.1	35	0
chr1	188313838	188314425	HQ.DEL.nano.chr1:188313838-188314425.1	1	0.58
chr1	188539450	188540223	HQ.DEL.pb_raw.chr1:188539450-188540223.1	44	0
chr1	188539450	188540225	HQ.DEL.consensus.chr1:188539450-188540225.1	35	0
chr1	188539455	188540230	HQ.DEL.nano.chr1:188539455-188540230.1	42	0
chr1	188539456	188540231	HQ.DEL.pb_polished.chr1:188539456-188540231.1	29	0
chr1	189704442	189783291	HQ.DEL.consensus.chr1:189704442-189783291.1	35	0.444444
chr1	189704509	189783357	HQ.DEL.pb_raw.chr1:189704509-189783357.1	18	0.444444
chr1	189704509	189783358	HQ.DEL.pb_polished.chr1:189704509-189783358.1	11	0.444444
chr1	189704510	189783359	HQ.DEL.nano.chr1:189704510-189783359.1	24	0.444444
chr1	194451070	194454245	HQ.DEL.consensus.chr1:194451070-194454245.1	30	0
chr1	194451128	194454299	HQ.DEL.pb_polished.chr1:194451128-194454299.1	18	0
chr1	194451138	194454312	HQ.DEL.nano.chr1:194451138-194454312.1	32	0
chr1	194451140	194454304	HQ.DEL.pb_raw.chr1:194451140-194454304.1	23	0
chr1	194626542	194627339	HQ.DEL.nano.chr1:194626542-194627339.1	1	0.692308
chr1	197500490	197503274	HQ.DEL.nano.chr1:197500490-197503274.3	1	0
chr1	197500513	197503277	HQ.DEL.pb_raw.chr1:197500513-197503277.1	53	0
chr1	197500515	197503278	HQ.DEL.pb_polished.chr1:197500515-197503278.1	42	0
chr1	197500521	197503284	HQ.DEL.consensus.chr1:197500521-197503284.1	35	0
chr1	199438730	199440252	HQ.DEL.nano.chr1:199438730-199440252.3	1	0
chr1	199438733	199440240	HQ.DEL.pb_raw.chr1:199438733-199440240.1	39	0
chr1	199438738	199440245	HQ.DEL.pb_polished.chr1:199438738-199440245.1	21	0
chr1	199438746	199440256	HQ.DEL.consensus.chr1:199438746-199440256.1	35	0
chr1	202173759	202174332	HQ.DEL.consensus.chr1:202173759-202174332.1	5	0.509434
chr1	202360691	202361261	HQ.DEL.consensus.chr1:202360691-202361261.1	5	0.0392157
chr1	205922646	206119413	HQ.DEL.consensus.chr1:205922646-206119413.1	5	0
chr1	206509298	206510220	HQ.DEL.nano.chr1:206509298-206510220.1	1	0.6
chr1	207292359	207293086	HQ.DEL.pb_raw.chr1:207292359-207293086.1	7	0
chr1	207292420	207293046	HQ.DEL.nano.chr1:207292420-207293046.1	12	0
chr1	207292458	207293196	HQ.DEL.consensus.chr1:207292458-207293196.1	35	0
chr1	207541946	207545547	HQ.DEL.consensus.chr1:207541946-207545547.1	35	0.483333
chr1	207541992	207545593	HQ.DEL.pb_polished.chr1:207541992-207545593.1	9	0.483333
chr1	207541992	207545593	HQ.DEL.pb_raw.chr1:207541992-207545593.1	16	0.483333
chr1	207542033	207545632	HQ.DEL.nano.chr1:207542033-207545632.1	1	0.483333
chr1	207699741	207747397	HQ.DEL.pb_raw.chr1:207699741-207747397.10	1	0
chr1	207700119	207719376	HQ.DEL.consensus.chr1:207700119-207719376.2	5	0
chr1	207725959	207745656	HQ.DEL.consensus.chr1:207725959-207745656.2	5	0
chr1	207726104	207743199	HQ.DEL.pb_polished.chr1:207726104-207743199.1	1	0.285714
chr1	211965050	211965817	HQ.DEL.pb_raw.chr1:211965050-211965817.1	9	0.481481
chr1	211965061	211965829	HQ.DEL.consensus.chr1:211965061-211965829.1	35	0.490566
chr1	211965061	211965829	HQ.DEL.nano.chr1:211965061-211965829.1	19	0.490566
chr1	211965061	211965829	HQ.DEL.pb_polished.chr1:211965061-211965829.1	7	0.490566
chr1	212471136	212472617	HQ.DEL.consensus.chr1:212471136-212472617.1	30	0.272727
chr1	212471145	212472624	HQ.DEL.nano.chr1:212471145-212472624.1	8	0.272727
chr1	212471147	212472627	HQ.DEL.pb_raw.chr1:212471147-212472627.1	26	0.272727
chr1	212471147	212472628	HQ.DEL.pb_polished.chr1:212471147-212472628.1	16	0.272727
chr1	213084224	213086164	HQ.DEL.pb_polished.chr1:213084224-213086164.1	12	0.03125
chr1	213084224	213086165	HQ.DEL.pb_raw.chr1:213084224-213086165.1	11	0.03125
chr1	213084228	213086169	HQ.DEL.nano.chr1:213084228-213086169.1	32	0.03125
chr1	213084228	213086170	HQ.DEL.consensus.chr1:213084228-213086170.1	30	0.03125
chr1	215041544	215045040	HQ.DEL.nano.chr1:215041544-215045040.1	1	0.471698
chr1	218182492	218188600	HQ.DEL.nano.chr1:218182492-218188600.1	16	0
chr1	218182494	218188600	HQ.DEL.pb_polished.chr1:218182494-218188600.1	14	0
chr1	218182494	218188600	HQ.DEL.pb_raw.chr1:218182494-218188600.1	22	0
chr1	218182503	218188609	HQ.DEL.consensus.chr1:218182503-218188609.1	25	0
chr1	218245630	218246492	HQ.DEL.pb_polished.chr1:218245630-218246492.1	22	0.255319
chr1	218245631	218246494	HQ.DEL.nano.chr1:218245631-218246494.1	19	0.255319
chr1	218245634	218246495	HQ.DEL.pb_raw.chr1:218245634-218246495.1	33	0.255319
chr1	218245643	218246504	HQ.DEL.consensus.chr1:218245643-218246504.1	30	0.255319
chr1	220638828	220643566	HQ.DEL.nano.chr1:220638828-220643566.1	1	0.689655
chr1	222369532	222380550	HQ.DEL.nano.chr1:222369532-222380550.2	5	0.519231
chr1	222374094	222380466	HQ.DEL.consensus.chr1:222374094-222380466.1	35	0.519231
chr1	222374165	222380537	HQ.DEL.pb_raw.chr1:222374165-222380537.1	23	0.519231
chr1	222374165	222380538	HQ.DEL.pb_polished.chr1:222374165-222380538.1	9	0.519231
chr1	223734351	223797847	HQ.DEL.consensus.chr1:223734351-223797847.1	10	0
chr1	224107107	224110960	HQ.DEL.nano.chr1:224107107-224110960.1	1	0.540541
chr1	227394671	227398545	HQ.DEL.nano.chr1:227394671-227398545.1	1	0.684211
chr1	228744194	228755879	HQ.DEL.consensus.chr1:228744194-228755879.11	5	0
chr1	228744777	228758175	HQ.DEL.pb_polished.chr1:228744777-228758175.1	2	0
chr1	228758347	228765070	HQ.DEL.consensus.chr1:228758347-228765070.3	5	0
chr1	228765300	228767543	HQ.DEL.consensus.chr1:228765300-228767543.1	5	0
chr1	228767874	228770114	HQ.DEL.consensus.chr1:228767874-228770114.1	5	0
chr1	228771075	228778040	HQ.DEL.consensus.chr1:228771075-228778040.4	5	0
chr1	228778409	228780638	HQ.DEL.pb_raw.chr1:228778409-228780638.1	1	0
chr1	228778468	228781343	HQ.DEL.consensus.chr1:228778468-228781343.2	5	0
chr1	229812434	229821759	HQ.DEL.nano.chr1:229812434-229821759.4	1	0
chr1	229812536	229820839	HQ.DEL.pb_polished.chr1:229812536-229820839.1	24	0
chr1	229812536	229820839	HQ.DEL.pb_raw.chr1:229812536-229820839.1	41	0
chr1	229812537	229820840	HQ.DEL.consensus.chr1:229812537-229820840.2	20	0
chr1	230470783	230471354	HQ.DEL.nano.chr1:230470783-230471354.1	11	0.488889
chr1	233962162	233963505	HQ.DEL.consensus.chr1:233962162-233963505.1	35	0
chr1	233962209	233963550	HQ.DEL.pb_raw.chr1:233962209-233963550.1	18	0
chr1	233962210	233963552	HQ.DEL.nano.chr1:233962210-233963552.1	48	0
chr1	233962212	233963555	HQ.DEL.pb_polished.chr1:233962212-233963555.1	28	0
chr1	234318589	234319692	HQ.DEL.consensus.chr1:234318589-234319692.1	35	0.545455
chr1	234318644	234319736	HQ.DEL.nano.chr1:234318644-234319736.1	28	0.535714
chr1	234318645	234319748	HQ.DEL.pb_raw.chr1:234318645-234319748.1	13	0.535714
chr1	234318647	234319750	HQ.DEL.pb_polished.chr1:234318647-234319750.1	7	0.535714
chr1	235215320	235242212	HQ.DEL.consensus.chr1:235215320-235242212.1	5	0
chr1	235537068	235538341	HQ.DEL.pb_polished.chr1:235537068-235538341.1	24	0.531915
chr1	235537069	235538340	HQ.DEL.pb_raw.chr1:235537069-235538340.1	24	0.531915
chr1	235537081	235538354	HQ.DEL.nano.chr1:235537081-235538354.1	18	0.531915
chr1	235537129	235538401	HQ.DEL.consensus.chr1:235537129-235538401.1	30	0.541667
chr1	236232486	236233123	HQ.DEL.pb_raw.chr1:236232486-236233123.1	1	0.653846
chr1	236279209	236279758	HQ.DEL.consensus.chr1:236279209-236279758.1	30	0.652174
chr1	236279277	236279829	HQ.DEL.nano.chr1:236279277-236279829.1	18	0.652174
chr1	236279303	236279852	HQ.DEL.pb_polished.chr1:236279303-236279852.1	5	0.652174
chr1	236279312	236279861	HQ.DEL.pb_raw.chr1:236279312-236279861.1	11	0.652174
chr1	236549093	236551336	HQ.DEL.pb_raw.chr1:236549093-236551336.1	21	0.326531
chr1	236549095	236551340	HQ.DEL.nano.chr1:236549095-236551340.1	6	0.32
chr1	236549097	236551340	HQ.DEL.pb_polished.chr1:236549097-236551340.1	17	0.32
chr1	236549104	236551347	HQ.DEL.consensus.chr1:236549104-236551347.1	30	0.32
chr1	236918969	236920577	HQ.DEL.pb_raw.chr1:236918969-236920577.3	2	0.222222
chr1	236919013	236919847	HQ.DEL.pb_polished.chr1:236919013-236919847.1	18	0.47619
chr1	236919023	236920246	HQ.DEL.nano.chr1:236919023-236920246.2	14.5	0.219512
chr1	236919464	236920033	HQ.DEL.consensus.chr1:236919464-236920033.1	5	0.075
chr1	243127776	243129220	HQ.DEL.nano.chr1:243127776-243129220.1	8	0.479167
chr1	243127778	243129209	HQ.DEL.pb_raw.chr1:243127778-243129209.1	13	0.479167
chr1	243127784	243129228	HQ.DEL.pb_polished.chr1:243127784-243129228.1	13	0.479167
chr1	243127796	243129240	HQ.DEL.consensus.chr1:243127796-243129240.1	35	0.479167
chr1	243782708	243783705	HQ.DEL.consensus.chr1:243782708-243783705.1	35	0
chr1	243782745	243783738	HQ.DEL.pb_raw.chr1:243782745-243783738.1	18	0
chr1	243782746	243783742	HQ.DEL.pb_polished.chr1:243782746-243783742.1	11	0
chr1	243782753	243783746	HQ.DEL.nano.chr1:243782753-243783746.1	37	0
chr1	246137779	246138380	HQ.DEL.pb_raw.chr1:246137779-246138380.1	1	0.0227273
chr1	246137882	246138957	HQ.DEL.nano.chr1:246137882-246138957.2	1.5	0.0232558
chr1	246138735	246139383	HQ.DEL.pb_polished.chr1:246138735-246139383.1	2	0.25
chr1	246138770	246139401	HQ.DEL.pb_raw.chr1:246138770-246139401.1	3	0.28
chr1	246438634	246439290	HQ.DEL.pb_polished.chr1:246438634-246439290.1	2	0.64
chr1	246438644	246439671	HQ.DEL.pb_raw.chr1:246438644-246439671.2	5	0.32
chr1	246439109	246439668	HQ.DEL.nano.chr1:246439109-246439668.1	1	0.26
chr1	246683216	246685158	HQ.DEL.pb_raw.chr1:246683216-246685158.1	8	0.477273
chr1	246683277	246685305	HQ.DEL.consensus.chr1:246683277-246685305.3	5	0.5
chr1	246683286	246685242	HQ.DEL.pb_polished.chr1:246683286-246685242.1	7	0.477273
chr1	246683378	246685330	HQ.DEL.nano.chr1:246683378-246685330.5	1	0.387097
chr1	247279785	247280427	HQ.DEL.pb_raw.chr1:247279785-247280427.1	2	0
chr1	247279913	247280555	HQ.DEL.nano.chr1:247279913-247280555.1	2	0
chr1	247280660	247281300	HQ.DEL.pb_raw.chr1:247280660-247281300.1	1	0
chr1	247850454	247856507	HQ.DEL.consensus.chr1:247850454-247856507.1	35	0
chr1	247850465	247856520	HQ.DEL.nano.chr1:247850465-247856520.1	23	0
chr1	247850467	247856520	HQ.DEL.pb_polished.chr1:247850467-247856520.1	28	0
chr1	247850469	247856522	HQ.DEL.pb_raw.chr1:247850469-247856522.1	44	0
chr1	248051493	248057653	HQ.DEL.consensus.chr1:248051493-248057653.1	35	0
chr1	248051493	248057653	HQ.DEL.pb_polished.chr1:248051493-248057653.1	2	0
chr1	248051499	248057641	HQ.DEL.nano.chr1:248051499-248057641.16	1.5	0
chr1	248646690	248651495	HQ.DEL.nano.chr1:248646690-248651495.1	1	0.314607
chr1	248673991	248682568	HQ.DEL.consensus.chr1:248673991-248682568.3	5	0
chr1	248674144	248700425	HQ.DEL.pb_raw.chr1:248674144-248700425.1	1	0
chr1	248751708	248795558	HQ.DEL.nano.chr1:248751708-248795558.1	1	0
chr1	248839549	248840901	HQ.DEL.nano.chr1:248839549-248840901.1	17	0.150943
chr1	248839553	248840904	HQ.DEL.pb_raw.chr1:248839553-248840904.1	12	0.150943
chr1	248839554	248840906	HQ.DEL.pb_polished.chr1:248839554-248840906.1	6	0.150943
chr1	248839556	248840908	HQ.DEL.consensus.chr1:248839556-248840908.1	10	0.150943
chr2	306461	307266	HQ.DEL.nano.chr2:306461-307266.1	2	0.612245
chr2	306848	308427	HQ.DEL.pb_polished.chr2:306848-308427.1	1	0.658537
chr2	307912	308909	HQ.DEL.nano.chr2:307912-308909.3	1	0.131579
chr2	420526	421066	HQ.DEL.consensus.chr2:420526-421066.1	5	0.117647
chr2	495216	495724	HQ.DEL.pb_raw.chr2:495216-495724.1	25	0.0217391
chr2	495298	495809	HQ.DEL.pb_polished.chr2:495298-495809.1	16	0.0222222
chr2	732056	732721	HQ.DEL.consensus.chr2:732056-732721.1	5	0.0952381
chr2	908604	909162	HQ.DEL.pb_raw.chr2:908604-909162.1	13	0.3125
chr2	908643	909201	HQ.DEL.pb_polished.chr2:908643-909201.1	11	0.3125
chr2	908655	909208	HQ.DEL.nano.chr2:908655-909208.1	11	0.3125
chr2	1008578	1009208	HQ.DEL.pb_polished.chr2:1008578-1009208.1	3	0.0769231
chr2	1008643	1009179	HQ.DEL.nano.chr2:1008643-1009179.1	9	0.0540541
chr2	1008681	1009291	HQ.DEL.pb_raw.chr2:1008681-1009291.1	4	0.0512821
chr2	1008842	1009510	HQ.DEL.consensus.chr2:1008842-1009510.1	10	0.0769231
chr2	1089580	1090727	HQ.DEL.pb_raw.chr2:1089580-1090727.2	14	0.137255
chr2	1089581	1090398	HQ.DEL.pb_polished.chr2:1089581-1090398.1	16	0.196078
chr2	1089626	1090559	HQ.DEL.nano.chr2:1089626-1090559.2	18	0.08
chr2	1102678	1103510	HQ.DEL.pb_raw.chr2:1102678-1103510.1	1	0
chr2	1218865	1222614	HQ.DEL.nano.chr2:1218865-1222614.10	1	0
chr2	1218884	1219718	HQ.DEL.consensus.chr2:1218884-1219718.1	5	0.097561
chr2	1221568	1222828	HQ.DEL.consensus.chr2:1221568-1222828.1	5	0
chr2	1222995	1226992	HQ.DEL.nano.chr2:1222995-1226992.4	1	0
chr2	1223256	1223886	HQ.DEL.consensus.chr2:1223256-1223886.1	5	0.25
chr2	1223499	1225879	HQ.DEL.pb_raw.chr2:1223499-1225879.1	1	0.111111
chr2	1224024	1225074	HQ.DEL.consensus.chr2:1224024-1225074.1	5	0
chr2	1320431	1321047	HQ.DEL.consensus.chr2:1320431-1321047.1	5	0.404762
chr2	1320467	1321130	HQ.DEL.pb_raw.chr2:1320467-1321130.1	16	0.285714
chr2	1320472	1321347	HQ.DEL.nano.chr2:1320472-1321347.2	6	0.285714
chr2	1320478	1321143	HQ.DEL.pb_polished.chr2:1320478-1321143.1	12	0.27907
chr2	1346057	1347580	HQ.DEL.pb_raw.chr2:1346057-1347580.2	4	0.02
chr2	1346062	1347512	HQ.DEL.pb_polished.chr2:1346062-1347512.1	4	0.0408163
chr2	1346066	1348553	HQ.DEL.nano.chr2:1346066-1348553.6	1	0
chr2	1346268	1349335	HQ.DEL.consensus.chr2:1346268-1349335.3	5	0
chr2	1347830	1349190	HQ.DEL.pb_polished.chr2:1347830-1349190.1	1	0
chr2	1348645	1349813	HQ.DEL.nano.chr2:1348645-1349813.3	1	0.05
chr2	1447903	1448865	HQ.DEL.pb_raw.chr2:1447903-1448865.2	8.5	0.171429
chr2	1448252	1449323	HQ.DEL.pb_polished.chr2:1448252-1449323.2	6	0.171429
chr2	1448328	1448927	HQ.DEL.consensus.chr2:1448328-1448927.1	10	0.142857
chr2	1448341	1448938	HQ.DEL.nano.chr2:1448341-1448938.1	26	0.142857
chr2	1460370	1460932	HQ.DEL.pb_raw.chr2:1460370-1460932.1	25	0.244898
chr2	1460523	1461129	HQ.DEL.nano.chr2:1460523-1461129.1	3	0.32
chr2	1528225	1530479	HQ.DEL.nano.chr2:1528225-1530479.2	1.5	0.0416667
chr2	1528333	1528977	HQ.DEL.consensus.chr2:1528333-1528977.1	10	0.0416667
chr2	1533418	1538074	HQ.DEL.pb_raw.chr2:1533418-1538074.1	3	0.666667
chr2	1534622	1535183	HQ.DEL.nano.chr2:1534622-1535183.1	7	0.571429
chr2	1536041	1536741	HQ.DEL.nano.chr2:1536041-1536741.1	2	0.565217
chr2	2038054	2039593	HQ.DEL.pb_raw.chr2:2038054-2039593.3	1	0
chr2	2038199	2039109	HQ.DEL.nano.chr2:2038199-2039109.2	12.5	0
chr2	2038242	2039135	HQ.DEL.pb_polished.chr2:2038242-2039135.1	14	0
chr2	2038258	2039151	HQ.DEL.consensus.chr2:2038258-2039151.1	25	0
chr2	2039216	2040004	HQ.DEL.nano.chr2:2039216-2040004.1	1	0.311111
chr2	3535700	3579313	HQ.DEL.consensus.chr2:3535700-3579313.1	10	0
chr2	3732801	3738022	HQ.DEL.consensus.chr2:3732801-3738022.1	35	0.448276
chr2	3732804	3738026	HQ.DEL.pb_raw.chr2:3732804-3738026.1	19	0.448276
chr2	3732805	3738029	HQ.DEL.nano.chr2:3732805-3738029.1	16	0.448276
chr2	3732805	3738029	HQ.DEL.pb_polished.chr2:3732805-3738029.1	16	0.448276
chr2	3822700	3823279	HQ.DEL.pb_raw.chr2:3822700-3823279.1	18	0.302326
chr2	3822741	3823599	HQ.DEL.pb_polished.chr2:3822741-3823599.2	6	0.285714
chr2	3822762	3823265	HQ.DEL.nano.chr2:3822762-3823265.1	3	0.285714
chr2	3822964	3823552	HQ.DEL.consensus.chr2:3822964-3823552.1	5	0.390244
chr2	4212683	4213534	HQ.DEL.nano.chr2:4212683-4213534.1	3	0.6
chr2	4212838	4223472	HQ.DEL.consensus.chr2:4212838-4223472.1	25	0.529412
chr2	4218831	4223479	HQ.DEL.nano.chr2:4218831-4223479.1	3	0.666667
chr2	4781294	4787363	HQ.DEL.nano.chr2:4781294-4787363.1	16	0
chr2	4781295	4787360	HQ.DEL.pb_polished.chr2:4781295-4787360.1	28	0
chr2	4781296	4787360	HQ.DEL.pb_raw.chr2:4781296-4787360.1	41	0
chr2	4781308	4787373	HQ.DEL.consensus.chr2:4781308-4787373.1	35	0
chr2	5026901	5118789	HQ.DEL.consensus.chr2:5026901-5118789.1	5	0
chr2	7628585	7629133	HQ.DEL.pb_raw.chr2:7628585-7629133.1	9	0.32
chr2	7628614	7629164	HQ.DEL.pb_polished.chr2:7628614-7629164.1	4	0.3
chr2	7628686	7629206	HQ.DEL.nano.chr2:7628686-7629206.1	14	0.346939
chr2	9546136	9546693	HQ.DEL.consensus.chr2:9546136-9546693.1	5	0.5
chr2	11474694	11475260	HQ.DEL.nano.chr2:11474694-11475260.1	1	0.631579
chr2	11993995	11995008	HQ.DEL.pb_polished.chr2:11993995-11995008.2	1	0.6
chr2	11994184	11994938	HQ.DEL.pb_raw.chr2:11994184-11994938.1	1	0.644444
chr2	14704165	14710116	HQ.DEL.consensus.chr2:14704165-14710116.1	25	0.510204
chr2	14704167	14710114	HQ.DEL.pb_polished.chr2:14704167-14710114.1	4	0.510204
chr2	14704171	14710116	HQ.DEL.pb_raw.chr2:14704171-14710116.1	13	0.510204
chr2	14704171	14710130	HQ.DEL.nano.chr2:14704171-14710130.2	6	0.510204
chr2	16271514	16273746	HQ.DEL.consensus.chr2:16271514-16273746.1	35	0
chr2	16271555	16273820	HQ.DEL.nano.chr2:16271555-16273820.3	2	0
chr2	16271577	16274098	HQ.DEL.pb_raw.chr2:16271577-16274098.2	19	0
chr2	16271587	16274098	HQ.DEL.pb_polished.chr2:16271587-16274098.2	14	0
chr2	16279675	16318867	HQ.DEL.consensus.chr2:16279675-16318867.1	15	0
chr2	19188159	19207559	HQ.DEL.pb_raw.chr2:19188159-19207559.3	1	0
chr2	19206655	19225157	HQ.DEL.consensus.chr2:19206655-19225157.1	5	0
chr2	21153068	21176191	HQ.DEL.consensus.chr2:21153068-21176191.1	15	0
chr2	21873911	21874466	HQ.DEL.nano.chr2:21873911-21874466.1	1	0.693878
chr2	22688453	22689963	HQ.DEL.pb_raw.chr2:22688453-22689963.1	17	0.530612
chr2	22688460	22689969	HQ.DEL.pb_polished.chr2:22688460-22689969.1	6	0.530612
chr2	22688468	22689978	HQ.DEL.consensus.chr2:22688468-22689978.1	30	0.530612
chr2	22688477	22689988	HQ.DEL.nano.chr2:22688477-22689988.1	8	0.530612
chr2	24068544	24069673	HQ.DEL.nano.chr2:24068544-24069673.1	1	0
chr2	24068603	24070209	HQ.DEL.pb_raw.chr2:24068603-24070209.2	10	0
chr2	24068748	24070139	HQ.DEL.pb_polished.chr2:24068748-24070139.2	9.5	0
chr2	24069046	24070130	HQ.DEL.consensus.chr2:24069046-24070130.2	20	0
chr2	31724752	31727451	HQ.DEL.pb_polished.chr2:31724752-31727451.2	7.5	0
chr2	31724764	31727388	HQ.DEL.pb_raw.chr2:31724764-31727388.2	3.5	0
chr2	31725185	31727392	HQ.DEL.nano.chr2:31725185-31727392.1	29	0
chr2	31725235	31727439	HQ.DEL.consensus.chr2:31725235-31727439.1	30	0
chr2	33091759	33093198	HQ.DEL.consensus.chr2:33091759-33093198.2	12.5	0
chr2	33091782	33092675	HQ.DEL.nano.chr2:33091782-33092675.1	24	0
chr2	33092198	33093183	HQ.DEL.pb_raw.chr2:33092198-33093183.1	4	0
chr2	33092198	33093193	HQ.DEL.pb_polished.chr2:33092198-33093193.1	6	0
chr2	33141250	33143471	HQ.DEL.nano.chr2:33141250-33143471.3	36	0
chr2	33141252	33143440	HQ.DEL.pb_polished.chr2:33141252-33143440.1	8	0
chr2	33141265	33143437	HQ.DEL.pb_raw.chr2:33141265-33143437.1	3	0
chr2	33141324	33143471	HQ.DEL.consensus.chr2:33141324-33143471.1	25	0
chr2	33224461	33227291	HQ.DEL.pb_raw.chr2:33224461-33227291.1	21	0.470588
chr2	33224463	33227293	HQ.DEL.consensus.chr2:33224463-33227293.1	35	0.470588
chr2	33224463	33227293	HQ.DEL.nano.chr2:33224463-33227293.1	19	0.470588
chr2	33224463	33227293	HQ.DEL.pb_polished.chr2:33224463-33227293.1	16	0.470588
chr2	34523653	34525718	HQ.DEL.consensus.chr2:34523653-34525718.1	35	0.470588
chr2	34523655	34525720	HQ.DEL.nano.chr2:34523655-34525720.1	32	0.470588
chr2	34523655	34525720	HQ.DEL.pb_raw.chr2:34523655-34525720.1	34	0.470588
chr2	34523657	34525722	HQ.DEL.pb_polished.chr2:34523657-34525722.1	23	0.470588
chr2	34695829	34736560	HQ.DEL.nano.chr2:34695829-34736560.1	17	0.462963
chr2	34695829	34736567	HQ.DEL.consensus.chr2:34695829-34736567.1	30	0.462963
chr2	34695830	34736561	HQ.DEL.pb_polished.chr2:34695830-34736561.1	11	0.462963
chr2	34695830	34736561	HQ.DEL.pb_raw.chr2:34695830-34736561.1	14	0.462963
chr2	34797608	34801575	HQ.DEL.consensus.chr2:34797608-34801575.1	35	0.0185185
chr2	34797611	34801580	HQ.DEL.nano.chr2:34797611-34801580.1	7	0.0185185
chr2	34797613	34801580	HQ.DEL.pb_raw.chr2:34797613-34801580.1	14	0.0185185
chr2	34797616	34801584	HQ.DEL.pb_polished.chr2:34797616-34801584.1	13	0.0185185
chr2	35974081	35997313	HQ.DEL.pb_raw.chr2:35974081-35997313.4	5	0
chr2	35975486	35997357	HQ.DEL.pb_polished.chr2:35975486-35997357.2	16.5	0
chr2	35976021	35997179	HQ.DEL.consensus.chr2:35976021-35997179.1	25	0
chr2	36052863	36053693	HQ.DEL.nano.chr2:36052863-36053693.1	1	0.647059
chr2	36216158	36219427	HQ.DEL.consensus.chr2:36216158-36219427.2	15	0
chr2	36216181	36219965	HQ.DEL.pb_raw.chr2:36216181-36219965.4	4.5	0
chr2	36216304	36219030	HQ.DEL.pb_polished.chr2:36216304-36219030.3	2	0
chr2	41973121	41975845	HQ.DEL.consensus.chr2:41973121-41975845.1	35	0.203704
chr2	41973143	41975868	HQ.DEL.nano.chr2:41973143-41975868.1	13	0.203704
chr2	41973150	41975873	HQ.DEL.pb_raw.chr2:41973150-41975873.1	28	0.203704
chr2	41973154	41975878	HQ.DEL.pb_polished.chr2:41973154-41975878.1	17	0.203704
chr2	42346192	42347247	HQ.DEL.consensus.chr2:42346192-42347247.1	35	0.5
chr2	42346242	42347315	HQ.DEL.nano.chr2:42346242-42347315.3	1	0.454545
chr2	42346257	42347310	HQ.DEL.pb_raw.chr2:42346257-42347310.1	17	0.491228
chr2	42346259	42347312	HQ.DEL.pb_polished.chr2:42346259-42347312.1	12	0.491228
chr2	42832291	42832993	HQ.DEL.nano.chr2:42832291-42832993.1	2	0.666667
chr2	45306774	45307308	HQ.DEL.nano.chr2:45306774-45307308.1	1	0.166667
chr2	48781836	48784868	HQ.DEL.consensus.chr2:48781836-48784868.1	35	0.208333
chr2	48781843	48784874	HQ.DEL.pb_raw.chr2:48781843-48784874.1	12	0.208333
chr2	48781843	48784876	HQ.DEL.pb_polished.chr2:48781843-48784876.1	8	0.208333
chr2	48781928	48784881	HQ.DEL.nano.chr2:48781928-48784881.1	6	0.1875
chr2	48990287	48991342	HQ.DEL.nano.chr2:48990287-48991342.2	14.5	0.58
chr2	48990523	48991157	HQ.DEL.pb_raw.chr2:48990523-48991157.1	29	0.58
chr2	48990527	48991163	HQ.DEL.consensus.chr2:48990527-48991163.1	35	0.58
chr2	48990527	48991164	HQ.DEL.pb_polished.chr2:48990527-48991164.1	23	0.58
chr2	51926579	51927762	HQ.DEL.consensus.chr2:51926579-51927762.1	30	0.54717
chr2	51926584	51927765	HQ.DEL.pb_raw.chr2:51926584-51927765.1	18	0.54717
chr2	51926587	51927770	HQ.DEL.pb_polished.chr2:51926587-51927770.1	8	0.54717
chr2	51926588	51927770	HQ.DEL.nano.chr2:51926588-51927770.1	24	0.54717
chr2	52749687	52785266	HQ.DEL.consensus.chr2:52749687-52785266.1	35	0
chr2	52749690	52785268	HQ.DEL.pb_raw.chr2:52749690-52785268.1	29	0
chr2	52749690	52785269	HQ.DEL.nano.chr2:52749690-52785269.1	41	0
chr2	52749692	52785270	HQ.DEL.pb_polished.chr2:52749692-52785270.1	21	0
chr2	54565492	54567468	HQ.DEL.pb_raw.chr2:54565492-54567468.1	49	0
chr2	54565494	54567471	HQ.DEL.consensus.chr2:54565494-54567471.1	35	0
chr2	54565494	54567471	HQ.DEL.pb_polished.chr2:54565494-54567471.1	30	0
chr2	54565498	54567471	HQ.DEL.nano.chr2:54565498-54567471.1	39	0
chr2	55999977	56001605	HQ.DEL.nano.chr2:55999977-56001605.1	1	0.462963
chr2	57108209	57108993	HQ.DEL.nano.chr2:57108209-57108993.1	1	0.672727
chr2	57419358	57420090	HQ.DEL.nano.chr2:57419358-57420090.1	8	0
chr2	57419386	57420801	HQ.DEL.consensus.chr2:57419386-57420801.2	20	0
chr2	57419390	57420554	HQ.DEL.pb_polished.chr2:57419390-57420554.2	8.5	0
chr2	57419391	57420776	HQ.DEL.pb_raw.chr2:57419391-57420776.2	5	0
chr2	59623256	59631048	HQ.DEL.pb_raw.chr2:59623256-59631048.1	13	0.5
chr2	59623257	59631049	HQ.DEL.nano.chr2:59623257-59631049.1	19	0.5
chr2	59623257	59631049	HQ.DEL.pb_polished.chr2:59623257-59631049.1	8	0.5
chr2	59623260	59631053	HQ.DEL.consensus.chr2:59623260-59631053.1	35	0.5
chr2	61073988	61074572	HQ.DEL.nano.chr2:61073988-61074572.1	1	0.696429
chr2	66068019	66069044	HQ.DEL.nano.chr2:66068019-66069044.1	1	0.672727
chr2	66505516	66507481	HQ.DEL.consensus.chr2:66505516-66507481.1	35	0.479167
chr2	66505592	66507555	HQ.DEL.pb_raw.chr2:66505592-66507555.1	12	0.489362
chr2	66505592	66507556	HQ.DEL.nano.chr2:66505592-66507556.1	36	0.489362
chr2	66505594	66507558	HQ.DEL.pb_polished.chr2:66505594-66507558.1	6	0.489362
chr2	70124971	70125492	HQ.DEL.consensus.chr2:70124971-70125492.1	35	0
chr2	70125048	70125567	HQ.DEL.pb_raw.chr2:70125048-70125567.1	48	0
chr2	70125049	70125571	HQ.DEL.nano.chr2:70125049-70125571.1	56	0
chr2	70125054	70125575	HQ.DEL.pb_polished.chr2:70125054-70125575.1	32	0
chr2	74012244	74022042	HQ.DEL.pb_raw.chr2:74012244-74022042.1	1	0
chr2	74013804	74018702	HQ.DEL.consensus.chr2:74013804-74018702.1	5	0
chr2	74024228	74034026	HQ.DEL.consensus.chr2:74024228-74034026.1	5	0
chr2	76526432	76528827	HQ.DEL.consensus.chr2:76526432-76528827.2	17.5	0
chr2	76526501	76528896	HQ.DEL.nano.chr2:76526501-76528896.1	47	0
chr2	76526505	76528900	HQ.DEL.pb_raw.chr2:76526505-76528900.1	26	0
chr2	76526508	76528903	HQ.DEL.pb_polished.chr2:76526508-76528903.1	19	0
chr2	76773504	76775392	HQ.DEL.consensus.chr2:76773504-76775392.1	35	0
chr2	76773553	76775441	HQ.DEL.pb_raw.chr2:76773553-76775441.1	38	0
chr2	76773554	76775442	HQ.DEL.pb_polished.chr2:76773554-76775442.1	32	0
chr2	76773562	76775442	HQ.DEL.nano.chr2:76773562-76775442.1	33	0
chr2	78063796	78064599	HQ.DEL.nano.chr2:78063796-78064599.1	1	0.612245
chr2	79076571	79081207	HQ.DEL.nano.chr2:79076571-79081207.1	34	0
chr2	79076571	79081207	HQ.DEL.pb_raw.chr2:79076571-79081207.1	42	0
chr2	79076572	79081208	HQ.DEL.pb_polished.chr2:79076572-79081208.1	28	0
chr2	79076580	79081218	HQ.DEL.consensus.chr2:79076580-79081218.1	35	0
chr2	79510470	79511065	HQ.DEL.nano.chr2:79510470-79511065.1	2	0.230769
chr2	83364875	83365651	HQ.DEL.nano.chr2:83364875-83365651.1	1	0.170213
chr2	87135830	87145524	HQ.DEL.consensus.chr2:87135830-87145524.1	5	0.6
chr2	87194776	87195347	HQ.DEL.nano.chr2:87194776-87195347.1	1	0
chr2	87588344	87591379	HQ.DEL.consensus.chr2:87588344-87591379.4	5	0.0833333
chr2	87588684	87590358	HQ.DEL.nano.chr2:87588684-87590358.3	4	0.255814
chr2	87613268	87613900	HQ.DEL.nano.chr2:87613268-87613900.1	1	0.454545
chr2	87624246	87625563	HQ.DEL.pb_raw.chr2:87624246-87625563.1	1	0.603448
chr2	87631803	87740601	HQ.DEL.pb_raw.chr2:87631803-87740601.4	1.5	0
chr2	87635401	87636049	HQ.DEL.nano.chr2:87635401-87636049.1	2	0
chr2	87653514	87654323	HQ.DEL.consensus.chr2:87653514-87654323.1	5	0.454545
chr2	87656456	87657170	HQ.DEL.nano.chr2:87656456-87657170.1	1	0.384615
chr2	87725205	87727151	HQ.DEL.consensus.chr2:87725205-87727151.1	5	0.5
chr2	87965410	87970422	HQ.DEL.nano.chr2:87965410-87970422.1	1	0.638889
chr2	89029237	89032292	HQ.DEL.pb_raw.chr2:89029237-89032292.1	32	0
chr2	89029238	89032281	HQ.DEL.nano.chr2:89029238-89032281.1	23	0
chr2	89029241	89032295	HQ.DEL.pb_polished.chr2:89029241-89032295.1	27	0
chr2	89029246	89032300	HQ.DEL.consensus.chr2:89029246-89032300.1	35	0
chr2	89132282	89159193	HQ.DEL.pb_raw.chr2:89132282-89159193.1	32	0.0217391
chr2	89132282	89159640	HQ.DEL.nano.chr2:89132282-89159640.1	18	0.0232558
chr2	89132284	89159119	HQ.DEL.consensus.chr2:89132284-89159119.1	35	0.0217391
chr2	89132284	89159120	HQ.DEL.pb_polished.chr2:89132284-89159120.1	18	0.0217391
chr2	89184352	89197303	HQ.DEL.consensus.chr2:89184352-89197303.1	5	0.0322581
chr2	89593882	89598161	HQ.DEL.nano.chr2:89593882-89598161.1	1	0.5
chr2	89853496	89857048	HQ.DEL.pb_polished.chr2:89853496-89857048.3	6	0.490741
chr2	89854091	89856575	HQ.DEL.nano.chr2:89854091-89856575.1	4	0.490741
chr2	89854101	89857398	HQ.DEL.pb_raw.chr2:89854101-89857398.2	15	0.490741
chr2	89854108	89856593	HQ.DEL.consensus.chr2:89854108-89856593.1	15	0.490741
chr2	89868320	89869390	HQ.DEL.consensus.chr2:89868320-89869390.1	5	0.560185
chr2	89895072	89899453	HQ.DEL.nano.chr2:89895072-89899453.1	1	0
chr2	89959766	89964020	HQ.DEL.nano.chr2:89959766-89964020.1	1	0.657143
chr2	90197677	90200191	HQ.DEL.nano.chr2:90197677-90200191.1	1	0.535714
chr2	90373548	90375257	HQ.DEL.nano.chr2:90373548-90375257.3	2	0
chr2	90374333	90374862	HQ.DEL.consensus.chr2:90374333-90374862.1	5	0
chr2	90376302	90383375	HQ.DEL.pb_raw.chr2:90376302-90383375.1	2	0
chr2	90376965	90394139	HQ.DEL.consensus.chr2:90376965-90394139.16	5	0
chr2	90379678	90380292	HQ.DEL.nano.chr2:90379678-90380292.1	1	0
chr2	90380492	90381338	HQ.DEL.nano.chr2:90380492-90381338.1	1	0.0474684
chr2	90384010	90386692	HQ.DEL.nano.chr2:90384010-90386692.2	1	0
chr2	90408606	90410057	HQ.DEL.consensus.chr2:90408606-90410057.1	5	0.0661157
chr2	90459196	90464478	HQ.DEL.nano.chr2:90459196-90464478.1	1	0.631579
chr2	90480467	90481566	HQ.DEL.pb_polished.chr2:90480467-90481566.1	1	0.413502
chr2	90480485	90481583	HQ.DEL.nano.chr2:90480485-90481583.1	1	0.413502
chr2	90480844	90481941	HQ.DEL.pb_raw.chr2:90480844-90481941.1	1	0.586387
chr2	90482397	90485300	HQ.DEL.consensus.chr2:90482397-90485300.2	5	0.28
chr2	91598047	91604688	HQ.DEL.consensus.chr2:91598047-91604688.2	5	0
chr2	91600448	91612875	HQ.DEL.pb_raw.chr2:91600448-91612875.3	1	0
chr2	91606250	91608180	HQ.DEL.consensus.chr2:91606250-91608180.1	5	0
chr2	91610340	91611970	HQ.DEL.consensus.chr2:91610340-91611970.1	5	0
chr2	91612118	91614027	HQ.DEL.consensus.chr2:91612118-91614027.1	5	0
chr2	91614303	91615249	HQ.DEL.nano.chr2:91614303-91615249.1	2	0
chr2	91748465	91761184	HQ.DEL.nano.chr2:91748465-91761184.4	1	0.385965
chr2	91751057	91759763	HQ.DEL.consensus.chr2:91751057-91759763.1	30	0.411215
chr2	91751059	91759765	HQ.DEL.pb_polished.chr2:91751059-91759765.1	7	0.411215
chr2	91751061	91759766	HQ.DEL.pb_raw.chr2:91751061-91759766.1	8	0.411215
chr2	92273311	92324587	HQ.DEL.pb_raw.chr2:92273311-92324587.29	1	0.0112923
chr2	92273928	92274481	HQ.DEL.consensus.chr2:92273928-92274481.1	5	0.571429
chr2	92273950	92274465	HQ.DEL.nano.chr2:92273950-92274465.1	3	0.571429
chr2	92287847	92289215	HQ.DEL.consensus.chr2:92287847-92289215.1	5	0.642105
chr2	92290951	92307367	HQ.DEL.consensus.chr2:92290951-92307367.12	5	0.0312619
chr2	92297578	92300648	HQ.DEL.pb_polished.chr2:92297578-92300648.1	1	0.508475
chr2	92307759	92312006	HQ.DEL.consensus.chr2:92307759-92312006.1	5	0.442254
chr2	92309075	92315863	HQ.DEL.pb_polished.chr2:92309075-92315863.5	1	0.00291375
chr2	92319119	92319798	HQ.DEL.nano.chr2:92319119-92319798.1	1	0.641271
chr2	96093555	96097602	HQ.DEL.nano.chr2:96093555-96097602.1	1	0
chr2	96125110	96129363	HQ.DEL.nano.chr2:96125110-96129363.1	1	0
chr2	96527852	96588313	HQ.DEL.consensus.chr2:96527852-96588313.1	25	0.418803
chr2	96527855	96545491	HQ.DEL.pb_raw.chr2:96527855-96545491.1	1	0.657534
chr2	96611980	96612804	HQ.DEL.pb_raw.chr2:96611980-96612804.1	1	0.462687
chr2	97821939	97822778	HQ.DEL.consensus.chr2:97821939-97822778.1	15	0.511111
chr2	97836009	97837492	HQ.DEL.pb_raw.chr2:97836009-97837492.1	2	0.559322
chr2	97840288	97844585	HQ.DEL.pb_raw.chr2:97840288-97844585.1	1	0.507463
chr2	97854252	97856142	HQ.DEL.consensus.chr2:97854252-97856142.1	25	0
chr2	97854308	97856664	HQ.DEL.pb_polished.chr2:97854308-97856664.2	4.5	0
chr2	97854318	97857035	HQ.DEL.pb_raw.chr2:97854318-97857035.2	4.5	0
chr2	97869503	97874457	HQ.DEL.pb_polished.chr2:97869503-97874457.2	4	0.552381
chr2	97869545	97874838	HQ.DEL.pb_raw.chr2:97869545-97874838.4	2.5	0.513761
chr2	97903520	97904458	HQ.DEL.nano.chr2:97903520-97904458.1	1	0.333333
chr2	97971100	98067385	HQ.DEL.pb_raw.chr2:97971100-98067385.1	1	0
chr2	97986670	98052222	HQ.DEL.consensus.chr2:97986670-98052222.1	5	0
chr2	98158080	98159963	HQ.DEL.consensus.chr2:98158080-98159963.1	5	0
chr2	98160498	98162374	HQ.DEL.consensus.chr2:98160498-98162374.1	5	0
chr2	102232580	102233587	HQ.DEL.pb_raw.chr2:102232580-102233587.1	28	0.489796
chr2	102232583	102233589	HQ.DEL.nano.chr2:102232583-102233589.1	19	0.489796
chr2	102232585	102233591	HQ.DEL.pb_polished.chr2:102232585-102233591.1	19	0.489796
chr2	102232618	102233610	HQ.DEL.consensus.chr2:102232618-102233610.1	35	0.489796
chr2	103182800	103184929	HQ.DEL.nano.chr2:103182800-103184929.1	1	0.0357143
chr2	103185110	103186778	HQ.DEL.nano.chr2:103185110-103186778.1	1	0
chr2	105825892	105828427	HQ.DEL.consensus.chr2:105825892-105828427.1	30	0.413793
chr2	105825897	105828431	HQ.DEL.pb_raw.chr2:105825897-105828431.1	3	0.413793
chr2	105825897	105828433	HQ.DEL.pb_polished.chr2:105825897-105828433.1	8	0.413793
chr2	105825898	105828433	HQ.DEL.nano.chr2:105825898-105828433.1	16	0.413793
chr2	106695076	106695891	HQ.DEL.pb_raw.chr2:106695076-106695891.1	13	0.403846
chr2	106695077	106695893	HQ.DEL.pb_polished.chr2:106695077-106695893.1	8	0.403846
chr2	106695078	106695895	HQ.DEL.consensus.chr2:106695078-106695895.1	35	0.403846
chr2	106695078	106695895	HQ.DEL.nano.chr2:106695078-106695895.1	17	0.403846
chr2	108442468	108446314	HQ.DEL.nano.chr2:108442468-108446314.1	1	0.48
chr2	108855413	108856253	HQ.DEL.pb_raw.chr2:108855413-108856253.1	36	0
chr2	108855418	108856263	HQ.DEL.consensus.chr2:108855418-108856263.1	35	0
chr2	108855419	108856262	HQ.DEL.pb_polished.chr2:108855419-108856262.1	26	0
chr2	108855434	108856268	HQ.DEL.nano.chr2:108855434-108856268.1	32	0
chr2	109310494	109312050	HQ.DEL.consensus.chr2:109310494-109312050.1	35	0.5
chr2	109310553	109312109	HQ.DEL.pb_raw.chr2:109310553-109312109.1	12	0.489796
chr2	109310554	109312111	HQ.DEL.nano.chr2:109310554-109312111.1	13	0.489796
chr2	109310554	109312111	HQ.DEL.pb_polished.chr2:109310554-109312111.1	11	0.489796
chr2	109416856	109419274	HQ.DEL.nano.chr2:109416856-109419274.1	1	0.157895
chr2	109689864	109695456	HQ.DEL.pb_polished.chr2:109689864-109695456.2	2.5	0.52
chr2	109689913	109695227	HQ.DEL.consensus.chr2:109689913-109695227.1	30	0.52
chr2	109689937	109695255	HQ.DEL.nano.chr2:109689937-109695255.1	8	0.52
chr2	109690008	109695325	HQ.DEL.pb_raw.chr2:109690008-109695325.1	9	0.52
chr2	110110217	110251338	HQ.DEL.consensus.chr2:110110217-110251338.1	15	0
chr2	110641652	110644734	HQ.DEL.nano.chr2:110641652-110644734.1	1	0
chr2	110803009	110803629	HQ.DEL.nano.chr2:110803009-110803629.1	1	0.0952381
chr2	111036682	111041068	HQ.DEL.nano.chr2:111036682-111041068.1	1	0
chr2	111269154	111272816	HQ.DEL.nano.chr2:111269154-111272816.1	1	0
chr2	111301564	111305348	HQ.DEL.nano.chr2:111301564-111305348.1	1	0
chr2	111332979	111336244	HQ.DEL.nano.chr2:111332979-111336244.1	1	0
chr2	111364511	111368203	HQ.DEL.nano.chr2:111364511-111368203.1	1	0.6
chr2	111375324	111377215	HQ.DEL.nano.chr2:111375324-111377215.1	1	0
chr2	111981505	111982458	HQ.DEL.pb_raw.chr2:111981505-111982458.1	1	0.422222
chr2	112125750	112126312	HQ.DEL.nano.chr2:112125750-112126312.1	1	0
chr2	113533996	113534583	HQ.DEL.consensus.chr2:113533996-113534583.1	5	0.192308
chr2	114151327	114153612	HQ.DEL.pb_raw.chr2:114151327-114153612.1	4	0.25
chr2	114151331	114153617	HQ.DEL.pb_polished.chr2:114151331-114153617.1	8	0.244898
chr2	114151332	114153614	HQ.DEL.nano.chr2:114151332-114153614.1	9	0.25
chr2	114151368	114153657	HQ.DEL.consensus.chr2:114151368-114153657.1	20	0.244898
chr2	114408700	114409482	HQ.DEL.nano.chr2:114408700-114409482.2	3.5	0.611111
chr2	114410011	114411066	HQ.DEL.pb_raw.chr2:114410011-114411066.1	1	0.315789
chr2	116662011	116662592	HQ.DEL.consensus.chr2:116662011-116662592.1	35	0.519231
chr2	116662076	116662655	HQ.DEL.pb_raw.chr2:116662076-116662655.1	18	0.519231
chr2	116662077	116662656	HQ.DEL.pb_polished.chr2:116662077-116662656.1	8	0.519231
chr2	116662078	116662656	HQ.DEL.nano.chr2:116662078-116662656.1	11	0.519231
chr2	119060416	119060984	HQ.DEL.pb_raw.chr2:119060416-119060984.1	17	0
chr2	119060431	119061030	HQ.DEL.pb_polished.chr2:119060431-119061030.1	8	0
chr2	119060819	119061869	HQ.DEL.consensus.chr2:119060819-119061869.1	5	0
chr2	119061120	119061646	HQ.DEL.nano.chr2:119061120-119061646.1	11	0
chr2	119061523	119062139	HQ.DEL.pb_raw.chr2:119061523-119062139.1	2	0.0606061
chr2	119061774	119062422	HQ.DEL.pb_polished.chr2:119061774-119062422.1	1	0.0465116
chr2	119062002	119062816	HQ.DEL.nano.chr2:119062002-119062816.1	1	0.0408163
chr2	120309855	120310446	HQ.DEL.consensus.chr2:120309855-120310446.1	5	0.423077
chr2	121797711	121798306	HQ.DEL.consensus.chr2:121797711-121798306.1	35	0
chr2	121797808	121798402	HQ.DEL.nano.chr2:121797808-121798402.1	32	0
chr2	121797808	121798402	HQ.DEL.pb_raw.chr2:121797808-121798402.1	34	0
chr2	121797810	121798404	HQ.DEL.pb_polished.chr2:121797810-121798404.1	27	0
chr2	123477233	123479936	HQ.DEL.nano.chr2:123477233-123479936.1	1	0.666667
chr2	123879520	123880172	HQ.DEL.nano.chr2:123879520-123880172.1	1	0.694915
chr2	124442455	124442969	HQ.DEL.nano.chr2:124442455-124442969.1	3	0.255814
chr2	124901272	124903264	HQ.DEL.nano.chr2:124901272-124903264.1	1	0.354839
chr2	126443240	126451824	HQ.DEL.consensus.chr2:126443240-126451824.1	35	0.541667
chr2	126443249	126451736	HQ.DEL.nano.chr2:126443249-126451736.1	21	0.553191
chr2	126443249	126451833	HQ.DEL.pb_polished.chr2:126443249-126451833.1	17	0.541667
chr2	126443249	126451833	HQ.DEL.pb_raw.chr2:126443249-126451833.1	19	0.541667
chr2	126509708	126510595	HQ.DEL.consensus.chr2:126509708-126510595.1	35	0.395833
chr2	126509714	126510667	HQ.DEL.nano.chr2:126509714-126510667.2	18.5	0.382979
chr2	126509716	126510602	HQ.DEL.pb_raw.chr2:126509716-126510602.1	26	0.395833
chr2	126509721	126510608	HQ.DEL.pb_polished.chr2:126509721-126510608.1	12	0.395833
chr2	127674754	127677270	HQ.DEL.consensus.chr2:127674754-127677270.1	35	0
chr2	127674757	127677272	HQ.DEL.nano.chr2:127674757-127677272.1	47	0
chr2	127674757	127677273	HQ.DEL.pb_raw.chr2:127674757-127677273.1	26	0
chr2	127674759	127677275	HQ.DEL.pb_polished.chr2:127674759-127677275.1	18	0
chr2	129098161	129098697	HQ.DEL.consensus.chr2:129098161-129098697.1	20	0.125
chr2	129638420	129646205	HQ.DEL.nano.chr2:129638420-129646205.1	16	0.555556
chr2	129638421	129646205	HQ.DEL.pb_polished.chr2:129638421-129646205.1	28	0.555556
chr2	129638421	129646205	HQ.DEL.pb_raw.chr2:129638421-129646205.1	33	0.555556
chr2	129638433	129646213	HQ.DEL.consensus.chr2:129638433-129646213.1	35	0.555556
chr2	130242239	130251403	HQ.DEL.consensus.chr2:130242239-130251403.1	35	0.433962
chr2	130242245	130251409	HQ.DEL.pb_raw.chr2:130242245-130251409.1	19	0.433962
chr2	130242246	130251410	HQ.DEL.pb_polished.chr2:130242246-130251410.1	13	0.433962
chr2	130242247	130251411	HQ.DEL.nano.chr2:130242247-130251411.1	16	0.433962
chr2	130818079	130820425	HQ.DEL.consensus.chr2:130818079-130820425.2	5	0.45
chr2	130823681	130824611	HQ.DEL.nano.chr2:130823681-130824611.1	2	0.291667
chr2	130954036	130957405	HQ.DEL.nano.chr2:130954036-130957405.2	12	0
chr2	130954890	130957364	HQ.DEL.consensus.chr2:130954890-130957364.1	30	0
chr2	130954925	130957398	HQ.DEL.pb_raw.chr2:130954925-130957398.1	24	0
chr2	130954931	130957405	HQ.DEL.pb_polished.chr2:130954931-130957405.1	13	0
chr2	131614524	131621071	HQ.DEL.pb_raw.chr2:131614524-131621071.5	2	0
chr2	131614531	131621780	HQ.DEL.pb_polished.chr2:131614531-131621780.6	1	0
chr2	131614642	131618123	HQ.DEL.consensus.chr2:131614642-131618123.1	25	0
chr2	131618202	131621678	HQ.DEL.consensus.chr2:131618202-131621678.1	20	0.0188679
chr2	132029448	132031434	HQ.DEL.pb_raw.chr2:132029448-132031434.1	1	0.025641
chr2	132032538	132034528	HQ.DEL.pb_raw.chr2:132032538-132034528.1	1	0.365854
chr2	132033577	132034113	HQ.DEL.consensus.chr2:132033577-132034113.1	5	0.609756
chr2	132033634	132034176	HQ.DEL.nano.chr2:132033634-132034176.1	1	0.571429
chr2	132052430	132056664	HQ.DEL.nano.chr2:132052430-132056664.1	1	0.6
chr2	132977324	132980438	HQ.DEL.pb_polished.chr2:132977324-132980438.1	1	0.372549
chr2	132977521	132980975	HQ.DEL.pb_raw.chr2:132977521-132980975.2	1.5	0.342857
chr2	133017413	133018623	HQ.DEL.consensus.chr2:133017413-133018623.1	15	0.116022
chr2	133017434	133018643	HQ.DEL.pb_raw.chr2:133017434-133018643.1	8	0.115385
chr2	133017435	133018645	HQ.DEL.pb_polished.chr2:133017435-133018645.1	22	0.115385
chr2	133024057	133024807	HQ.DEL.consensus.chr2:133024057-133024807.1	5	0.0662393
chr2	133028510	133029107	HQ.DEL.nano.chr2:133028510-133029107.1	1	0.511111
chr2	133671821	133674347	HQ.DEL.consensus.chr2:133671821-133674347.1	30	0.5
chr2	133671858	133674371	HQ.DEL.pb_raw.chr2:133671858-133674371.1	1	0.5
chr2	133671874	133674365	HQ.DEL.nano.chr2:133671874-133674365.2	2	0.520833
chr2	134966649	134970079	HQ.DEL.consensus.chr2:134966649-134970079.1	35	0
chr2	134966652	134970136	HQ.DEL.nano.chr2:134966652-134970136.3	1	0
chr2	134966712	134970142	HQ.DEL.pb_raw.chr2:134966712-134970142.1	49	0
chr2	134966714	134970144	HQ.DEL.pb_polished.chr2:134966714-134970144.1	22	0
chr2	135365441	135366034	HQ.DEL.consensus.chr2:135365441-135366034.1	5	0.0357143
chr2	142395941	142396546	HQ.DEL.consensus.chr2:142395941-142396546.1	25	0.4375
chr2	142395995	142396600	HQ.DEL.pb_polished.chr2:142395995-142396600.1	12	0.4375
chr2	142396027	142396626	HQ.DEL.pb_raw.chr2:142396027-142396626.1	16	0.4375
chr2	143763332	143766751	HQ.DEL.nano.chr2:143763332-143766751.1	1	0.690476
chr2	146862621	146876863	HQ.DEL.pb_raw.chr2:146862621-146876863.1	33	0
chr2	146862621	146876864	HQ.DEL.nano.chr2:146862621-146876864.1	39	0
chr2	146862621	146876864	HQ.DEL.pb_polished.chr2:146862621-146876864.1	18	0
chr2	146862663	146876897	HQ.DEL.consensus.chr2:146862663-146876897.1	30	0
chr2	149691638	149790583	HQ.DEL.consensus.chr2:149691638-149790583.1	15	0
chr2	150802402	150806642	HQ.DEL.nano.chr2:150802402-150806642.1	1	0.190476
chr2	151031138	151038247	HQ.DEL.nano.chr2:151031138-151038247.2	9.5	0.5
chr2	151031139	151038246	HQ.DEL.consensus.chr2:151031139-151038246.1	35	0.5
chr2	151031139	151038246	HQ.DEL.pb_polished.chr2:151031139-151038246.1	16	0.5
chr2	151031139	151038246	HQ.DEL.pb_raw.chr2:151031139-151038246.1	23	0.5
chr2	152434378	152466003	HQ.DEL.pb_raw.chr2:152434378-152466003.12	1	0
chr2	152441313	152451865	HQ.DEL.consensus.chr2:152441313-152451865.1	5	0
chr2	152452775	152463321	HQ.DEL.pb_polished.chr2:152452775-152463321.1	1	0
chr2	152454877	152465431	HQ.DEL.consensus.chr2:152454877-152465431.1	5	0
chr2	152459934	152464394	HQ.DEL.nano.chr2:152459934-152464394.1	1	0.666667
chr2	154579807	154583241	HQ.DEL.nano.chr2:154579807-154583241.1	1	0.686275
chr2	155818935	155829973	HQ.DEL.consensus.chr2:155818935-155829973.1	20	0.529412
chr2	155828077	155830187	HQ.DEL.nano.chr2:155828077-155830187.2	1	0.621622
chr2	159958884	159962044	HQ.DEL.pb_raw.chr2:159958884-159962044.3	6	0
chr2	159958895	159962063	HQ.DEL.pb_polished.chr2:159958895-159962063.3	9	0
chr2	159959338	159961614	HQ.DEL.consensus.chr2:159959338-159961614.1	35	0
chr2	160149068	160151599	HQ.DEL.consensus.chr2:160149068-160151599.1	35	0.0188679
chr2	160149122	160151652	HQ.DEL.nano.chr2:160149122-160151652.1	41	0
chr2	160149124	160151654	HQ.DEL.pb_raw.chr2:160149124-160151654.1	61	0
chr2	160149124	160151655	HQ.DEL.pb_polished.chr2:160149124-160151655.1	46	0
chr2	166591653	166595087	HQ.DEL.nano.chr2:166591653-166595087.1	1	0.289474
chr2	167545990	167547065	HQ.DEL.consensus.chr2:167545990-167547065.1	35	0
chr2	167546008	167547083	HQ.DEL.pb_raw.chr2:167546008-167547083.1	22	0
chr2	167546015	167547090	HQ.DEL.nano.chr2:167546015-167547090.1	26	0
chr2	167546017	167547091	HQ.DEL.pb_polished.chr2:167546017-167547091.1	28	0
chr2	169103160	169104269	HQ.DEL.nano.chr2:169103160-169104269.1	1	0.660377
chr2	169486960	169488474	HQ.DEL.nano.chr2:169486960-169488474.1	1	0.636364
chr2	170105074	170111121	HQ.DEL.consensus.chr2:170105074-170111121.1	35	0.0185185
chr2	170105116	170111165	HQ.DEL.nano.chr2:170105116-170111165.1	11	0.0185185
chr2	170105123	170111169	HQ.DEL.pb_raw.chr2:170105123-170111169.1	31	0.0185185
chr2	170105125	170111172	HQ.DEL.pb_polished.chr2:170105125-170111172.1	18	0.0185185
chr2	170641469	170643913	HQ.DEL.consensus.chr2:170641469-170643913.1	35	0
chr2	170641510	170643953	HQ.DEL.nano.chr2:170641510-170643953.2	14.5	0
chr2	170641512	170643957	HQ.DEL.pb_raw.chr2:170641512-170643957.1	37	0
chr2	170641515	170643959	HQ.DEL.pb_polished.chr2:170641515-170643959.1	22	0
chr2	170692048	170692711	HQ.DEL.nano.chr2:170692048-170692711.1	1	0.625
chr2	173179965	173186105	HQ.DEL.nano.chr2:173179965-173186105.4	1	0.0192308
chr2	173179974	173186099	HQ.DEL.consensus.chr2:173179974-173186099.1	35	0.0188679
chr2	173179988	173186113	HQ.DEL.pb_polished.chr2:173179988-173186113.1	18	0.0188679
chr2	173179990	173186114	HQ.DEL.pb_raw.chr2:173179990-173186114.1	21	0.0188679
chr2	173218388	173218925	HQ.DEL.nano.chr2:173218388-173218925.1	1	0.647059
chr2	176563783	176570206	HQ.DEL.pb_raw.chr2:176563783-176570206.1	2	0.685185
chr2	176677805	176678440	HQ.DEL.nano.chr2:176677805-176678440.1	1	0.0384615
chr2	176677809	176678938	HQ.DEL.consensus.chr2:176677809-176678938.2	17.5	0
chr2	176677811	176678419	HQ.DEL.pb_polished.chr2:176677811-176678419.1	9	0.0576923
chr2	176677825	176678816	HQ.DEL.pb_raw.chr2:176677825-176678816.2	9.5	0
chr2	176678428	176679057	HQ.DEL.pb_polished.chr2:176678428-176679057.1	1	0.122449
chr2	177265618	177272017	HQ.DEL.consensus.chr2:177265618-177272017.1	35	0.509434
chr2	177265643	177272042	HQ.DEL.pb_raw.chr2:177265643-177272042.1	28	0.490566
chr2	177265644	177272043	HQ.DEL.nano.chr2:177265644-177272043.1	22	0.490566
chr2	177265644	177272043	HQ.DEL.pb_polished.chr2:177265644-177272043.1	21	0.490566
chr2	178840575	178844921	HQ.DEL.nano.chr2:178840575-178844921.1	1	0.22
chr2	179518591	179528312	HQ.DEL.pb_raw.chr2:179518591-179528312.7	1	0.264706
chr2	179518913	179527642	HQ.DEL.pb_polished.chr2:179518913-179527642.3	1	0.25
chr2	180064908	180082123	HQ.DEL.pb_polished.chr2:180064908-180082123.2	1	0.565217
chr2	180065467	180081675	HQ.DEL.pb_raw.chr2:180065467-180081675.1	2	0.553191
chr2	182856912	182857594	HQ.DEL.pb_raw.chr2:182856912-182857594.1	22	0.574074
chr2	182856912	182857595	HQ.DEL.consensus.chr2:182856912-182857595.1	35	0.574074
chr2	182856914	182857597	HQ.DEL.pb_polished.chr2:182856914-182857597.1	14	0.555556
chr2	182856916	182857599	HQ.DEL.nano.chr2:182856916-182857599.1	21	0.555556
chr2	184085522	184090948	HQ.DEL.nano.chr2:184085522-184090948.1	14	0.472727
chr2	184085527	184090951	HQ.DEL.pb_raw.chr2:184085527-184090951.1	17	0.472727
chr2	184085529	184090954	HQ.DEL.consensus.chr2:184085529-184090954.1	35	0.472727
chr2	184085530	184090954	HQ.DEL.pb_polished.chr2:184085530-184090954.1	14	0.472727
chr2	192261737	192265293	HQ.DEL.nano.chr2:192261737-192265293.1	1	0.698113
chr2	194689453	194698717	HQ.DEL.consensus.chr2:194689453-194698717.1	35	0
chr2	194689498	194698764	HQ.DEL.pb_polished.chr2:194689498-194698764.1	21	0
chr2	194689500	194698764	HQ.DEL.pb_raw.chr2:194689500-194698764.1	16	0
chr2	194689502	194698780	HQ.DEL.nano.chr2:194689502-194698780.2	22	0
chr2	198499114	198503029	HQ.DEL.nano.chr2:198499114-198503029.1	1	0.697674
chr2	198787439	198789055	HQ.DEL.nano.chr2:198787439-198789055.1	1	0.54
chr2	203442109	203443187	HQ.DEL.nano.chr2:203442109-203443187.1	1	0.611111
chr2	204181466	204191826	HQ.DEL.pb_polished.chr2:204181466-204191826.2	2	0.490196
chr2	204181603	204191674	HQ.DEL.consensus.chr2:204181603-204191674.1	25	0.5
chr2	204181674	204191743	HQ.DEL.nano.chr2:204181674-204191743.1	3	0.5
chr2	204181708	204191777	HQ.DEL.pb_raw.chr2:204181708-204191777.1	12	0.510204
chr2	208351153	208359342	HQ.DEL.consensus.chr2:208351153-208359342.1	35	0.5
chr2	208351327	208359370	HQ.DEL.nano.chr2:208351327-208359370.1	13	0.52
chr2	208396805	208397336	HQ.DEL.pb_raw.chr2:208396805-208397336.1	1	0.683333
chr2	208474485	208476778	HQ.DEL.nano.chr2:208474485-208476778.1	34	0
chr2	208474489	208476791	HQ.DEL.pb_raw.chr2:208474489-208476791.1	38	0
chr2	208474490	208476792	HQ.DEL.pb_polished.chr2:208474490-208476792.1	42	0
chr2	208474499	208476805	HQ.DEL.consensus.chr2:208474499-208476805.1	35	0
chr2	209942745	209949103	HQ.DEL.pb_polished.chr2:209942745-209949103.2	7.5	0.384615
chr2	209942746	209949097	HQ.DEL.pb_raw.chr2:209942746-209949097.2	8	0.384615
chr2	209942971	209948881	HQ.DEL.consensus.chr2:209942971-209948881.1	30	0.384615
chr2	212754632	212755861	HQ.DEL.nano.chr2:212754632-212755861.1	1	0.5
chr2	215699975	215701609	HQ.DEL.nano.chr2:215699975-215701609.1	1	0.361702
chr2	215728762	215730832	HQ.DEL.pb_raw.chr2:215728762-215730832.1	16	0.518519
chr2	215728763	215730833	HQ.DEL.nano.chr2:215728763-215730833.1	22	0.518519
chr2	215728763	215730834	HQ.DEL.pb_polished.chr2:215728763-215730834.1	8	0.518519
chr2	215728801	215730857	HQ.DEL.consensus.chr2:215728801-215730857.1	30	0.537037
chr2	216089411	216090537	HQ.DEL.nano.chr2:216089411-216090537.1	1	0.4375
chr2	216493935	216494513	HQ.DEL.nano.chr2:216493935-216494513.1	1	0.636364
chr2	217089902	217092491	HQ.DEL.nano.chr2:217089902-217092491.2	17.5	0.0217391
chr2	217089939	217092507	HQ.DEL.pb_raw.chr2:217089939-217092507.1	24	0.0217391
chr2	217089939	217092508	HQ.DEL.pb_polished.chr2:217089939-217092508.1	34	0.0217391
chr2	217089944	217092512	HQ.DEL.consensus.chr2:217089944-217092512.1	35	0.0217391
chr2	217955889	217957264	HQ.DEL.consensus.chr2:217955889-217957264.1	35	0
chr2	217955893	217957267	HQ.DEL.pb_raw.chr2:217955893-217957267.1	42	0
chr2	217955894	217957269	HQ.DEL.nano.chr2:217955894-217957269.1	38	0
chr2	217955896	217957271	HQ.DEL.pb_polished.chr2:217955896-217957271.1	29	0
chr2	220052292	220056230	HQ.DEL.pb_raw.chr2:220052292-220056230.3	9	0
chr2	220052293	220056231	HQ.DEL.pb_polished.chr2:220052293-220056231.3	9	0
chr2	220052321	220052911	HQ.DEL.consensus.chr2:220052321-220052911.1	15	0.0204082
chr2	220052329	220052918	HQ.DEL.nano.chr2:220052329-220052918.1	4	0.0204082
chr2	220053136	220056220	HQ.DEL.nano.chr2:220053136-220056220.1	4	0
chr2	220053151	220056231	HQ.DEL.consensus.chr2:220053151-220056231.1	30	0
chr2	222590368	222591335	HQ.DEL.pb_raw.chr2:222590368-222591335.1	1	0.2
chr2	223760183	223762675	HQ.DEL.nano.chr2:223760183-223762675.1	42	0
chr2	223760185	223762675	HQ.DEL.pb_raw.chr2:223760185-223762675.1	33	0
chr2	223760186	223762679	HQ.DEL.pb_polished.chr2:223760186-223762679.1	29	0
chr2	223760192	223762685	HQ.DEL.consensus.chr2:223760192-223762685.1	35	0
chr2	226646857	226648866	HQ.DEL.nano.chr2:226646857-226648866.1	1	0.673077
chr2	227334122	227335873	HQ.DEL.pb_raw.chr2:227334122-227335873.4	1.5	0.0652174
chr2	227334165	227335572	HQ.DEL.pb_polished.chr2:227334165-227335572.2	7	0.0652174
chr2	227334273	227335387	HQ.DEL.consensus.chr2:227334273-227335387.1	25	0.0652174
chr2	227334316	227335377	HQ.DEL.nano.chr2:227334316-227335377.1	9	0.0434783
chr2	232690222	232691462	HQ.DEL.consensus.chr2:232690222-232691462.1	5	0.666667
chr2	232691506	232693895	HQ.DEL.consensus.chr2:232691506-232693895.1	5	0.4
chr2	232692578	232693109	HQ.DEL.nano.chr2:232692578-232693109.1	1	0.285714
chr2	232693319	232693835	HQ.DEL.nano.chr2:232693319-232693835.1	1	0.153846
chr2	232695493	232698891	HQ.DEL.consensus.chr2:232695493-232698891.1	5	0.129032
chr2	232696570	232697183	HQ.DEL.nano.chr2:232696570-232697183.1	2	0.125
chr2	232697755	232698703	HQ.DEL.nano.chr2:232697755-232698703.1	2	0
chr2	232700297	232700823	HQ.DEL.nano.chr2:232700297-232700823.1	2	0.0943396
chr2	232702353	232710111	HQ.DEL.pb_raw.chr2:232702353-232710111.1	1	0.333333
chr2	232702858	232703535	HQ.DEL.nano.chr2:232702858-232703535.1	1	0.642857
chr2	232703758	232704459	HQ.DEL.nano.chr2:232703758-232704459.1	1	0.333333
chr2	232706556	232707085	HQ.DEL.nano.chr2:232706556-232707085.1	1	0.529412
chr2	232708622	232710760	HQ.DEL.consensus.chr2:232708622-232710760.1	10	0
chr2	232709225	232709847	HQ.DEL.nano.chr2:232709225-232709847.1	1	0
chr2	233332715	233333462	HQ.DEL.pb_raw.chr2:233332715-233333462.1	11	0.392857
chr2	233332719	233333466	HQ.DEL.pb_polished.chr2:233332719-233333466.1	11	0.375
chr2	233332724	233333470	HQ.DEL.consensus.chr2:233332724-233333470.1	35	0.375
chr2	233332727	233333469	HQ.DEL.nano.chr2:233332727-233333469.1	22	0.375
chr2	234009782	234053742	HQ.DEL.consensus.chr2:234009782-234053742.1	5	0
chr2	235554215	235557372	HQ.DEL.pb_polished.chr2:235554215-235557372.2	1	0.0227273
chr2	235554224	235555395	HQ.DEL.consensus.chr2:235554224-235555395.1	5	0.0208333
chr2	235554229	235557001	HQ.DEL.pb_raw.chr2:235554229-235557001.2	1.5	0.0232558
chr2	235554281	235556074	HQ.DEL.nano.chr2:235554281-235556074.6	2	0.0222222
chr2	235555646	235556476	HQ.DEL.consensus.chr2:235555646-235556476.1	5	0.125
chr2	235556232	235556933	HQ.DEL.nano.chr2:235556232-235556933.1	1	0.25
chr2	235556952	235558139	HQ.DEL.consensus.chr2:235556952-235558139.1	5	0.62069
chr2	237294092	237298881	HQ.DEL.nano.chr2:237294092-237298881.1	1	0.666667
chr2	238451331	238452538	HQ.DEL.pb_raw.chr2:238451331-238452538.2	3	0.133333
chr2	238452257	238453795	HQ.DEL.nano.chr2:238452257-238453795.3	1	0
chr2	238452354	238452981	HQ.DEL.consensus.chr2:238452354-238452981.1	5	0.111111
chr2	238452670	238453874	HQ.DEL.pb_raw.chr2:238452670-238453874.2	5.5	0
chr2	238452683	238453855	HQ.DEL.pb_polished.chr2:238452683-238453855.2	4.5	0
chr2	238453192	238453831	HQ.DEL.consensus.chr2:238453192-238453831.1	5	0
chr2	239819513	239831979	HQ.DEL.consensus.chr2:239819513-239831979.1	5	0
chr2	240791393	240809133	HQ.DEL.consensus.chr2:240791393-240809133.1	5	0
chr2	240838323	240838837	HQ.DEL.pb_raw.chr2:240838323-240838837.1	12	0.268293
chr2	240838345	240838860	HQ.DEL.pb_polished.chr2:240838345-240838860.1	9	0.268293
chr2	240838347	240838862	HQ.DEL.nano.chr2:240838347-240838862.1	27	0.268293
chr2	240838353	240838868	HQ.DEL.consensus.chr2:240838353-240838868.1	15	0.275
chr2	241097268	241098142	HQ.DEL.consensus.chr2:241097268-241098142.1	10	0.581395
chr2	241781987	241782945	HQ.DEL.pb_raw.chr2:241781987-241782945.2	17.5	0.191489
chr2	241781994	241782564	HQ.DEL.pb_polished.chr2:241781994-241782564.1	23	0.268293
chr2	241782222	241782735	HQ.DEL.nano.chr2:241782222-241782735.1	4	0.186047
chr2	241847110	241847734	HQ.DEL.nano.chr2:241847110-241847734.1	1	0.261905
chr2	241915541	241916445	HQ.DEL.pb_raw.chr2:241915541-241916445.1	1	0.485714
chr2	241917342	241918962	HQ.DEL.consensus.chr2:241917342-241918962.1	5	0.5
chr2	241917722	241918485	HQ.DEL.pb_raw.chr2:241917722-241918485.1	2	0
chr2	241919619	241920157	HQ.DEL.pb_raw.chr2:241919619-241920157.1	1	0.142857
chr2	241919663	241920338	HQ.DEL.consensus.chr2:241919663-241920338.1	5	0.193548
chr2	242145173	242146615	HQ.DEL.pb_raw.chr2:242145173-242146615.2	1	0.380952
chr2	242145220	242146004	HQ.DEL.nano.chr2:242145220-242146004.1	11	0.380952
chr2	242145253	242146040	HQ.DEL.pb_polished.chr2:242145253-242146040.1	1	0.380952
chr2	242145755	242146627	HQ.DEL.consensus.chr2:242145755-242146627.1	5	0.534884
chr2	242704700	242706502	HQ.DEL.nano.chr2:242704700-242706502.2	13	0
chr2	242704796	242706923	HQ.DEL.pb_raw.chr2:242704796-242706923.2	7	0
chr2	242704923	242706424	HQ.DEL.pb_polished.chr2:242704923-242706424.1	14	0
chr2	242705181	242705681	HQ.DEL.consensus.chr2:242705181-242705681.1	5	0
chr2	242705985	242706835	HQ.DEL.consensus.chr2:242705985-242706835.1	20	0
chr2	242745471	242745980	HQ.DEL.nano.chr2:242745471-242745980.1	1	0
chr2	242746063	242747054	HQ.DEL.nano.chr2:242746063-242747054.2	1.5	0.5
chr2	242747181	242747884	HQ.DEL.nano.chr2:242747181-242747884.1	1	0.5
chr2	242748019	242748537	HQ.DEL.nano.chr2:242748019-242748537.1	2	0.25
chr2	242761225	242762234	HQ.DEL.nano.chr2:242761225-242762234.2	3.5	0.348837
chr2	242761239	242762094	HQ.DEL.pb_polished.chr2:242761239-242762094.1	6	0.377778
chr2	242761324	242762178	HQ.DEL.pb_raw.chr2:242761324-242762178.1	4	0.355556
chr2	242945613	242946550	HQ.DEL.consensus.chr2:242945613-242946550.1	5	0.591837
chr2	242948552	242949224	HQ.DEL.consensus.chr2:242948552-242949224.1	5	0.0961538
chr2	242948559	242952300	HQ.DEL.pb_raw.chr2:242948559-242952300.6	1.5	0
chr2	242948565	242949235	HQ.DEL.nano.chr2:242948565-242949235.1	2	0.0980392
chr2	242949424	242950009	HQ.DEL.nano.chr2:242949424-242950009.1	1	0
chr2	242951723	242952269	HQ.DEL.consensus.chr2:242951723-242952269.1	5	0.230769
chr2	243024689	243025537	HQ.DEL.pb_polished.chr2:243024689-243025537.1	4	0.555556
chr2	243024720	243025887	HQ.DEL.nano.chr2:243024720-243025887.3	2	0.195122
chr2	243024729	243025575	HQ.DEL.pb_raw.chr2:243024729-243025575.1	4	0.511111
chr3	175958	177322	HQ.DEL.pb_raw.chr3:175958-177322.2	18.5	0.0816327
chr3	175989	176769	HQ.DEL.nano.chr3:175989-176769.1	9	0.16
chr3	176000	177325	HQ.DEL.pb_polished.chr3:176000-177325.2	13	0.0816327
chr3	228728	234361	HQ.DEL.consensus.chr3:228728-234361.1	35	0
chr3	228774	234407	HQ.DEL.nano.chr3:228774-234407.1	16	0
chr3	228798	234433	HQ.DEL.pb_polished.chr3:228798-234433.1	18	0
chr3	228819	234453	HQ.DEL.pb_raw.chr3:228819-234453.1	23	0
chr3	524712	525265	HQ.DEL.consensus.chr3:524712-525265.1	5	0.333333
chr3	4066922	4069553	HQ.DEL.consensus.chr3:4066922-4069553.1	35	0
chr3	4066926	4069567	HQ.DEL.nano.chr3:4066926-4069567.2	19.5	0
chr3	4066932	4069562	HQ.DEL.pb_raw.chr3:4066932-4069562.1	46	0
chr3	4066932	4069563	HQ.DEL.pb_polished.chr3:4066932-4069563.1	33	0
chr3	5579316	5579829	HQ.DEL.pb_raw.chr3:5579316-5579829.1	1	0.686275
chr3	6648927	6657273	HQ.DEL.nano.chr3:6648927-6657273.2	5	0.611111
chr3	6650232	6654638	HQ.DEL.consensus.chr3:6650232-6654638.1	35	0.52
chr3	8325631	8326804	HQ.DEL.consensus.chr3:8325631-8326804.1	35	0.518519
chr3	8325637	8326810	HQ.DEL.nano.chr3:8325637-8326810.1	17	0.518519
chr3	8325640	8326811	HQ.DEL.pb_raw.chr3:8325640-8326811.1	13	0.518519
chr3	8325640	8326813	HQ.DEL.pb_polished.chr3:8325640-8326813.1	6	0.518519
chr3	8720158	8721034	HQ.DEL.consensus.chr3:8720158-8721034.1	5	0.346939
chr3	8720162	8721038	HQ.DEL.nano.chr3:8720162-8721038.1	13	0.346939
chr3	8720169	8721355	HQ.DEL.pb_raw.chr3:8720169-8721355.2	2.5	0.346939
chr3	8720169	8721366	HQ.DEL.pb_polished.chr3:8720169-8721366.2	1.5	0.346939
chr3	11108207	11111806	HQ.DEL.consensus.chr3:11108207-11111806.1	35	0.509434
chr3	11108285	11111884	HQ.DEL.nano.chr3:11108285-11111884.1	14	0.509434
chr3	11108285	11111884	HQ.DEL.pb_polished.chr3:11108285-11111884.1	13	0.509434
chr3	11108285	11111885	HQ.DEL.pb_raw.chr3:11108285-11111885.1	18	0.509434
chr3	13141434	13142583	HQ.DEL.consensus.chr3:13141434-13142583.1	35	0
chr3	13141437	13142585	HQ.DEL.nano.chr3:13141437-13142585.1	36	0
chr3	13141439	13142587	HQ.DEL.pb_raw.chr3:13141439-13142587.1	37	0
chr3	13141441	13142590	HQ.DEL.pb_polished.chr3:13141441-13142590.1	24	0
chr3	16239360	16241161	HQ.DEL.consensus.chr3:16239360-16241161.1	35	0.530612
chr3	16239409	16241210	HQ.DEL.nano.chr3:16239409-16241210.1	19	0.530612
chr3	16239409	16241211	HQ.DEL.pb_polished.chr3:16239409-16241211.1	7	0.530612
chr3	16239410	16241211	HQ.DEL.pb_raw.chr3:16239410-16241211.1	12	0.530612
chr3	18729908	18730733	HQ.DEL.consensus.chr3:18729908-18730733.1	35	0.647059
chr3	18729955	18730780	HQ.DEL.nano.chr3:18729955-18730780.1	23	0.64
chr3	18729957	18730782	HQ.DEL.pb_raw.chr3:18729957-18730782.1	26	0.64
chr3	18729958	18730783	HQ.DEL.pb_polished.chr3:18729958-18730783.1	10	0.64
chr3	19896368	19899085	HQ.DEL.nano.chr3:19896368-19899085.1	1	0.297297
chr3	20081687	20082200	HQ.DEL.nano.chr3:20081687-20082200.1	1	0.586957
chr3	20148493	20149566	HQ.DEL.nano.chr3:20148493-20149566.1	1	0.673077
chr3	21723693	21725925	HQ.DEL.pb_raw.chr3:21723693-21725925.1	6	0.519231
chr3	21723704	21725903	HQ.DEL.nano.chr3:21723704-21725903.1	9	0.519231
chr3	21723705	21725935	HQ.DEL.pb_polished.chr3:21723705-21725935.1	6	0.519231
chr3	21723727	21725963	HQ.DEL.consensus.chr3:21723727-21725963.1	25	0.519231
chr3	22092343	22097791	HQ.DEL.consensus.chr3:22092343-22097791.1	35	0
chr3	22092351	22097800	HQ.DEL.nano.chr3:22092351-22097800.1	26	0
chr3	22092357	22097803	HQ.DEL.pb_raw.chr3:22092357-22097803.1	37	0
chr3	22092358	22097806	HQ.DEL.pb_polished.chr3:22092358-22097806.1	29	0
chr3	25030793	25032247	HQ.DEL.nano.chr3:25030793-25032247.2	7.5	0.377358
chr3	25030887	25032241	HQ.DEL.pb_raw.chr3:25030887-25032241.1	14	0.381818
chr3	25030888	25032243	HQ.DEL.consensus.chr3:25030888-25032243.1	35	0.381818
chr3	25030888	25032243	HQ.DEL.pb_polished.chr3:25030888-25032243.1	11	0.381818
chr3	26450964	26452293	HQ.DEL.consensus.chr3:26450964-26452293.1	35	0.436364
chr3	26450966	26452294	HQ.DEL.pb_raw.chr3:26450966-26452294.1	23	0.436364
chr3	26450970	26452299	HQ.DEL.nano.chr3:26450970-26452299.1	17	0.436364
chr3	26450970	26452299	HQ.DEL.pb_polished.chr3:26450970-26452299.1	18	0.436364
chr3	32102051	32107884	HQ.DEL.pb_raw.chr3:32102051-32107884.1	21	0.510204
chr3	32102051	32107982	HQ.DEL.nano.chr3:32102051-32107982.2	7.5	0.510204
chr3	32102052	32107885	HQ.DEL.pb_polished.chr3:32102052-32107885.1	11	0.510204
chr3	32102053	32107886	HQ.DEL.consensus.chr3:32102053-32107886.1	25	0.510204
chr3	32806683	32807998	HQ.DEL.consensus.chr3:32806683-32807998.1	35	0.617021
chr3	32806708	32808020	HQ.DEL.pb_polished.chr3:32806708-32808020.1	11	0.630435
chr3	32806722	32808036	HQ.DEL.pb_raw.chr3:32806722-32808036.1	14	0.630435
chr3	32806753	32808067	HQ.DEL.nano.chr3:32806753-32808067.1	17	0.630435
chr3	33553195	33554081	HQ.DEL.nano.chr3:33553195-33554081.1	24	0.18
chr3	33553198	33554081	HQ.DEL.pb_raw.chr3:33553198-33554081.1	19	0.18
chr3	33553203	33554089	HQ.DEL.pb_polished.chr3:33553203-33554089.1	9	0.18
chr3	33553206	33554092	HQ.DEL.consensus.chr3:33553206-33554092.1	35	0.18
chr3	34458483	34461605	HQ.DEL.nano.chr3:34458483-34461605.1	1	0.375
chr3	41336644	41337193	HQ.DEL.consensus.chr3:41336644-41337193.1	35	0.510638
chr3	41336675	41337223	HQ.DEL.pb_raw.chr3:41336675-41337223.1	22	0.510638
chr3	41336681	41337230	HQ.DEL.nano.chr3:41336681-41337230.1	18	0.510638
chr3	41336682	41337231	HQ.DEL.pb_polished.chr3:41336682-41337231.1	16	0.510638
chr3	42838309	42840763	HQ.DEL.consensus.chr3:42838309-42840763.1	35	0
chr3	42838362	42840830	HQ.DEL.nano.chr3:42838362-42840830.2	18.5	0
chr3	42838366	42840820	HQ.DEL.pb_raw.chr3:42838366-42840820.1	47	0
chr3	42838369	42840823	HQ.DEL.pb_polished.chr3:42838369-42840823.1	41	0
chr3	47490620	47493393	HQ.DEL.consensus.chr3:47490620-47493393.1	35	0.473684
chr3	47490668	47493440	HQ.DEL.nano.chr3:47490668-47493440.1	13	0.473684
chr3	47490668	47493441	HQ.DEL.pb_raw.chr3:47490668-47493441.1	23	0.473684
chr3	47490670	47493443	HQ.DEL.pb_polished.chr3:47490670-47493443.1	17	0.473684
chr3	47870433	47871061	HQ.DEL.nano.chr3:47870433-47871061.1	1	0.673469
chr3	65188867	65214748	HQ.DEL.consensus.chr3:65188867-65214748.1	30	0.510204
chr3	65188870	65214750	HQ.DEL.pb_raw.chr3:65188870-65214750.1	13	0.510204
chr3	65188871	65214750	HQ.DEL.pb_polished.chr3:65188871-65214750.1	9	0.510204
chr3	65188871	65214751	HQ.DEL.nano.chr3:65188871-65214751.1	18	0.510204
chr3	66170220	66234811	HQ.DEL.consensus.chr3:66170220-66234811.1	5	0
chr3	67493635	67496739	HQ.DEL.consensus.chr3:67493635-67496739.1	35	0
chr3	67493700	67496804	HQ.DEL.nano.chr3:67493700-67496804.1	18	0
chr3	67493701	67496804	HQ.DEL.pb_raw.chr3:67493701-67496804.1	26	0
chr3	67493701	67496805	HQ.DEL.pb_polished.chr3:67493701-67496805.1	28	0
chr3	68634687	68640155	HQ.DEL.consensus.chr3:68634687-68640155.1	35	0.5
chr3	68634770	68640254	HQ.DEL.pb_raw.chr3:68634770-68640254.1	8	0.490566
chr3	68634771	68640255	HQ.DEL.pb_polished.chr3:68634771-68640255.1	9	0.490566
chr3	68634774	68640257	HQ.DEL.nano.chr3:68634774-68640257.1	14	0.490566
chr3	68739652	68747872	HQ.DEL.nano.chr3:68739652-68747872.3	1	0.509804
chr3	68739683	68747859	HQ.DEL.consensus.chr3:68739683-68747859.1	35	0.509804
chr3	68739684	68747861	HQ.DEL.pb_polished.chr3:68739684-68747861.1	11	0.509804
chr3	68739685	68747861	HQ.DEL.pb_raw.chr3:68739685-68747861.1	19	0.509804
chr3	75276889	75278918	HQ.DEL.pb_raw.chr3:75276889-75278918.1	22	0.644737
chr3	75276890	75278918	HQ.DEL.consensus.chr3:75276890-75278918.1	30	0.644737
chr3	75276890	75278919	HQ.DEL.pb_polished.chr3:75276890-75278919.1	22	0.644737
chr3	76107736	76108312	HQ.DEL.nano.chr3:76107736-76108312.1	1	0.686275
chr3	77342721	77343615	HQ.DEL.nano.chr3:77342721-77343615.1	17	0.481481
chr3	77342733	77343628	HQ.DEL.pb_polished.chr3:77342733-77343628.1	1	0.481481
chr3	77342757	77343651	HQ.DEL.consensus.chr3:77342757-77343651.1	5	0.481481
chr3	77342809	77343703	HQ.DEL.pb_raw.chr3:77342809-77343703.1	3	0.490566
chr3	80925260	80926553	HQ.DEL.consensus.chr3:80925260-80926553.1	35	0.037037
chr3	80925309	80926595	HQ.DEL.pb_raw.chr3:80925309-80926595.1	28	0.037037
chr3	80925312	80926605	HQ.DEL.pb_polished.chr3:80925312-80926605.1	23	0.037037
chr3	80925312	80926606	HQ.DEL.nano.chr3:80925312-80926606.1	17	0.037037
chr3	83853061	83855295	HQ.DEL.consensus.chr3:83853061-83855295.1	35	0
chr3	83853120	83855404	HQ.DEL.nano.chr3:83853120-83855404.2	18.5	0
chr3	83853121	83855354	HQ.DEL.pb_raw.chr3:83853121-83855354.1	42	0
chr3	83853125	83855359	HQ.DEL.pb_polished.chr3:83853125-83855359.1	33	0
chr3	86869070	86869686	HQ.DEL.pb_raw.chr3:86869070-86869686.1	1	0.194444
chr3	89509965	89516007	HQ.DEL.consensus.chr3:89509965-89516007.1	35	0
chr3	89509967	89516009	HQ.DEL.pb_raw.chr3:89509967-89516009.1	18	0
chr3	89509968	89516011	HQ.DEL.pb_polished.chr3:89509968-89516011.1	13	0
chr3	89509971	89516014	HQ.DEL.nano.chr3:89509971-89516014.1	13	0
chr3	90454715	90456596	HQ.DEL.consensus.chr3:90454715-90456596.1	5	0.676056
chr3	90455610	90456114	HQ.DEL.nano.chr3:90455610-90456114.1	1	0.380952
chr3	95465719	95467830	HQ.DEL.consensus.chr3:95465719-95467830.1	10	0.5
chr3	95465763	95467832	HQ.DEL.pb_raw.chr3:95465763-95467832.1	1	0.480769
chr3	95465770	95469856	HQ.DEL.nano.chr3:95465770-95469856.4	1	0.565217
chr3	98410679	98414775	HQ.DEL.consensus.chr3:98410679-98414775.2	15	0
chr3	98410680	98414780	HQ.DEL.nano.chr3:98410680-98414780.2	17	0
chr3	98410704	98414777	HQ.DEL.pb_raw.chr3:98410704-98414777.1	18	0
chr3	98410705	98414776	HQ.DEL.pb_polished.chr3:98410705-98414776.1	18	0
chr3	98555559	98556124	HQ.DEL.pb_polished.chr3:98555559-98556124.1	7	0.333333
chr3	98555662	98556294	HQ.DEL.nano.chr3:98555662-98556294.1	17	0.333333
chr3	98555780	98556400	HQ.DEL.pb_raw.chr3:98555780-98556400.1	4	0.375
chr3	98555790	98556337	HQ.DEL.consensus.chr3:98555790-98556337.1	5	0.26087
chr3	98899063	98902391	HQ.DEL.nano.chr3:98899063-98902391.1	43	0
chr3	98899066	98902394	HQ.DEL.pb_raw.chr3:98899066-98902394.1	44	0
chr3	98899067	98902396	HQ.DEL.pb_polished.chr3:98899067-98902396.1	31	0
chr3	98899105	98902425	HQ.DEL.consensus.chr3:98899105-98902425.1	35	0
chr3	98943753	98949465	HQ.DEL.consensus.chr3:98943753-98949465.1	35	0.5
chr3	98943801	98949516	HQ.DEL.pb_polished.chr3:98943801-98949516.1	7	0.5
chr3	98943804	98949517	HQ.DEL.pb_raw.chr3:98943804-98949517.1	12	0.5
chr3	98943806	98949517	HQ.DEL.nano.chr3:98943806-98949517.1	19	0.5
chr3	99628780	99629627	HQ.DEL.pb_raw.chr3:99628780-99629627.1	24	0.423077
chr3	99628782	99629630	HQ.DEL.consensus.chr3:99628782-99629630.1	35	0.423077
chr3	99628783	99629630	HQ.DEL.pb_polished.chr3:99628783-99629630.1	16	0.423077
chr3	99628784	99629630	HQ.DEL.nano.chr3:99628784-99629630.1	17	0.423077
chr3	100521627	100522505	HQ.DEL.pb_raw.chr3:100521627-100522505.1	23	0.509804
chr3	100521630	100522508	HQ.DEL.consensus.chr3:100521630-100522508.1	35	0.509804
chr3	100521630	100522508	HQ.DEL.pb_polished.chr3:100521630-100522508.1	7	0.509804
chr3	100521632	100522508	HQ.DEL.nano.chr3:100521632-100522508.1	26	0.509804
chr3	104278125	104278972	HQ.DEL.consensus.chr3:104278125-104278972.1	25	0.693878
chr3	104278195	104279041	HQ.DEL.pb_raw.chr3:104278195-104279041.1	19	0.66
chr3	104278198	104279045	HQ.DEL.pb_polished.chr3:104278198-104279045.1	17	0.66
chr3	104278199	104279046	HQ.DEL.nano.chr3:104278199-104279046.1	21	0.66
chr3	106851787	106852392	HQ.DEL.nano.chr3:106851787-106852392.1	1	0.686275
chr3	111243085	111249309	HQ.DEL.pb_raw.chr3:111243085-111249309.2	7.5	0.480769
chr3	111243091	111249313	HQ.DEL.pb_polished.chr3:111243091-111249313.2	4.5	0.480769
chr3	111243677	111248982	HQ.DEL.consensus.chr3:111243677-111248982.1	30	0.480769
chr3	111276286	111279959	HQ.DEL.nano.chr3:111276286-111279959.1	1	0.583333
chr3	118281338	118281870	HQ.DEL.nano.chr3:118281338-118281870.1	1	0.588235
chr3	118827599	118828107	HQ.DEL.nano.chr3:118827599-118828107.1	1	0.576923
chr3	124086204	124086832	HQ.DEL.pb_raw.chr3:124086204-124086832.1	1	0.321429
chr3	124086483	124086983	HQ.DEL.nano.chr3:124086483-124086983.1	27	0.193548
chr3	124890051	124890821	HQ.DEL.nano.chr3:124890051-124890821.1	53	0
chr3	124890053	124890823	HQ.DEL.pb_raw.chr3:124890053-124890823.1	23	0
chr3	124890054	124890824	HQ.DEL.pb_polished.chr3:124890054-124890824.1	17	0
chr3	124890058	124890829	HQ.DEL.consensus.chr3:124890058-124890829.1	35	0
chr3	124936294	124937162	HQ.DEL.consensus.chr3:124936294-124937162.1	35	0
chr3	124936295	124937162	HQ.DEL.pb_raw.chr3:124936295-124937162.1	31	0
chr3	124936296	124937160	HQ.DEL.nano.chr3:124936296-124937160.1	46	0
chr3	124936297	124937165	HQ.DEL.pb_polished.chr3:124936297-124937165.1	14	0
chr3	128673690	128674421	HQ.DEL.consensus.chr3:128673690-128674421.1	5	0.142857
chr3	129763380	129806745	HQ.DEL.consensus.chr3:129763380-129806745.1	30	0
chr3	129763382	129806747	HQ.DEL.pb_polished.chr3:129763382-129806747.1	11	0
chr3	129763382	129806747	HQ.DEL.pb_raw.chr3:129763382-129806747.1	16	0
chr3	129763383	129806748	HQ.DEL.nano.chr3:129763383-129806748.1	28	0
chr3	130131962	130132842	HQ.DEL.consensus.chr3:130131962-130132842.1	35	0.478261
chr3	130132024	130132904	HQ.DEL.nano.chr3:130132024-130132904.1	21	0.488889
chr3	130132024	130132904	HQ.DEL.pb_raw.chr3:130132024-130132904.1	16	0.488889
chr3	130132025	130132905	HQ.DEL.pb_polished.chr3:130132025-130132905.1	12	0.488889
chr3	130349138	130352133	HQ.DEL.nano.chr3:130349138-130352133.1	1	0
chr3	130815793	130817574	HQ.DEL.nano.chr3:130815793-130817574.1	1	0.631579
chr3	131708204	131713281	HQ.DEL.consensus.chr3:131708204-131713281.1	35	0.519231
chr3	131708291	131713385	HQ.DEL.nano.chr3:131708291-131713385.2	5	0.634146
chr3	133503733	133505049	HQ.DEL.consensus.chr3:133503733-133505049.1	35	0.204082
chr3	133503775	133505092	HQ.DEL.nano.chr3:133503775-133505092.1	14	0.2
chr3	133503776	133505092	HQ.DEL.pb_raw.chr3:133503776-133505092.1	18	0.2
chr3	133503777	133505093	HQ.DEL.pb_polished.chr3:133503777-133505093.1	12	0.2
chr3	134673867	134674520	HQ.DEL.consensus.chr3:134673867-134674520.1	35	0.34
chr3	134673909	134674560	HQ.DEL.pb_raw.chr3:134673909-134674560.1	22	0.333333
chr3	134673909	134674563	HQ.DEL.nano.chr3:134673909-134674563.1	23	0.333333
chr3	134673914	134674567	HQ.DEL.pb_polished.chr3:134673914-134674567.1	14	0.333333
chr3	135379406	135384329	HQ.DEL.nano.chr3:135379406-135384329.1	1	0.170732
chr3	136020964	136026149	HQ.DEL.consensus.chr3:136020964-136026149.1	30	0.520833
chr3	136021013	136026187	HQ.DEL.nano.chr3:136021013-136026187.1	22	0.520833
chr3	136021013	136026198	HQ.DEL.pb_raw.chr3:136021013-136026198.1	17	0.520833
chr3	136021014	136026199	HQ.DEL.pb_polished.chr3:136021014-136026199.1	12	0.520833
chr3	136202151	136204770	HQ.DEL.nano.chr3:136202151-136204770.1	1	0.321429
chr3	136812604	136813277	HQ.DEL.nano.chr3:136812604-136813277.1	1	0.232143
chr3	137314405	137316381	HQ.DEL.consensus.chr3:137314405-137316381.1	35	0
chr3	137314450	137316424	HQ.DEL.pb_raw.chr3:137314450-137316424.1	12	0
chr3	137314451	137316439	HQ.DEL.nano.chr3:137314451-137316439.3	23	0
chr3	137314455	137316430	HQ.DEL.pb_polished.chr3:137314455-137316430.1	11	0
chr3	144517580	144518546	HQ.DEL.nano.chr3:144517580-144518546.2	21.5	0
chr3	144517871	144518438	HQ.DEL.pb_raw.chr3:144517871-144518438.1	38	0
chr3	144517884	144518455	HQ.DEL.pb_polished.chr3:144517884-144518455.1	31	0
chr3	144517899	144518471	HQ.DEL.consensus.chr3:144517899-144518471.1	35	0
chr3	146385190	146394863	HQ.DEL.nano.chr3:146385190-146394863.16	2	0
chr3	146385191	146394864	HQ.DEL.pb_polished.chr3:146385191-146394864.1	16	0
chr3	146385191	146394864	HQ.DEL.pb_raw.chr3:146385191-146394864.1	22	0
chr3	146385502	146390405	HQ.DEL.consensus.chr3:146385502-146390405.1	30	0
chr3	148281368	148285353	HQ.DEL.consensus.chr3:148281368-148285353.1	30	0.203704
chr3	148281441	148285426	HQ.DEL.pb_raw.chr3:148281441-148285426.1	7	0.203704
chr3	148281443	148285429	HQ.DEL.pb_polished.chr3:148281443-148285429.1	7	0.203704
chr3	148281455	148286745	HQ.DEL.nano.chr3:148281455-148286745.2	12	0.207547
chr3	152311689	152313121	HQ.DEL.consensus.chr3:152311689-152313121.1	35	0
chr3	152311728	152313160	HQ.DEL.nano.chr3:152311728-152313160.1	34	0
chr3	152311733	152313164	HQ.DEL.pb_raw.chr3:152311733-152313164.1	36	0
chr3	152311734	152313166	HQ.DEL.pb_polished.chr3:152311734-152313166.1	31	0
chr3	152690323	152690895	HQ.DEL.nano.chr3:152690323-152690895.1	1	0.661017
chr3	156092094	156093603	HQ.DEL.consensus.chr3:156092094-156093603.1	35	0.6
chr3	156092168	156093681	HQ.DEL.pb_polished.chr3:156092168-156093681.1	16	0.588235
chr3	156092168	156093682	HQ.DEL.pb_raw.chr3:156092168-156093682.1	22	0.588235
chr3	156092199	156093693	HQ.DEL.nano.chr3:156092199-156093693.1	16	0.58
chr3	158350735	158351907	HQ.DEL.consensus.chr3:158350735-158351907.1	30	0.585366
chr3	158350739	158351911	HQ.DEL.pb_raw.chr3:158350739-158351911.1	11	0.585366
chr3	158350741	158351913	HQ.DEL.nano.chr3:158350741-158351913.1	23	0.585366
chr3	158350743	158351915	HQ.DEL.pb_polished.chr3:158350743-158351915.1	6	0.585366
chr3	159256972	159257640	HQ.DEL.consensus.chr3:159256972-159257640.1	35	0.480769
chr3	159257017	159257684	HQ.DEL.pb_raw.chr3:159257017-159257684.1	42	0.480769
chr3	159257022	159257689	HQ.DEL.nano.chr3:159257022-159257689.1	26	0.480769
chr3	159257022	159257690	HQ.DEL.pb_polished.chr3:159257022-159257690.1	27	0.480769
chr3	159461336	159463417	HQ.DEL.consensus.chr3:159461336-159463417.1	35	0.454545
chr3	159461364	159463447	HQ.DEL.nano.chr3:159461364-159463447.1	4	0.454545
chr3	159461366	159463446	HQ.DEL.pb_raw.chr3:159461366-159463446.1	21	0.454545
chr3	159461372	159463453	HQ.DEL.pb_polished.chr3:159461372-159463453.1	11	0.454545
chr3	162099469	162102016	HQ.DEL.nano.chr3:162099469-162102016.1	1	0.681818
chr3	162448899	162449769	HQ.DEL.consensus.chr3:162448899-162449769.1	35	0.555556
chr3	162448965	162449834	HQ.DEL.pb_raw.chr3:162448965-162449834.1	23	0.555556
chr3	162448967	162449835	HQ.DEL.nano.chr3:162448967-162449835.1	19	0.555556
chr3	162448967	162449837	HQ.DEL.pb_polished.chr3:162448967-162449837.1	17	0.555556
chr3	162512133	162626348	HQ.DEL.consensus.chr3:162512133-162626348.3	5	0
chr3	162717260	162723504	HQ.DEL.consensus.chr3:162717260-162723504.1	35	0
chr3	162717307	162723551	HQ.DEL.pb_polished.chr3:162717307-162723551.1	27	0
chr3	162717307	162723551	HQ.DEL.pb_raw.chr3:162717307-162723551.1	28	0
chr3	162717310	162723552	HQ.DEL.nano.chr3:162717310-162723552.1	36	0
chr3	162764855	162769036	HQ.DEL.consensus.chr3:162764855-162769036.1	35	0
chr3	162764870	162769088	HQ.DEL.nano.chr3:162764870-162769088.3	1	0
chr3	162764902	162769082	HQ.DEL.pb_raw.chr3:162764902-162769082.1	32	0
chr3	162764903	162769085	HQ.DEL.pb_polished.chr3:162764903-162769085.1	22	0
chr3	177294453	177297417	HQ.DEL.consensus.chr3:177294453-177297417.1	35	0.518519
chr3	177294508	177297471	HQ.DEL.pb_raw.chr3:177294508-177297471.1	24	0.518519
chr3	177294508	177297472	HQ.DEL.pb_polished.chr3:177294508-177297472.1	16	0.518519
chr3	177294510	177297474	HQ.DEL.nano.chr3:177294510-177297474.1	24	0.518519
chr3	177363002	177363537	HQ.DEL.consensus.chr3:177363002-177363537.1	5	0.448276
chr3	177380189	177388993	HQ.DEL.nano.chr3:177380189-177388993.2	14	0.469388
chr3	177381294	177385392	HQ.DEL.consensus.chr3:177381294-177385392.1	30	0.469388
chr3	177381317	177385415	HQ.DEL.pb_polished.chr3:177381317-177385415.1	6	0.469388
chr3	177381317	177385415	HQ.DEL.pb_raw.chr3:177381317-177385415.1	4	0.469388
chr3	178550046	178550791	HQ.DEL.consensus.chr3:178550046-178550791.1	30	0.472727
chr3	178550131	178550871	HQ.DEL.nano.chr3:178550131-178550871.1	24	0.438596
chr3	178550133	178550874	HQ.DEL.pb_raw.chr3:178550133-178550874.1	21	0.438596
chr3	178550134	178550875	HQ.DEL.pb_polished.chr3:178550134-178550875.1	9	0.438596
chr3	180091671	180092915	HQ.DEL.pb_raw.chr3:180091671-180092915.1	13	0.428571
chr3	180091672	180092917	HQ.DEL.pb_polished.chr3:180091672-180092917.1	8	0.428571
chr3	180091673	180092918	HQ.DEL.consensus.chr3:180091673-180092918.1	30	0.428571
chr3	180091674	180092919	HQ.DEL.nano.chr3:180091674-180092919.1	13	0.428571
chr3	180918064	180918791	HQ.DEL.pb_raw.chr3:180918064-180918791.1	21	0.479167
chr3	180918064	180918792	HQ.DEL.nano.chr3:180918064-180918792.1	22	0.479167
chr3	180918066	180918794	HQ.DEL.consensus.chr3:180918066-180918794.1	35	0.479167
chr3	180918066	180918794	HQ.DEL.pb_polished.chr3:180918066-180918794.1	13	0.479167
chr3	181084128	181084715	HQ.DEL.consensus.chr3:181084128-181084715.1	5	0
chr3	183876747	183877335	HQ.DEL.consensus.chr3:183876747-183877335.1	35	0.388889
chr3	183876783	183877367	HQ.DEL.pb_raw.chr3:183876783-183877367.1	22	0.396226
chr3	183876822	183877411	HQ.DEL.pb_polished.chr3:183876822-183877411.1	14	0.396226
chr3	183876825	183877414	HQ.DEL.nano.chr3:183876825-183877414.1	17	0.396226
chr3	184948341	184948953	HQ.DEL.pb_polished.chr3:184948341-184948953.1	1	0.0892857
chr3	186580957	186585226	HQ.DEL.consensus.chr3:186580957-186585226.1	35	0.0566038
chr3	186581022	186585290	HQ.DEL.nano.chr3:186581022-186585290.1	21	0.0576923
chr3	186581025	186585294	HQ.DEL.pb_raw.chr3:186581025-186585294.1	31	0.0576923
chr3	186581026	186585295	HQ.DEL.pb_polished.chr3:186581026-186585295.1	33	0.0588235
chr3	187582873	187587213	HQ.DEL.nano.chr3:187582873-187587213.1	1	0.509804
chr3	187732872	187734807	HQ.DEL.pb_raw.chr3:187732872-187734807.1	21	0.510204
chr3	187732879	187734817	HQ.DEL.pb_polished.chr3:187732879-187734817.1	16	0.510204
chr3	187732906	187734844	HQ.DEL.consensus.chr3:187732906-187734844.1	30	0.510204
chr3	188502057	188503325	HQ.DEL.consensus.chr3:188502057-188503325.2	10	0.108696
chr3	188502069	188503324	HQ.DEL.pb_raw.chr3:188502069-188503324.2	6	0.104167
chr3	188502117	188503208	HQ.DEL.pb_polished.chr3:188502117-188503208.2	4.5	0.0204082
chr3	188502217	188503289	HQ.DEL.nano.chr3:188502217-188503289.2	5.5	0.02
chr3	189737299	189740479	HQ.DEL.consensus.chr3:189737299-189740479.1	35	0.55102
chr3	189737345	189740525	HQ.DEL.nano.chr3:189737345-189740525.1	16	0.55102
chr3	189737347	189740526	HQ.DEL.pb_polished.chr3:189737347-189740526.1	17	0.55102
chr3	189737347	189740526	HQ.DEL.pb_raw.chr3:189737347-189740526.1	17	0.55102
chr3	191866724	191870310	HQ.DEL.nano.chr3:191866724-191870310.1	1	0.463415
chr3	192875283	192885359	HQ.DEL.consensus.chr3:192875283-192885359.1	35	0.6
chr3	192875332	192885408	HQ.DEL.nano.chr3:192875332-192885408.1	16	0.6
chr3	192875332	192885408	HQ.DEL.pb_polished.chr3:192875332-192885408.1	12	0.6
chr3	192875332	192885408	HQ.DEL.pb_raw.chr3:192875332-192885408.1	17	0.6
chr3	194068330	194069082	HQ.DEL.consensus.chr3:194068330-194069082.1	5	0.311111
chr3	194398690	194400298	HQ.DEL.consensus.chr3:194398690-194400298.1	35	0
chr3	194398717	194400270	HQ.DEL.nano.chr3:194398717-194400270.2	3.5	0
chr3	194398749	194400355	HQ.DEL.pb_raw.chr3:194398749-194400355.1	28	0
chr3	194398751	194400359	HQ.DEL.pb_polished.chr3:194398751-194400359.1	18	0
chr3	194555601	194556231	HQ.DEL.consensus.chr3:194555601-194556231.1	35	0.604167
chr3	194555649	194556278	HQ.DEL.pb_raw.chr3:194555649-194556278.1	28	0.604167
chr3	194555650	194556280	HQ.DEL.pb_polished.chr3:194555650-194556280.1	13	0.604167
chr3	194555651	194556281	HQ.DEL.nano.chr3:194555651-194556281.1	26	0.604167
chr3	194566308	194567169	HQ.DEL.pb_raw.chr3:194566308-194567169.2	5.5	0.392157
chr3	194566346	194567255	HQ.DEL.pb_polished.chr3:194566346-194567255.2	4.5	0.384615
chr3	194566623	194567168	HQ.DEL.nano.chr3:194566623-194567168.1	14	0.480769
chr3	195199019	195203985	HQ.DEL.consensus.chr3:195199019-195203985.4	5	0
chr3	195199208	195201341	HQ.DEL.nano.chr3:195199208-195201341.5	2	0
chr3	195201671	195206348	HQ.DEL.nano.chr3:195201671-195206348.7	1	0
chr3	195204029	195206651	HQ.DEL.consensus.chr3:195204029-195206651.1	5	0
chr3	195206703	195208981	HQ.DEL.consensus.chr3:195206703-195208981.2	5	0
chr3	195206887	195210188	HQ.DEL.nano.chr3:195206887-195210188.6	1	0
chr3	195209081	195213042	HQ.DEL.consensus.chr3:195209081-195213042.1	5	0.0338983
chr3	195210291	195211638	HQ.DEL.nano.chr3:195210291-195211638.2	1.5	0
chr3	195212092	195213122	HQ.DEL.nano.chr3:195212092-195213122.2	1	0.541667
chr3	195213814	195218408	HQ.DEL.consensus.chr3:195213814-195218408.2	5	0.351351
chr3	195214800	195215519	HQ.DEL.nano.chr3:195214800-195215519.1	2	0
chr3	195219667	195221731	HQ.DEL.consensus.chr3:195219667-195221731.2	5	0.2
chr3	195222555	195223657	HQ.DEL.consensus.chr3:195222555-195223657.1	5	0.551724
chr3	195225816	195229192	HQ.DEL.consensus.chr3:195225816-195229192.2	5	0.491071
chr3	195230380	195231097	HQ.DEL.nano.chr3:195230380-195231097.1	2	0.636364
chr3	195371607	195372174	HQ.DEL.pb_raw.chr3:195371607-195372174.1	1	0.603774
chr3	195371638	195372139	HQ.DEL.nano.chr3:195371638-195372139.1	18	0.615385
chr3	195502229	195504780	HQ.DEL.pb_raw.chr3:195502229-195504780.2	2	0.075
chr3	195502264	195503916	HQ.DEL.pb_polished.chr3:195502264-195503916.1	1	0.230769
chr3	195502380	195504787	HQ.DEL.nano.chr3:195502380-195504787.6	1	0.0555556
chr3	195505723	195507195	HQ.DEL.nano.chr3:195505723-195507195.2	1.5	0.232558
chr3	195506398	195507646	HQ.DEL.pb_polished.chr3:195506398-195507646.1	1	0.615385
chr3	195513169	195514657	HQ.DEL.nano.chr3:195513169-195514657.1	2	0.533333
chr3	195513172	195514948	HQ.DEL.pb_polished.chr3:195513172-195514948.1	1	0.293333
chr3	195513172	195515505	HQ.DEL.pb_raw.chr3:195513172-195515505.2	1.5	0.293333
chr3	195514360	195515176	HQ.DEL.consensus.chr3:195514360-195515176.1	5	0.102041
chr3	195569215	195569931	HQ.DEL.consensus.chr3:195569215-195569931.1	35	0.533333
chr3	195569217	195569932	HQ.DEL.pb_raw.chr3:195569217-195569932.1	8	0.533333
chr3	195569217	195569934	HQ.DEL.nano.chr3:195569217-195569934.1	12	0.533333
chr3	195569218	195569934	HQ.DEL.pb_polished.chr3:195569218-195569934.1	9	0.533333
chr3	196055923	196056850	HQ.DEL.nano.chr3:196055923-196056850.1	16	0.440678
chr3	196055925	196056853	HQ.DEL.pb_polished.chr3:196055925-196056853.1	12	0.440678
chr3	196055940	196056868	HQ.DEL.consensus.chr3:196055940-196056868.1	35	0.440678
chr3	196055967	196056895	HQ.DEL.pb_raw.chr3:196055967-196056895.1	16	0.440678
chr3	196934573	196939248	HQ.DEL.nano.chr3:196934573-196939248.1	18	0.508772
chr3	196934573	196939249	HQ.DEL.consensus.chr3:196934573-196939249.1	35	0.508772
chr3	196934573	196939249	HQ.DEL.pb_raw.chr3:196934573-196939249.1	12	0.508772
chr3	196934573	196939250	HQ.DEL.pb_polished.chr3:196934573-196939250.1	11	0.508772
chr3	197163470	197164932	HQ.DEL.pb_polished.chr3:197163470-197164932.1	1	0.363636
chr3	197368451	197369582	HQ.DEL.nano.chr3:197368451-197369582.1	1	0.684211
chr3	197371425	197372074	HQ.DEL.nano.chr3:197371425-197372074.1	1	0.577778
chr3	197825715	197826713	HQ.DEL.consensus.chr3:197825715-197826713.1	10	0.380952
chr3	197825731	197832163	HQ.DEL.pb_raw.chr3:197825731-197832163.5	1	0.0588235
chr3	197825740	197827989	HQ.DEL.pb_polished.chr3:197825740-197827989.1	1	0.225
chr3	197825797	197827573	HQ.DEL.nano.chr3:197825797-197827573.5	2	0.105263
chr3	197826735	197827734	HQ.DEL.consensus.chr3:197826735-197827734.1	5	0.428571
chr3	197828558	197829308	HQ.DEL.consensus.chr3:197828558-197829308.1	5	0.647059
chr3	197830857	197832471	HQ.DEL.nano.chr3:197830857-197832471.4	2.5	0.0588235
chr3	197831047	197831596	HQ.DEL.consensus.chr3:197831047-197831596.1	5	0.0714286
chr3	197831432	197832028	HQ.DEL.pb_polished.chr3:197831432-197832028.1	1	0.166667
chr3	197831646	197832696	HQ.DEL.consensus.chr3:197831646-197832696.1	5	0.463415
chr4	738432	739058	HQ.DEL.consensus.chr4:738432-739058.1	5	0.488372
chr4	738491	739567	HQ.DEL.pb_raw.chr4:738491-739567.2	2.5	0.105263
chr4	738732	740163	HQ.DEL.nano.chr4:738732-740163.2	1	0
chr4	739104	740189	HQ.DEL.consensus.chr4:739104-740189.1	5	0
chr4	739807	740717	HQ.DEL.pb_raw.chr4:739807-740717.1	1	0.0666667
chr4	740224	740899	HQ.DEL.nano.chr4:740224-740899.1	1	0.125
chr4	752113	753748	HQ.DEL.consensus.chr4:752113-753748.3	10	0.128205
chr4	752225	753689	HQ.DEL.pb_raw.chr4:752225-753689.1	14	0.162791
chr4	752226	753705	HQ.DEL.nano.chr4:752226-753705.1	8	0.162791
chr4	752260	753737	HQ.DEL.pb_polished.chr4:752260-753737.1	12	0.162791
chr4	1048139	1049141	HQ.DEL.pb_raw.chr4:1048139-1049141.2	11	0.173913
chr4	1048506	1049101	HQ.DEL.consensus.chr4:1048506-1049101.1	10	0.170213
chr4	1048544	1049104	HQ.DEL.nano.chr4:1048544-1049104.1	17	0.173913
chr4	1048592	1049153	HQ.DEL.pb_polished.chr4:1048592-1049153.1	13	0.173913
chr4	1458985	1478647	HQ.DEL.consensus.chr4:1458985-1478647.1	5	0
chr4	1547010	1548355	HQ.DEL.pb_raw.chr4:1547010-1548355.3	6	0.0238095
chr4	1547166	1548575	HQ.DEL.pb_polished.chr4:1547166-1548575.2	5	0
chr4	1547243	1548706	HQ.DEL.nano.chr4:1547243-1548706.4	1	0
chr4	1547643	1548326	HQ.DEL.consensus.chr4:1547643-1548326.1	5	0.0322581
chr4	1602957	1603670	HQ.DEL.nano.chr4:1602957-1603670.1	16	0.466667
chr4	1602959	1603671	HQ.DEL.pb_raw.chr4:1602959-1603671.1	14	0.466667
chr4	1602960	1603673	HQ.DEL.consensus.chr4:1602960-1603673.1	30	0.466667
chr4	1602960	1603673	HQ.DEL.pb_polished.chr4:1602960-1603673.1	7	0.466667
chr4	2397797	2398452	HQ.DEL.pb_polished.chr4:2397797-2398452.1	24	0.02
chr4	2397798	2398452	HQ.DEL.pb_raw.chr4:2397798-2398452.1	34	0.02
chr4	2397822	2398476	HQ.DEL.nano.chr4:2397822-2398476.1	37	0.02
chr4	2550331	2551273	HQ.DEL.pb_polished.chr4:2550331-2551273.1	6	0.490196
chr4	2550354	2551480	HQ.DEL.nano.chr4:2550354-2551480.2	10	0.490196
chr4	2550371	2551311	HQ.DEL.pb_raw.chr4:2550371-2551311.1	9	0.490196
chr4	2550451	2551390	HQ.DEL.consensus.chr4:2550451-2551390.1	25	0.509804
chr4	3538545	3541542	HQ.DEL.consensus.chr4:3538545-3541542.1	10	0.586957
chr4	3538589	3541586	HQ.DEL.pb_raw.chr4:3538589-3541586.1	1	0.574468
chr4	3544165	3544724	HQ.DEL.consensus.chr4:3544165-3544724.1	5	0.275
chr4	3565825	3566449	HQ.DEL.nano.chr4:3565825-3566449.1	20	0.590909
chr4	3565855	3566477	HQ.DEL.pb_raw.chr4:3565855-3566477.1	3	0.590909
chr4	3565871	3566496	HQ.DEL.pb_polished.chr4:3565871-3566496.1	2	0.590909
chr4	4121864	4152067	HQ.DEL.pb_polished.chr4:4121864-4152067.1	1	0.631579
chr4	4122567	4152768	HQ.DEL.pb_raw.chr4:4122567-4152768.1	1	0.615385
chr4	6651584	6652902	HQ.DEL.pb_raw.chr4:6651584-6652902.1	32	0
chr4	6651588	6652909	HQ.DEL.consensus.chr4:6651588-6652909.1	35	0
chr4	6651589	6652911	HQ.DEL.nano.chr4:6651589-6652911.1	42	0
chr4	6651594	6652915	HQ.DEL.pb_polished.chr4:6651594-6652915.1	22	0
chr4	6894847	6896058	HQ.DEL.nano.chr4:6894847-6896058.1	18	0.568182
chr4	6894848	6896058	HQ.DEL.consensus.chr4:6894848-6896058.1	35	0.568182
chr4	6894855	6896065	HQ.DEL.pb_raw.chr4:6894855-6896065.1	17	0.568182
chr4	6894864	6896074	HQ.DEL.pb_polished.chr4:6894864-6896074.1	13	0.568182
chr4	6896859	6900482	HQ.DEL.pb_polished.chr4:6896859-6900482.2	4.5	0.545455
chr4	6896862	6900448	HQ.DEL.pb_raw.chr4:6896862-6900448.2	5.5	0.545455
chr4	6897358	6900384	HQ.DEL.nano.chr4:6897358-6900384.1	18	0.545455
chr4	6897394	6900444	HQ.DEL.consensus.chr4:6897394-6900444.1	30	0.545455
chr4	7365158	7365823	HQ.DEL.consensus.chr4:7365158-7365823.1	5	0.122449
chr4	8622089	8638909	HQ.DEL.pb_raw.chr4:8622089-8638909.10	1	0
chr4	8632727	8638383	HQ.DEL.pb_polished.chr4:8632727-8638383.1	1	0.266667
chr4	8799948	8818204	HQ.DEL.consensus.chr4:8799948-8818204.1	15	0
chr4	9158119	9365534	HQ.DEL.consensus.chr4:9158119-9365534.4	5	0
chr4	9452590	9484639	HQ.DEL.nano.chr4:9452590-9484639.2	1	0
chr4	9456500	9482279	HQ.DEL.pb_raw.chr4:9456500-9482279.5	2	0
chr4	9456715	9482041	HQ.DEL.pb_polished.chr4:9456715-9482041.2	4.5	0
chr4	10211259	10234567	HQ.DEL.consensus.chr4:10211259-10234567.1	30	0.481481
chr4	10211263	10234570	HQ.DEL.pb_polished.chr4:10211263-10234570.1	13	0.481481
chr4	10211264	10234570	HQ.DEL.pb_raw.chr4:10211264-10234570.1	17	0.481481
chr4	10211266	10234573	HQ.DEL.nano.chr4:10211266-10234573.1	4	0.481481
chr4	10392355	10402094	HQ.DEL.consensus.chr4:10392355-10402094.1	35	0.490196
chr4	10392431	10402172	HQ.DEL.pb_raw.chr4:10392431-10402172.1	6	0.490196
chr4	10392433	10402175	HQ.DEL.pb_polished.chr4:10392433-10402175.1	4	0.490196
chr4	10392434	10402167	HQ.DEL.nano.chr4:10392434-10402167.1	9	0.490196
chr4	11239011	11243149	HQ.DEL.nano.chr4:11239011-11243149.1	1	0.478261
chr4	15792833	15793335	HQ.DEL.pb_raw.chr4:15792833-15793335.1	8	0.615385
chr4	15792867	15793368	HQ.DEL.pb_polished.chr4:15792867-15793368.1	4	0.592593
chr4	15792906	15793406	HQ.DEL.nano.chr4:15792906-15793406.1	16	0.592593
chr4	15792996	15793496	HQ.DEL.consensus.chr4:15792996-15793496.1	10	0.535714
chr4	15843171	15848106	HQ.DEL.nano.chr4:15843171-15848106.2	1	0
chr4	21160984	21167095	HQ.DEL.consensus.chr4:21160984-21167095.1	35	0
chr4	21160986	21167118	HQ.DEL.nano.chr4:21160986-21167118.3	1	0
chr4	21160993	21167105	HQ.DEL.pb_polished.chr4:21160993-21167105.1	22	0
chr4	21160995	21167106	HQ.DEL.pb_raw.chr4:21160995-21167106.1	29	0
chr4	31820910	31837417	HQ.DEL.consensus.chr4:31820910-31837417.1	5	0
chr4	32834593	32841022	HQ.DEL.consensus.chr4:32834593-32841022.1	25	0
chr4	32834639	32840539	HQ.DEL.nano.chr4:32834639-32840539.1	1	0
chr4	32834639	32841061	HQ.DEL.pb_polished.chr4:32834639-32841061.1	4	0
chr4	32834639	32841067	HQ.DEL.pb_raw.chr4:32834639-32841067.1	2	0
chr4	33849127	33856835	HQ.DEL.consensus.chr4:33849127-33856835.1	10	0.675325
chr4	33849143	33856836	HQ.DEL.pb_raw.chr4:33849143-33856836.1	2	0.675325
chr4	33849143	33856837	HQ.DEL.pb_polished.chr4:33849143-33856837.1	2	0.675325
chr4	34779887	34828945	HQ.DEL.consensus.chr4:34779887-34828945.1	30	0
chr4	34779962	34829021	HQ.DEL.pb_raw.chr4:34779962-34829021.1	42	0
chr4	34779969	34829030	HQ.DEL.pb_polished.chr4:34779969-34829030.1	36	0
chr4	37332409	37332981	HQ.DEL.pb_raw.chr4:37332409-37332981.1	19	0.203704
chr4	37332487	37333061	HQ.DEL.pb_polished.chr4:37332487-37333061.1	16	0.203704
chr4	37332508	37333075	HQ.DEL.nano.chr4:37332508-37333075.1	11	0.185185
chr4	40024891	40026257	HQ.DEL.consensus.chr4:40024891-40026257.1	35	0.541667
chr4	40024927	40026291	HQ.DEL.nano.chr4:40024927-40026291.1	17	0.541667
chr4	40024944	40026309	HQ.DEL.pb_raw.chr4:40024944-40026309.1	18	0.541667
chr4	40024956	40026322	HQ.DEL.pb_polished.chr4:40024956-40026322.1	14	0.541667
chr4	40296265	40297166	HQ.DEL.consensus.chr4:40296265-40297166.1	25	0
chr4	40296397	40297034	HQ.DEL.nano.chr4:40296397-40297034.1	1	0
chr4	40296397	40297107	HQ.DEL.pb_polished.chr4:40296397-40297107.1	1	0
chr4	46055991	46058196	HQ.DEL.consensus.chr4:46055991-46058196.1	35	0
chr4	46055995	46058199	HQ.DEL.nano.chr4:46055995-46058199.1	23	0
chr4	46055996	46058200	HQ.DEL.pb_raw.chr4:46055996-46058200.1	28	0
chr4	46056001	46058206	HQ.DEL.pb_polished.chr4:46056001-46058206.1	24	0
chr4	49094526	49097581	HQ.DEL.consensus.chr4:49094526-49097581.2	7.5	0.468571
chr4	49094579	49099144	HQ.DEL.pb_polished.chr4:49094579-49099144.3	1	0.230769
chr4	49094941	49155164	HQ.DEL.pb_raw.chr4:49094941-49155164.19	1	0.0328042
chr4	49095801	49098207	HQ.DEL.nano.chr4:49095801-49098207.3	2	0.261438
chr4	49100843	49109004	HQ.DEL.consensus.chr4:49100843-49109004.5	5	0.321041
chr4	49101643	49122509	HQ.DEL.pb_polished.chr4:49101643-49122509.3	1	0.270732
chr4	49110484	49121364	HQ.DEL.consensus.chr4:49110484-49121364.7	5	0.183705
chr4	49119221	49120319	HQ.DEL.nano.chr4:49119221-49120319.1	1	0.347032
chr4	49122846	49125413	HQ.DEL.consensus.chr4:49122846-49125413.2	5	0.0504587
chr4	49123804	49152941	HQ.DEL.pb_polished.chr4:49123804-49152941.2	1	0.329897
chr4	49125918	49131206	HQ.DEL.consensus.chr4:49125918-49131206.2	5	0.333333
chr4	49131259	49131924	HQ.DEL.consensus.chr4:49131259-49131924.1	5	0.393939
chr4	49136322	49138370	HQ.DEL.consensus.chr4:49136322-49138370.2	5	0.176471
chr4	49137357	49137962	HQ.DEL.nano.chr4:49137357-49137962.1	1	0.1875
chr4	49138576	49139086	HQ.DEL.consensus.chr4:49138576-49139086.1	5	0.693548
chr4	49139961	49142591	HQ.DEL.consensus.chr4:49139961-49142591.1	5	0.51049
chr4	49146490	49147015	HQ.DEL.consensus.chr4:49146490-49147015.1	5	0.34375
chr4	49149403	49151201	HQ.DEL.consensus.chr4:49149403-49151201.1	5	0.40413
chr4	49250586	49251412	HQ.DEL.consensus.chr4:49250586-49251412.1	5	0.316456
chr4	49250590	49251418	HQ.DEL.nano.chr4:49250590-49251418.1	9	0.316456
chr4	49269541	49282495	HQ.DEL.consensus.chr4:49269541-49282495.1	5	0.0487805
chr4	49285149	49292655	HQ.DEL.consensus.chr4:49285149-49292655.2	5	0.0520833
chr4	49307357	49307946	HQ.DEL.nano.chr4:49307357-49307946.1	2	0
chr4	49309733	49311479	HQ.DEL.nano.chr4:49309733-49311479.2	3	0.470588
chr4	49309735	49311483	HQ.DEL.consensus.chr4:49309735-49311483.2	5	0.358974
chr4	49311798	49312680	HQ.DEL.nano.chr4:49311798-49312680.1	1	0
chr4	49325486	49326215	HQ.DEL.consensus.chr4:49325486-49326215.1	5	0.0431034
chr4	49326281	49332304	HQ.DEL.consensus.chr4:49326281-49332304.1	5	0
chr4	49519723	49520555	HQ.DEL.nano.chr4:49519723-49520555.1	6	0.55814
chr4	49541937	49543080	HQ.DEL.nano.chr4:49541937-49543080.1	1	0.622951
chr4	49579160	49579903	HQ.DEL.nano.chr4:49579160-49579903.1	1	0.698795
chr4	49595253	49600538	HQ.DEL.nano.chr4:49595253-49600538.5	1	0
chr4	49597708	49600521	HQ.DEL.consensus.chr4:49597708-49600521.1	5	0
chr4	49636146	49644623	HQ.DEL.pb_raw.chr4:49636146-49644623.1	1	0.682692
chr4	49646076	49656634	HQ.DEL.pb_raw.chr4:49646076-49656634.5	2	0.548837
chr4	49646328	49656274	HQ.DEL.consensus.chr4:49646328-49656274.3	10	0.472603
chr4	49646709	49656443	HQ.DEL.pb_polished.chr4:49646709-49656443.2	1.5	0.550926
chr4	49647468	49648925	HQ.DEL.nano.chr4:49647468-49648925.1	1	0.589888
chr4	52661813	52665865	HQ.DEL.consensus.chr4:52661813-52665865.2	5	0.473684
chr4	52666022	52679637	HQ.DEL.pb_raw.chr4:52666022-52679637.2	1	0.2
chr4	52670708	52671381	HQ.DEL.nano.chr4:52670708-52671381.1	1	0
chr4	52672453	52674662	HQ.DEL.consensus.chr4:52672453-52674662.1	5	0
chr4	52672814	52673491	HQ.DEL.nano.chr4:52672814-52673491.1	21	0.5
chr4	52674817	52677027	HQ.DEL.consensus.chr4:52674817-52677027.1	5	0
chr4	52678830	52680229	HQ.DEL.nano.chr4:52678830-52680229.2	12.5	0
chr4	52678900	52679745	HQ.DEL.consensus.chr4:52678900-52679745.1	5	0.1
chr4	53685690	53689727	HQ.DEL.nano.chr4:53685690-53689727.1	1	0.325
chr4	59628119	59628986	HQ.DEL.nano.chr4:59628119-59628986.1	1	0.326087
chr4	59944338	59950375	HQ.DEL.consensus.chr4:59944338-59950375.1	20	0.04
chr4	59944555	59950597	HQ.DEL.pb_polished.chr4:59944555-59950597.1	4	0.0384615
chr4	59944559	59950601	HQ.DEL.nano.chr4:59944559-59950601.1	12	0.0384615
chr4	59944560	59950602	HQ.DEL.pb_raw.chr4:59944560-59950602.1	9	0.0384615
chr4	61330104	61333182	HQ.DEL.nano.chr4:61330104-61333182.1	27	0.479167
chr4	61330104	61333182	HQ.DEL.pb_raw.chr4:61330104-61333182.1	21	0.479167
chr4	61330107	61333185	HQ.DEL.pb_polished.chr4:61330107-61333185.1	17	0.479167
chr4	61330107	61333186	HQ.DEL.consensus.chr4:61330107-61333186.1	35	0.479167
chr4	61939185	61942239	HQ.DEL.consensus.chr4:61939185-61942239.1	35	0.520833
chr4	61939189	61942243	HQ.DEL.pb_raw.chr4:61939189-61942243.1	21	0.520833
chr4	61939191	61942244	HQ.DEL.nano.chr4:61939191-61942244.1	16	0.520833
chr4	61939191	61942245	HQ.DEL.pb_polished.chr4:61939191-61942245.1	14	0.520833
chr4	62498840	62499816	HQ.DEL.pb_raw.chr4:62498840-62499816.2	22.5	0.148148
chr4	62498919	62499470	HQ.DEL.nano.chr4:62498919-62499470.1	30	0.0555556
chr4	62499071	62499625	HQ.DEL.pb_polished.chr4:62499071-62499625.1	29	0.0566038
chr4	62499147	62499701	HQ.DEL.consensus.chr4:62499147-62499701.1	20	0.0566038
chr4	64067374	64070305	HQ.DEL.nano.chr4:64067374-64070305.1	1	0.595745
chr4	64111794	64114376	HQ.DEL.nano.chr4:64111794-64114376.1	1	0.607143
chr4	64783587	64784557	HQ.DEL.nano.chr4:64783587-64784557.1	42	0
chr4	64783591	64784561	HQ.DEL.pb_raw.chr4:64783591-64784561.1	41	0
chr4	64783596	64784566	HQ.DEL.pb_polished.chr4:64783596-64784566.1	24	0
chr4	64783599	64784569	HQ.DEL.consensus.chr4:64783599-64784569.1	35	0
chr4	67122066	67123479	HQ.DEL.pb_raw.chr4:67122066-67123479.1	7	0.583333
chr4	67122069	67123483	HQ.DEL.consensus.chr4:67122069-67123483.1	30	0.583333
chr4	67122069	67123483	HQ.DEL.pb_polished.chr4:67122069-67123483.1	11	0.583333
chr4	67122114	67123493	HQ.DEL.nano.chr4:67122114-67123493.1	21	0.595745
chr4	69063613	69066501	HQ.DEL.consensus.chr4:69063613-69066501.1	5	0
chr4	69063619	69071299	HQ.DEL.pb_raw.chr4:69063619-69071299.5	1	0
chr4	69065071	69069159	HQ.DEL.pb_polished.chr4:69065071-69069159.3	1	0
chr4	69067000	69069895	HQ.DEL.consensus.chr4:69067000-69069895.1	10	0
chr4	69373788	69491101	HQ.DEL.consensus.chr4:69373788-69491101.1	5	0
chr4	69528486	69529163	HQ.DEL.nano.chr4:69528486-69529163.1	1	0.604167
chr4	71486671	71487997	HQ.DEL.consensus.chr4:71486671-71487997.1	5	0.2
chr4	73831199	73831771	HQ.DEL.consensus.chr4:73831199-73831771.1	35	0
chr4	73831243	73831813	HQ.DEL.pb_raw.chr4:73831243-73831813.1	32	0
chr4	73831249	73831821	HQ.DEL.pb_polished.chr4:73831249-73831821.1	21	0
chr4	73831251	73831822	HQ.DEL.nano.chr4:73831251-73831822.1	72	0
chr4	74611490	74612457	HQ.DEL.nano.chr4:74611490-74612457.1	1	0.611111
chr4	75295760	75299811	HQ.DEL.nano.chr4:75295760-75299811.1	1	0
chr4	75642653	75648710	HQ.DEL.consensus.chr4:75642653-75648710.1	35	0
chr4	75642705	75648805	HQ.DEL.nano.chr4:75642705-75648805.2	13.5	0
chr4	75642746	75648803	HQ.DEL.pb_polished.chr4:75642746-75648803.1	31	0
chr4	75642748	75648804	HQ.DEL.pb_raw.chr4:75642748-75648804.1	38	0
chr4	79269085	79275160	HQ.DEL.consensus.chr4:79269085-79275160.1	35	0
chr4	79269126	79275201	HQ.DEL.nano.chr4:79269126-79275201.1	24	0
chr4	79269128	79275203	HQ.DEL.pb_raw.chr4:79269128-79275203.1	39	0
chr4	79269129	79275204	HQ.DEL.pb_polished.chr4:79269129-79275204.1	27	0
chr4	80887990	80894035	HQ.DEL.consensus.chr4:80887990-80894035.1	35	0
chr4	80888053	80894098	HQ.DEL.pb_raw.chr4:80888053-80894098.1	14	0
chr4	80888055	80894101	HQ.DEL.pb_polished.chr4:80888055-80894101.1	12	0
chr4	80888058	80894101	HQ.DEL.nano.chr4:80888058-80894101.2	7.5	0
chr4	82196658	82197203	HQ.DEL.nano.chr4:82196658-82197203.1	1	0.673077
chr4	82356309	82356926	HQ.DEL.pb_raw.chr4:82356309-82356926.1	1	0.538462
chr4	82674838	82675435	HQ.DEL.consensus.chr4:82674838-82675435.1	30	0.461538
chr4	82674867	82675458	HQ.DEL.pb_raw.chr4:82674867-82675458.1	16	0.461538
chr4	82674870	82675467	HQ.DEL.pb_polished.chr4:82674870-82675467.1	6	0.461538
chr4	82674871	82675468	HQ.DEL.nano.chr4:82674871-82675468.1	12	0.461538
chr4	86660436	86661141	HQ.DEL.pb_raw.chr4:86660436-86661141.1	1	0.568627
chr4	86976314	86979891	HQ.DEL.consensus.chr4:86976314-86979891.1	35	0.5
chr4	86976377	86979954	HQ.DEL.nano.chr4:86976377-86979954.1	23	0.5
chr4	86976378	86979954	HQ.DEL.pb_raw.chr4:86976378-86979954.1	17	0.5
chr4	86976379	86979956	HQ.DEL.pb_polished.chr4:86976379-86979956.1	13	0.5
chr4	86992065	86995241	HQ.DEL.nano.chr4:86992065-86995241.2	1	0.448276
chr4	86995253	86996520	HQ.DEL.nano.chr4:86995253-86996520.1	1	0.322581
chr4	87171914	87177455	HQ.DEL.nano.chr4:87171914-87177455.1	1	0.5
chr4	88268252	88274308	HQ.DEL.nano.chr4:88268252-88274308.1	6	0
chr4	88268255	88274310	HQ.DEL.pb_raw.chr4:88268255-88274310.1	14	0
chr4	88268257	88274313	HQ.DEL.pb_polished.chr4:88268257-88274313.1	6	0
chr4	88268261	88274316	HQ.DEL.consensus.chr4:88268261-88274316.1	35	0
chr4	88483854	88486082	HQ.DEL.nano.chr4:88483854-88486082.1	1	0
chr4	89471583	89473889	HQ.DEL.nano.chr4:89471583-89473889.1	1	0.660377
chr4	89801746	89802263	HQ.DEL.nano.chr4:89801746-89802263.1	1	0.686275
chr4	91592851	91603170	HQ.DEL.nano.chr4:91592851-91603170.2	14	0
chr4	91596770	91602895	HQ.DEL.consensus.chr4:91596770-91602895.1	35	0
chr4	91596792	91602915	HQ.DEL.pb_polished.chr4:91596792-91602915.1	36	0
chr4	91596794	91602916	HQ.DEL.pb_raw.chr4:91596794-91602916.1	38	0
chr4	91931556	91935836	HQ.DEL.pb_raw.chr4:91931556-91935836.1	8	0.462963
chr4	91931557	91935851	HQ.DEL.nano.chr4:91931557-91935851.2	7.5	0.462963
chr4	91931558	91935838	HQ.DEL.pb_polished.chr4:91931558-91935838.1	8	0.462963
chr4	91931558	91936113	HQ.DEL.consensus.chr4:91931558-91936113.2	17.5	0.462963
chr4	92160078	92162710	HQ.DEL.pb_raw.chr4:92160078-92162710.4	4	0
chr4	92160354	92162678	HQ.DEL.consensus.chr4:92160354-92162678.2	20	0.0217391
chr4	92160623	92162739	HQ.DEL.pb_polished.chr4:92160623-92162739.3	1	0
chr4	93568457	93569571	HQ.DEL.consensus.chr4:93568457-93569571.1	15	0.611765
chr4	93568457	93569784	HQ.DEL.pb_polished.chr4:93568457-93569784.1	2	0.611765
chr4	94531949	94536540	HQ.DEL.nano.chr4:94531949-94536540.1	1	0.568182
chr4	94558443	94563485	HQ.DEL.nano.chr4:94558443-94563485.1	1	0.025641
chr4	100921713	100922531	HQ.DEL.nano.chr4:100921713-100922531.1	1	0.404255
chr4	102787736	102788301	HQ.DEL.consensus.chr4:102787736-102788301.1	35	0.309091
chr4	102787785	102788349	HQ.DEL.pb_raw.chr4:102787785-102788349.1	23	0.309091
chr4	102787788	102788353	HQ.DEL.nano.chr4:102787788-102788353.1	23	0.309091
chr4	102787788	102788353	HQ.DEL.pb_polished.chr4:102787788-102788353.1	18	0.309091
chr4	103329424	103331940	HQ.DEL.nano.chr4:103329424-103331940.3	1	0.0263158
chr4	103329440	103332074	HQ.DEL.consensus.chr4:103329440-103332074.2	32.5	0.027027
chr4	103329480	103332114	HQ.DEL.pb_polished.chr4:103329480-103332114.2	18	0.027027
chr4	103329547	103332179	HQ.DEL.pb_raw.chr4:103329547-103332179.2	17.5	0.027027
chr4	103873063	103875569	HQ.DEL.consensus.chr4:103873063-103875569.1	30	0
chr4	103873108	103875613	HQ.DEL.nano.chr4:103873108-103875613.1	19	0
chr4	103873112	103875617	HQ.DEL.pb_raw.chr4:103873112-103875617.1	32	0
chr4	103873115	103875621	HQ.DEL.pb_polished.chr4:103873115-103875621.1	16	0
chr4	107437706	107438489	HQ.DEL.consensus.chr4:107437706-107438489.1	25	0.509804
chr4	107437733	107438509	HQ.DEL.pb_raw.chr4:107437733-107438509.1	16	0.509804
chr4	107437763	107438544	HQ.DEL.pb_polished.chr4:107437763-107438544.1	12	0.509804
chr4	107604230	107609187	HQ.DEL.consensus.chr4:107604230-107609187.1	35	0.52
chr4	107604298	107609256	HQ.DEL.nano.chr4:107604298-107609256.1	9	0.509804
chr4	107604299	107609256	HQ.DEL.pb_raw.chr4:107604299-107609256.1	13	0.509804
chr4	107604300	107609257	HQ.DEL.pb_polished.chr4:107604300-107609257.1	6	0.509804
chr4	108127817	108131723	HQ.DEL.pb_raw.chr4:108127817-108131723.1	52	0
chr4	108127818	108131724	HQ.DEL.pb_polished.chr4:108127818-108131724.1	26	0
chr4	108127826	108131732	HQ.DEL.consensus.chr4:108127826-108131732.1	35	0
chr4	108127833	108131727	HQ.DEL.nano.chr4:108127833-108131727.1	14	0
chr4	108276699	108279507	HQ.DEL.nano.chr4:108276699-108279507.1	44	0
chr4	108276699	108279507	HQ.DEL.pb_raw.chr4:108276699-108279507.1	32	0
chr4	108276700	108279508	HQ.DEL.pb_polished.chr4:108276700-108279508.1	23	0
chr4	108276702	108279510	HQ.DEL.consensus.chr4:108276702-108279510.1	35	0
chr4	113498135	113501165	HQ.DEL.consensus.chr4:113498135-113501165.1	35	0
chr4	113498207	113501237	HQ.DEL.pb_raw.chr4:113498207-113501237.1	14	0
chr4	113498209	113501238	HQ.DEL.nano.chr4:113498209-113501238.1	43	0
chr4	113498209	113501239	HQ.DEL.pb_polished.chr4:113498209-113501239.1	22	0
chr4	115928712	115931866	HQ.DEL.consensus.chr4:115928712-115931866.1	35	0.42
chr4	115928719	115931874	HQ.DEL.nano.chr4:115928719-115931874.1	7	0.42
chr4	115928720	115931873	HQ.DEL.pb_raw.chr4:115928720-115931873.1	26	0.42
chr4	115928722	115931876	HQ.DEL.pb_polished.chr4:115928722-115931876.1	11	0.42
chr4	116150569	116151382	HQ.DEL.nano.chr4:116150569-116151382.1	1	0.685185
chr4	116166905	116168790	HQ.DEL.nano.chr4:116166905-116168790.1	3	0.634146
chr4	116166995	116177178	HQ.DEL.consensus.chr4:116166995-116177178.1	35	0.490566
chr4	117367716	117368409	HQ.DEL.consensus.chr4:117367716-117368409.1	25	0.576923
chr4	117367796	117368488	HQ.DEL.pb_raw.chr4:117367796-117368488.1	12	0.576923
chr4	117367797	117368490	HQ.DEL.nano.chr4:117367797-117368490.1	12	0.576923
chr4	117367798	117368491	HQ.DEL.pb_polished.chr4:117367798-117368491.1	13	0.576923
chr4	119456439	119457150	HQ.DEL.pb_raw.chr4:119456439-119457150.1	1	0.615385
chr4	120263682	120264653	HQ.DEL.nano.chr4:120263682-120264653.1	3	0.282609
chr4	120263683	120264653	HQ.DEL.pb_raw.chr4:120263683-120264653.1	6	0.282609
chr4	120263687	120264658	HQ.DEL.pb_polished.chr4:120263687-120264658.1	2	0.282609
chr4	120869109	120872972	HQ.DEL.nano.chr4:120869109-120872972.1	1	0.0697674
chr4	130066123	130068109	HQ.DEL.consensus.chr4:130066123-130068109.1	10	0.538462
chr4	130066330	130067037	HQ.DEL.nano.chr4:130066330-130067037.1	3	0.694444
chr4	132645694	132648207	HQ.DEL.consensus.chr4:132645694-132648207.1	5	0.666667
chr4	132647171	132684429	HQ.DEL.pb_raw.chr4:132647171-132684429.1	1	0.65
chr4	132665273	132667747	HQ.DEL.consensus.chr4:132665273-132667747.1	5	0.47619
chr4	132672804	132676158	HQ.DEL.consensus.chr4:132672804-132676158.2	5	0
chr4	132677804	132680276	HQ.DEL.consensus.chr4:132677804-132680276.1	5	0
chr4	132680975	132683459	HQ.DEL.consensus.chr4:132680975-132683459.1	5	0
chr4	133180633	133182877	HQ.DEL.consensus.chr4:133180633-133182877.1	25	0.54
chr4	133180748	133183283	HQ.DEL.pb_raw.chr4:133180748-133183283.2	7.5	0.530612
chr4	133180754	133183289	HQ.DEL.pb_polished.chr4:133180754-133183289.2	10	0.530612
chr4	133180767	133183008	HQ.DEL.nano.chr4:133180767-133183008.1	1	0.530612
chr4	133865860	133868852	HQ.DEL.nano.chr4:133865860-133868852.1	1	0.666667
chr4	134132382	134133018	HQ.DEL.nano.chr4:134132382-134133018.1	2	0
chr4	134132570	134133174	HQ.DEL.consensus.chr4:134132570-134133174.1	35	0
chr4	134132586	134133185	HQ.DEL.pb_raw.chr4:134132586-134133185.1	39	0
chr4	134132643	134133247	HQ.DEL.pb_polished.chr4:134132643-134133247.1	27	0
chr4	137218575	137220745	HQ.DEL.nano.chr4:137218575-137220745.1	1	0
chr4	139468794	139473259	HQ.DEL.consensus.chr4:139468794-139473259.2	15	0
chr4	139468858	139473240	HQ.DEL.pb_polished.chr4:139468858-139473240.1	49	0
chr4	139468861	139473242	HQ.DEL.pb_raw.chr4:139468861-139473242.1	48	0
chr4	139468863	139473261	HQ.DEL.nano.chr4:139468863-139473261.2	9.5	0
chr4	141336104	141340243	HQ.DEL.nano.chr4:141336104-141340243.1	1	0.4375
chr4	145316441	145319901	HQ.DEL.consensus.chr4:145316441-145319901.1	35	0.477273
chr4	145316445	145319906	HQ.DEL.nano.chr4:145316445-145319906.1	16	0.477273
chr4	145316446	145319906	HQ.DEL.pb_raw.chr4:145316446-145319906.1	9	0.477273
chr4	145316447	145319907	HQ.DEL.pb_polished.chr4:145316447-145319907.1	9	0.477273
chr4	152340655	152341502	HQ.DEL.consensus.chr4:152340655-152341502.1	35	0.163636
chr4	152340713	152341560	HQ.DEL.nano.chr4:152340713-152341560.1	9	0.166667
chr4	152340714	152341560	HQ.DEL.pb_raw.chr4:152340714-152341560.1	23	0.166667
chr4	152340714	152341561	HQ.DEL.pb_polished.chr4:152340714-152341561.1	11	0.166667
chr4	159394428	159395776	HQ.DEL.pb_polished.chr4:159394428-159395776.1	2	0.592593
chr4	161878979	161884893	HQ.DEL.consensus.chr4:161878979-161884893.1	35	0.464286
chr4	161879032	161884946	HQ.DEL.pb_raw.chr4:161879032-161884946.1	24	0.464286
chr4	161879032	161884947	HQ.DEL.nano.chr4:161879032-161884947.1	11	0.464286
chr4	161879034	161884948	HQ.DEL.pb_polished.chr4:161879034-161884948.1	18	0.464286
chr4	163393948	163396405	HQ.DEL.nano.chr4:163393948-163396405.3	1	0
chr4	163394000	163396417	HQ.DEL.consensus.chr4:163394000-163396417.1	35	0
chr4	163394004	163396420	HQ.DEL.pb_raw.chr4:163394004-163396420.1	39	0
chr4	163394005	163396422	HQ.DEL.pb_polished.chr4:163394005-163396422.1	27	0
chr4	164555960	164559735	HQ.DEL.nano.chr4:164555960-164559735.1	1	0.692308
chr4	164658303	164659138	HQ.DEL.nano.chr4:164658303-164659138.1	23	0.301887
chr4	164658306	164659139	HQ.DEL.pb_raw.chr4:164658306-164659139.1	39	0.301887
chr4	164658312	164659146	HQ.DEL.pb_polished.chr4:164658312-164659146.1	19	0.301887
chr4	164658313	164659147	HQ.DEL.consensus.chr4:164658313-164659147.1	30	0.301887
chr4	166002619	166005056	HQ.DEL.nano.chr4:166002619-166005056.1	21	0
chr4	166002641	166005079	HQ.DEL.consensus.chr4:166002641-166005079.1	35	0
chr4	166002651	166005617	HQ.DEL.pb_polished.chr4:166002651-166005617.2	8.5	0
chr4	166002658	166005094	HQ.DEL.pb_raw.chr4:166002658-166005094.1	27	0
chr4	167004314	167004908	HQ.DEL.pb_raw.chr4:167004314-167004908.1	22	0.454545
chr4	167004316	167004911	HQ.DEL.pb_polished.chr4:167004316-167004911.1	11	0.454545
chr4	167004317	167004912	HQ.DEL.nano.chr4:167004317-167004912.1	24	0.454545
chr4	167004317	167004913	HQ.DEL.consensus.chr4:167004317-167004913.1	30	0.454545
chr4	167677037	167683073	HQ.DEL.pb_raw.chr4:167677037-167683073.1	27	0
chr4	167677042	167683078	HQ.DEL.pb_polished.chr4:167677042-167683078.1	12	0
chr4	167677045	167683080	HQ.DEL.nano.chr4:167677045-167683080.1	13	0
chr4	167677046	167683081	HQ.DEL.consensus.chr4:167677046-167683081.1	35	0
chr4	167892546	167893734	HQ.DEL.pb_raw.chr4:167892546-167893734.1	26	0.636364
chr4	167892552	167893741	HQ.DEL.nano.chr4:167892552-167893741.1	18	0.636364
chr4	167892553	167893742	HQ.DEL.pb_polished.chr4:167892553-167893742.1	18	0.636364
chr4	167892555	167893744	HQ.DEL.consensus.chr4:167892555-167893744.1	35	0.636364
chr4	171276626	171277777	HQ.DEL.consensus.chr4:171276626-171277777.1	20	0.477273
chr4	171276649	171277796	HQ.DEL.nano.chr4:171276649-171277796.1	11	0.477273
chr4	171276683	171277832	HQ.DEL.pb_polished.chr4:171276683-171277832.1	3	0.465116
chr4	171276783	171278217	HQ.DEL.pb_raw.chr4:171276783-171278217.2	1.5	0.452381
chr4	172988639	172992930	HQ.DEL.pb_raw.chr4:172988639-172992930.1	23	0.521739
chr4	172988640	172992931	HQ.DEL.consensus.chr4:172988640-172992931.1	35	0.521739
chr4	172988640	172992931	HQ.DEL.pb_polished.chr4:172988640-172992931.1	16	0.521739
chr4	172988641	172992932	HQ.DEL.nano.chr4:172988641-172992932.1	29	0.521739
chr4	173425026	173433513	HQ.DEL.consensus.chr4:173425026-173433513.1	35	0
chr4	173425033	173433519	HQ.DEL.pb_raw.chr4:173425033-173433519.1	49	0
chr4	173425033	173433520	HQ.DEL.nano.chr4:173425033-173433520.1	41	0
chr4	173425033	173433520	HQ.DEL.pb_polished.chr4:173425033-173433520.1	37	0
chr4	180097876	180098506	HQ.DEL.pb_raw.chr4:180097876-180098506.1	44	0
chr4	180097877	180098508	HQ.DEL.nano.chr4:180097877-180098508.1	41	0
chr4	180097878	180098509	HQ.DEL.consensus.chr4:180097878-180098509.1	35	0
chr4	180097878	180098509	HQ.DEL.pb_polished.chr4:180097878-180098509.1	31	0
chr4	181876724	181878226	HQ.DEL.consensus.chr4:181876724-181878226.1	35	0.0545455
chr4	181876791	181878286	HQ.DEL.nano.chr4:181876791-181878286.1	44	0.0363636
chr4	181876795	181878296	HQ.DEL.pb_raw.chr4:181876795-181878296.1	36	0.0363636
chr4	181876800	181878302	HQ.DEL.pb_polished.chr4:181876800-181878302.1	28	0.0363636
chr4	182056510	182057080	HQ.DEL.consensus.chr4:182056510-182057080.1	35	0
chr4	182056560	182057130	HQ.DEL.nano.chr4:182056560-182057130.1	44	0
chr4	182056562	182057132	HQ.DEL.pb_polished.chr4:182056562-182057132.1	26	0
chr4	182056563	182057131	HQ.DEL.pb_raw.chr4:182056563-182057131.1	52	0
chr4	182162054	182162768	HQ.DEL.consensus.chr4:182162054-182162768.1	5	0
chr4	186441635	186444072	HQ.DEL.pb_raw.chr4:186441635-186444072.1	37	0
chr4	186441636	186444074	HQ.DEL.nano.chr4:186441636-186444074.1	46	0
chr4	186441637	186444075	HQ.DEL.pb_polished.chr4:186441637-186444075.1	23	0
chr4	186441682	186444107	HQ.DEL.consensus.chr4:186441682-186444107.1	35	0
chr4	186977852	186978363	HQ.DEL.pb_raw.chr4:186977852-186978363.1	1	0.0833333
chr4	186978012	186978518	HQ.DEL.pb_polished.chr4:186978012-186978518.1	1	0.0294118
chr4	187093463	187097943	HQ.DEL.consensus.chr4:187093463-187097943.1	15	0.471698
chr4	187093489	187094740	HQ.DEL.nano.chr4:187093489-187094740.1	6	0.648649
chr4	187097319	187098215	HQ.DEL.nano.chr4:187097319-187098215.1	2	0.589744
chr4	187213647	187214734	HQ.DEL.pb_raw.chr4:187213647-187214734.2	11	0.333333
chr4	187213655	187214731	HQ.DEL.pb_polished.chr4:187213655-187214731.2	7	0.333333
chr4	187213955	187214738	HQ.DEL.consensus.chr4:187213955-187214738.1	35	0.333333
chr4	187213955	187214744	HQ.DEL.nano.chr4:187213955-187214744.1	16	0.333333
chr4	187353449	187357150	HQ.DEL.pb_polished.chr4:187353449-187357150.1	3	0.54
chr4	187353449	187357692	HQ.DEL.pb_raw.chr4:187353449-187357692.2	3.5	0.54
chr4	187353481	187357181	HQ.DEL.nano.chr4:187353481-187357181.1	9	0.54
chr4	187353520	187357264	HQ.DEL.consensus.chr4:187353520-187357264.2	10	0.0810811
chr4	187397897	187398702	HQ.DEL.consensus.chr4:187397897-187398702.1	5	0.4
chr4	187880422	187883467	HQ.DEL.consensus.chr4:187880422-187883467.1	5	0.0512821
chr4	187880497	187882424	HQ.DEL.nano.chr4:187880497-187882424.5	2	0.05
chr4	187882477	187883734	HQ.DEL.nano.chr4:187882477-187883734.2	2	0
chr4	187884043	187885484	HQ.DEL.consensus.chr4:187884043-187885484.2	5	0
chr4	187884082	187887056	HQ.DEL.nano.chr4:187884082-187887056.8	1	0
chr4	187884369	187893382	HQ.DEL.pb_raw.chr4:187884369-187893382.1	1	0.5
chr4	187885586	187886231	HQ.DEL.consensus.chr4:187885586-187886231.1	5	0.5
chr4	187886290	187887222	HQ.DEL.consensus.chr4:187886290-187887222.1	5	0.666667
chr4	187887280	187889213	HQ.DEL.consensus.chr4:187887280-187889213.1	5	0.5
chr4	187887313	187888366	HQ.DEL.nano.chr4:187887313-187888366.2	1.5	0
chr4	187888961	187889778	HQ.DEL.nano.chr4:187888961-187889778.1	3	0.25
chr4	187889259	187893649	HQ.DEL.consensus.chr4:187889259-187893649.2	5	0.285714
chr4	187891697	187892281	HQ.DEL.nano.chr4:187891697-187892281.1	1	0.428571
chr4	187893005	187893591	HQ.DEL.nano.chr4:187893005-187893591.1	2	0.333333
chr4	187893695	187894573	HQ.DEL.consensus.chr4:187893695-187894573.1	5	0.0512821
chr4	187893792	187894553	HQ.DEL.nano.chr4:187893792-187894553.2	1.5	0.097561
chr4	187987773	187988395	HQ.DEL.pb_raw.chr4:187987773-187988395.1	19	0.431818
chr4	187987787	187988410	HQ.DEL.nano.chr4:187987787-187988410.1	23	0.431818
chr4	187987811	187988435	HQ.DEL.consensus.chr4:187987811-187988435.1	30	0.431818
chr4	187987841	187988465	HQ.DEL.pb_polished.chr4:187987841-187988465.1	9	0.44186
chr4	188135428	188136064	HQ.DEL.consensus.chr4:188135428-188136064.1	5	0.5
chr4	189072381	189073338	HQ.DEL.consensus.chr4:189072381-189073338.1	5	0.272727
chr4	189072546	189073357	HQ.DEL.pb_raw.chr4:189072546-189073357.1	1	0.333333
chr4	189315407	189316499	HQ.DEL.nano.chr4:189315407-189316499.3	4	0.047619
chr4	189315515	189316508	HQ.DEL.pb_raw.chr4:189315515-189316508.2	4.5	0.0487805
chr4	189315585	189316105	HQ.DEL.pb_polished.chr4:189315585-189316105.1	9	0.047619
chr4	189366011	189368933	HQ.DEL.pb_raw.chr4:189366011-189368933.3	2	0
chr4	189366027	189368411	HQ.DEL.pb_polished.chr4:189366027-189368411.2	1	0
chr4	189366271	189367734	HQ.DEL.nano.chr4:189366271-189367734.5	1	0
chr4	189367148	189367821	HQ.DEL.consensus.chr4:189367148-189367821.1	5	0
chr4	189368611	189369985	HQ.DEL.consensus.chr4:189368611-189369985.1	5	0.105263
chr4	189369259	189370252	HQ.DEL.nano.chr4:189369259-189370252.2	3.5	0.116279
chr4	189425115	189425963	HQ.DEL.consensus.chr4:189425115-189425963.1	5	0.52381
chr4	189795318	189795837	HQ.DEL.pb_raw.chr4:189795318-189795837.1	34	0.0952381
chr4	189795320	189795846	HQ.DEL.consensus.chr4:189795320-189795846.1	25	0.0952381
chr4	189795329	189795844	HQ.DEL.nano.chr4:189795329-189795844.1	35	0.0952381
chr4	189795339	189795859	HQ.DEL.pb_polished.chr4:189795339-189795859.1	26	0.0952381
chr4	190057977	190064251	HQ.DEL.consensus.chr4:190057977-190064251.1	35	0.0408163
chr4	190058000	190065278	HQ.DEL.nano.chr4:190058000-190065278.4	1	0.025641
chr4	190058007	190064281	HQ.DEL.pb_raw.chr4:190058007-190064281.1	22	0.0408163
chr4	190058010	190064284	HQ.DEL.pb_polished.chr4:190058010-190064284.1	14	0.0408163
chr4	190105406	190106235	HQ.DEL.pb_raw.chr4:190105406-190106235.2	15.5	0
chr4	190105425	190106122	HQ.DEL.pb_polished.chr4:190105425-190106122.1	17	0.06
chr4	190105591	190106177	HQ.DEL.nano.chr4:190105591-190106177.1	37	0
chr4	190386886	190388045	HQ.DEL.pb_raw.chr4:190386886-190388045.3	2	0.44186
chr4	190386930	190388139	HQ.DEL.pb_polished.chr4:190386930-190388139.2	5	0.465116
chr4	190386971	190387599	HQ.DEL.nano.chr4:190386971-190387599.1	2	0.466667
chr4	190536965	190538361	HQ.DEL.consensus.chr4:190536965-190538361.1	5	0.609375
chr4	190537716	190538300	HQ.DEL.nano.chr4:190537716-190538300.1	15	0.271186
chr4	190566813	190567335	HQ.DEL.consensus.chr4:190566813-190567335.1	5	0.294521
chr4	190567052	190567555	HQ.DEL.pb_raw.chr4:190567052-190567555.1	2	0.1875
chr4	190572854	190573382	HQ.DEL.consensus.chr4:190572854-190573382.1	10	0.315789
chr4	190606153	190610310	HQ.DEL.pb_raw.chr4:190606153-190610310.3	23	0.382716
chr4	190606155	190610316	HQ.DEL.pb_polished.chr4:190606155-190610316.2	27	0.382716
chr4	190606977	190610295	HQ.DEL.consensus.chr4:190606977-190610295.2	17.5	0.326733
chr4	190656331	190657549	HQ.DEL.pb_raw.chr4:190656331-190657549.2	28	0.244048
chr4	190656340	190657549	HQ.DEL.pb_polished.chr4:190656340-190657549.2	22.5	0.238095
chr4	190656353	190657394	HQ.DEL.nano.chr4:190656353-190657394.2	18.5	0.212121
chr4	190656524	190657111	HQ.DEL.consensus.chr4:190656524-190657111.1	10	0.220126
chr4	190662883	190663678	HQ.DEL.consensus.chr4:190662883-190663678.1	20	0.285714
chr4	190662932	190663726	HQ.DEL.pb_raw.chr4:190662932-190663726.1	59	0.285714
chr4	190662932	190663727	HQ.DEL.nano.chr4:190662932-190663727.1	14	0.285714
chr4	190662933	190663728	HQ.DEL.pb_polished.chr4:190662933-190663728.1	52	0.285714
chr4	190680863	190683145	HQ.DEL.pb_polished.chr4:190680863-190683145.2	21	0.35443
chr4	190680869	190682642	HQ.DEL.consensus.chr4:190680869-190682642.1	5	0.347826
chr4	190680872	190683147	HQ.DEL.pb_raw.chr4:190680872-190683147.2	24	0.35443
chr4	190680890	190682977	HQ.DEL.nano.chr4:190680890-190682977.3	2	0.379085
chr4	190756872	190758515	HQ.DEL.pb_polished.chr4:190756872-190758515.3	4	0
chr4	190756883	190758574	HQ.DEL.nano.chr4:190756883-190758574.7	3	0
chr4	190756884	190758569	HQ.DEL.pb_raw.chr4:190756884-190758569.2	8	0
chr4	190757076	190758562	HQ.DEL.consensus.chr4:190757076-190758562.2	7.5	0
chr4	190847049	190853024	HQ.DEL.consensus.chr4:190847049-190853024.1	10	0.277419
chr4	190915223	190919145	HQ.DEL.nano.chr4:190915223-190919145.1	1	0.693694
chr4	190987577	190988108	HQ.DEL.nano.chr4:190987577-190988108.1	1	0
chr4	191018337	191023538	HQ.DEL.nano.chr4:191018337-191023538.1	1	0.377049
chr4	191040859	191043681	HQ.DEL.nano.chr4:191040859-191043681.1	1	0.179487
chr5	83276	85601	HQ.DEL.pb_raw.chr5:83276-85601.2	4.5	0.525
chr5	83291	85069	HQ.DEL.consensus.chr5:83291-85069.3	5	0.352941
chr5	83302	85602	HQ.DEL.pb_polished.chr5:83302-85602.2	2.5	0.55
chr5	83661	85327	HQ.DEL.nano.chr5:83661-85327.4	3.5	0.289474
chr5	164970	165479	HQ.DEL.pb_raw.chr5:164970-165479.1	7	0.307692
chr5	164981	165815	HQ.DEL.consensus.chr5:164981-165815.1	5	0.461538
chr5	165004	165521	HQ.DEL.pb_polished.chr5:165004-165521.1	3	0.282051
chr5	166147	166707	HQ.DEL.pb_raw.chr5:166147-166707.1	1	0.457143
chr5	211697	212260	HQ.DEL.nano.chr5:211697-212260.1	1	0.233333
chr5	211766	212840	HQ.DEL.pb_raw.chr5:211766-212840.1	1	0.166667
chr5	212459	213089	HQ.DEL.nano.chr5:212459-213089.1	1	0.030303
chr5	212467	213098	HQ.DEL.consensus.chr5:212467-213098.1	5	0.030303
chr5	257594	258213	HQ.DEL.consensus.chr5:257594-258213.1	10	0.422222
chr5	261652	262229	HQ.DEL.consensus.chr5:261652-262229.1	5	0.25
chr5	356567	359536	HQ.DEL.pb_raw.chr5:356567-359536.2	5.5	0
chr5	356622	359532	HQ.DEL.pb_polished.chr5:356622-359532.2	4.5	0
chr5	356733	359491	HQ.DEL.nano.chr5:356733-359491.2	9.5	0
chr5	356760	357566	HQ.DEL.consensus.chr5:356760-357566.1	5	0
chr5	358152	359454	HQ.DEL.consensus.chr5:358152-359454.1	25	0.0754717
chr5	467509	468617	HQ.DEL.pb_raw.chr5:467509-468617.2	6	0.282609
chr5	467543	468103	HQ.DEL.consensus.chr5:467543-468103.1	5	0.586957
chr5	467557	468654	HQ.DEL.pb_polished.chr5:467557-468654.2	5	0.282609
chr5	467859	468502	HQ.DEL.nano.chr5:467859-468502.1	9	0.282609
chr5	487007	487596	HQ.DEL.pb_raw.chr5:487007-487596.1	17	0.0888889
chr5	487023	487635	HQ.DEL.consensus.chr5:487023-487635.1	15	0.0888889
chr5	487036	487638	HQ.DEL.nano.chr5:487036-487638.1	9	0.0888889
chr5	487067	487659	HQ.DEL.pb_polished.chr5:487067-487659.1	6	0.0888889
chr5	561830	565903	HQ.DEL.pb_raw.chr5:561830-565903.7	1	0
chr5	561878	564577	HQ.DEL.pb_polished.chr5:561878-564577.4	1	0.0434783
chr5	562210	563604	HQ.DEL.consensus.chr5:562210-563604.2	5	0
chr5	562418	564508	HQ.DEL.nano.chr5:562418-564508.4	4	0
chr5	563713	565899	HQ.DEL.consensus.chr5:563713-565899.1	5	0.477273
chr5	629511	633664	HQ.DEL.pb_raw.chr5:629511-633664.4	1	0.0588235
chr5	629541	631538	HQ.DEL.consensus.chr5:629541-631538.3	5	0.0465116
chr5	629727	633476	HQ.DEL.nano.chr5:629727-633476.8	2.5	0.0625
chr5	630434	632851	HQ.DEL.pb_polished.chr5:630434-632851.1	1	0.129032
chr5	691717	692363	HQ.DEL.nano.chr5:691717-692363.1	1	0.5
chr5	836096	836997	HQ.DEL.consensus.chr5:836096-836997.1	35	0.577778
chr5	836144	837039	HQ.DEL.pb_raw.chr5:836144-837039.1	17	0.565217
chr5	836144	837046	HQ.DEL.nano.chr5:836144-837046.1	8	0.565217
chr5	836146	837047	HQ.DEL.pb_polished.chr5:836146-837047.1	6	0.565217
[truncated: 4,459 more rows]

## Sheet: lr_DEL.LQ.bed
Chromosome	Start	End	CNV id	SVIM score	duphold score
chr1	138158	139441	LQ.DEL.nano.chr1:138158-139441.1	1	1.77273
chr1	546774	547498	LQ.DEL.nano.chr1:546774-547498.1	16	1.22222
chr1	558425	562229	LQ.DEL.nano.chr1:558425-562229.1	1	1.125
chr1	587676	596284	LQ.DEL.nano.chr1:587676-596284.3	1	0.866667
chr1	666025	669435	LQ.DEL.consensus.chr1:666025-669435.1	5	0.826087
chr1	732231	735895	LQ.DEL.nano.chr1:732231-735895.1	1	0.87234
chr1	743209	747764	LQ.DEL.nano.chr1:743209-747764.1	1	0.93617
chr1	749705	755209	LQ.DEL.nano.chr1:749705-755209.2	1	1
chr1	758117	759838	LQ.DEL.nano.chr1:758117-759838.1	1	0.941176
chr1	759983	766861	LQ.DEL.nano.chr1:759983-766861.2	1	0.92
chr1	768379	770574	LQ.DEL.nano.chr1:768379-770574.1	1	1.04255
chr1	781256	788284	LQ.DEL.nano.chr1:781256-788284.2	1	0.958333
chr1	794608	798214	LQ.DEL.nano.chr1:794608-798214.1	1	1.10204
chr1	802151	806593	LQ.DEL.nano.chr1:802151-806593.1	1	0.894737
chr1	814022	818020	LQ.DEL.nano.chr1:814022-818020.1	1	1.9375
chr1	823693	827526	LQ.DEL.nano.chr1:823693-827526.1	1	1.09639
chr1	839215	843881	LQ.DEL.nano.chr1:839215-843881.1	1	1.07895
chr1	846660	850209	LQ.DEL.nano.chr1:846660-850209.1	1	1.04444
chr1	855193	859140	LQ.DEL.nano.chr1:855193-859140.1	1	1.28205
chr1	863399	865654	LQ.DEL.nano.chr1:863399-865654.1	1	0.895833
chr1	878704	885766	LQ.DEL.nano.chr1:878704-885766.2	1	1.02128
chr1	1012337	1013269	LQ.DEL.pb_raw.chr1:1012337-1013269.1	1	0.785714
chr1	1014105	1014702	LQ.DEL.nano.chr1:1014105-1014702.1	1	0.862069
chr1	1063491	1063998	LQ.DEL.nano.chr1:1063491-1063998.1	1	1
chr1	1075433	1076042	LQ.DEL.nano.chr1:1075433-1076042.1	2	1
chr1	1139494	1139999	LQ.DEL.nano.chr1:1139494-1139999.1	1	1.24444
chr1	1245320	1249755	LQ.DEL.nano.chr1:1245320-1249755.2	1	0.956522
chr1	1253295	1256761	LQ.DEL.nano.chr1:1253295-1256761.1	1	1
chr1	1280789	1283905	LQ.DEL.nano.chr1:1280789-1283905.1	1	1.08889
chr1	1307972	1311109	LQ.DEL.nano.chr1:1307972-1311109.1	1	0.9
chr1	1336092	1338489	LQ.DEL.nano.chr1:1336092-1338489.1	1	1.02174
chr1	1338538	1341670	LQ.DEL.nano.chr1:1338538-1341670.1	1	1
chr1	1382500	1461891	LQ.DEL.pb_raw.chr1:1382500-1461891.5	1	0.9375
chr1	1394106	1402959	LQ.DEL.consensus.chr1:1394106-1402959.1	10	0.941176
chr1	1426265	1430054	LQ.DEL.nano.chr1:1426265-1430054.1	1	1.02128
chr1	1459287	1463596	LQ.DEL.nano.chr1:1459287-1463596.1	1	0.976744
chr1	1465178	1466675	LQ.DEL.nano.chr1:1465178-1466675.1	1	0.893617
chr1	1476604	1480248	LQ.DEL.nano.chr1:1476604-1480248.1	1	0.978261
chr1	1508802	1512515	LQ.DEL.nano.chr1:1508802-1512515.1	1	1
chr1	1514667	1516740	LQ.DEL.nano.chr1:1514667-1516740.1	1	0.979167
chr1	1527793	1531364	LQ.DEL.nano.chr1:1527793-1531364.1	1	1
chr1	1540131	1544445	LQ.DEL.nano.chr1:1540131-1544445.1	1	1.02381
chr1	1560125	1563851	LQ.DEL.nano.chr1:1560125-1563851.1	1	0.914894
chr1	1567830	1682981	LQ.DEL.pb_raw.chr1:1567830-1682981.18	1	0.712329
chr1	1574897	1638107	LQ.DEL.consensus.chr1:1574897-1638107.1	20	1.02439
chr1	1582206	1682736	LQ.DEL.pb_polished.chr1:1582206-1682736.4	3	0.782609
chr1	1646386	1651403	LQ.DEL.nano.chr1:1646386-1651403.1	1	1.48649
chr1	1679613	1681071	LQ.DEL.nano.chr1:1679613-1681071.1	1	1.51515
chr1	1685313	1689949	LQ.DEL.nano.chr1:1685313-1689949.1	1	0.955556
chr1	1705419	1707119	LQ.DEL.nano.chr1:1705419-1707119.1	1	0.980392
chr1	1720531	1722443	LQ.DEL.nano.chr1:1720531-1722443.1	1	0.9
chr1	1723267	1729939	LQ.DEL.nano.chr1:1723267-1729939.2	1	1.06122
chr1	1761748	1769892	LQ.DEL.nano.chr1:1761748-1769892.2	1	0.960784
chr1	1799256	1805773	LQ.DEL.nano.chr1:1799256-1805773.2	1	1.02
chr1	1826964	1830257	LQ.DEL.nano.chr1:1826964-1830257.1	1	1.19512
chr1	1833750	1834585	LQ.DEL.nano.chr1:1833750-1834585.1	1	1.12195
chr1	1840016	1842859	LQ.DEL.nano.chr1:1840016-1842859.1	1	0.893617
chr1	1842888	1844583	LQ.DEL.nano.chr1:1842888-1844583.1	1	0.931818
chr1	1854097	1857069	LQ.DEL.nano.chr1:1854097-1857069.1	1	0.808511
chr1	1875017	1875723	LQ.DEL.nano.chr1:1875017-1875723.1	1	1.07317
chr1	1877449	1881140	LQ.DEL.nano.chr1:1877449-1881140.1	1	0.92
chr1	1977117	1977746	LQ.DEL.nano.chr1:1977117-1977746.1	1	0.979167
chr1	2079231	2079860	LQ.DEL.nano.chr1:2079231-2079860.1	1	1.11321
chr1	2082412	2083047	LQ.DEL.nano.chr1:2082412-2083047.1	1	1.08163
chr1	2100999	2104518	LQ.DEL.nano.chr1:2100999-2104518.1	1	1.06818
chr1	2140019	2143490	LQ.DEL.nano.chr1:2140019-2143490.1	1	0.933333
chr1	2178501	2182007	LQ.DEL.nano.chr1:2178501-2182007.1	1	0.979167
chr1	2216544	2220037	LQ.DEL.nano.chr1:2216544-2220037.1	1	1.02174
chr1	2365563	2366750	LQ.DEL.nano.chr1:2365563-2366750.1	1	1.02381
chr1	2525811	2526380	LQ.DEL.nano.chr1:2525811-2526380.1	1	1.06818
chr1	2584829	2587047	LQ.DEL.consensus.chr1:2584829-2587047.2	5	0.717579
chr1	2589366	2590008	LQ.DEL.consensus.chr1:2589366-2590008.1	5	1.81818
chr1	2591214	2592299	LQ.DEL.consensus.chr1:2591214-2592299.1	5	1.6
chr1	2596938	2597781	LQ.DEL.consensus.chr1:2596938-2597781.1	5	1
chr1	2602931	2603934	LQ.DEL.consensus.chr1:2602931-2603934.1	5	51
chr1	2603196	2603839	LQ.DEL.nano.chr1:2603196-2603839.1	1	1.47222
chr1	2606249	2609756	LQ.DEL.consensus.chr1:2606249-2609756.2	5	0.8
chr1	2606537	2607544	LQ.DEL.nano.chr1:2606537-2607544.2	1.5	1.66667
chr1	2615298	2625549	LQ.DEL.pb_polished.chr1:2615298-2625549.2	2	0.788079
chr1	2616076	2623505	LQ.DEL.pb_raw.chr1:2616076-2623505.2	1	0.880282
chr1	2618469	2618992	LQ.DEL.nano.chr1:2618469-2618992.1	1	0.827338
chr1	2618513	2619037	LQ.DEL.consensus.chr1:2618513-2619037.1	5	0.827338
chr1	2621697	2624913	LQ.DEL.nano.chr1:2621697-2624913.2	1	0.77027
chr1	2625907	2627112	LQ.DEL.consensus.chr1:2625907-2627112.2	5	0.820895
chr1	2626458	2627141	LQ.DEL.nano.chr1:2626458-2627141.1	6	0.805195
chr1	2686240	2693984	LQ.DEL.pb_raw.chr1:2686240-2693984.1	1	0.902439
chr1	2732451	2736561	LQ.DEL.nano.chr1:2732451-2736561.1	1	1.11364
chr1	2757755	2761612	LQ.DEL.nano.chr1:2757755-2761612.1	1	1.125
chr1	2789286	2793003	LQ.DEL.nano.chr1:2789286-2793003.1	1	1.07143
chr1	2821448	2825689	LQ.DEL.nano.chr1:2821448-2825689.1	1	0.977778
chr1	2854885	2858730	LQ.DEL.nano.chr1:2854885-2858730.1	1	0.924528
chr1	2869714	2873698	LQ.DEL.nano.chr1:2869714-2873698.1	1	1.06122
chr1	2887670	2888241	LQ.DEL.nano.chr1:2887670-2888241.1	1	1.16667
chr1	2889497	2891716	LQ.DEL.nano.chr1:2889497-2891716.1	1	1
chr1	2934011	2934756	LQ.DEL.nano.chr1:2934011-2934756.1	1	1.09302
chr1	2960994	2963351	LQ.DEL.nano.chr1:2960994-2963351.1	1	1.01923
chr1	2986226	2991171	LQ.DEL.nano.chr1:2986226-2991171.1	1	0.911111
chr1	3028196	3032792	LQ.DEL.nano.chr1:3028196-3032792.1	1	1.025
chr1	3033123	3035000	LQ.DEL.nano.chr1:3033123-3035000.1	1	0.918367
chr1	3060565	3061171	LQ.DEL.pb_raw.chr1:3060565-3061171.1	1	0.854167
chr1	3068487	3073410	LQ.DEL.nano.chr1:3068487-3073410.1	1	1.09302
chr1	3109060	3113898	LQ.DEL.nano.chr1:3109060-3113898.1	1	0.934783
chr1	3119854	3123397	LQ.DEL.nano.chr1:3119854-3123397.1	1	1.12195
chr1	3152063	3154795	LQ.DEL.nano.chr1:3152063-3154795.1	1	0.955556
chr1	3176028	3176745	LQ.DEL.nano.chr1:3176028-3176745.1	1	1.02222
chr1	3195919	3198483	LQ.DEL.nano.chr1:3195919-3198483.1	1	1.04348
chr1	3200304	3204588	LQ.DEL.nano.chr1:3200304-3204588.2	1	0.851064
chr1	3215722	3216454	LQ.DEL.pb_polished.chr1:3215722-3216454.1	1	0.707317
chr1	3218510	3221015	LQ.DEL.nano.chr1:3218510-3221015.1	1	0.98
chr1	3230307	3230955	LQ.DEL.pb_raw.chr1:3230307-3230955.1	1	0.953488
chr1	3239774	3242840	LQ.DEL.nano.chr1:3239774-3242840.1	1	0.97619
chr1	3271422	3276043	LQ.DEL.nano.chr1:3271422-3276043.1	1	0.956522
chr1	3310904	3316006	LQ.DEL.nano.chr1:3310904-3316006.1	1	1.08889
chr1	3342327	3342962	LQ.DEL.nano.chr1:3342327-3342962.1	1	0.914894
chr1	3381447	3382425	LQ.DEL.nano.chr1:3381447-3382425.1	1	0.888889
chr1	3438930	3439871	LQ.DEL.nano.chr1:3438930-3439871.1	1	0.904762
chr1	3462734	3463677	LQ.DEL.nano.chr1:3462734-3463677.1	1	0.770833
chr1	3539170	3543837	LQ.DEL.nano.chr1:3539170-3543837.1	1	0.979592
chr1	3577905	3582242	LQ.DEL.nano.chr1:3577905-3582242.1	1	0.903846
chr1	3614285	3618704	LQ.DEL.nano.chr1:3614285-3618704.1	1	1
chr1	3651773	3656486	LQ.DEL.nano.chr1:3651773-3656486.1	1	1.02128
chr1	3725269	3725808	LQ.DEL.nano.chr1:3725269-3725808.1	1	0.978261
chr1	3753787	3755338	LQ.DEL.nano.chr1:3753787-3755338.1	1	1.02128
chr1	4005794	4010345	LQ.DEL.nano.chr1:4005794-4010345.1	1	0.978261
chr1	4044651	4049233	LQ.DEL.nano.chr1:4044651-4049233.1	1	0.862745
chr1	4084353	4089146	LQ.DEL.nano.chr1:4084353-4089146.1	1	0.980392
chr1	4126251	4127008	LQ.DEL.nano.chr1:4126251-4127008.1	2	1.42857
chr1	4127140	4129793	LQ.DEL.nano.chr1:4127140-4129793.1	1	1.06522
chr1	4195364	4195871	LQ.DEL.nano.chr1:4195364-4195871.1	1	0.830508
chr1	4248997	4250249	LQ.DEL.nano.chr1:4248997-4250249.1	1	0.943396
chr1	4263890	4264971	LQ.DEL.nano.chr1:4263890-4264971.1	1	1
chr1	4492705	4493269	LQ.DEL.nano.chr1:4492705-4493269.1	1	0.843137
chr1	4527933	4529071	LQ.DEL.nano.chr1:4527933-4529071.1	1	1.09091
chr1	4710566	4714997	LQ.DEL.nano.chr1:4710566-4714997.1	1	1.09756
chr1	4719925	4720462	LQ.DEL.nano.chr1:4719925-4720462.1	1	0.978261
chr1	4750505	4759785	LQ.DEL.nano.chr1:4750505-4759785.1	1	1.06818
chr1	4794298	4799315	LQ.DEL.nano.chr1:4794298-4799315.1	1	0.977778
chr1	4848022	4849788	LQ.DEL.nano.chr1:4848022-4849788.1	1	1.08889
chr1	5057407	5057972	LQ.DEL.nano.chr1:5057407-5057972.1	1	1.03922
chr1	5085714	5090090	LQ.DEL.nano.chr1:5085714-5090090.1	1	0.980769
chr1	5121994	5126254	LQ.DEL.nano.chr1:5121994-5126254.1	1	1.08
chr1	5212882	5216604	LQ.DEL.nano.chr1:5212882-5216604.1	1	1.04167
chr1	5253354	5257143	LQ.DEL.nano.chr1:5253354-5257143.1	1	0.960784
chr1	5294499	5298299	LQ.DEL.nano.chr1:5294499-5298299.1	1	1
chr1	5456300	5456803	LQ.DEL.pb_raw.chr1:5456300-5456803.1	1	1.04082
chr1	5483420	5487156	LQ.DEL.nano.chr1:5483420-5487156.1	1	0.96
chr1	5521076	5522603	LQ.DEL.nano.chr1:5521076-5522603.1	1	1.02128
chr1	5528393	5528982	LQ.DEL.nano.chr1:5528393-5528982.1	1	1.01887
chr1	5559873	5561632	LQ.DEL.pb_raw.chr1:5559873-5561632.1	1	1.02128
chr1	5608572	5609199	LQ.DEL.nano.chr1:5608572-5609199.1	1	0.903846
chr1	5609211	5610747	LQ.DEL.nano.chr1:5609211-5610747.1	1	1.10638
chr1	5721438	5725704	LQ.DEL.nano.chr1:5721438-5725704.2	1	0.867925
chr1	5742628	5746320	LQ.DEL.nano.chr1:5742628-5746320.2	1	0.958333
chr1	5782121	5786091	LQ.DEL.nano.chr1:5782121-5786091.1	1	1.06667
chr1	5873276	5874024	LQ.DEL.nano.chr1:5873276-5874024.1	1	0.911111
chr1	5876064	5878569	LQ.DEL.nano.chr1:5876064-5878569.1	1	0.942308
chr1	6129281	6133648	LQ.DEL.nano.chr1:6129281-6133648.1	1	1.04348
chr1	6146954	6147571	LQ.DEL.nano.chr1:6146954-6147571.1	1	0.918367
chr1	6147588	6148479	LQ.DEL.nano.chr1:6147588-6148479.1	1	1.20455
chr1	6240625	6245377	LQ.DEL.nano.chr1:6240625-6245377.1	1	1.11111
chr1	6254319	6255422	LQ.DEL.nano.chr1:6254319-6255422.1	1	0.86
chr1	6280624	6285323	LQ.DEL.nano.chr1:6280624-6285323.1	1	0.979592
chr1	6321569	6326111	LQ.DEL.nano.chr1:6321569-6326111.1	1	1.06977
chr1	6360509	6365093	LQ.DEL.nano.chr1:6360509-6365093.1	1	1.07317
chr1	6399611	6404215	LQ.DEL.nano.chr1:6399611-6404215.1	1	1.02128
chr1	6440343	6445935	LQ.DEL.nano.chr1:6440343-6445935.1	1	1.04
chr1	6447264	6451451	LQ.DEL.nano.chr1:6447264-6451451.1	1	1.02083
chr1	6469333	6473043	LQ.DEL.nano.chr1:6469333-6473043.1	1	1.02041
chr1	6481544	6486922	LQ.DEL.nano.chr1:6481544-6486922.2	1	1
chr1	6486942	6488300	LQ.DEL.nano.chr1:6486942-6488300.1	1	0.888889
chr1	6505575	6509432	LQ.DEL.nano.chr1:6505575-6509432.1	1	0.82
chr1	6521019	6525564	LQ.DEL.nano.chr1:6521019-6525564.1	2	1.02326
chr1	6558020	6565598	LQ.DEL.nano.chr1:6558020-6565598.2	1	0.913043
chr1	6595113	6599361	LQ.DEL.nano.chr1:6595113-6599361.1	1	1.04082
chr1	6631530	6635802	LQ.DEL.nano.chr1:6631530-6635802.1	1	0.865385
chr1	6647411	6647979	LQ.DEL.nano.chr1:6647411-6647979.1	1	1.08696
chr1	6668000	6672633	LQ.DEL.nano.chr1:6668000-6672633.1	1	0.942308
chr1	6705463	6709941	LQ.DEL.nano.chr1:6705463-6709941.1	1	0.92
chr1	6719224	6719780	LQ.DEL.nano.chr1:6719224-6719780.1	1	0.846154
chr1	6755860	6760570	LQ.DEL.nano.chr1:6755860-6760570.1	1	1.15556
chr1	6796308	6800800	LQ.DEL.nano.chr1:6796308-6800800.1	1	0.959184
chr1	6809011	6809580	LQ.DEL.nano.chr1:6809011-6809580.1	1	0.875
chr1	6834225	6839239	LQ.DEL.nano.chr1:6834225-6839239.2	1	0.963636
chr1	6856665	6857684	LQ.DEL.pb_raw.chr1:6856665-6857684.1	1	1.02083
chr1	6875779	6877749	LQ.DEL.nano.chr1:6875779-6877749.1	1	1.15094
chr1	6878009	6880479	LQ.DEL.nano.chr1:6878009-6880479.1	1	0.854839
chr1	6917064	6921885	LQ.DEL.nano.chr1:6917064-6921885.1	1	1.04
chr1	6941666	6942966	LQ.DEL.nano.chr1:6941666-6942966.1	1	1.07843
chr1	6959271	6964041	LQ.DEL.nano.chr1:6959271-6964041.1	1	1.21739
chr1	6969834	6972867	LQ.DEL.nano.chr1:6969834-6972867.2	1	1
chr1	6998986	7001963	LQ.DEL.nano.chr1:6998986-7001963.1	1	0.923077
chr1	7021976	7025832	LQ.DEL.nano.chr1:7021976-7025832.1	1	0.836735
chr1	7037548	7042138	LQ.DEL.nano.chr1:7037548-7042138.1	1	1.09302
chr1	7077308	7085124	LQ.DEL.nano.chr1:7077308-7085124.2	1	0.890909
chr1	7117584	7122137	LQ.DEL.nano.chr1:7117584-7122137.1	1	1.06383
chr1	7158629	7163252	LQ.DEL.nano.chr1:7158629-7163252.1	1	0.9
chr1	7199262	7204907	LQ.DEL.nano.chr1:7199262-7204907.1	1	1
chr1	7241122	7246117	LQ.DEL.nano.chr1:7241122-7246117.1	1	1.09804
chr1	7273577	7275808	LQ.DEL.nano.chr1:7273577-7275808.1	1	1.05357
chr1	7282802	7287433	LQ.DEL.nano.chr1:7282802-7287433.1	1	0.92
chr1	7354884	7358060	LQ.DEL.nano.chr1:7354884-7358060.1	1	1.06122
chr1	7382169	7385325	LQ.DEL.nano.chr1:7382169-7385325.1	1	1.04082
chr1	7409352	7412529	LQ.DEL.nano.chr1:7409352-7412529.1	1	0.979592
chr1	7440087	7444654	LQ.DEL.nano.chr1:7440087-7444654.1	1	1.06383
chr1	7486665	7488781	LQ.DEL.pb_raw.chr1:7486665-7488781.1	1	0.9375
chr1	7622497	7626523	LQ.DEL.nano.chr1:7622497-7626523.1	1	0.959184
chr1	7650721	7655096	LQ.DEL.nano.chr1:7650721-7655096.1	1	0.916667
chr1	7657919	7662071	LQ.DEL.nano.chr1:7657919-7662071.1	1	0.877551
chr1	7688780	7692949	LQ.DEL.nano.chr1:7688780-7692949.1	1	1.04348
chr1	7693504	7697636	LQ.DEL.nano.chr1:7693504-7697636.1	1	0.895833
chr1	7706244	7706754	LQ.DEL.nano.chr1:7706244-7706754.1	1	0.913043
chr1	7707001	7710285	LQ.DEL.nano.chr1:7707001-7710285.1	1	1.02273
chr1	7726389	7731547	LQ.DEL.nano.chr1:7726389-7731547.2	1	1
chr1	7761511	7762353	LQ.DEL.nano.chr1:7761511-7762353.1	1	0.84
chr1	7762361	7766566	LQ.DEL.nano.chr1:7762361-7766566.2	1	0.857143
chr1	7798115	7802694	LQ.DEL.nano.chr1:7798115-7802694.1	1	1.02
chr1	7850916	7851882	LQ.DEL.nano.chr1:7850916-7851882.1	1	0.888889
chr1	7864637	7865389	LQ.DEL.nano.chr1:7864637-7865389.1	1	0.796296
chr1	7969301	7974273	LQ.DEL.nano.chr1:7969301-7974273.1	1	1.04348
chr1	8009835	8014679	LQ.DEL.nano.chr1:8009835-8014679.1	1	0.849057
chr1	8052068	8056866	LQ.DEL.nano.chr1:8052068-8056866.1	1	0.961538
chr1	8094101	8099154	LQ.DEL.nano.chr1:8094101-8099154.1	1	0.909091
chr1	8136897	8141930	LQ.DEL.nano.chr1:8136897-8141930.1	1	0.872727
chr1	8262255	8262904	LQ.DEL.nano.chr1:8262255-8262904.1	1	1.01961
chr1	8262927	8265926	LQ.DEL.nano.chr1:8262927-8265926.1	1	1.01961
chr1	8302106	8306093	LQ.DEL.nano.chr1:8302106-8306093.2	1	1
chr1	8464518	8467676	LQ.DEL.nano.chr1:8464518-8467676.1	1	1.04
chr1	8490632	8493692	LQ.DEL.nano.chr1:8490632-8493692.1	1	0.962264
chr1	8517020	8520074	LQ.DEL.nano.chr1:8517020-8520074.1	1	1.06122
chr1	8522011	8522601	LQ.DEL.nano.chr1:8522011-8522601.1	1	0.979592
chr1	8543503	8546688	LQ.DEL.nano.chr1:8543503-8546688.1	1	1
chr1	8551292	8551890	LQ.DEL.nano.chr1:8551292-8551890.1	1	0.883333
chr1	8569181	8572297	LQ.DEL.nano.chr1:8569181-8572297.1	1	1
chr1	8595190	8598198	LQ.DEL.nano.chr1:8595190-8598198.1	1	1.03922
chr1	8621304	8624498	LQ.DEL.nano.chr1:8621304-8624498.1	1	1.0566
chr1	8626388	8627102	LQ.DEL.pb_raw.chr1:8626388-8627102.1	1	1.08163
chr1	8647048	8649949	LQ.DEL.nano.chr1:8647048-8649949.1	1	0.872727
chr1	8662924	8663472	LQ.DEL.nano.chr1:8662924-8663472.1	1	1.12963
chr1	8673736	8676895	LQ.DEL.nano.chr1:8673736-8676895.1	1	1
chr1	8700096	8703632	LQ.DEL.nano.chr1:8700096-8703632.1	1	0.912281
chr1	8725083	8726427	LQ.DEL.pb_raw.chr1:8725083-8726427.1	1	1
chr1	8727060	8730275	LQ.DEL.nano.chr1:8727060-8730275.1	1	1.06
chr1	8731979	8737874	LQ.DEL.nano.chr1:8731979-8737874.1	1	1
chr1	8753788	8756964	LQ.DEL.nano.chr1:8753788-8756964.1	1	0.833333
chr1	8812127	8817615	LQ.DEL.pb_raw.chr1:8812127-8817615.1	1	1.09434
chr1	8850113	8850739	LQ.DEL.nano.chr1:8850113-8850739.1	1	1.14286
chr1	8884679	8885269	LQ.DEL.nano.chr1:8884679-8885269.1	1	0.958333
chr1	8893691	8894760	LQ.DEL.nano.chr1:8893691-8894760.1	1	0.982143
chr1	8906773	8907411	LQ.DEL.nano.chr1:8906773-8907411.1	1	1.06383
chr1	8913099	8916319	LQ.DEL.nano.chr1:8913099-8916319.1	1	0.903846
chr1	8958836	8959824	LQ.DEL.nano.chr1:8958836-8959824.1	1	0.839286
chr1	8973822	8978879	LQ.DEL.nano.chr1:8973822-8978879.1	1	1.15217
chr1	9017465	9023459	LQ.DEL.nano.chr1:9017465-9023459.2	1	0.94
chr1	9044580	9051756	LQ.DEL.nano.chr1:9044580-9051756.1	1	1.04167
chr1	9058777	9063547	LQ.DEL.nano.chr1:9058777-9063547.1	1	0.943396
chr1	9094983	9099095	LQ.DEL.nano.chr1:9094983-9099095.1	1	1.06522
chr1	9197801	9202555	LQ.DEL.nano.chr1:9197801-9202555.1	1	1.11628
chr1	9204591	9205173	LQ.DEL.nano.chr1:9204591-9205173.1	1	0.938776
chr1	9215340	9215960	LQ.DEL.nano.chr1:9215340-9215960.1	1	1.25532
chr1	9239915	9244602	LQ.DEL.nano.chr1:9239915-9244602.1	1	0.958333
chr1	9268322	9268865	LQ.DEL.pb_raw.chr1:9268322-9268865.1	1	0.895833
chr1	9281653	9286692	LQ.DEL.nano.chr1:9281653-9286692.1	1	1.06122
chr1	9323326	9328076	LQ.DEL.nano.chr1:9323326-9328076.1	1	0.979592
chr1	9363926	9368577	LQ.DEL.nano.chr1:9363926-9368577.1	1	0.941176
chr1	9396713	9397401	LQ.DEL.nano.chr1:9396713-9397401.1	1	1.10204
chr1	9404080	9408751	LQ.DEL.nano.chr1:9404080-9408751.1	1	1.02083
chr1	9444801	9449657	LQ.DEL.nano.chr1:9444801-9449657.1	1	1.06522
chr1	9592737	9593555	LQ.DEL.nano.chr1:9592737-9593555.1	1	1.10638
chr1	9687257	9691228	LQ.DEL.nano.chr1:9687257-9691228.1	1	0.916667
chr1	9750104	9752437	LQ.DEL.nano.chr1:9750104-9752437.1	1	1.13333
chr1	9828412	9830337	LQ.DEL.nano.chr1:9828412-9830337.1	1	0.754717
chr1	9933416	9937895	LQ.DEL.nano.chr1:9933416-9937895.1	1	1.02
chr1	10010162	10014664	LQ.DEL.nano.chr1:10010162-10014664.1	1	1.01923
chr1	10032235	10032863	LQ.DEL.nano.chr1:10032235-10032863.1	1	1.21277
chr1	10048984	10053191	LQ.DEL.nano.chr1:10048984-10053191.1	1	1.03922
chr1	10087784	10092621	LQ.DEL.nano.chr1:10087784-10092621.1	1	0.979592
chr1	10098283	10099006	LQ.DEL.nano.chr1:10098283-10099006.1	1	1.05455
chr1	10113688	10118084	LQ.DEL.nano.chr1:10113688-10118084.1	1	1.02
chr1	10125446	10129793	LQ.DEL.nano.chr1:10125446-10129793.1	1	0.980769
chr1	10150038	10154145	LQ.DEL.nano.chr1:10150038-10154145.1	1	1.01961
chr1	10163662	10168793	LQ.DEL.nano.chr1:10163662-10168793.1	1	1
chr1	10186343	10191730	LQ.DEL.nano.chr1:10186343-10191730.1	1	1.05882
chr1	10224080	10228138	LQ.DEL.nano.chr1:10224080-10228138.1	1	1
chr1	10260248	10261511	LQ.DEL.nano.chr1:10260248-10261511.1	1	1.08163
chr1	10337208	10339464	LQ.DEL.nano.chr1:10337208-10339464.1	1	0.981132
chr1	10396983	10401255	LQ.DEL.nano.chr1:10396983-10401255.1	1	1.01852
chr1	10407976	10410177	LQ.DEL.nano.chr1:10407976-10410177.1	1	0.964286
chr1	10416349	10421193	LQ.DEL.nano.chr1:10416349-10421193.1	1	0.981132
chr1	10754489	10756591	LQ.DEL.nano.chr1:10754489-10756591.1	1	0.777778
chr1	10828431	10830296	LQ.DEL.nano.chr1:10828431-10830296.1	1	1.08
chr1	10925452	10929541	LQ.DEL.nano.chr1:10925452-10929541.1	1	0.882353
chr1	10964381	10968727	LQ.DEL.nano.chr1:10964381-10968727.1	1	0.957447
chr1	10994931	10999146	LQ.DEL.nano.chr1:10994931-10999146.1	1	1.04167
chr1	11044237	11046514	LQ.DEL.nano.chr1:11044237-11046514.1	1	1.10417
chr1	11047102	11051064	LQ.DEL.nano.chr1:11047102-11051064.1	1	0.852459
chr1	11051079	11052028	LQ.DEL.nano.chr1:11051079-11052028.1	1	1.22807
chr1	11300138	11300944	LQ.DEL.nano.chr1:11300138-11300944.1	1	1.07273
chr1	11301230	11302309	LQ.DEL.nano.chr1:11301230-11302309.1	1	0.875
chr1	11358022	11358630	LQ.DEL.nano.chr1:11358022-11358630.1	1	0.882353
chr1	11358663	11360050	LQ.DEL.nano.chr1:11358663-11360050.1	1	0.88
chr1	11362673	11364689	LQ.DEL.nano.chr1:11362673-11364689.1	1	0.978723
chr1	11425869	11428198	LQ.DEL.nano.chr1:11425869-11428198.1	1	0.962264
chr1	11502038	11503274	LQ.DEL.nano.chr1:11502038-11503274.1	1	1.04082
chr1	11503296	11503970	LQ.DEL.nano.chr1:11503296-11503970.1	1	1.06
chr1	11503993	11505551	LQ.DEL.nano.chr1:11503993-11505551.1	1	0.86
chr1	11561813	11564056	LQ.DEL.nano.chr1:11561813-11564056.1	1	1.02041
chr1	11706728	11707563	LQ.DEL.pb_raw.chr1:11706728-11707563.1	1	0.921569
chr1	11706807	11710292	LQ.DEL.nano.chr1:11706807-11710292.1	1	1.04348
chr1	11734466	11735039	LQ.DEL.nano.chr1:11734466-11735039.1	1	0.88
chr1	11745961	11749644	LQ.DEL.nano.chr1:11745961-11749644.1	1	1.0625
chr1	11813041	11817693	LQ.DEL.nano.chr1:11813041-11817693.1	1	1.04082
chr1	11867595	11868476	LQ.DEL.nano.chr1:11867595-11868476.1	1	0.964912
chr1	11868516	11870330	LQ.DEL.nano.chr1:11868516-11870330.1	1	0.982456
chr1	12019024	12022256	LQ.DEL.nano.chr1:12019024-12022256.1	1	1.04167
chr1	12049349	12053613	LQ.DEL.nano.chr1:12049349-12053613.1	1	0.980769
chr1	12070603	12072828	LQ.DEL.nano.chr1:12070603-12072828.1	1	0.892857
chr1	12081069	12084438	LQ.DEL.nano.chr1:12081069-12084438.2	1	0.916667
chr1	12109516	12112679	LQ.DEL.nano.chr1:12109516-12112679.1	1	1
chr1	12140975	12144809	LQ.DEL.nano.chr1:12140975-12144809.1	1	1.01961
chr1	12167293	12171086	LQ.DEL.nano.chr1:12167293-12171086.1	1	0.979592
chr1	12171938	12175768	LQ.DEL.nano.chr1:12171938-12175768.1	1	0.98
chr1	12196637	12200213	LQ.DEL.nano.chr1:12196637-12200213.1	1	1.0625
chr1	12203562	12207087	LQ.DEL.nano.chr1:12203562-12207087.1	1	0.916667
chr1	12234101	12237903	LQ.DEL.nano.chr1:12234101-12237903.1	1	1.02128
chr1	12264749	12268154	LQ.DEL.nano.chr1:12264749-12268154.1	1	1.02273
chr1	12273440	12277450	LQ.DEL.nano.chr1:12273440-12277450.1	1	0.942308
chr1	12295441	12298142	LQ.DEL.nano.chr1:12295441-12298142.1	1	0.913793
chr1	12308295	12312304	LQ.DEL.nano.chr1:12308295-12312304.1	1	1.0625
chr1	12324360	12328049	LQ.DEL.nano.chr1:12324360-12328049.1	1	0.966102
chr1	12342773	12346627	LQ.DEL.nano.chr1:12342773-12346627.1	1	0.982143
chr1	12354726	12355777	LQ.DEL.nano.chr1:12354726-12355777.1	1	0.910714
chr1	12377181	12380990	LQ.DEL.nano.chr1:12377181-12380990.1	1	0.929825
chr1	12411401	12414403	LQ.DEL.nano.chr1:12411401-12414403.1	1	0.847458
chr1	12444007	12448038	LQ.DEL.nano.chr1:12444007-12448038.1	1	0.947368
chr1	12478931	12482878	LQ.DEL.nano.chr1:12478931-12482878.1	1	0.982143
chr1	12486317	12490476	LQ.DEL.nano.chr1:12486317-12490476.1	1	0.980769
chr1	12495286	12499696	LQ.DEL.nano.chr1:12495286-12499696.1	1	0.927273
chr1	12512968	12517286	LQ.DEL.nano.chr1:12512968-12517286.1	1	1
chr1	12533347	12537708	LQ.DEL.nano.chr1:12533347-12537708.1	1	1.06
chr1	12547064	12550950	LQ.DEL.nano.chr1:12547064-12550950.1	1	0.945455
chr1	12571031	12574661	LQ.DEL.nano.chr1:12571031-12574661.1	1	1.01923
chr1	12580949	12584848	LQ.DEL.nano.chr1:12580949-12584848.1	1	1.125
chr1	12607311	12611600	LQ.DEL.nano.chr1:12607311-12611600.1	1	1
chr1	12615024	12619670	LQ.DEL.nano.chr1:12615024-12619670.1	1	0.979592
chr1	12649731	12653593	LQ.DEL.nano.chr1:12649731-12653593.1	1	1.02083
chr1	12687208	12690812	LQ.DEL.nano.chr1:12687208-12690812.1	1	1
chr1	12720379	12724019	LQ.DEL.nano.chr1:12720379-12724019.1	1	0.943396
chr1	12738242	12739671	LQ.DEL.nano.chr1:12738242-12739671.1	1	0.875
chr1	12739697	12740704	LQ.DEL.nano.chr1:12739697-12740704.1	1	0.958333
chr1	12805416	12809428	LQ.DEL.nano.chr1:12805416-12809428.1	1	0.980769
chr1	12838781	12842585	LQ.DEL.nano.chr1:12838781-12842585.1	1	0.983607
chr1	12853500	12854152	LQ.DEL.nano.chr1:12853500-12854152.1	1	1
chr1	12876433	12948520	LQ.DEL.pb_raw.chr1:12876433-12948520.3	1	0.835821
chr1	12890076	12894912	LQ.DEL.nano.chr1:12890076-12894912.1	1	1.38462
chr1	12899213	12904048	LQ.DEL.nano.chr1:12899213-12904048.1	1	1.2381
chr1	12932085	12936978	LQ.DEL.nano.chr1:12932085-12936978.1	1	1.2
chr1	12941992	12946257	LQ.DEL.nano.chr1:12941992-12946257.1	1	1.09259
chr1	13180987	13181864	LQ.DEL.pb_raw.chr1:13180987-13181864.1	6	0.76
chr1	13180990	13181874	LQ.DEL.consensus.chr1:13180990-13181874.1	30	0.746667
chr1	13180991	13181867	LQ.DEL.pb_polished.chr1:13180991-13181867.1	9	0.76
chr1	13779717	13780275	LQ.DEL.nano.chr1:13779717-13780275.1	1	1.58333
chr1	13964258	13969051	LQ.DEL.nano.chr1:13964258-13969051.1	1	1.03922
chr1	13990882	13991763	LQ.DEL.nano.chr1:13990882-13991763.1	1	1
chr1	14004881	14009749	LQ.DEL.nano.chr1:14004881-14009749.1	1	1.01818
chr1	14043306	14043828	LQ.DEL.nano.chr1:14043306-14043828.1	1	0.894737
chr1	14043932	14045278	LQ.DEL.nano.chr1:14043932-14045278.1	1	0.896552
chr1	14060424	14061184	LQ.DEL.nano.chr1:14060424-14061184.1	1	0.907407
chr1	14064249	14066139	LQ.DEL.nano.chr1:14064249-14066139.1	1	1
chr1	14082221	14082785	LQ.DEL.nano.chr1:14082221-14082785.1	1	0.728814
chr1	14355131	14363401	LQ.DEL.nano.chr1:14355131-14363401.2	1	0.886792
chr1	14366446	14370921	LQ.DEL.nano.chr1:14366446-14370921.1	1	1.07692
chr1	14377167	14381815	LQ.DEL.nano.chr1:14377167-14381815.1	1	0.894737
chr1	14390918	14398625	LQ.DEL.nano.chr1:14390918-14398625.2	1	0.96
chr1	14401557	14405565	LQ.DEL.nano.chr1:14401557-14405565.1	1	0.901961
chr1	14421171	14424739	LQ.DEL.nano.chr1:14421171-14424739.1	1	0.925926
chr1	14433192	14438701	LQ.DEL.nano.chr1:14433192-14438701.2	1	1.02083
chr1	14451973	14455499	LQ.DEL.nano.chr1:14451973-14455499.1	1	1.04082
chr1	14468753	14476945	LQ.DEL.nano.chr1:14468753-14476945.2	1	0.909091
chr1	14502017	14505889	LQ.DEL.nano.chr1:14502017-14505889.1	1	0.909091
chr1	14507366	14515044	LQ.DEL.nano.chr1:14507366-14515044.2	1	0.924528
chr1	14535376	14539294	LQ.DEL.nano.chr1:14535376-14539294.1	1	1.06122
chr1	14548637	14553210	LQ.DEL.nano.chr1:14548637-14553210.1	1	0.912281
chr1	14562631	14563899	LQ.DEL.nano.chr1:14562631-14563899.1	1	0.945455
chr1	14564151	14565467	LQ.DEL.nano.chr1:14564151-14565467.1	1	1.06
chr1	14565524	14566266	LQ.DEL.nano.chr1:14565524-14566266.1	1	0.94
chr1	14569141	14572919	LQ.DEL.nano.chr1:14569141-14572919.1	1	0.859649
chr1	14576204	14580990	LQ.DEL.nano.chr1:14576204-14580990.1	1	1
chr1	14587053	14591620	LQ.DEL.nano.chr1:14587053-14591620.1	1	1.04082
chr1	14616583	14621316	LQ.DEL.nano.chr1:14616583-14621316.1	1	0.96
chr1	14626344	14630877	LQ.DEL.nano.chr1:14626344-14630877.1	1	0.980392
chr1	14639511	14640319	LQ.DEL.nano.chr1:14639511-14640319.1	1	0.962264
chr1	14664906	14669353	LQ.DEL.nano.chr1:14664906-14669353.1	1	1.04082
chr1	14703154	14707617	LQ.DEL.nano.chr1:14703154-14707617.1	1	1.02
chr1	14747432	14747998	LQ.DEL.nano.chr1:14747432-14747998.1	1	1.02222
chr1	14750350	14754585	LQ.DEL.nano.chr1:14750350-14754585.1	1	0.907407
chr1	14787507	14791749	LQ.DEL.nano.chr1:14787507-14791749.1	1	1.02
chr1	14823015	14831408	LQ.DEL.nano.chr1:14823015-14831408.3	1	0.942308
chr1	14891039	14891793	LQ.DEL.nano.chr1:14891039-14891793.1	1	1.125
chr1	14915931	14916992	LQ.DEL.nano.chr1:14915931-14916992.1	1	0.836735
chr1	14918200	14920197	LQ.DEL.nano.chr1:14918200-14920197.1	1	0.851852
chr1	14920225	14922261	LQ.DEL.nano.chr1:14920225-14922261.1	1	1
chr1	14952511	14956295	LQ.DEL.nano.chr1:14952511-14956295.1	1	0.979167
chr1	14964437	14966855	LQ.DEL.nano.chr1:14964437-14966855.1	1	1.02128
chr1	15004570	15006790	LQ.DEL.nano.chr1:15004570-15006790.1	1	0.941176
chr1	15142343	15143198	LQ.DEL.nano.chr1:15142343-15143198.1	1	1.03922
chr1	15340449	15346119	LQ.DEL.nano.chr1:15340449-15346119.1	1	1.02041
chr1	15523882	15528156	LQ.DEL.nano.chr1:15523882-15528156.1	1	0.938776
chr1	15751694	15752301	LQ.DEL.nano.chr1:15751694-15752301.1	1	0.923077
chr1	15796522	15815809	LQ.DEL.pb_raw.chr1:15796522-15815809.1	1	0.980769
chr1	15848961	15853956	LQ.DEL.nano.chr1:15848961-15853956.1	1	0.862069
chr1	15854231	15855689	LQ.DEL.nano.chr1:15854231-15855689.1	1	0.929825
chr1	15868204	15868893	LQ.DEL.nano.chr1:15868204-15868893.1	1	1.03774
chr1	15891770	15893919	LQ.DEL.nano.chr1:15891770-15893919.1	1	0.961538
chr1	15893931	15896420	LQ.DEL.nano.chr1:15893931-15896420.1	1	1.1
chr1	15898489	15899207	LQ.DEL.nano.chr1:15898489-15899207.1	1	0.849057
chr1	16093651	16094224	LQ.DEL.nano.chr1:16093651-16094224.1	1	0.840909
chr1	16102542	16104647	LQ.DEL.nano.chr1:16102542-16104647.1	1	0.94
chr1	16105450	16108505	LQ.DEL.nano.chr1:16105450-16108505.1	1	0.980392
chr1	16121867	16124255	LQ.DEL.nano.chr1:16121867-16124255.2	1	1.04082
chr1	16129636	16130216	LQ.DEL.nano.chr1:16129636-16130216.1	1	1.02128
chr1	16141555	16143935	LQ.DEL.nano.chr1:16141555-16143935.1	1	1.1
chr1	16151944	16153075	LQ.DEL.nano.chr1:16151944-16153075.1	1	0.709677
chr1	16205593	16206109	LQ.DEL.nano.chr1:16205593-16206109.1	1	1.01961
chr1	16206140	16206800	LQ.DEL.nano.chr1:16206140-16206800.1	1	0.924528
chr1	16206821	16208460	LQ.DEL.nano.chr1:16206821-16208460.1	1	1.12
chr1	16227472	16231738	LQ.DEL.nano.chr1:16227472-16231738.1	1	0.981818
chr1	16264202	16267744	LQ.DEL.nano.chr1:16264202-16267744.1	1	1.06122
chr1	16276285	16279747	LQ.DEL.nano.chr1:16276285-16279747.1	1	0.941176
chr1	16300103	16304513	LQ.DEL.nano.chr1:16300103-16304513.1	1	0.924528
chr1	16313062	16317087	LQ.DEL.nano.chr1:16313062-16317087.1	1	0.979167
chr1	16333695	16337923	LQ.DEL.nano.chr1:16333695-16337923.1	1	1.02041
chr1	16349278	16349827	LQ.DEL.nano.chr1:16349278-16349827.1	1	1.08696
chr1	16361935	16387606	LQ.DEL.pb_raw.chr1:16361935-16387606.4	1	0.977778
chr1	16369766	16373961	LQ.DEL.nano.chr1:16369766-16373961.1	1	1.02381
chr1	16520139	16522291	LQ.DEL.nano.chr1:16520139-16522291.1	1	1.04348
chr1	16581866	16587017	LQ.DEL.nano.chr1:16581866-16587017.1	1	0.981481
chr1	16621048	16625608	LQ.DEL.nano.chr1:16621048-16625608.1	1	1.05882
chr1	16628970	16631211	LQ.DEL.nano.chr1:16628970-16631211.1	1	0.961538
chr1	16778887	16782764	LQ.DEL.nano.chr1:16778887-16782764.1	1	0.924528
chr1	16812918	16817544	LQ.DEL.nano.chr1:16812918-16817544.1	1	0.96
chr1	16835566	16988245	LQ.DEL.consensus.chr1:16835566-16988245.3	5	1.09677
chr1	16847857	16851883	LQ.DEL.nano.chr1:16847857-16851883.1	1	1
chr1	16904496	16913036	LQ.DEL.nano.chr1:16904496-16913036.1	1	1.07
chr1	16905962	16913340	LQ.DEL.pb_raw.chr1:16905962-16913340.2	1	0.778689
chr1	16910172	16916477	LQ.DEL.pb_polished.chr1:16910172-16916477.1	1	1.03409
chr1	16922211	16922934	LQ.DEL.pb_raw.chr1:16922211-16922934.1	1	0.726891
chr1	16940437	16947680	LQ.DEL.nano.chr1:16940437-16947680.8	1	0.702703
chr1	16949964	16953490	LQ.DEL.nano.chr1:16949964-16953490.1	1	0.938967
chr1	16955618	16959742	LQ.DEL.nano.chr1:16955618-16959742.1	1	0.943396
chr1	16961048	16961891	LQ.DEL.nano.chr1:16961048-16961891.1	1	0.968182
chr1	16972909	16978075	LQ.DEL.nano.chr1:16972909-16978075.2	1	0.935673
chr1	16992172	17068176	LQ.DEL.consensus.chr1:16992172-17068176.1	5	81
chr1	17000102	17060547	LQ.DEL.pb_raw.chr1:17000102-17060547.1	2	22
chr1	17027017	17030342	LQ.DEL.nano.chr1:17027017-17030342.1	1	0.931035
chr1	17032057	17036296	LQ.DEL.nano.chr1:17032057-17036296.1	1	1.04545
chr1	17041351	17042575	LQ.DEL.nano.chr1:17041351-17042575.1	1	1.09302
chr1	17043112	17044720	LQ.DEL.nano.chr1:17043112-17044720.1	1	0.948454
chr1	17071432	17073196	LQ.DEL.consensus.chr1:17071432-17073196.1	15	1.45455
chr1	17071441	17073204	LQ.DEL.pb_raw.chr1:17071441-17073204.1	2	1.45455
chr1	17071445	17073208	LQ.DEL.nano.chr1:17071445-17073208.3	2	1.33333
chr1	17226979	17227607	LQ.DEL.consensus.chr1:17226979-17227607.1	10	0.852459
chr1	17227048	17227690	LQ.DEL.nano.chr1:17227048-17227690.1	1	0.881356
chr1	17238576	17239218	LQ.DEL.nano.chr1:17238576-17239218.1	1	0.857143
chr1	17522380	17526070	LQ.DEL.nano.chr1:17522380-17526070.1	1	0.960784
chr1	17637337	17641115	LQ.DEL.nano.chr1:17637337-17641115.1	1	0.94
chr1	17877920	17880413	LQ.DEL.pb_raw.chr1:17877920-17880413.1	1	1.02174
chr1	17899249	17900862	LQ.DEL.nano.chr1:17899249-17900862.1	1	0.914894
chr1	17900948	17903903	LQ.DEL.nano.chr1:17900948-17903903.1	1	0.93617
chr1	17946691	17947283	LQ.DEL.nano.chr1:17946691-17947283.1	1	0.833333
chr1	17969544	17972058	LQ.DEL.nano.chr1:17969544-17972058.1	1	1.02174
chr1	18031197	18036421	LQ.DEL.nano.chr1:18031197-18036421.1	1	1.06522
chr1	18059560	18060326	LQ.DEL.pb_raw.chr1:18059560-18060326.1	1	0.978261
chr1	18073799	18078584	LQ.DEL.nano.chr1:18073799-18078584.1	1	0.980769
chr1	18115711	18123066	LQ.DEL.nano.chr1:18115711-18123066.2	1	0.942308
chr1	18455660	18459804	LQ.DEL.nano.chr1:18455660-18459804.1	1	1
chr1	18482868	18487793	LQ.DEL.nano.chr1:18482868-18487793.1	1	0.979167
chr1	18508406	18516997	LQ.DEL.nano.chr1:18508406-18516997.2	1	1.02083
chr1	18546172	18552967	LQ.DEL.nano.chr1:18546172-18552967.2	1	0.921569
chr1	18605514	18607201	LQ.DEL.nano.chr1:18605514-18607201.1	1	1.19048
chr1	18640642	18645900	LQ.DEL.nano.chr1:18640642-18645900.1	1	1.02128
chr1	18708266	18712882	LQ.DEL.nano.chr1:18708266-18712882.1	1	0.956522
chr1	18922076	18926589	LQ.DEL.nano.chr1:18922076-18926589.1	1	1.1087
chr1	18927713	18933026	LQ.DEL.pb_raw.chr1:18927713-18933026.1	1	1
chr1	18958834	18963278	LQ.DEL.nano.chr1:18958834-18963278.1	1	1.09756
chr1	18996326	19000389	LQ.DEL.nano.chr1:18996326-19000389.1	1	1
chr1	19033508	19037865	LQ.DEL.nano.chr1:19033508-19037865.1	1	1.04255
chr1	19052930	19053782	LQ.DEL.nano.chr1:19052930-19053782.1	1	1.13953
chr1	19088810	19092403	LQ.DEL.nano.chr1:19088810-19092403.1	1	1.08
chr1	19180029	19183886	LQ.DEL.nano.chr1:19180029-19183886.1	1	1.02083
chr1	19242106	19242623	LQ.DEL.nano.chr1:19242106-19242623.1	1	1.04082
chr1	19242696	19244101	LQ.DEL.nano.chr1:19242696-19244101.1	1	1.06383
chr1	19460938	19469589	LQ.DEL.nano.chr1:19460938-19469589.1	1	1.03922
chr1	19513153	19516957	LQ.DEL.nano.chr1:19513153-19516957.1	1	0.962264
chr1	19516992	19517507	LQ.DEL.nano.chr1:19516992-19517507.1	1	1.07843
chr1	19557259	19564895	LQ.DEL.nano.chr1:19557259-19564895.4	1	0.923077
chr1	19595457	19597494	LQ.DEL.nano.chr1:19595457-19597494.1	1	1.04545
chr1	19597064	19612503	LQ.DEL.pb_raw.chr1:19597064-19612503.1	1	1.04167
chr1	19597515	19598150	LQ.DEL.nano.chr1:19597515-19598150.1	1	0.816327
chr1	19606773	19610962	LQ.DEL.nano.chr1:19606773-19610962.1	1	0.943396
chr1	19621856	19624946	LQ.DEL.nano.chr1:19621856-19624946.1	1	0.918367
chr1	19645089	19646024	LQ.DEL.nano.chr1:19645089-19646024.1	1	1.06667
chr1	19651921	19656348	LQ.DEL.nano.chr1:19651921-19656348.1	1	0.956522
chr1	19681568	19684022	LQ.DEL.nano.chr1:19681568-19684022.1	1	0.96
chr1	19816880	19821717	LQ.DEL.nano.chr1:19816880-19821717.1	1	1.08889
chr1	19856227	19861972	LQ.DEL.nano.chr1:19856227-19861972.2	1	0.901961
chr1	19879188	19881605	LQ.DEL.nano.chr1:19879188-19881605.1	1	1.04167
chr1	19918533	19920019	LQ.DEL.nano.chr1:19918533-19920019.1	1	1.05882
chr1	19935087	19938943	LQ.DEL.nano.chr1:19935087-19938943.1	1	0.87037
chr1	19949707	19951515	LQ.DEL.nano.chr1:19949707-19951515.1	1	0.892857
chr1	19951534	19952550	LQ.DEL.nano.chr1:19951534-19952550.1	1	1.06
chr1	19989990	19992197	LQ.DEL.nano.chr1:19989990-19992197.1	1	0.893617
chr1	20063735	20065240	LQ.DEL.nano.chr1:20063735-20065240.1	1	0.839286
chr1	20066145	20068357	LQ.DEL.nano.chr1:20066145-20068357.1	1	0.833333
chr1	20143756	20148367	LQ.DEL.nano.chr1:20143756-20148367.1	1	0.90566
chr1	20149533	20150475	LQ.DEL.nano.chr1:20149533-20150475.1	1	0.890909
chr1	20179294	20183539	LQ.DEL.nano.chr1:20179294-20183539.1	1	0.928571
chr1	20215635	20219875	LQ.DEL.nano.chr1:20215635-20219875.1	1	0.866667
chr1	20233106	20236174	LQ.DEL.nano.chr1:20233106-20236174.1	1	0.877193
chr1	20236221	20237807	LQ.DEL.nano.chr1:20236221-20237807.1	1	1.1
chr1	20251204	20255045	LQ.DEL.nano.chr1:20251204-20255045.1	1	1.10417
chr1	20260280	20261943	LQ.DEL.nano.chr1:20260280-20261943.1	1	0.87037
chr1	20286371	20290301	LQ.DEL.nano.chr1:20286371-20290301.1	1	0.918367
chr1	20321770	20325978	LQ.DEL.nano.chr1:20321770-20325978.1	1	1.04
chr1	20331202	20336574	LQ.DEL.nano.chr1:20331202-20336574.1	1	1
chr1	20332763	20334539	LQ.DEL.pb_raw.chr1:20332763-20334539.1	1	1.0625
chr1	20347320	20348562	LQ.DEL.pb_raw.chr1:20347320-20348562.1	1	1.13725
chr1	20357605	20361880	LQ.DEL.nano.chr1:20357605-20361880.1	1	0.980769
chr1	20374790	20379547	LQ.DEL.nano.chr1:20374790-20379547.1	1	0.949153
chr1	20393722	20397838	LQ.DEL.nano.chr1:20393722-20397838.1	1	0.943396
chr1	20415813	20420765	LQ.DEL.nano.chr1:20415813-20420765.1	1	1.04082
chr1	20429564	20433645	LQ.DEL.nano.chr1:20429564-20433645.1	1	0.943396
chr1	20457464	20461863	LQ.DEL.nano.chr1:20457464-20461863.1	1	1.05882
chr1	20474444	20479196	LQ.DEL.nano.chr1:20474444-20479196.1	1	0.978261
chr1	20497221	20501567	LQ.DEL.nano.chr1:20497221-20501567.1	1	0.958333
chr1	20515787	20521560	LQ.DEL.nano.chr1:20515787-20521560.1	1	1
chr1	20557539	20560001	LQ.DEL.nano.chr1:20557539-20560001.1	1	1.14583
chr1	20560022	20562397	LQ.DEL.nano.chr1:20560022-20562397.1	1	0.980392
chr1	20731911	20735099	LQ.DEL.nano.chr1:20731911-20735099.1	1	1.06383
chr1	20889200	20893059	LQ.DEL.nano.chr1:20889200-20893059.1	1	1.02
chr1	20908229	20912455	LQ.DEL.nano.chr1:20908229-20912455.1	1	0.980769
chr1	20923459	20927300	LQ.DEL.nano.chr1:20923459-20927300.1	1	0.96
chr1	20945711	20947110	LQ.DEL.nano.chr1:20945711-20947110.1	1	1.15217
chr1	20948044	20949114	LQ.DEL.nano.chr1:20948044-20949114.1	1	0.976744
chr1	20957441	20961099	LQ.DEL.nano.chr1:20957441-20961099.1	1	1.06122
chr1	20983059	20987424	LQ.DEL.nano.chr1:20983059-20987424.1	1	1.1087
chr1	20991126	20995102	LQ.DEL.nano.chr1:20991126-20995102.1	1	1.02128
chr1	21013766	21014840	LQ.DEL.nano.chr1:21013766-21014840.1	1	1.04255
chr1	21020509	21028860	LQ.DEL.nano.chr1:21020509-21028860.4	1	0.916667
chr1	21059064	21063529	LQ.DEL.nano.chr1:21059064-21063529.1	1	1.06667
chr1	21094187	21098148	LQ.DEL.nano.chr1:21094187-21098148.1	1	0.912281
chr1	21099690	21101636	LQ.DEL.nano.chr1:21099690-21101636.1	1	1.03922
chr1	21128270	21132298	LQ.DEL.nano.chr1:21128270-21132298.1	1	1.03774
chr1	21133088	21137419	LQ.DEL.nano.chr1:21133088-21137419.1	1	0.943396
chr1	21161974	21167064	LQ.DEL.nano.chr1:21161974-21167064.1	1	1
chr1	21174925	21179842	LQ.DEL.nano.chr1:21174925-21179842.1	1	0.945455
chr1	21181968	21183596	LQ.DEL.nano.chr1:21181968-21183596.1	1	0.944444
chr1	21218739	21224189	LQ.DEL.nano.chr1:21218739-21224189.1	1	0.932203
chr1	21261509	21266495	LQ.DEL.nano.chr1:21261509-21266495.1	1	0.948276
chr1	21274809	21279171	LQ.DEL.nano.chr1:21274809-21279171.1	1	0.948276
chr1	21531768	21535214	LQ.DEL.nano.chr1:21531768-21535214.1	1	1.08
chr1	21561266	21562801	LQ.DEL.nano.chr1:21561266-21562801.1	1	0.961538
chr1	21562904	21563668	LQ.DEL.nano.chr1:21562904-21563668.1	1	0.980392
chr1	21591089	21594438	LQ.DEL.nano.chr1:21591089-21594438.1	1	1.12766
chr1	21611298	21612201	LQ.DEL.nano.chr1:21611298-21612201.1	1	1.02041
chr1	21620476	21622613	LQ.DEL.nano.chr1:21620476-21622613.1	1	0.909091
chr1	21622648	21623797	LQ.DEL.nano.chr1:21622648-21623797.1	1	1.14286
chr1	21625093	21629065	LQ.DEL.nano.chr1:21625093-21629065.1	1	1
chr1	21634545	21636662	LQ.DEL.nano.chr1:21634545-21636662.1	1	1.06667
chr1	21648976	21652368	LQ.DEL.nano.chr1:21648976-21652368.1	1	1
chr1	21653015	21655084	LQ.DEL.nano.chr1:21653015-21655084.1	1	1.04545
chr1	21658095	21659358	LQ.DEL.nano.chr1:21658095-21659358.1	1	0.933333
chr1	21660742	21664853	LQ.DEL.nano.chr1:21660742-21664853.1	1	1.02174
chr1	21669469	21673807	LQ.DEL.nano.chr1:21669469-21673807.2	1	0.754717
chr1	21677927	21681338	LQ.DEL.nano.chr1:21677927-21681338.1	1	1.04167
chr1	21689654	21691749	LQ.DEL.nano.chr1:21689654-21691749.1	1	0.92
chr1	21695758	21699784	LQ.DEL.nano.chr1:21695758-21699784.1	1	1
chr1	21704443	21711437	LQ.DEL.nano.chr1:21704443-21711437.4	1	0.886792
chr1	21727117	21729390	LQ.DEL.nano.chr1:21727117-21729390.1	1	1.07843
chr1	21773996	21778068	LQ.DEL.nano.chr1:21773996-21778068.1	1	0.980769
chr1	21847518	21848049	LQ.DEL.nano.chr1:21847518-21848049.1	1	0.93617
chr1	21955307	21957530	LQ.DEL.nano.chr1:21955307-21957530.1	1	1.1087
chr1	21988890	21989514	LQ.DEL.nano.chr1:21988890-21989514.1	1	1.01923
chr1	22004744	22007227	LQ.DEL.nano.chr1:22004744-22007227.1	1	1.11765
chr1	22025837	22030269	LQ.DEL.nano.chr1:22025837-22030269.2	1	0.945455
chr1	22043493	22053530	LQ.DEL.nano.chr1:22043493-22053530.3	1	0.962963
chr1	22057488	22061139	LQ.DEL.nano.chr1:22057488-22061139.1	1	1.03846
chr1	22074016	22076787	LQ.DEL.nano.chr1:22074016-22076787.1	1	1.03922
chr1	22085044	22089949	LQ.DEL.nano.chr1:22085044-22089949.1	1	1.10417
chr1	22097281	22098755	LQ.DEL.nano.chr1:22097281-22098755.1	1	0.9375
chr1	22098774	22100144	LQ.DEL.nano.chr1:22098774-22100144.1	1	1.06
chr1	22127406	22131788	LQ.DEL.nano.chr1:22127406-22131788.1	1	1.02
chr1	22168423	22170437	LQ.DEL.nano.chr1:22168423-22170437.1	1	0.893617
chr1	22170448	22173306	LQ.DEL.nano.chr1:22170448-22173306.1	1	1.15909
chr1	22209901	22210844	LQ.DEL.nano.chr1:22209901-22210844.1	1	1
chr1	22210873	22214768	LQ.DEL.nano.chr1:22210873-22214768.1	1	0.913043
chr1	22251074	22256251	LQ.DEL.nano.chr1:22251074-22256251.1	1	1.06667
chr1	22293851	22341594	LQ.DEL.pb_raw.chr1:22293851-22341594.6	1	0.882353
chr1	22294417	22341526	LQ.DEL.pb_polished.chr1:22294417-22341526.4	1	0.978261
chr1	22368379	22368979	LQ.DEL.nano.chr1:22368379-22368979.1	1	0.928571
chr1	22380271	22384436	LQ.DEL.nano.chr1:22380271-22384436.1	1	1.06522
chr1	22414740	22415278	LQ.DEL.nano.chr1:22414740-22415278.1	1	1.0678
chr1	22529449	22531705	LQ.DEL.nano.chr1:22529449-22531705.1	1	1.0625
chr1	22648926	22652491	LQ.DEL.nano.chr1:22648926-22652491.1	1	1.04348
chr1	22686483	22691221	LQ.DEL.nano.chr1:22686483-22691221.1	1	0.923077
chr1	22726680	22735312	LQ.DEL.nano.chr1:22726680-22735312.1	1	0.924528
chr1	22764275	22768963	LQ.DEL.nano.chr1:22764275-22768963.1	1	0.964286
chr1	22770469	22775196	LQ.DEL.nano.chr1:22770469-22775196.1	1	0.961538
chr1	22804797	22806458	LQ.DEL.nano.chr1:22804797-22806458.1	1	1.16
chr1	22810511	22815260	LQ.DEL.nano.chr1:22810511-22815260.1	1	1.05882
chr1	22850735	22855289	LQ.DEL.nano.chr1:22850735-22855289.1	1	0.944444
chr1	22870815	22874334	LQ.DEL.nano.chr1:22870815-22874334.1	1	1.14634
chr1	22906802	22910043	LQ.DEL.nano.chr1:22906802-22910043.1	1	0.921569
chr1	22935137	22936151	LQ.DEL.nano.chr1:22935137-22936151.1	1	0.96
chr1	22938840	22942771	LQ.DEL.nano.chr1:22938840-22942771.1	1	0.865385
chr1	22944182	22947553	LQ.DEL.nano.chr1:22944182-22947553.1	1	0.886792
chr1	22973814	22977795	LQ.DEL.nano.chr1:22973814-22977795.1	1	0.90566
chr1	22981621	22985045	LQ.DEL.nano.chr1:22981621-22985045.1	1	1.15909
chr1	23008819	23012842	LQ.DEL.nano.chr1:23008819-23012842.1	1	0.921569
chr1	23042556	23043600	LQ.DEL.nano.chr1:23042556-23043600.1	1	0.792453
chr1	23043633	23048000	LQ.DEL.nano.chr1:23043633-23048000.2	1	0.87037
chr1	23241824	23243864	LQ.DEL.nano.chr1:23241824-23243864.1	1	0.826923
chr1	23296348	23299921	LQ.DEL.nano.chr1:23296348-23299921.1	1	1
chr1	23351792	23352663	LQ.DEL.nano.chr1:23351792-23352663.1	1	0.836364
chr1	23352686	23353811	LQ.DEL.nano.chr1:23352686-23353811.1	1	1.10204
chr1	23353841	23354343	LQ.DEL.nano.chr1:23353841-23354343.1	1	0.924528
chr1	23412865	23413640	LQ.DEL.nano.chr1:23412865-23413640.1	1	1.03571
chr1	23413653	23414630	LQ.DEL.nano.chr1:23413653-23414630.1	1	0.964912
chr1	23419529	23420194	LQ.DEL.nano.chr1:23419529-23420194.1	1	1.19149
chr1	23508057	23508613	LQ.DEL.nano.chr1:23508057-23508613.1	1	1.14286
chr1	23610310	23615883	LQ.DEL.nano.chr1:23610310-23615883.2	1	0.966102
chr1	23639676	23640379	LQ.DEL.nano.chr1:23639676-23640379.1	1	0.892308
chr1	23658318	23662398	LQ.DEL.nano.chr1:23658318-23662398.1	1	1.08511
chr1	23693655	23697081	LQ.DEL.nano.chr1:23693655-23697081.1	1	0.894737
chr1	23722168	23727507	LQ.DEL.nano.chr1:23722168-23727507.1	1	0.944444
chr1	23810878	23814100	LQ.DEL.nano.chr1:23810878-23814100.1	1	1.11364
chr1	23934416	23936761	LQ.DEL.nano.chr1:23934416-23936761.1	1	1.03922
chr1	23954919	23959835	LQ.DEL.nano.chr1:23954919-23959835.1	1	1.08696
chr1	23960850	23961432	LQ.DEL.nano.chr1:23960850-23961432.1	1	0.918367
chr1	23997082	24002168	LQ.DEL.nano.chr1:23997082-24002168.1	1	1.0566
chr1	24038468	24043507	LQ.DEL.nano.chr1:24038468-24043507.3	1	0.857143
chr1	24043565	24044072	LQ.DEL.nano.chr1:24043565-24044072.1	1	0.839286
chr1	24044511	24047362	LQ.DEL.nano.chr1:24044511-24047362.1	1	1.01961
chr1	24052550	24054777	LQ.DEL.nano.chr1:24052550-24054777.1	1	1.05769
chr1	24081030	24086408	LQ.DEL.nano.chr1:24081030-24086408.2	1	0.925926
chr1	24091269	24091936	LQ.DEL.nano.chr1:24091269-24091936.1	1	0.9375
chr1	24122333	24126951	LQ.DEL.nano.chr1:24122333-24126951.1	1	0.977778
chr1	24162952	24167729	LQ.DEL.nano.chr1:24162952-24167729.1	1	0.867925
chr1	24203890	24208848	LQ.DEL.nano.chr1:24203890-24208848.1	1	1
chr1	24243240	24248166	LQ.DEL.nano.chr1:24243240-24248166.1	1	0.943396
chr1	24346701	24351029	LQ.DEL.nano.chr1:24346701-24351029.1	1	1.06
chr1	24384438	24388947	LQ.DEL.nano.chr1:24384438-24388947.1	1	0.945455
chr1	24415887	24419351	LQ.DEL.nano.chr1:24415887-24419351.1	1	1.16279
chr1	24437769	24442252	LQ.DEL.nano.chr1:24437769-24442252.1	1	1.04167
chr1	24447043	24450723	LQ.DEL.nano.chr1:24447043-24450723.1	1	0.901961
chr1	24478703	24482148	LQ.DEL.nano.chr1:24478703-24482148.1	1	0.942308
chr1	24507885	24511493	LQ.DEL.nano.chr1:24507885-24511493.1	1	1.04082
chr1	24539452	24543077	LQ.DEL.nano.chr1:24539452-24543077.1	1	1.04651
chr1	24564125	24564887	LQ.DEL.nano.chr1:24564125-24564887.1	1	0.833333
chr1	24572086	24575607	LQ.DEL.nano.chr1:24572086-24575607.1	1	0.942308
chr1	24603914	24606201	LQ.DEL.nano.chr1:24603914-24606201.1	1	1
chr1	24606213	24607379	LQ.DEL.nano.chr1:24606213-24607379.1	1	1.125
chr1	24635632	24639307	LQ.DEL.nano.chr1:24635632-24639307.1	1	1.12766
chr1	24680533	24682764	LQ.DEL.nano.chr1:24680533-24682764.1	1	1.06383
chr1	24704671	24711601	LQ.DEL.nano.chr1:24704671-24711601.2	1	1
chr1	24755842	24759706	LQ.DEL.nano.chr1:24755842-24759706.1	1	1
chr1	24778367	24781797	LQ.DEL.nano.chr1:24778367-24781797.1	1	0.87037
chr1	24809542	24813015	LQ.DEL.nano.chr1:24809542-24813015.2	1	0.962264
chr1	24819196	24821397	LQ.DEL.nano.chr1:24819196-24821397.1	1	1.08
chr1	24840485	24843956	LQ.DEL.nano.chr1:24840485-24843956.1	1	0.909091
chr1	24871521	24875177	LQ.DEL.nano.chr1:24871521-24875177.1	1	0.981818
chr1	24972989	24973682	LQ.DEL.nano.chr1:24972989-24973682.1	1	1.11538
chr1	24975059	24977282	LQ.DEL.nano.chr1:24975059-24977282.1	1	1
chr1	24987350	24989691	LQ.DEL.nano.chr1:24987350-24989691.1	1	1
chr1	25008756	25011192	LQ.DEL.nano.chr1:25008756-25011192.1	1	1.08696
chr1	25030581	25032832	LQ.DEL.nano.chr1:25030581-25032832.1	1	0.958333
chr1	25052524	25054666	LQ.DEL.nano.chr1:25052524-25054666.1	1	1.10204
chr1	25066306	25067091	LQ.DEL.nano.chr1:25066306-25067091.1	1	0.907407
chr1	25068628	25069242	LQ.DEL.nano.chr1:25068628-25069242.1	1	0.890909
chr1	25287841	25288613	LQ.DEL.nano.chr1:25287841-25288613.1	1	1.06818
chr1	25288832	25289892	LQ.DEL.nano.chr1:25288832-25289892.1	1	0.921569
chr1	25432351	25434652	LQ.DEL.nano.chr1:25432351-25434652.1	1	1.15217
chr1	25471114	25473361	LQ.DEL.nano.chr1:25471114-25473361.1	1	1
chr1	25537565	25538211	LQ.DEL.pb_raw.chr1:25537565-25538211.1	1	1.08511
chr1	25590446	25660771	LQ.DEL.pb_polished.chr1:25590446-25660771.1	2	0.821429
chr1	25590924	25661250	LQ.DEL.consensus.chr1:25590924-25661250.1	5	0.793103
chr1	25606982	25609422	LQ.DEL.nano.chr1:25606982-25609422.1	1	1.08333
chr1	25609470	25610097	LQ.DEL.nano.chr1:25609470-25610097.1	1	0.78125
chr1	25714912	25716065	LQ.DEL.nano.chr1:25714912-25716065.1	1	1.08696
chr1	25717655	25718307	LQ.DEL.pb_polished.chr1:25717655-25718307.1	2	1.06122
chr1	25735452	25740216	LQ.DEL.nano.chr1:25735452-25740216.1	1	1.62963
chr1	25742609	25744193	LQ.DEL.nano.chr1:25742609-25744193.1	1	1.11111
chr1	25744268	25745087	LQ.DEL.nano.chr1:25744268-25745087.1	1	0.903846
chr1	25778208	25783937	LQ.DEL.nano.chr1:25778208-25783937.1	1	0.927273
chr1	25791698	25794085	LQ.DEL.nano.chr1:25791698-25794085.1	1	1.05882
chr1	25821613	25829046	LQ.DEL.nano.chr1:25821613-25829046.2	1	0.924528
chr1	25893216	25895580	LQ.DEL.nano.chr1:25893216-25895580.1	1	1.04348
chr1	25917053	25917624	LQ.DEL.nano.chr1:25917053-25917624.1	1	0.96
chr1	25933051	25938849	LQ.DEL.nano.chr1:25933051-25938849.2	1	0.964912
chr1	25955584	25956474	LQ.DEL.nano.chr1:25955584-25956474.1	1	1.13208
chr1	25962551	25968475	LQ.DEL.nano.chr1:25962551-25968475.1	1	1.11538
chr1	26070647	26077600	LQ.DEL.nano.chr1:26070647-26077600.2	1	0.94
chr1	26073176	26075126	LQ.DEL.pb_raw.chr1:26073176-26075126.1	1	0.918367
chr1	26094290	26094797	LQ.DEL.pb_raw.chr1:26094290-26094797.1	1	1.05405
chr1	26100492	26104434	LQ.DEL.nano.chr1:26100492-26104434.1	1	1.11111
chr1	26109660	26114081	LQ.DEL.nano.chr1:26109660-26114081.1	1	1.02041
chr1	26131911	26135920	LQ.DEL.nano.chr1:26131911-26135920.2	1	1.02222
chr1	26146965	26150982	LQ.DEL.nano.chr1:26146965-26150982.1	1	1
chr1	26157982	26158619	LQ.DEL.nano.chr1:26157982-26158619.1	1	1.09615
chr1	26163920	26167658	LQ.DEL.nano.chr1:26163920-26167658.1	1	1
chr1	26172324	26177988	LQ.DEL.nano.chr1:26172324-26177988.1	1	1
chr1	26184136	26188536	LQ.DEL.nano.chr1:26184136-26188536.1	1	0.978723
chr1	26195934	26198700	LQ.DEL.nano.chr1:26195934-26198700.1	1	1
chr1	26207407	26213628	LQ.DEL.nano.chr1:26207407-26213628.2	1	0.942308
chr1	26225615	26229592	LQ.DEL.nano.chr1:26225615-26229592.1	1	0.944444
chr1	26238019	26238588	LQ.DEL.pb_raw.chr1:26238019-26238588.1	2	1.08
chr1	26258101	26261765	LQ.DEL.nano.chr1:26258101-26261765.1	1	0.981481
chr1	26290694	26294824	LQ.DEL.nano.chr1:26290694-26294824.1	1	1.02041
chr1	26302674	26306780	LQ.DEL.nano.chr1:26302674-26306780.1	1	1.04
chr1	26310147	26310694	LQ.DEL.nano.chr1:26310147-26310694.1	1	1
chr1	26322588	26325756	LQ.DEL.nano.chr1:26322588-26325756.1	1	0.925926
chr1	26340154	26344707	LQ.DEL.nano.chr1:26340154-26344707.1	1	1.12245
chr1	26354006	26357570	LQ.DEL.nano.chr1:26354006-26357570.1	1	0.96
chr1	26360783	26361324	LQ.DEL.nano.chr1:26360783-26361324.1	1	0.979167
chr1	26378893	26383396	LQ.DEL.nano.chr1:26378893-26383396.1	1	0.960784
chr1	26385548	26389820	LQ.DEL.nano.chr1:26385548-26389820.1	1	0.942308
chr1	26417704	26422192	LQ.DEL.nano.chr1:26417704-26422192.1	1	0.945455
chr1	26456171	26460706	LQ.DEL.nano.chr1:26456171-26460706.1	1	0.961538
chr1	26494661	26498978	LQ.DEL.nano.chr1:26494661-26498978.1	1	0.980392
chr1	26548797	26550277	LQ.DEL.nano.chr1:26548797-26550277.1	1	0.909091
chr1	26805538	26810169	LQ.DEL.nano.chr1:26805538-26810169.1	1	1.06122
chr1	26845650	26850462	LQ.DEL.nano.chr1:26845650-26850462.1	1	1
chr1	26870082	26876456	LQ.DEL.consensus.chr1:26870082-26876456.1	5	1.04255
chr1	26932408	26933159	LQ.DEL.nano.chr1:26932408-26933159.1	1	0.943396
chr1	26934811	26935734	LQ.DEL.nano.chr1:26934811-26935734.1	1	1
chr1	26957618	26958151	LQ.DEL.pb_raw.chr1:26957618-26958151.1	1	0.792453
chr1	26969793	26972898	LQ.DEL.consensus.chr1:26969793-26972898.1	5	1.19048
chr1	27009800	27014442	LQ.DEL.nano.chr1:27009800-27014442.1	1	1.10638
chr1	27032692	27037988	LQ.DEL.nano.chr1:27032692-27037988.1	1	0.981132
chr1	27048682	27053090	LQ.DEL.nano.chr1:27048682-27053090.1	1	0.910714
chr1	27077923	27078537	LQ.DEL.nano.chr1:27077923-27078537.1	1	1.125
chr1	27135578	27136086	LQ.DEL.nano.chr1:27135578-27136086.1	1	1.03636
chr1	27192328	27196748	LQ.DEL.nano.chr1:27192328-27196748.1	1	1
chr1	27301565	27304980	LQ.DEL.nano.chr1:27301565-27304980.1	1	1.02041
chr1	27375299	27378685	LQ.DEL.nano.chr1:27375299-27378685.1	1	1.08696
chr1	27402934	27406358	LQ.DEL.nano.chr1:27402934-27406358.1	1	0.924528
chr1	27408790	27409297	LQ.DEL.nano.chr1:27408790-27409297.1	1	0.980769
chr1	27472427	27473604	LQ.DEL.nano.chr1:27472427-27473604.1	1	1.08163
chr1	27573082	27574128	LQ.DEL.nano.chr1:27573082-27574128.1	1	0.903846
chr1	27574897	27575990	LQ.DEL.nano.chr1:27574897-27575990.1	1	1.07692
chr1	27576007	27576785	LQ.DEL.nano.chr1:27576007-27576785.1	1	1
chr1	27679877	27680593	LQ.DEL.nano.chr1:27679877-27680593.1	1	1
chr1	27754386	27754945	LQ.DEL.nano.chr1:27754386-27754945.1	1	1.01786
chr1	27756583	27757415	LQ.DEL.nano.chr1:27756583-27757415.1	1	0.946429
chr1	27825571	27829105	LQ.DEL.nano.chr1:27825571-27829105.1	1	1.08696
chr1	27860322	27863540	LQ.DEL.nano.chr1:27860322-27863540.1	1	0.959184
chr1	27878021	27878576	LQ.DEL.nano.chr1:27878021-27878576.1	1	0.976744
chr1	27893723	27896826	LQ.DEL.nano.chr1:27893723-27896826.1	1	1
chr1	27927856	27931055	LQ.DEL.nano.chr1:27927856-27931055.1	1	0.764706
chr1	27939345	27943133	LQ.DEL.nano.chr1:27939345-27943133.1	1	0.903846
chr1	27961901	27964984	LQ.DEL.nano.chr1:27961901-27964984.1	1	1.0625
chr1	27974600	27979016	LQ.DEL.nano.chr1:27974600-27979016.1	1	0.963636
chr1	27981297	27987426	LQ.DEL.nano.chr1:27981297-27987426.2	1	0.979167
chr1	27996499	27999757	LQ.DEL.nano.chr1:27996499-27999757.1	1	0.981132
chr1	28022862	28026911	LQ.DEL.nano.chr1:28022862-28026911.1	1	1.0566
chr1	28031108	28034373	LQ.DEL.nano.chr1:28031108-28034373.1	1	1.01961
chr1	28065604	28071530	LQ.DEL.nano.chr1:28065604-28071530.2	1	0.912281
chr1	28103594	28107217	LQ.DEL.nano.chr1:28103594-28107217.1	1	0.932203
chr1	28140093	28143279	LQ.DEL.nano.chr1:28140093-28143279.1	1	1.13043
chr1	28169090	28171671	LQ.DEL.nano.chr1:28169090-28171671.1	1	0.888889
chr1	28174308	28177426	LQ.DEL.nano.chr1:28174308-28177426.1	1	0.962963
chr1	28207038	28210212	LQ.DEL.nano.chr1:28207038-28210212.1	1	1.0625
chr1	28212288	28214576	LQ.DEL.nano.chr1:28212288-28214576.1	1	1.02041
chr1	28216579	28217549	LQ.DEL.pb_raw.chr1:28216579-28217549.1	1	1.07018
chr1	28276466	28280606	LQ.DEL.nano.chr1:28276466-28280606.1	1	1.04082
chr1	28319015	28319995	LQ.DEL.nano.chr1:28319015-28319995.1	1	1.07547
chr1	28340122	28341842	LQ.DEL.nano.chr1:28340122-28341842.1	1	0.982143
chr1	28346210	28350610	LQ.DEL.nano.chr1:28346210-28350610.1	1	1.08
chr1	28416452	28420864	LQ.DEL.nano.chr1:28416452-28420864.1	1	1.03846
chr1	28455133	28459985	LQ.DEL.nano.chr1:28455133-28459985.2	1	1.08511
chr1	28544598	28548439	LQ.DEL.nano.chr1:28544598-28548439.1	1	0.981132
chr1	28560689	28564307	LQ.DEL.nano.chr1:28560689-28564307.1	1	0.907407
chr1	28577554	28581492	LQ.DEL.nano.chr1:28577554-28581492.1	1	0.890909
chr1	28641847	28642832	LQ.DEL.pb_raw.chr1:28641847-28642832.1	1	0.980392
chr1	28721525	28722080	LQ.DEL.pb_raw.chr1:28721525-28722080.1	1	0.92
chr1	28760059	28760994	LQ.DEL.nano.chr1:28760059-28760994.1	1	0.888889
chr1	28785131	28788834	LQ.DEL.nano.chr1:28785131-28788834.1	1	1.14894
chr1	28825240	28828854	LQ.DEL.nano.chr1:28825240-28828854.1	1	0.980769
chr1	29005457	29006944	LQ.DEL.nano.chr1:29005457-29006944.1	1	1.02041
chr1	29033456	29038988	LQ.DEL.nano.chr1:29033456-29038988.2	1	1.08696
chr1	29073931	29080816	LQ.DEL.nano.chr1:29073931-29080816.2	1	0.923077
chr1	29102600	29103558	LQ.DEL.pb_raw.chr1:29102600-29103558.1	1	0.907407
chr1	29118233	29125101	LQ.DEL.nano.chr1:29118233-29125101.2	1	0.941176
chr1	29250248	29253273	LQ.DEL.nano.chr1:29250248-29253273.1	1	0.964912
chr1	29259616	29263283	LQ.DEL.nano.chr1:29259616-29263283.1	1	0.928571
chr1	29263375	29264259	LQ.DEL.nano.chr1:29263375-29264259.1	1	1
chr1	29298755	29302295	LQ.DEL.nano.chr1:29298755-29302295.1	1	1.06
chr1	29338142	29341720	LQ.DEL.nano.chr1:29338142-29341720.1	1	1.07692
chr1	29407673	29409982	LQ.DEL.nano.chr1:29407673-29409982.1	1	1.01852
chr1	29417274	29420793	LQ.DEL.nano.chr1:29417274-29420793.1	1	1.08163
chr1	29421453	29424485	LQ.DEL.nano.chr1:29421453-29424485.1	1	1.03922
chr1	29446407	29449339	LQ.DEL.nano.chr1:29446407-29449339.1	1	0.957447
chr1	29455216	29456281	LQ.DEL.nano.chr1:29455216-29456281.1	1	0.921569
chr1	29456294	29460782	LQ.DEL.nano.chr1:29456294-29460782.2	1	0.959184
chr1	29496058	29500582	LQ.DEL.nano.chr1:29496058-29500582.2	1	0.818182
chr1	29534283	29537969	LQ.DEL.nano.chr1:29534283-29537969.1	1	0.96
chr1	29573565	29576637	LQ.DEL.nano.chr1:29573565-29576637.1	1	0.903846
chr1	29612041	29615620	LQ.DEL.nano.chr1:29612041-29615620.1	1	1.02041
chr1	29657728	29659738	LQ.DEL.nano.chr1:29657728-29659738.1	1	1.02041
chr1	29681773	29683055	LQ.DEL.nano.chr1:29681773-29683055.1	1	1.06522
chr1	29736723	29743886	LQ.DEL.nano.chr1:29736723-29743886.1	1	0.960784
chr1	29783474	29785822	LQ.DEL.nano.chr1:29783474-29785822.1	1	1.11364
chr1	29825767	29828993	LQ.DEL.nano.chr1:29825767-29828993.1	1	1.04348
chr1	29841158	29845376	LQ.DEL.pb_raw.chr1:29841158-29845376.1	1	0.9
chr1	29852991	29857983	LQ.DEL.pb_raw.chr1:29852991-29857983.1	1	1.10204
chr1	29853453	29858461	LQ.DEL.nano.chr1:29853453-29858461.1	1	1.08163
chr1	30044518	30047849	LQ.DEL.nano.chr1:30044518-30047849.1	1	1.08163
chr1	30066665	30069091	LQ.DEL.nano.chr1:30066665-30069091.1	1	0.979167
chr1	30144793	30147154	LQ.DEL.nano.chr1:30144793-30147154.1	1	0.92
chr1	30247455	30248059	LQ.DEL.nano.chr1:30247455-30248059.1	1	1.01887
chr1	30262939	30267260	LQ.DEL.nano.chr1:30262939-30267260.1	1	1
chr1	30296772	30300274	LQ.DEL.nano.chr1:30296772-30300274.1	1	1.04255
chr1	30320580	30321212	LQ.DEL.pb_raw.chr1:30320580-30321212.1	1	0.925926
chr1	30348796	30350397	LQ.DEL.nano.chr1:30348796-30350397.1	1	0.961538
chr1	30394952	30395864	LQ.DEL.nano.chr1:30394952-30395864.1	1	1.12766
chr1	30439572	30440401	LQ.DEL.nano.chr1:30439572-30440401.1	1	1.04082
chr1	30553754	30556281	LQ.DEL.nano.chr1:30553754-30556281.1	1	0.938776
chr1	30580667	30582434	LQ.DEL.nano.chr1:30580667-30582434.1	1	0.92
chr1	30582572	30583178	LQ.DEL.nano.chr1:30582572-30583178.1	1	1.02128
chr1	30874164	30878587	LQ.DEL.nano.chr1:30874164-30878587.1	1	1.08696
chr1	30924008	30925075	LQ.DEL.nano.chr1:30924008-30925075.1	1	0.98
chr1	30925111	30925748	LQ.DEL.nano.chr1:30925111-30925748.1	1	0.92
chr1	30951477	30955911	LQ.DEL.nano.chr1:30951477-30955911.1	1	0.959184
chr1	30988970	30993276	LQ.DEL.nano.chr1:30988970-30993276.1	1	1.1087
chr1	31026265	31030330	LQ.DEL.nano.chr1:31026265-31030330.2	1	1.16327
chr1	31058307	31062137	LQ.DEL.nano.chr1:31058307-31062137.1	1	0.894737
chr1	31064022	31068447	LQ.DEL.nano.chr1:31064022-31068447.1	1	0.95
chr1	31070196	31071723	LQ.DEL.nano.chr1:31070196-31071723.1	1	0.979167
chr1	31074531	31075220	LQ.DEL.nano.chr1:31074531-31075220.1	1	1.09091
chr1	31093532	31097586	LQ.DEL.nano.chr1:31093532-31097586.1	1	0.963636
chr1	31099361	31103608	LQ.DEL.nano.chr1:31099361-31103608.2	1	1
chr1	31103624	31106261	LQ.DEL.nano.chr1:31103624-31106261.1	1	0.961538
chr1	31127439	31130724	LQ.DEL.nano.chr1:31127439-31130724.1	1	1.13953
chr1	31136636	31142293	LQ.DEL.nano.chr1:31136636-31142293.3	1	0.959184
chr1	31151772	31155054	LQ.DEL.nano.chr1:31151772-31155054.1	1	0.960784
chr1	31161317	31163875	LQ.DEL.nano.chr1:31161317-31163875.1	1	0.960784
chr1	31163884	31165353	LQ.DEL.nano.chr1:31163884-31165353.1	1	1.10638
chr1	31177299	31180417	LQ.DEL.nano.chr1:31177299-31180417.1	1	1.02
chr1	31180434	31181663	LQ.DEL.nano.chr1:31180434-31181663.1	1	0.907407
chr1	31187971	31191496	LQ.DEL.nano.chr1:31187971-31191496.1	1	1
chr1	31225385	31233327	LQ.DEL.nano.chr1:31225385-31233327.2	1	0.981481
chr1	31268041	31272726	LQ.DEL.nano.chr1:31268041-31272726.1	1	0.942308
chr1	31307573	31312339	LQ.DEL.nano.chr1:31307573-31312339.1	1	0.942308
chr1	31336744	31338882	LQ.DEL.nano.chr1:31336744-31338882.1	1	1
chr1	31379019	31379890	LQ.DEL.nano.chr1:31379019-31379890.1	1	1.02174
chr1	31409126	31422553	LQ.DEL.pb_raw.chr1:31409126-31422553.2	1	1.03922
chr1	31414882	31415571	LQ.DEL.nano.chr1:31414882-31415571.1	1	0.903846
chr1	31429739	31430917	LQ.DEL.nano.chr1:31429739-31430917.2	1	0.964912
chr1	31498589	31499268	LQ.DEL.nano.chr1:31498589-31499268.1	1	0.932203
chr1	31499998	31500505	LQ.DEL.nano.chr1:31499998-31500505.1	1	1.07018
chr1	31639437	31640160	LQ.DEL.nano.chr1:31639437-31640160.1	1	1.04
chr1	31690189	31695098	LQ.DEL.nano.chr1:31690189-31695098.1	1	1.04348
chr1	31728217	31732487	LQ.DEL.nano.chr1:31728217-31732487.1	1	0.980392
chr1	31765493	31769786	LQ.DEL.nano.chr1:31765493-31769786.2	1	1.01961
chr1	31845154	31849251	LQ.DEL.nano.chr1:31845154-31849251.1	1	1
chr1	31851570	31860423	LQ.DEL.nano.chr1:31851570-31860423.1	1	0.888889
chr1	31877410	31884652	LQ.DEL.nano.chr1:31877410-31884652.2	1	1.02041
chr1	31893163	31895576	LQ.DEL.nano.chr1:31893163-31895576.1	1	0.864407
chr1	32000164	32003907	LQ.DEL.nano.chr1:32000164-32003907.1	1	0.890909
chr1	32011243	32014368	LQ.DEL.nano.chr1:32011243-32014368.1	1	0.849057
chr1	32040008	32046313	LQ.DEL.nano.chr1:32040008-32046313.2	1	1
chr1	32067534	32072520	LQ.DEL.nano.chr1:32067534-32072520.2	1	0.907407
chr1	32095900	32099805	LQ.DEL.nano.chr1:32095900-32099805.1	1	0.890909
chr1	32106764	32109414	LQ.DEL.nano.chr1:32106764-32109414.1	1	1.08
chr1	32114822	32115632	LQ.DEL.nano.chr1:32114822-32115632.1	1	1.07547
chr1	32125095	32128418	LQ.DEL.nano.chr1:32125095-32128418.1	1	1.02273
chr1	32143494	32146925	LQ.DEL.nano.chr1:32143494-32146925.1	1	0.854545
chr1	32150267	32156243	LQ.DEL.nano.chr1:32150267-32156243.2	1	1
chr1	32181337	32184485	LQ.DEL.nano.chr1:32181337-32184485.1	2	1.10638
chr1	32188985	32192433	LQ.DEL.nano.chr1:32188985-32192433.1	1	1.10204
chr1	32227710	32231073	LQ.DEL.nano.chr1:32227710-32231073.1	1	0.803922
chr1	32231112	32231691	LQ.DEL.nano.chr1:32231112-32231691.1	1	1.08163
chr1	32262259	32265243	LQ.DEL.nano.chr1:32262259-32265243.1	1	0.941176
chr1	32287678	32290833	LQ.DEL.nano.chr1:32287678-32290833.1	1	0.925926
chr1	32296059	32296755	LQ.DEL.nano.chr1:32296059-32296755.1	1	1.03846
chr1	32604720	32608745	LQ.DEL.nano.chr1:32604720-32608745.1	1	1.03704
chr1	32625656	32626227	LQ.DEL.nano.chr1:32625656-32626227.1	1	1.07273
chr1	32665450	32668510	LQ.DEL.nano.chr1:32665450-32668510.1	1	1.10417
chr1	32717186	32719454	LQ.DEL.nano.chr1:32717186-32719454.1	1	0.901961
chr1	32729718	32731647	LQ.DEL.nano.chr1:32729718-32731647.1	1	1.15909
chr1	32751912	32756667	LQ.DEL.nano.chr1:32751912-32756667.1	1	1.02
chr1	32983891	32987940	LQ.DEL.nano.chr1:32983891-32987940.1	1	1.03922
chr1	33072539	33076342	LQ.DEL.nano.chr1:33072539-33076342.1	1	0.925926
chr1	33138147	33139658	LQ.DEL.nano.chr1:33138147-33139658.1	1	1.09091
chr1	33224003	33224530	LQ.DEL.nano.chr1:33224003-33224530.1	1	1
chr1	33224593	33226147	LQ.DEL.nano.chr1:33224593-33226147.1	1	0.938776
chr1	33327570	33331677	LQ.DEL.nano.chr1:33327570-33331677.1	1	1
chr1	33362212	33366011	LQ.DEL.nano.chr1:33362212-33366011.1	1	1.13636
chr1	33395150	33399221	LQ.DEL.nano.chr1:33395150-33399221.1	1	1.05882
chr1	33429324	33433171	LQ.DEL.nano.chr1:33429324-33433171.1	1	0.958333
chr1	33436345	33436921	LQ.DEL.nano.chr1:33436345-33436921.1	2	0.9
chr1	33485484	33489244	LQ.DEL.nano.chr1:33485484-33489244.1	1	0.909091
chr1	33501877	33503644	LQ.DEL.nano.chr1:33501877-33503644.1	1	1.05882
chr1	33503653	33505646	LQ.DEL.nano.chr1:33503653-33505646.1	1	0.851852
chr1	33524852	33526982	LQ.DEL.nano.chr1:33524852-33526982.1	1	1.03922
chr1	33565288	33570146	LQ.DEL.nano.chr1:33565288-33570146.1	1	0.960784
chr1	33605034	33609693	LQ.DEL.nano.chr1:33605034-33609693.1	1	0.924528
chr1	33608027	33613352	LQ.DEL.pb_raw.chr1:33608027-33613352.1	1	0.962264
chr1	33782706	33784066	LQ.DEL.nano.chr1:33782706-33784066.1	1	1.2093
chr1	33999108	34002657	LQ.DEL.nano.chr1:33999108-34002657.1	1	0.979167
chr1	34030672	34034420	LQ.DEL.nano.chr1:34030672-34034420.1	1	0.981818
chr1	34269507	34274061	LQ.DEL.nano.chr1:34269507-34274061.1	1	1.04082
chr1	34478185	34483566	LQ.DEL.nano.chr1:34478185-34483566.1	1	1.02041
chr1	34527172	34530497	LQ.DEL.nano.chr1:34527172-34530497.1	1	1.17778
chr1	34551937	34552954	LQ.DEL.nano.chr1:34551937-34552954.1	1	1.02128
chr1	34556366	34558012	LQ.DEL.nano.chr1:34556366-34558012.1	1	1.35714
chr1	34558031	34562839	LQ.DEL.nano.chr1:34558031-34562839.2	1	0.733333
chr1	34577345	34578128	LQ.DEL.nano.chr1:34577345-34578128.1	1	0.945455
chr1	34593742	34597907	LQ.DEL.nano.chr1:34593742-34597907.1	1	0.957447
chr1	34623587	34624559	LQ.DEL.nano.chr1:34623587-34624559.1	1	1
chr1	34628927	34632799	LQ.DEL.nano.chr1:34628927-34632799.1	1	0.860465
chr1	34662725	34665776	LQ.DEL.nano.chr1:34662725-34665776.1	1	1.02083
chr1	34665807	34667388	LQ.DEL.nano.chr1:34665807-34667388.1	1	0.921569
chr1	34701924	34706726	LQ.DEL.nano.chr1:34701924-34706726.1	1	0.888889
chr1	34741377	34743663	LQ.DEL.nano.chr1:34741377-34743663.1	1	0.980769
chr1	34742796	34744325	LQ.DEL.pb_raw.chr1:34742796-34744325.1	1	1
chr1	34743682	34744449	LQ.DEL.nano.chr1:34743682-34744449.1	1	0.962264
chr1	34744464	34745919	LQ.DEL.nano.chr1:34744464-34745919.1	1	1.1
chr1	34772791	34777569	LQ.DEL.nano.chr1:34772791-34777569.1	1	1.16327
chr1	34781287	34785958	LQ.DEL.nano.chr1:34781287-34785958.1	1	0.927273
chr1	34793572	34795347	LQ.DEL.nano.chr1:34793572-34795347.1	1	1.06
chr1	34797431	34800318	LQ.DEL.pb_raw.chr1:34797431-34800318.1	1	0.818182
chr1	34820952	34825425	LQ.DEL.nano.chr1:34820952-34825425.1	1	0.94
chr1	34861102	34866406	LQ.DEL.nano.chr1:34861102-34866406.1	1	0.980392
chr1	34892000	34897429	LQ.DEL.nano.chr1:34892000-34897429.1	1	1.08889
chr1	34901778	34906523	LQ.DEL.nano.chr1:34901778-34906523.1	1	0.921569
chr1	34930559	34934712	LQ.DEL.nano.chr1:34930559-34934712.1	1	1.01961
chr1	34941559	34946030	LQ.DEL.nano.chr1:34941559-34946030.1	1	0.875
chr1	34948772	34951602	LQ.DEL.nano.chr1:34948772-34951602.1	1	1.04167
chr1	34968145	34973138	LQ.DEL.nano.chr1:34968145-34973138.1	1	0.962264
chr1	34981894	34986655	LQ.DEL.nano.chr1:34981894-34986655.1	1	1.14894
chr1	35058557	35059104	LQ.DEL.nano.chr1:35058557-35059104.1	1	0.961538
chr1	35067734	35068533	LQ.DEL.nano.chr1:35067734-35068533.1	1	1.06122
chr1	35143744	35144708	LQ.DEL.nano.chr1:35143744-35144708.1	1	1.13462
chr1	35286166	35288548	LQ.DEL.nano.chr1:35286166-35288548.1	1	0.982456
chr1	35288606	35289541	LQ.DEL.nano.chr1:35288606-35289541.1	1	0.962963
chr1	35384723	35389718	LQ.DEL.nano.chr1:35384723-35389718.1	1	1.06383
chr1	35390510	35391077	LQ.DEL.nano.chr1:35390510-35391077.1	1	0.916667
chr1	35446721	35451467	LQ.DEL.nano.chr1:35446721-35451467.1	1	0.94
chr1	35463539	35464260	LQ.DEL.nano.chr1:35463539-35464260.1	1	1.01961
chr1	35473799	35477688	LQ.DEL.nano.chr1:35473799-35477688.1	1	1
chr1	35657963	35661520	LQ.DEL.nano.chr1:35657963-35661520.1	1	0.956522
chr1	35696334	35699897	LQ.DEL.nano.chr1:35696334-35699897.1	1	0.981132
chr1	35735835	35739327	LQ.DEL.nano.chr1:35735835-35739327.1	1	1.01852
chr1	35742191	35747219	LQ.DEL.nano.chr1:35742191-35747219.1	1	1.04
chr1	35775070	35778621	LQ.DEL.nano.chr1:35775070-35778621.1	1	1.05882
chr1	35814374	35817952	LQ.DEL.nano.chr1:35814374-35817952.1	1	0.947368
chr1	35853341	35856848	LQ.DEL.nano.chr1:35853341-35856848.1	1	0.981818
chr1	35873949	35878451	LQ.DEL.nano.chr1:35873949-35878451.1	1	1.05769
chr1	35892324	35895766	LQ.DEL.nano.chr1:35892324-35895766.1	1	1.03846
chr1	35913553	35918125	LQ.DEL.nano.chr1:35913553-35918125.1	1	0.928571
chr1	35947580	35951397	LQ.DEL.nano.chr1:35947580-35951397.1	1	1
chr1	35967140	35967942	LQ.DEL.nano.chr1:35967140-35967942.1	1	0.84
chr1	36066863	36068419	LQ.DEL.nano.chr1:36066863-36068419.1	1	1.08163
chr1	36102509	36106674	LQ.DEL.nano.chr1:36102509-36106674.1	1	1
chr1	36114721	36115253	LQ.DEL.nano.chr1:36114721-36115253.1	1	1.15094
chr1	36137458	36141431	LQ.DEL.nano.chr1:36137458-36141431.1	1	1.04082
chr1	36154166	36155634	LQ.DEL.nano.chr1:36154166-36155634.1	1	1
chr1	36165434	36171035	LQ.DEL.nano.chr1:36165434-36171035.1	1	0.859649
chr1	36178735	36180932	LQ.DEL.nano.chr1:36178735-36180932.1	1	0.924528
chr1	36181133	36181823	LQ.DEL.nano.chr1:36181133-36181823.1	1	1.03922
chr1	36205997	36210937	LQ.DEL.nano.chr1:36205997-36210937.1	1	1.04167
chr1	36238117	36241554	LQ.DEL.nano.chr1:36238117-36241554.1	1	0.944444
chr1	36277483	36281071	LQ.DEL.nano.chr1:36277483-36281071.1	1	0.981481
chr1	36317094	36320633	LQ.DEL.nano.chr1:36317094-36320633.1	1	1.14894
chr1	36511648	36513166	LQ.DEL.nano.chr1:36511648-36513166.1	1	1.06122
chr1	36701306	36705091	LQ.DEL.nano.chr1:36701306-36705091.1	1	0.813559
chr1	36770297	36773685	LQ.DEL.nano.chr1:36770297-36773685.1	1	1.02083
chr1	36809387	36812787	LQ.DEL.nano.chr1:36809387-36812787.1	1	1.02128
chr1	36848996	36852499	LQ.DEL.nano.chr1:36848996-36852499.1	1	0.888889
chr1	36886944	36891198	LQ.DEL.nano.chr1:36886944-36891198.3	1	0.875
chr1	36910196	36914741	LQ.DEL.nano.chr1:36910196-36914741.2	1	0.947368
chr1	36926272	36929620	LQ.DEL.nano.chr1:36926272-36929620.1	1	1.01961
chr1	36948722	36953742	LQ.DEL.nano.chr1:36948722-36953742.1	1	0.960784
chr1	36965309	36968795	LQ.DEL.nano.chr1:36965309-36968795.1	1	0.844828
chr1	36982345	36984464	LQ.DEL.nano.chr1:36982345-36984464.1	1	0.980392
chr1	36988511	36993268	LQ.DEL.nano.chr1:36988511-36993268.1	1	0.942308
chr1	37016520	37020735	LQ.DEL.nano.chr1:37016520-37020735.1	1	0.962264
chr1	37041508	37045852	LQ.DEL.nano.chr1:37041508-37045852.1	1	1.02083
chr1	37049409	37052985	LQ.DEL.nano.chr1:37049409-37052985.1	1	1.04348
chr1	37064682	37069249	LQ.DEL.nano.chr1:37064682-37069249.1	1	0.959184
chr1	37080771	37084663	LQ.DEL.nano.chr1:37080771-37084663.1	1	0.980392
chr1	37113602	37116711	LQ.DEL.nano.chr1:37113602-37116711.1	1	0.890909
chr1	37116728	37117471	LQ.DEL.nano.chr1:37116728-37117471.1	1	1.12766
chr1	37146844	37150763	LQ.DEL.nano.chr1:37146844-37150763.1	1	0.912281
chr1	37179364	37182924	LQ.DEL.nano.chr1:37179364-37182924.1	1	0.982143
chr1	37210898	37214688	LQ.DEL.nano.chr1:37210898-37214688.1	1	0.980392
chr1	37243122	37246899	LQ.DEL.nano.chr1:37243122-37246899.1	1	0.960784
chr1	37274966	37278703	LQ.DEL.nano.chr1:37274966-37278703.1	1	1.06522
chr1	37307598	37311302	LQ.DEL.nano.chr1:37307598-37311302.1	1	1.13636
chr1	37332643	37333477	LQ.DEL.pb_raw.chr1:37332643-37333477.1	1	0.941176
chr1	37340081	37344406	LQ.DEL.nano.chr1:37340081-37344406.1	1	1.04082
chr1	37374081	37377989	LQ.DEL.nano.chr1:37374081-37377989.1	1	1.02174
chr1	37543871	37549747	LQ.DEL.nano.chr1:37543871-37549747.2	1	0.888889
chr1	37582369	37586733	LQ.DEL.nano.chr1:37582369-37586733.1	1	0.924528
chr1	37619589	37624262	LQ.DEL.nano.chr1:37619589-37624262.1	1	1.06122
chr1	37657653	37662160	LQ.DEL.nano.chr1:37657653-37662160.1	1	1.10417
chr1	37671588	37672380	LQ.DEL.nano.chr1:37671588-37672380.1	1	0.963636
chr1	37672404	37673891	LQ.DEL.nano.chr1:37672404-37673891.1	1	1
chr1	37716370	37721614	LQ.DEL.nano.chr1:37716370-37721614.1	1	1.11111
chr1	37736835	37738542	LQ.DEL.nano.chr1:37736835-37738542.1	1	1.11628
chr1	37759710	37761591	LQ.DEL.nano.chr1:37759710-37761591.1	1	1
chr1	37761612	37762509	LQ.DEL.nano.chr1:37761612-37762509.1	1	1.0625
chr1	37774265	37776563	LQ.DEL.nano.chr1:37774265-37776563.1	1	0.921569
chr1	37819331	37819925	LQ.DEL.nano.chr1:37819331-37819925.1	1	1.08511
chr1	37955559	37956294	LQ.DEL.nano.chr1:37955559-37956294.1	1	0.851852
chr1	38011553	38012147	LQ.DEL.nano.chr1:38011553-38012147.1	1	1.06122
chr1	38012876	38013641	LQ.DEL.nano.chr1:38012876-38013641.1	1	1.02083
chr1	38103852	38107925	LQ.DEL.nano.chr1:38103852-38107925.1	1	0.890909
chr1	38136013	38140017	LQ.DEL.nano.chr1:38136013-38140017.1	1	1.28205
chr1	38166255	38169766	LQ.DEL.nano.chr1:38166255-38169766.1	1	0.924528
chr1	38186928	38192308	LQ.DEL.pb_raw.chr1:38186928-38192308.1	1	1.02083
chr1	38195539	38199246	LQ.DEL.nano.chr1:38195539-38199246.1	1	0.94
chr1	38254903	38258490	LQ.DEL.nano.chr1:38254903-38258490.1	1	1.10638
chr1	38309512	38312403	LQ.DEL.nano.chr1:38309512-38312403.1	1	1.12
chr1	38335624	38339194	LQ.DEL.nano.chr1:38335624-38339194.1	1	0.849057
chr1	38341861	38344115	LQ.DEL.nano.chr1:38341861-38344115.1	1	0.945455
chr1	38361830	38364818	LQ.DEL.nano.chr1:38361830-38364818.1	1	0.909091
chr1	38387590	38390616	LQ.DEL.nano.chr1:38387590-38390616.1	1	0.962264
chr1	38413314	38418039	LQ.DEL.nano.chr1:38413314-38418039.2	1	0.94
chr1	38438892	38442045	LQ.DEL.nano.chr1:38438892-38442045.1	1	0.949153
chr1	38464234	38467222	LQ.DEL.nano.chr1:38464234-38467222.1	1	1.0625
chr1	38488966	38492055	LQ.DEL.nano.chr1:38488966-38492055.1	1	1.03846
chr1	38515289	38518307	LQ.DEL.nano.chr1:38515289-38518307.1	1	0.907407
chr1	38541076	38544132	LQ.DEL.nano.chr1:38541076-38544132.1	1	0.981818
chr1	38679045	38679614	LQ.DEL.nano.chr1:38679045-38679614.1	1	1.04082
chr1	38690064	38693905	LQ.DEL.nano.chr1:38690064-38693905.1	1	1
chr1	38834309	38836639	LQ.DEL.nano.chr1:38834309-38836639.1	1	1
chr1	38916203	38917525	LQ.DEL.nano.chr1:38916203-38917525.2	1	1.04255
chr1	38917565	38918932	LQ.DEL.nano.chr1:38917565-38918932.1	1	0.979167
chr1	38918974	38920841	LQ.DEL.nano.chr1:38918974-38920841.1	1	1
chr1	39092457	39096628	LQ.DEL.nano.chr1:39092457-39096628.1	1	1.125
chr1	39177058	39178533	LQ.DEL.nano.chr1:39177058-39178533.1	1	0.913793
chr1	39232385	39235049	LQ.DEL.nano.chr1:39232385-39235049.1	1	0.942308
chr1	39235084	39239322	LQ.DEL.nano.chr1:39235084-39239322.1	1	1.04255
chr1	39240794	39245801	LQ.DEL.nano.chr1:39240794-39245801.1	1	1.15909
chr1	39251362	39251945	LQ.DEL.nano.chr1:39251362-39251945.1	1	0.823529
chr1	39258814	39260369	LQ.DEL.nano.chr1:39258814-39260369.1	1	1.09434
chr1	39280990	39285497	LQ.DEL.nano.chr1:39280990-39285497.1	1	0.884615
chr1	39303399	39303899	LQ.DEL.nano.chr1:39303399-39303899.1	1	0.949153
chr1	39319678	39324404	LQ.DEL.nano.chr1:39319678-39324404.1	1	1.01852
chr1	39342412	39343842	LQ.DEL.nano.chr1:39342412-39343842.2	1	0.87037
chr1	39419644	39420446	LQ.DEL.nano.chr1:39419644-39420446.1	1	1.18182
chr1	39432568	39435817	LQ.DEL.nano.chr1:39432568-39435817.1	1	1.01852
chr1	39532405	39534061	LQ.DEL.nano.chr1:39532405-39534061.1	1	0.854545
chr1	39556524	39561164	LQ.DEL.nano.chr1:39556524-39561164.1	1	0.979592
chr1	39636511	39638828	LQ.DEL.nano.chr1:39636511-39638828.1	1	1
chr1	39780329	39781060	LQ.DEL.nano.chr1:39780329-39781060.1	1	1.13208
chr1	39807831	39808342	LQ.DEL.nano.chr1:39807831-39808342.1	1	1.05882
chr1	39817254	39818204	LQ.DEL.nano.chr1:39817254-39818204.1	1	1.08163
chr1	39818221	39823620	LQ.DEL.nano.chr1:39818221-39823620.2	1	0.854545
chr1	39846738	39849960	LQ.DEL.nano.chr1:39846738-39849960.1	1	0.833333
chr1	39857361	39862501	LQ.DEL.nano.chr1:39857361-39862501.1	1	0.909091
chr1	39874309	39877571	LQ.DEL.nano.chr1:39874309-39877571.1	1	1.03846
chr1	39964647	39965677	LQ.DEL.nano.chr1:39964647-39965677.1	1	0.93617
chr1	39982078	39982706	LQ.DEL.nano.chr1:39982078-39982706.1	1	0.964286
chr1	40014928	40016943	LQ.DEL.nano.chr1:40014928-40016943.1	1	1.08
chr1	40030533	40033909	LQ.DEL.nano.chr1:40030533-40033909.1	1	0.945455
chr1	40067557	40071001	LQ.DEL.nano.chr1:40067557-40071001.1	1	1.15556
chr1	40105135	40108502	LQ.DEL.nano.chr1:40105135-40108502.1	1	1.08163
chr1	40110831	40111354	LQ.DEL.nano.chr1:40110831-40111354.1	1	0.979592
chr1	40141613	40145527	LQ.DEL.nano.chr1:40141613-40145527.1	1	0.90566
chr1	40179745	40183131	LQ.DEL.nano.chr1:40179745-40183131.1	1	0.964912
chr1	40251724	40254108	LQ.DEL.nano.chr1:40251724-40254108.1	1	1.37143
chr1	40267795	40268507	LQ.DEL.nano.chr1:40267795-40268507.1	1	0.938776
chr1	40286444	40287160	LQ.DEL.pb_raw.chr1:40286444-40287160.1	1	1.19048
chr1	40331851	40332387	LQ.DEL.nano.chr1:40331851-40332387.1	1	1.16
chr1	40336339	40337244	LQ.DEL.nano.chr1:40336339-40337244.1	1	1.04082
chr1	40341473	40342048	LQ.DEL.nano.chr1:40341473-40342048.1	1	1.17308
chr1	40356605	40359436	LQ.DEL.pb_raw.chr1:40356605-40359436.1	1	1.03774
chr1	40368732	40373164	LQ.DEL.nano.chr1:40368732-40373164.1	1	0.945455
chr1	40387768	40389973	LQ.DEL.nano.chr1:40387768-40389973.1	1	0.979592
chr1	40436745	40437463	LQ.DEL.nano.chr1:40436745-40437463.1	2	1.1
chr1	40463278	40463865	LQ.DEL.nano.chr1:40463278-40463865.1	1	0.962264
chr1	40570659	40573990	LQ.DEL.nano.chr1:40570659-40573990.1	1	0.981818
chr1	40597613	40601481	LQ.DEL.nano.chr1:40597613-40601481.1	1	0.842105
chr1	40624849	40628537	LQ.DEL.nano.chr1:40624849-40628537.1	1	0.875
chr1	40630519	40633062	LQ.DEL.nano.chr1:40630519-40633062.1	1	1.03571
chr1	40633073	40634024	LQ.DEL.nano.chr1:40633073-40634024.1	1	0.962963
chr1	40662654	40666415	LQ.DEL.nano.chr1:40662654-40666415.1	1	1.08333
chr1	40683203	40684004	LQ.DEL.nano.chr1:40683203-40684004.1	1	1.08333
chr1	40695106	40698904	LQ.DEL.nano.chr1:40695106-40698904.1	1	1.05556
chr1	40715074	40717189	LQ.DEL.nano.chr1:40715074-40717189.1	1	1
chr1	40727745	40731503	LQ.DEL.nano.chr1:40727745-40731503.1	1	1.01818
chr1	40873812	40875982	LQ.DEL.nano.chr1:40873812-40875982.3	1	0.915254
chr1	40980450	40982624	LQ.DEL.nano.chr1:40980450-40982624.1	1	1.07547
chr1	41116983	41117646	LQ.DEL.nano.chr1:41116983-41117646.1	1	1.14583
chr1	41237451	41238179	LQ.DEL.nano.chr1:41237451-41238179.1	1	1.03571
chr1	41264891	41269165	LQ.DEL.nano.chr1:41264891-41269165.1	1	1.11364
chr1	41301380	41305631	LQ.DEL.nano.chr1:41301380-41305631.1	1	1
chr1	41307954	41308986	LQ.DEL.nano.chr1:41307954-41308986.1	1	1.08333
chr1	41331355	41335773	LQ.DEL.nano.chr1:41331355-41335773.1	1	1.02
chr1	41365910	41369478	LQ.DEL.nano.chr1:41365910-41369478.1	1	1
chr1	41452180	41455753	LQ.DEL.nano.chr1:41452180-41455753.1	1	0.909091
chr1	41482202	41483841	LQ.DEL.nano.chr1:41482202-41483841.1	1	0.98
chr1	41483851	41485619	LQ.DEL.nano.chr1:41483851-41485619.1	1	1.02083
chr1	41510998	41514594	LQ.DEL.nano.chr1:41510998-41514594.1	1	0.921569
chr1	41576234	41612105	LQ.DEL.pb_raw.chr1:41576234-41612105.1	1	1
chr1	41612897	41617565	LQ.DEL.nano.chr1:41612897-41617565.1	1	1.05556
chr1	41651856	41656495	LQ.DEL.nano.chr1:41651856-41656495.1	1	1.08163
chr1	41691003	41695827	LQ.DEL.nano.chr1:41691003-41695827.1	1	0.962963
chr1	41746992	41750896	LQ.DEL.nano.chr1:41746992-41750896.1	1	0.960784
chr1	41838555	41840696	LQ.DEL.nano.chr1:41838555-41840696.1	1	0.938776
chr1	41889403	41890446	LQ.DEL.nano.chr1:41889403-41890446.1	1	0.958333
chr1	41890473	41891266	LQ.DEL.nano.chr1:41890473-41891266.1	1	0.938776
chr1	41909465	41914919	LQ.DEL.nano.chr1:41909465-41914919.2	1	0.979167
chr1	42020546	42021351	LQ.DEL.nano.chr1:42020546-42021351.1	1	0.857143
chr1	42035518	42036193	LQ.DEL.nano.chr1:42035518-42036193.1	1	1.05455
chr1	42036288	42037742	LQ.DEL.nano.chr1:42036288-42037742.1	1	0.962963
chr1	42080439	42083219	LQ.DEL.nano.chr1:42080439-42083219.1	1	0.963636
chr1	42083230	42085198	LQ.DEL.nano.chr1:42083230-42085198.1	1	1.10204
chr1	42110927	42112713	LQ.DEL.nano.chr1:42110927-42112713.1	1	1.06122
chr1	42121938	42131116	LQ.DEL.nano.chr1:42121938-42131116.3	1	0.938776
chr1	42147149	42149023	LQ.DEL.nano.chr1:42147149-42149023.1	1	1
chr1	42163031	42167340	LQ.DEL.nano.chr1:42163031-42167340.2	1	0.824561
chr1	42181977	42184059	LQ.DEL.nano.chr1:42181977-42184059.1	1	0.979592
chr1	42198617	42200544	LQ.DEL.nano.chr1:42198617-42200544.1	1	0.941176
chr1	42212572	42216750	LQ.DEL.nano.chr1:42212572-42216750.1	1	1.08163
chr1	42216925	42218724	LQ.DEL.nano.chr1:42216925-42218724.1	1	1.02174
chr1	42235967	42238138	LQ.DEL.nano.chr1:42235967-42238138.1	1	0.962264
chr1	42251452	42252674	LQ.DEL.pb_raw.chr1:42251452-42252674.1	1	0.942308
chr1	42253432	42255113	LQ.DEL.nano.chr1:42253432-42255113.1	1	1.02041
chr1	42271240	42273646	LQ.DEL.nano.chr1:42271240-42273646.1	1	0.842105
chr1	42289655	42296963	LQ.DEL.nano.chr1:42289655-42296963.4	1	0.888889
chr1	42308166	42309890	LQ.DEL.nano.chr1:42308166-42309890.1	1	1
chr1	42324203	42324918	LQ.DEL.nano.chr1:42324203-42324918.1	1	0.944444
chr1	42326055	42328088	LQ.DEL.nano.chr1:42326055-42328088.1	1	0.980769
chr1	42343965	42344623	LQ.DEL.nano.chr1:42343965-42344623.1	1	0.796296
chr1	42352739	42356350	LQ.DEL.nano.chr1:42352739-42356350.1	1	1
chr1	42373287	42374872	LQ.DEL.nano.chr1:42373287-42374872.1	1	1
chr1	42374890	42375659	LQ.DEL.nano.chr1:42374890-42375659.1	1	0.984127
chr1	42384933	42388418	LQ.DEL.nano.chr1:42384933-42388418.1	1	0.981818
chr1	42392545	42394600	LQ.DEL.nano.chr1:42392545-42394600.1	1	1.03704
chr1	42410399	42412403	LQ.DEL.nano.chr1:42410399-42412403.1	1	0.945455
chr1	42417221	42421423	LQ.DEL.nano.chr1:42417221-42421423.2	1	0.963636
chr1	42445962	42446815	LQ.DEL.nano.chr1:42445962-42446815.1	1	0.932203
chr1	42449978	42453647	LQ.DEL.nano.chr1:42449978-42453647.1	1	0.931035
chr1	42461261	42463448	LQ.DEL.nano.chr1:42461261-42463448.1	1	0.910714
chr1	42464246	42466721	LQ.DEL.nano.chr1:42464246-42466721.1	1	1.01818
chr1	42479420	42481859	LQ.DEL.nano.chr1:42479420-42481859.1	1	0.912281
chr1	42482595	42486397	LQ.DEL.nano.chr1:42482595-42486397.1	1	1.03704
chr1	42513352	42517606	LQ.DEL.nano.chr1:42513352-42517606.2	1	1.01786
chr1	42574028	42577963	LQ.DEL.nano.chr1:42574028-42577963.1	1	1
chr1	42585220	42587707	LQ.DEL.nano.chr1:42585220-42587707.1	1	1.03636
chr1	42608265	42614114	LQ.DEL.nano.chr1:42608265-42614114.3	1	0.938776
chr1	42614140	42614749	LQ.DEL.nano.chr1:42614140-42614749.1	1	0.843137
chr1	42615007	42615697	LQ.DEL.nano.chr1:42615007-42615697.1	1	1
chr1	42615775	42616645	LQ.DEL.nano.chr1:42615775-42616645.1	1	1.02041
chr1	42616664	42621039	LQ.DEL.nano.chr1:42616664-42621039.1	1	1.02
chr1	42691138	42695110	LQ.DEL.nano.chr1:42691138-42695110.1	1	0.948276
chr1	42700313	42704601	LQ.DEL.nano.chr1:42700313-42704601.1	1	0.961538
chr1	42737374	42741843	LQ.DEL.nano.chr1:42737374-42741843.1	1	0.929825
chr1	42775810	42780066	LQ.DEL.nano.chr1:42775810-42780066.1	1	0.965517
chr1	42804791	42808115	LQ.DEL.nano.chr1:42804791-42808115.1	1	1.03636
chr1	42809774	42810467	LQ.DEL.nano.chr1:42809774-42810467.1	1	0.933333
chr1	42813050	42817260	LQ.DEL.nano.chr1:42813050-42817260.1	1	1
chr1	42849228	42853316	LQ.DEL.nano.chr1:42849228-42853316.1	1	1.04255
chr1	42884006	42887990	LQ.DEL.nano.chr1:42884006-42887990.1	1	1.10417
chr1	42952117	42957277	LQ.DEL.nano.chr1:42952117-42957277.2	1	0.982759
chr1	42972545	42975831	LQ.DEL.nano.chr1:42972545-42975831.1	1	0.963636
chr1	42987385	42991230	LQ.DEL.nano.chr1:42987385-42991230.1	1	1.07843
chr1	42999553	43002315	LQ.DEL.nano.chr1:42999553-43002315.1	1	0.929825
chr1	43023924	43029733	LQ.DEL.nano.chr1:43023924-43029733.2	1	1.01786
chr1	43052014	43052576	LQ.DEL.nano.chr1:43052014-43052576.1	1	1.07692
chr1	43059723	43063637	LQ.DEL.nano.chr1:43059723-43063637.1	1	1.10204
chr1	43093519	43098334	LQ.DEL.nano.chr1:43093519-43098334.1	1	0.963636
chr1	43100752	43105766	LQ.DEL.nano.chr1:43100752-43105766.1	1	1.02
chr1	43129429	43133271	LQ.DEL.nano.chr1:43129429-43133271.1	1	0.925926
chr1	43151389	43152409	LQ.DEL.nano.chr1:43151389-43152409.1	1	1.05263
chr1	43155217	43162469	LQ.DEL.nano.chr1:43155217-43162469.2	1	0.980769
chr1	43164751	43168731	LQ.DEL.nano.chr1:43164751-43168731.1	1	1.03774
chr1	43186885	43190101	LQ.DEL.nano.chr1:43186885-43190101.1	1	0.839286
chr1	43197335	43205147	LQ.DEL.nano.chr1:43197335-43205147.3	1	0.978261
chr1	43214346	43218802	LQ.DEL.nano.chr1:43214346-43218802.1	1	1.02174
chr1	43219584	43223501	LQ.DEL.nano.chr1:43219584-43223501.1	1	0.960784
chr1	43233377	43240360	LQ.DEL.nano.chr1:43233377-43240360.2	1	1.06
chr1	43242521	43247174	LQ.DEL.nano.chr1:43242521-43247174.2	1	0.903846
chr1	43253178	43256907	LQ.DEL.nano.chr1:43253178-43256907.1	1	1.04167
chr1	43267004	43271155	LQ.DEL.nano.chr1:43267004-43271155.1	1	1.04
chr1	43286053	43289915	LQ.DEL.nano.chr1:43286053-43289915.1	1	0.960784
chr1	43301427	43305197	LQ.DEL.nano.chr1:43301427-43305197.1	1	0.943396
chr1	43315811	43328002	LQ.DEL.pb_raw.chr1:43315811-43328002.1	1	0.962264
chr1	43319725	43323625	LQ.DEL.nano.chr1:43319725-43323625.1	1	1
chr1	43335844	43339733	LQ.DEL.nano.chr1:43335844-43339733.1	1	1.07843
chr1	43342679	43348278	LQ.DEL.nano.chr1:43342679-43348278.2	1	0.964912
chr1	43370264	43374317	LQ.DEL.nano.chr1:43370264-43374317.1	1	1
chr1	43381383	43385860	LQ.DEL.nano.chr1:43381383-43385860.1	1	0.962264
chr1	43418212	43419210	LQ.DEL.nano.chr1:43418212-43419210.1	1	0.981481
chr1	43419249	43422590	LQ.DEL.nano.chr1:43419249-43422590.1	1	0.923077
chr1	43456616	43460921	LQ.DEL.nano.chr1:43456616-43460921.1	1	1.06667
chr1	43680767	43682045	LQ.DEL.nano.chr1:43680767-43682045.1	1	1.02128
chr1	43682070	43683640	LQ.DEL.nano.chr1:43682070-43683640.1	1	0.9375
chr1	43769008	43773651	LQ.DEL.nano.chr1:43769008-43773651.1	1	0.93617
chr1	43773682	43774352	LQ.DEL.nano.chr1:43773682-43774352.1	1	1.06977
chr1	43774436	43775020	LQ.DEL.nano.chr1:43774436-43775020.1	1	1
chr1	43794397	43798775	LQ.DEL.nano.chr1:43794397-43798775.1	1	0.924528
chr1	43898013	43902658	LQ.DEL.nano.chr1:43898013-43902658.1	1	0.923077
chr1	43934898	43939364	LQ.DEL.nano.chr1:43934898-43939364.1	1	1.05769
chr1	43972327	43976824	LQ.DEL.nano.chr1:43972327-43976824.1	1	0.960784
chr1	44011129	44019752	LQ.DEL.nano.chr1:44011129-44019752.1	1	0.957447
chr1	44023055	44025195	LQ.DEL.nano.chr1:44023055-44025195.1	1	0.893617
chr1	44053261	44058204	LQ.DEL.nano.chr1:44053261-44058204.1	1	1.02128
chr1	44086981	44090221	LQ.DEL.nano.chr1:44086981-44090221.1	1	1.10638
chr1	44091904	44096362	LQ.DEL.nano.chr1:44091904-44096362.1	1	1.04255
chr1	44130479	44135065	LQ.DEL.nano.chr1:44130479-44135065.1	1	1.0625
chr1	44169024	44173637	LQ.DEL.nano.chr1:44169024-44173637.1	1	0.96
chr1	44207698	44211859	LQ.DEL.nano.chr1:44207698-44211859.1	1	1.04
chr1	44246833	44251256	LQ.DEL.nano.chr1:44246833-44251256.1	1	0.980769
chr1	44285917	44288611	LQ.DEL.nano.chr1:44285917-44288611.1	1	0.944444
chr1	44322651	44327086	LQ.DEL.nano.chr1:44322651-44327086.1	1	0.807018
chr1	44361403	44365684	LQ.DEL.nano.chr1:44361403-44365684.1	1	0.962963
chr1	44398096	44402423	LQ.DEL.nano.chr1:44398096-44402423.1	1	0.9
chr1	44718205	44719543	LQ.DEL.nano.chr1:44718205-44719543.1	1	1.04
chr1	44800471	44801061	LQ.DEL.pb_raw.chr1:44800471-44801061.1	1	1.17647
chr1	44971760	44976454	LQ.DEL.nano.chr1:44971760-44976454.1	1	0.857143
chr1	45009224	45013530	LQ.DEL.nano.chr1:45009224-45013530.1	1	0.921569
chr1	45103888	45107109	LQ.DEL.nano.chr1:45103888-45107109.1	1	1.06383
chr1	45112418	45114085	LQ.DEL.pb_raw.chr1:45112418-45114085.1	1	1.04167
chr1	45142992	45147520	LQ.DEL.nano.chr1:45142992-45147520.1	1	0.980392
chr1	45181831	45185989	LQ.DEL.nano.chr1:45181831-45185989.1	1	0.962963
chr1	45190531	45191045	LQ.DEL.nano.chr1:45190531-45191045.1	1	1.09091
chr1	45219572	45224560	LQ.DEL.nano.chr1:45219572-45224560.1	1	1.04167
chr1	45259059	45263658	LQ.DEL.nano.chr1:45259059-45263658.1	1	0.723404
chr1	45297670	45302123	LQ.DEL.nano.chr1:45297670-45302123.1	1	0.943396
chr1	45322669	45327016	LQ.DEL.nano.chr1:45322669-45327016.1	1	0.896552
chr1	45387353	45390928	LQ.DEL.nano.chr1:45387353-45390928.1	1	0.981132
chr1	45450562	45451359	LQ.DEL.nano.chr1:45450562-45451359.1	1	1.06667
chr1	45484684	45489086	LQ.DEL.nano.chr1:45484684-45489086.1	1	1.03922
chr1	45517918	45518503	LQ.DEL.nano.chr1:45517918-45518503.1	1	1.04167
chr1	45544595	45545557	LQ.DEL.nano.chr1:45544595-45545557.1	1	1.01887
chr1	45574753	45580452	LQ.DEL.nano.chr1:45574753-45580452.1	1	1.01923
chr1	45581084	45585710	LQ.DEL.nano.chr1:45581084-45585710.1	1	1.08
chr1	45623920	45625452	LQ.DEL.nano.chr1:45623920-45625452.1	1	1.01724
chr1	45625466	45628797	LQ.DEL.nano.chr1:45625466-45628797.1	1	0.944444
chr1	45690159	45693572	LQ.DEL.nano.chr1:45690159-45693572.1	1	1.02041
chr1	45746802	45751617	LQ.DEL.nano.chr1:45746802-45751617.1	1	1.02
chr1	45786706	45790146	LQ.DEL.nano.chr1:45786706-45790146.1	1	1.04
chr1	45816431	45820081	LQ.DEL.nano.chr1:45816431-45820081.1	1	1.16
chr1	45843326	45845666	LQ.DEL.nano.chr1:45843326-45845666.1	1	0.824561
chr1	45847286	45850939	LQ.DEL.nano.chr1:45847286-45850939.2	1	0.948276
chr1	45877508	45880968	LQ.DEL.nano.chr1:45877508-45880968.1	1	1.03704
chr1	45883436	45885965	LQ.DEL.nano.chr1:45883436-45885965.1	2	0.981132
chr1	45886035	45887510	LQ.DEL.nano.chr1:45886035-45887510.1	1	0.982143
chr1	45889231	45892349	LQ.DEL.nano.chr1:45889231-45892349.1	1	1.05556
chr1	45892396	45894261	LQ.DEL.nano.chr1:45892396-45894261.1	1	1.0566
chr1	45907507	45910366	LQ.DEL.nano.chr1:45907507-45910366.1	1	1.15217
chr1	45916588	45920517	LQ.DEL.nano.chr1:45916588-45920517.1	1	1.07547
chr1	45931584	45937256	LQ.DEL.nano.chr1:45931584-45937256.1	1	0.981818
chr1	45949316	45952781	LQ.DEL.nano.chr1:45949316-45952781.1	1	0.958333
chr1	45980532	45984193	LQ.DEL.nano.chr1:45980532-45984193.1	1	0.896552
chr1	46007859	46011504	LQ.DEL.nano.chr1:46007859-46011504.1	1	1.125
chr1	46012140	46015658	LQ.DEL.nano.chr1:46012140-46015658.1	1	1.02041
chr1	46044677	46048108	LQ.DEL.nano.chr1:46044677-46048108.1	1	0.981132
chr1	46079572	46083008	LQ.DEL.nano.chr1:46079572-46083008.1	1	1.01852
chr1	46108519	46112086	LQ.DEL.nano.chr1:46108519-46112086.1	1	1.12
chr1	46125044	46125801	LQ.DEL.nano.chr1:46125044-46125801.1	1	0.980769
chr1	46137701	46141200	LQ.DEL.nano.chr1:46137701-46141200.1	1	1
chr1	46148513	46149274	LQ.DEL.nano.chr1:46148513-46149274.1	1	0.867925
chr1	46161596	46162341	LQ.DEL.nano.chr1:46161596-46162341.1	1	1.01923
chr1	46165500	46166987	LQ.DEL.nano.chr1:46165500-46166987.1	1	0.964286
chr1	46181402	46182009	LQ.DEL.nano.chr1:46181402-46182009.1	1	1.16071
chr1	46201295	46205974	LQ.DEL.nano.chr1:46201295-46205974.1	1	0.961538
chr1	46242858	46247683	LQ.DEL.nano.chr1:46242858-46247683.1	1	1.04082
chr1	46284469	46289335	LQ.DEL.nano.chr1:46284469-46289335.1	1	0.896552
chr1	46400552	46402231	LQ.DEL.nano.chr1:46400552-46402231.1	1	1
chr1	46425695	46429682	LQ.DEL.nano.chr1:46425695-46429682.1	1	0.910714
chr1	46490149	46490777	LQ.DEL.nano.chr1:46490149-46490777.1	1	1
chr1	46604572	46608713	LQ.DEL.nano.chr1:46604572-46608713.1	1	1
chr1	46635045	46635911	LQ.DEL.nano.chr1:46635045-46635911.1	1	0.833333
chr1	46636013	46637310	LQ.DEL.nano.chr1:46636013-46637310.1	1	0.979592
chr1	46641580	46645608	LQ.DEL.nano.chr1:46641580-46645608.1	1	1.08696
chr1	46697922	46702831	LQ.DEL.nano.chr1:46697922-46702831.1	1	0.980392
chr1	46720745	46723218	LQ.DEL.nano.chr1:46720745-46723218.1	1	1.05882
chr1	46723230	46724809	LQ.DEL.nano.chr1:46723230-46724809.1	1	1.01923
chr1	46738092	46742751	LQ.DEL.nano.chr1:46738092-46742751.1	1	1.06522
chr1	46756401	46761776	LQ.DEL.nano.chr1:46756401-46761776.1	1	0.868852
chr1	46764585	46765464	LQ.DEL.nano.chr1:46764585-46765464.1	1	1.03846
chr1	46777458	46782304	LQ.DEL.nano.chr1:46777458-46782304.1	1	1.10417
chr1	46817229	46822901	LQ.DEL.nano.chr1:46817229-46822901.2	1	1.125
chr1	46853885	46858058	LQ.DEL.nano.chr1:46853885-46858058.1	1	1.03922
chr1	46858720	46867116	LQ.DEL.nano.chr1:46858720-46867116.2	1	0.9
chr1	46889473	46893661	LQ.DEL.nano.chr1:46889473-46893661.1	1	1
chr1	46898696	46900932	LQ.DEL.nano.chr1:46898696-46900932.1	1	1.07843
chr1	46900949	46905278	LQ.DEL.nano.chr1:46900949-46905278.1	1	0.903846
chr1	46911165	46911734	LQ.DEL.nano.chr1:46911165-46911734.1	1	0.914894
chr1	46938948	46946701	LQ.DEL.nano.chr1:46938948-46946701.1	1	1.02083
chr1	47033940	47036500	LQ.DEL.nano.chr1:47033940-47036500.1	1	0.827586
chr1	47057326	47058977	LQ.DEL.nano.chr1:47057326-47058977.1	1	1
chr1	47058998	47060148	LQ.DEL.nano.chr1:47058998-47060148.1	1	1
chr1	47081721	47084722	LQ.DEL.nano.chr1:47081721-47084722.1	1	1.04444
chr1	47125085	47127360	LQ.DEL.nano.chr1:47125085-47127360.1	1	1.07407
chr1	47169226	47170047	LQ.DEL.nano.chr1:47169226-47170047.1	1	1.11111
chr1	47198822	47199488	LQ.DEL.pb_raw.chr1:47198822-47199488.1	1	1.14545
chr1	47400780	47405629	LQ.DEL.nano.chr1:47400780-47405629.1	1	1.09091
chr1	47431777	47432376	LQ.DEL.nano.chr1:47431777-47432376.1	1	1
chr1	47432389	47433555	LQ.DEL.nano.chr1:47432389-47433555.1	1	0.978723
chr1	47443383	47448093	LQ.DEL.nano.chr1:47443383-47448093.1	1	1.07407
chr1	47486525	47487916	LQ.DEL.nano.chr1:47486525-47487916.1	1	0.941176
chr1	47487933	47491791	LQ.DEL.nano.chr1:47487933-47491791.2	1	0.86
chr1	47507616	47508530	LQ.DEL.nano.chr1:47507616-47508530.1	1	0.947368
chr1	47528390	47533386	LQ.DEL.nano.chr1:47528390-47533386.1	1	1.03846
chr1	47555139	47557994	LQ.DEL.nano.chr1:47555139-47557994.1	1	1.28205
chr1	47665077	47666531	LQ.DEL.nano.chr1:47665077-47666531.1	1	0.941176
chr1	47796486	47797355	LQ.DEL.nano.chr1:47796486-47797355.1	1	1
chr1	47830802	47832744	LQ.DEL.nano.chr1:47830802-47832744.1	1	1.01852
chr1	47868157	47868761	LQ.DEL.nano.chr1:47868157-47868761.1	1	0.901961
chr1	47913143	47917392	LQ.DEL.nano.chr1:47913143-47917392.1	1	1.02041
chr1	47949999	47954291	LQ.DEL.nano.chr1:47949999-47954291.1	1	1.02083
chr1	48072605	48076957	LQ.DEL.nano.chr1:48072605-48076957.2	1	0.944444
chr1	48112466	48117103	LQ.DEL.nano.chr1:48112466-48117103.1	1	1.02083
chr1	48236188	48237506	LQ.DEL.nano.chr1:48236188-48237506.1	1	1.04545
chr1	48247342	48248148	LQ.DEL.nano.chr1:48247342-48248148.1	1	0.931818
chr1	48248334	48250762	LQ.DEL.nano.chr1:48248334-48250762.1	1	0.955556
chr1	48250901	48251659	LQ.DEL.nano.chr1:48250901-48251659.1	1	0.979167
chr1	48407091	48407842	LQ.DEL.nano.chr1:48407091-48407842.1	1	1.04082
chr1	48449139	48449647	LQ.DEL.nano.chr1:48449139-48449647.1	1	0.978723
chr1	48599625	48600166	LQ.DEL.nano.chr1:48599625-48600166.1	1	1.03922
chr1	48688060	48691811	LQ.DEL.nano.chr1:48688060-48691811.1	1	1.09524
chr1	48751395	48755703	LQ.DEL.nano.chr1:48751395-48755703.1	1	1.06383
chr1	48790219	48794643	LQ.DEL.nano.chr1:48790219-48794643.2	1	1.05556
chr1	48828986	48833339	LQ.DEL.nano.chr1:48828986-48833339.1	1	0.960784
chr1	48867491	48871979	LQ.DEL.nano.chr1:48867491-48871979.1	1	1.12245
chr1	48888879	48889515	LQ.DEL.pb_raw.chr1:48888879-48889515.1	1	0.96
chr1	48906583	48911103	LQ.DEL.nano.chr1:48906583-48911103.1	1	0.851852
chr1	48945925	48950246	LQ.DEL.nano.chr1:48945925-48950246.1	1	1.16279
chr1	48963495	48968792	LQ.DEL.pb_raw.chr1:48963495-48968792.1	1	0.90566
chr1	48983758	48988161	LQ.DEL.nano.chr1:48983758-48988161.1	1	1.04082
chr1	49010389	49014913	LQ.DEL.nano.chr1:49010389-49014913.2	1	0.886792
chr1	49021770	49026203	LQ.DEL.nano.chr1:49021770-49026203.1	1	0.903846
chr1	49044028	49045639	LQ.DEL.nano.chr1:49044028-49045639.1	1	0.918367
chr1	49060072	49065250	LQ.DEL.nano.chr1:49060072-49065250.1	1	0.979592
chr1	49098352	49103126	LQ.DEL.nano.chr1:49098352-49103126.2	1	0.907407
chr1	49136638	49141024	LQ.DEL.nano.chr1:49136638-49141024.1	1	0.921569
chr1	49174835	49179209	LQ.DEL.nano.chr1:49174835-49179209.1	1	0.875
chr1	49212302	49216747	LQ.DEL.nano.chr1:49212302-49216747.1	1	0.944444
chr1	49250793	49255142	LQ.DEL.nano.chr1:49250793-49255142.1	1	1.04
chr1	49274574	49278890	LQ.DEL.nano.chr1:49274574-49278890.1	1	0.96
chr1	49288873	49293077	LQ.DEL.nano.chr1:49288873-49293077.1	1	1.06383
chr1	49311991	49316224	LQ.DEL.nano.chr1:49311991-49316224.1	1	0.943396
chr1	49316237	49320274	LQ.DEL.nano.chr1:49316237-49320274.1	1	1.08163
chr1	49320286	49321175	LQ.DEL.nano.chr1:49320286-49321175.1	1	0.909091
chr1	49326946	49331367	LQ.DEL.nano.chr1:49326946-49331367.1	1	1.01961
chr1	49348212	49352457	LQ.DEL.nano.chr1:49348212-49352457.1	1	1.15217
chr1	49357964	49362842	LQ.DEL.nano.chr1:49357964-49362842.1	1	1.02083
chr1	49365175	49369724	LQ.DEL.nano.chr1:49365175-49369724.1	1	1.08511
chr1	49385152	49390102	LQ.DEL.nano.chr1:49385152-49390102.1	1	0.962264
chr1	49400293	49408393	LQ.DEL.nano.chr1:49400293-49408393.3	1	0.888889
chr1	49422097	49426422	LQ.DEL.nano.chr1:49422097-49426422.1	1	1.08696
chr1	49442713	49449262	LQ.DEL.nano.chr1:49442713-49449262.2	1	1
chr1	49467079	49471163	LQ.DEL.nano.chr1:49467079-49471163.1	1	1.12766
chr1	49502256	49506247	LQ.DEL.nano.chr1:49502256-49506247.1	1	1.12766
chr1	49713483	49717179	LQ.DEL.nano.chr1:49713483-49717179.1	1	0.909091
chr1	49749906	49755626	LQ.DEL.nano.chr1:49749906-49755626.1	1	0.92
chr1	49794730	49799736	LQ.DEL.nano.chr1:49794730-49799736.1	1	1
chr1	49862341	49862982	LQ.DEL.nano.chr1:49862341-49862982.1	1	0.979592
chr1	49920364	49921002	LQ.DEL.pb_raw.chr1:49920364-49921002.1	1	1.08889
chr1	50009618	50010433	LQ.DEL.nano.chr1:50009618-50010433.1	1	1.125
chr1	50070015	50073016	LQ.DEL.nano.chr1:50070015-50073016.1	1	1.03922
chr1	50081829	50084164	LQ.DEL.nano.chr1:50081829-50084164.1	1	0.886792
chr1	50103852	50107724	LQ.DEL.nano.chr1:50103852-50107724.1	1	0.901639
chr1	50137955	50141736	LQ.DEL.nano.chr1:50137955-50141736.1	1	0.962264
chr1	50195937	50200210	LQ.DEL.nano.chr1:50195937-50200210.1	1	0.866667
chr1	50205859	50208226	LQ.DEL.nano.chr1:50205859-50208226.1	1	0.94
chr1	50217187	50220735	LQ.DEL.nano.chr1:50217187-50220735.1	1	0.981132
chr1	50227372	50228862	LQ.DEL.nano.chr1:50227372-50228862.1	1	1.0625
chr1	50243849	50247038	LQ.DEL.nano.chr1:50243849-50247038.1	1	1.03922
chr1	50248683	50249828	LQ.DEL.nano.chr1:50248683-50249828.1	1	1.07547
chr1	50270516	50272839	LQ.DEL.nano.chr1:50270516-50272839.1	1	0.981132
chr1	50272877	50273526	LQ.DEL.nano.chr1:50272877-50273526.1	1	1
chr1	50312402	50318072	LQ.DEL.nano.chr1:50312402-50318072.1	1	1.14286
chr1	50359017	50364283	LQ.DEL.nano.chr1:50359017-50364283.1	1	1.10417
chr1	50406784	50412452	LQ.DEL.nano.chr1:50406784-50412452.1	1	1.04
chr1	50454247	50459915	LQ.DEL.nano.chr1:50454247-50459915.1	1	1.04
chr1	50501612	50508351	LQ.DEL.nano.chr1:50501612-50508351.3	1	0.907407
chr1	50549326	50554992	LQ.DEL.nano.chr1:50549326-50554992.1	1	0.981132
chr1	50596521	50604947	LQ.DEL.nano.chr1:50596521-50604947.2	1	0.964286
chr1	50642713	50646564	LQ.DEL.nano.chr1:50642713-50646564.1	1	0.924528
chr1	50756708	50757410	LQ.DEL.nano.chr1:50756708-50757410.1	1	1.11111
chr1	50794218	50798612	LQ.DEL.nano.chr1:50794218-50798612.1	1	1.12766
chr1	50825592	50826131	LQ.DEL.nano.chr1:50825592-50826131.1	1	1.26087
chr1	50832335	50836350	LQ.DEL.nano.chr1:50832335-50836350.2	1	1.11111
chr1	50860266	50863675	LQ.DEL.nano.chr1:50860266-50863675.1	1	0.981818
chr1	50870148	50874663	LQ.DEL.nano.chr1:50870148-50874663.1	1	1
chr1	50900042	50905057	LQ.DEL.nano.chr1:50900042-50905057.1	1	0.923077
chr1	50908308	50912758	LQ.DEL.nano.chr1:50908308-50912758.1	1	1.08333
chr1	50931748	50933946	LQ.DEL.nano.chr1:50931748-50933946.1	1	1.0566
chr1	50946973	50951154	LQ.DEL.nano.chr1:50946973-50951154.1	1	1
chr1	50985598	50989542	LQ.DEL.nano.chr1:50985598-50989542.1	1	1.03922
chr1	51023111	51027666	LQ.DEL.nano.chr1:51023111-51027666.1	1	0.949153
chr1	51058918	51061460	LQ.DEL.nano.chr1:51058918-51061460.1	1	1.01887
chr1	51065170	51067299	LQ.DEL.nano.chr1:51065170-51067299.1	1	1
chr1	51155703	51159517	LQ.DEL.nano.chr1:51155703-51159517.1	1	0.961538
chr1	51204870	51208364	LQ.DEL.nano.chr1:51204870-51208364.1	1	1.05769
chr1	51235028	51238406	LQ.DEL.nano.chr1:51235028-51238406.1	1	1.01818
chr1	51264712	51268253	LQ.DEL.nano.chr1:51264712-51268253.1	1	0.95
chr1	51295247	51301535	LQ.DEL.nano.chr1:51295247-51301535.1	1	1
chr1	51328923	51332496	LQ.DEL.nano.chr1:51328923-51332496.1	1	0.865385
chr1	51347793	51348463	LQ.DEL.nano.chr1:51347793-51348463.1	1	0.888889
chr1	51357072	51361330	LQ.DEL.nano.chr1:51357072-51361330.1	1	0.909091
chr1	51396164	51401577	LQ.DEL.nano.chr1:51396164-51401577.1	1	1
chr1	51444775	51446351	LQ.DEL.pb_raw.chr1:51444775-51446351.1	1	1.01786
chr1	51447497	51449577	LQ.DEL.nano.chr1:51447497-51449577.1	1	0.983051
chr1	51546027	51548121	LQ.DEL.nano.chr1:51546027-51548121.1	1	0.981818
chr1	51599229	51599749	LQ.DEL.nano.chr1:51599229-51599749.1	1	0.919355
chr1	51692919	51696415	LQ.DEL.nano.chr1:51692919-51696415.1	1	0.910714
chr1	51713036	51714181	LQ.DEL.nano.chr1:51713036-51714181.2	1	0.963636
chr1	51714199	51716605	LQ.DEL.nano.chr1:51714199-51716605.1	1	1.01887
chr1	51722776	51728134	LQ.DEL.nano.chr1:51722776-51728134.2	1	1
chr1	51751953	51755968	LQ.DEL.nano.chr1:51751953-51755968.2	1	0.962963
chr1	51781601	51784996	LQ.DEL.nano.chr1:51781601-51784996.1	1	1.10417
chr1	51790993	51794910	LQ.DEL.nano.chr1:51790993-51794910.1	1	1
chr1	51829457	51833075	LQ.DEL.nano.chr1:51829457-51833075.1	1	1.11765
chr1	51868958	51872520	LQ.DEL.nano.chr1:51868958-51872520.1	1	0.83871
chr1	52023888	52025484	LQ.DEL.nano.chr1:52023888-52025484.2	1	0.943396
chr1	52025495	52027572	LQ.DEL.nano.chr1:52025495-52027572.1	1	1.02
chr1	52031398	52032231	LQ.DEL.nano.chr1:52031398-52032231.1	1	0.960784
chr1	52051328	52054550	LQ.DEL.nano.chr1:52051328-52054550.1	1	0.981481
chr1	52076836	52080026	LQ.DEL.nano.chr1:52076836-52080026.1	1	1
chr1	52103986	52109840	LQ.DEL.nano.chr1:52103986-52109840.2	1	0.915254
chr1	52131181	52134356	LQ.DEL.nano.chr1:52131181-52134356.1	1	1.01818
chr1	52143734	52148253	LQ.DEL.nano.chr1:52143734-52148253.1	1	1.17778
chr1	52156817	52161892	LQ.DEL.nano.chr1:52156817-52161892.2	1	0.928571
chr1	52181863	52187112	LQ.DEL.nano.chr1:52181863-52187112.2	1	0.927273
chr1	52192903	52196824	LQ.DEL.nano.chr1:52192903-52196824.1	1	0.929825
chr1	52210086	52215542	LQ.DEL.nano.chr1:52210086-52215542.1	1	0.9
chr1	52219782	52224254	LQ.DEL.nano.chr1:52219782-52224254.1	1	1.03704
chr1	52228087	52232304	LQ.DEL.nano.chr1:52228087-52232304.1	1	1.07843
chr1	52237088	52240245	LQ.DEL.nano.chr1:52237088-52240245.1	1	0.983051
chr1	52263543	52268015	LQ.DEL.nano.chr1:52263543-52268015.2	1	0.909091
chr1	52299034	52303154	LQ.DEL.nano.chr1:52299034-52303154.1	1	1
chr1	52329265	52330022	LQ.DEL.nano.chr1:52329265-52330022.1	1	1.16981
chr1	52330088	52331001	LQ.DEL.nano.chr1:52330088-52331001.1	1	0.913793
chr1	52333665	52335981	LQ.DEL.nano.chr1:52333665-52335981.1	1	1
chr1	52336041	52338059	LQ.DEL.nano.chr1:52336041-52338059.1	1	1.01887
chr1	52365050	52365583	LQ.DEL.nano.chr1:52365050-52365583.1	1	1.10909
chr1	52398988	52403472	LQ.DEL.nano.chr1:52398988-52403472.1	1	0.877193
chr1	52409152	52411622	LQ.DEL.nano.chr1:52409152-52411622.1	1	1.07843
chr1	52499405	52502844	LQ.DEL.nano.chr1:52499405-52502844.1	1	1.22727
chr1	52531898	52532518	LQ.DEL.pb_raw.chr1:52531898-52532518.1	1	0.836735
chr1	52539856	52544256	LQ.DEL.nano.chr1:52539856-52544256.1	1	0.98
chr1	52564029	52568598	LQ.DEL.nano.chr1:52564029-52568598.1	1	0.915254
chr1	52658375	52662090	LQ.DEL.nano.chr1:52658375-52662090.1	1	0.949153
chr1	52667557	52668459	LQ.DEL.pb_raw.chr1:52667557-52668459.1	1	0.836735
chr1	52714260	52716287	LQ.DEL.nano.chr1:52714260-52716287.1	1	1.01754
chr1	52796996	52799168	LQ.DEL.nano.chr1:52796996-52799168.1	1	1.12245
chr1	52870549	52872814	LQ.DEL.nano.chr1:52870549-52872814.1	1	1.04
chr1	52871174	52871696	LQ.DEL.pb_raw.chr1:52871174-52871696.1	1	1.06
chr1	52944684	52946745	LQ.DEL.nano.chr1:52944684-52946745.1	1	0.894737
chr1	52950611	52951112	LQ.DEL.nano.chr1:52950611-52951112.1	1	1.14035
chr1	53066883	53067462	LQ.DEL.nano.chr1:53066883-53067462.1	1	0.93617
chr1	53127819	53128503	LQ.DEL.nano.chr1:53127819-53128503.1	1	1.06383
chr1	53130795	53131952	LQ.DEL.nano.chr1:53130795-53131952.1	1	1.06383
chr1	53171334	53174663	LQ.DEL.nano.chr1:53171334-53174663.1	1	1.06383
chr1	53174687	53176818	LQ.DEL.nano.chr1:53174687-53176818.1	1	1.15909
chr1	53184191	53186512	LQ.DEL.nano.chr1:53184191-53186512.1	1	1.12
chr1	53213943	53218404	LQ.DEL.nano.chr1:53213943-53218404.1	1	0.844828
chr1	53255845	53261143	LQ.DEL.nano.chr1:53255845-53261143.1	1	0.931035
chr1	53300181	53305278	LQ.DEL.nano.chr1:53300181-53305278.1	1	1.06383
chr1	53342993	53348079	LQ.DEL.nano.chr1:53342993-53348079.1	1	0.945455
chr1	53408404	53410727	LQ.DEL.nano.chr1:53408404-53410727.1	1	0.903846
chr1	53427321	53429392	LQ.DEL.nano.chr1:53427321-53429392.1	1	1.06122
chr1	53449193	53452141	LQ.DEL.pb_raw.chr1:53449193-53452141.1	1	1.12766
chr1	53459273	53463268	LQ.DEL.nano.chr1:53459273-53463268.1	1	1.01852
chr1	53487308	53489769	LQ.DEL.nano.chr1:53487308-53489769.1	1	1.10638
chr1	53494378	53498454	LQ.DEL.nano.chr1:53494378-53498454.1	1	0.931035
chr1	53785215	53786685	LQ.DEL.nano.chr1:53785215-53786685.1	1	0.892857
chr1	53799389	53800259	LQ.DEL.nano.chr1:53799389-53800259.1	1	0.946429
chr1	53870345	53871501	LQ.DEL.nano.chr1:53870345-53871501.1	1	1
chr1	53871544	53873255	LQ.DEL.nano.chr1:53871544-53873255.1	1	0.851852
chr1	53879313	53883967	LQ.DEL.nano.chr1:53879313-53883967.1	1	1.07843
chr1	53889893	53893966	LQ.DEL.nano.chr1:53889893-53893966.1	1	0.865385
chr1	53919298	53922199	LQ.DEL.nano.chr1:53919298-53922199.1	1	0.928571
chr1	53935693	53939826	LQ.DEL.nano.chr1:53935693-53939826.1	1	1.02083
chr1	53953259	53957933	LQ.DEL.nano.chr1:53953259-53957933.1	1	1.0625
chr1	53980245	53984135	LQ.DEL.nano.chr1:53980245-53984135.1	1	1.04444
chr1	53991178	53993371	LQ.DEL.nano.chr1:53991178-53993371.1	1	0.931818
chr1	53993785	53994582	LQ.DEL.nano.chr1:53993785-53994582.1	1	1
chr1	53994595	53995430	LQ.DEL.nano.chr1:53994595-53995430.1	1	0.938776
chr1	54010682	54012844	LQ.DEL.nano.chr1:54010682-54012844.1	1	0.851852
chr1	54029963	54034589	LQ.DEL.nano.chr1:54029963-54034589.1	1	0.981818
chr1	54070497	54075717	LQ.DEL.nano.chr1:54070497-54075717.1	1	0.909091
chr1	54104963	54105691	LQ.DEL.nano.chr1:54104963-54105691.1	1	0.886364
chr1	54110494	54115155	LQ.DEL.nano.chr1:54110494-54115155.1	1	0.980769
chr1	54130687	54134273	LQ.DEL.nano.chr1:54130687-54134273.1	1	1.08511
chr1	54150481	54154887	LQ.DEL.nano.chr1:54150481-54154887.1	1	1
chr1	54182237	54186812	LQ.DEL.nano.chr1:54182237-54186812.1	1	1
chr1	54189270	54193871	LQ.DEL.nano.chr1:54189270-54193871.1	1	1.02041
chr1	54220814	54225270	LQ.DEL.nano.chr1:54220814-54225270.1	1	0.943396
chr1	54229317	54234025	LQ.DEL.nano.chr1:54229317-54234025.1	1	0.963636
chr1	54260103	54264740	LQ.DEL.nano.chr1:54260103-54264740.1	1	0.894737
chr1	54269546	54273614	LQ.DEL.nano.chr1:54269546-54273614.1	1	0.963636
chr1	54300275	54304705	LQ.DEL.nano.chr1:54300275-54304705.1	1	1.01961
chr1	54311604	54316449	LQ.DEL.nano.chr1:54311604-54316449.1	1	1.06122
chr1	54412583	54413769	LQ.DEL.nano.chr1:54412583-54413769.1	1	1.09302
chr1	54422398	54425251	LQ.DEL.nano.chr1:54422398-54425251.1	1	1
chr1	54425590	54428475	LQ.DEL.nano.chr1:54425590-54428475.1	1	1.01923
chr1	54444917	54447489	LQ.DEL.nano.chr1:54444917-54447489.1	1	0.9375
chr1	54451866	54454878	LQ.DEL.nano.chr1:54451866-54454878.1	1	1.03922
chr1	54467298	54469815	LQ.DEL.nano.chr1:54467298-54469815.1	1	1
chr1	54476441	54480991	LQ.DEL.nano.chr1:54476441-54480991.2	1	1.02222
chr1	54489155	54491833	LQ.DEL.nano.chr1:54489155-54491833.2	1	1.02
chr1	54504716	54509078	LQ.DEL.nano.chr1:54504716-54509078.2	1	1
chr1	54531298	54539430	LQ.DEL.nano.chr1:54531298-54539430.2	1	0.962264
chr1	54566451	54569933	LQ.DEL.nano.chr1:54566451-54569933.1	1	1.03846
chr1	54596465	54600304	LQ.DEL.nano.chr1:54596465-54600304.1	1	1.08696
chr1	54619999	54624624	LQ.DEL.nano.chr1:54619999-54624624.1	1	1.02041
chr1	54626692	54630133	LQ.DEL.nano.chr1:54626692-54630133.1	1	1.06
chr1	54656195	54659717	LQ.DEL.nano.chr1:54656195-54659717.1	1	0.938776
chr1	54686182	54689488	LQ.DEL.nano.chr1:54686182-54689488.1	1	0.979592
chr1	54715612	54719044	LQ.DEL.nano.chr1:54715612-54719044.1	1	0.918367
chr1	54741334	54748247	LQ.DEL.nano.chr1:54741334-54748247.2	1	0.923077
chr1	54781604	54786243	LQ.DEL.nano.chr1:54781604-54786243.2	1	1.04348
chr1	54786294	54790860	LQ.DEL.nano.chr1:54786294-54790860.1	1	0.979167
chr1	54821771	54827681	LQ.DEL.nano.chr1:54821771-54827681.2	1	1.04348
chr1	54905932	54909583	LQ.DEL.nano.chr1:54905932-54909583.1	1	1.02128
chr1	54944107	54947744	LQ.DEL.nano.chr1:54944107-54947744.1	1	1.04167
chr1	54967710	54971669	LQ.DEL.nano.chr1:54967710-54971669.1	1	1.08696
chr1	54983557	54987028	LQ.DEL.nano.chr1:54983557-54987028.1	1	0.98
chr1	54992367	54993549	LQ.DEL.nano.chr1:54992367-54993549.1	1	0.944444
chr1	55010910	55014709	LQ.DEL.nano.chr1:55010910-55014709.1	1	0.957447
chr1	55171531	55173859	LQ.DEL.nano.chr1:55171531-55173859.1	1	1.06383
chr1	55175531	55179915	LQ.DEL.nano.chr1:55175531-55179915.1	1	1.09302
chr1	55213255	55217599	LQ.DEL.nano.chr1:55213255-55217599.1	1	0.98
chr1	55376266	55380989	LQ.DEL.nano.chr1:55376266-55380989.1	1	1.04
chr1	55415661	55420173	LQ.DEL.nano.chr1:55415661-55420173.1	1	1.04
chr1	55514330	55516136	LQ.DEL.nano.chr1:55514330-55516136.1	1	1.15909
chr1	55516153	55517220	LQ.DEL.nano.chr1:55516153-55517220.1	1	0.901961
chr1	55517234	55518870	LQ.DEL.nano.chr1:55517234-55518870.1	1	1.04255
chr1	55619143	55620136	LQ.DEL.pb_raw.chr1:55619143-55620136.1	1	0.931035
chr1	55727900	55728814	LQ.DEL.nano.chr1:55727900-55728814.1	1	1.02273
chr1	55953396	55957884	LQ.DEL.nano.chr1:55953396-55957884.1	1	1.01961
chr1	55961173	55961770	LQ.DEL.nano.chr1:55961173-55961770.1	1	0.955556
chr1	55965223	55965758	LQ.DEL.nano.chr1:55965223-55965758.1	1	1.26667
chr1	55987423	55992425	LQ.DEL.nano.chr1:55987423-55992425.1	1	0.959184
chr1	56008973	56012779	LQ.DEL.nano.chr1:56008973-56012779.1	1	1
chr1	56021281	56021884	LQ.DEL.nano.chr1:56021281-56021884.1	1	0.942308
chr1	56039646	56040357	LQ.DEL.pb_raw.chr1:56039646-56040357.1	1	0.941176
chr1	56151762	56153100	LQ.DEL.nano.chr1:56151762-56153100.1	1	1
chr1	56179018	56180349	LQ.DEL.nano.chr1:56179018-56180349.1	1	1.17021
chr1	56185581	56189894	LQ.DEL.nano.chr1:56185581-56189894.1	1	1.06
chr1	56224092	56228536	LQ.DEL.nano.chr1:56224092-56228536.1	1	0.927273
chr1	56261443	56263170	LQ.DEL.nano.chr1:56261443-56263170.1	1	0.98
chr1	56263180	56265914	LQ.DEL.nano.chr1:56263180-56265914.1	1	1
chr1	56298970	56303367	LQ.DEL.nano.chr1:56298970-56303367.1	1	1.03922
chr1	56329755	56333374	LQ.DEL.nano.chr1:56329755-56333374.1	1	0.875
chr1	56336275	56340619	LQ.DEL.nano.chr1:56336275-56340619.1	1	0.924528
chr1	56362069	56365718	LQ.DEL.nano.chr1:56362069-56365718.1	1	1.08333
chr1	56373269	56377368	LQ.DEL.nano.chr1:56373269-56377368.1	1	0.943396
chr1	56394429	56397107	LQ.DEL.nano.chr1:56394429-56397107.1	1	0.938776
chr1	56411679	56416181	LQ.DEL.nano.chr1:56411679-56416181.1	1	1.10638
chr1	56428656	56433405	LQ.DEL.nano.chr1:56428656-56433405.1	1	1.18182
chr1	56450561	56454968	LQ.DEL.nano.chr1:56450561-56454968.1	1	1.01923
chr1	56461412	56465025	LQ.DEL.nano.chr1:56461412-56465025.1	1	1.02041
chr1	56488719	56497100	LQ.DEL.nano.chr1:56488719-56497100.2	1	1
chr1	56527309	56529097	LQ.DEL.nano.chr1:56527309-56529097.1	1	0.882353
chr1	56529115	56530541	LQ.DEL.nano.chr1:56529115-56530541.1	1	1.04167
chr1	56559135	56562815	LQ.DEL.nano.chr1:56559135-56562815.1	1	1
chr1	56568495	56572686	LQ.DEL.nano.chr1:56568495-56572686.1	1	0.98
chr1	56578485	56589401	LQ.DEL.pb_raw.chr1:56578485-56589401.1	1	1.04082
chr1	56584141	56589170	LQ.DEL.nano.chr1:56584141-56589170.1	1	1.06122
chr1	56590350	56593986	LQ.DEL.nano.chr1:56590350-56593986.1	1	1
chr1	56621774	56625235	LQ.DEL.nano.chr1:56621774-56625235.1	1	0.94
chr1	56627813	56632950	LQ.DEL.nano.chr1:56627813-56632950.1	1	1.04255
chr1	56639431	56642871	LQ.DEL.pb_raw.chr1:56639431-56642871.1	1	1
chr1	56653688	56660130	LQ.DEL.nano.chr1:56653688-56660130.2	1	0.962264
chr1	56720461	56725731	LQ.DEL.nano.chr1:56720461-56725731.1	1	0.892857
chr1	56742804	56743331	LQ.DEL.nano.chr1:56742804-56743331.1	1	1.07692
chr1	56766207	56771352	LQ.DEL.nano.chr1:56766207-56771352.1	1	0.980392
chr1	56798251	56798988	LQ.DEL.pb_raw.chr1:56798251-56798988.1	1	1.08889
chr1	56811476	56816789	LQ.DEL.nano.chr1:56811476-56816789.1	1	0.980769
chr1	56821911	56822844	LQ.DEL.nano.chr1:56821911-56822844.1	1	0.830189
chr1	56841262	56846232	LQ.DEL.nano.chr1:56841262-56846232.1	1	1.11364
chr1	56859693	56864927	LQ.DEL.nano.chr1:56859693-56864927.1	1	1.08511
chr1	56932119	56938084	LQ.DEL.nano.chr1:56932119-56938084.1	1	0.961538
chr1	56944156	56945053	LQ.DEL.nano.chr1:56944156-56945053.1	1	0.843137
chr1	56973383	56977577	LQ.DEL.nano.chr1:56973383-56977577.1	2	0.959184
chr1	57016713	57020388	LQ.DEL.nano.chr1:57016713-57020388.1	1	1.08333
chr1	57044011	57047175	LQ.DEL.nano.chr1:57044011-57047175.2	1	0.884615
chr1	57071592	57074352	LQ.DEL.nano.chr1:57071592-57074352.1	1	1.08511
chr1	57098597	57101916	LQ.DEL.nano.chr1:57098597-57101916.1	1	1.17391
chr1	57113937	57117660	LQ.DEL.nano.chr1:57113937-57117660.1	1	1.11765
chr1	57126627	57129928	LQ.DEL.nano.chr1:57126627-57129928.1	1	0.927273
chr1	57154770	57158063	LQ.DEL.nano.chr1:57154770-57158063.1	1	0.981132
chr1	57160337	57163842	LQ.DEL.nano.chr1:57160337-57163842.1	1	0.910714
chr1	57182357	57185612	LQ.DEL.nano.chr1:57182357-57185612.1	1	0.962264
chr1	57209856	57213132	LQ.DEL.nano.chr1:57209856-57213132.1	1	0.875
chr1	57227502	57231974	LQ.DEL.nano.chr1:57227502-57231974.1	1	0.981132
chr1	57236948	57240267	LQ.DEL.nano.chr1:57236948-57240267.1	1	1.08511
chr1	57264893	57272274	LQ.DEL.nano.chr1:57264893-57272274.2	1	0.979167
chr1	57292254	57295531	LQ.DEL.nano.chr1:57292254-57295531.1	1	0.9375
chr1	57334647	57339387	LQ.DEL.nano.chr1:57334647-57339387.1	1	0.980769
chr1	57520910	57525827	LQ.DEL.nano.chr1:57520910-57525827.1	1	1.06667
chr1	57538548	57540210	LQ.DEL.nano.chr1:57538548-57540210.1	1	0.962264
chr1	57627863	57628639	LQ.DEL.nano.chr1:57627863-57628639.1	1	0.979167
chr1	57628953	57629591	LQ.DEL.nano.chr1:57628953-57629591.1	1	0.918367
chr1	57638087	57638613	LQ.DEL.nano.chr1:57638087-57638613.1	1	1
chr1	57817783	57823437	LQ.DEL.nano.chr1:57817783-57823437.2	1	0.924528
chr1	57856275	57859636	LQ.DEL.nano.chr1:57856275-57859636.1	1	1.04
chr1	57911033	57913593	LQ.DEL.nano.chr1:57911033-57913593.1	1	1.03922
chr1	57931291	57932817	LQ.DEL.nano.chr1:57931291-57932817.1	1	0.907407
chr1	58092762	58096157	LQ.DEL.nano.chr1:58092762-58096157.1	1	0.980769
chr1	58096213	58097611	LQ.DEL.nano.chr1:58096213-58097611.1	1	1.01852
chr1	58129737	58131198	LQ.DEL.nano.chr1:58129737-58131198.1	1	1.02041
chr1	58141570	58142358	LQ.DEL.nano.chr1:58141570-58142358.1	1	0.877193
chr1	58441689	58444075	LQ.DEL.nano.chr1:58441689-58444075.1	1	0.962264
chr1	58483734	58486090	LQ.DEL.nano.chr1:58483734-58486090.1	1	1.0566
chr1	58499298	58500373	LQ.DEL.pb_raw.chr1:58499298-58500373.1	1	0.886792
chr1	58525575	58527893	LQ.DEL.nano.chr1:58525575-58527893.1	1	0.921569
chr1	58579929	58582691	LQ.DEL.nano.chr1:58579929-58582691.2	1	0.897959
chr1	58582778	58583475	LQ.DEL.nano.chr1:58582778-58583475.1	1	1.02128
chr1	58583488	58584216	LQ.DEL.nano.chr1:58583488-58584216.1	1	0.808511
chr1	58584362	58584884	LQ.DEL.nano.chr1:58584362-58584884.1	1	1.06818
chr1	58584920	58589725	LQ.DEL.nano.chr1:58584920-58589725.1	1	1.08511
chr1	58589902	58590613	LQ.DEL.nano.chr1:58589902-58590613.1	1	0.981132
chr1	58609126	58611684	LQ.DEL.nano.chr1:58609126-58611684.1	1	0.980392
chr1	58650747	58651901	LQ.DEL.nano.chr1:58650747-58651901.1	1	1.06122
chr1	58651945	58654646	LQ.DEL.nano.chr1:58651945-58654646.1	1	0.960784
chr1	58678293	58682714	LQ.DEL.nano.chr1:58678293-58682714.1	1	1.12766
chr1	58769075	58769594	LQ.DEL.nano.chr1:58769075-58769594.1	1	1.03922
chr1	58922115	58922739	LQ.DEL.nano.chr1:58922115-58922739.1	1	0.979167
chr1	58994506	58995141	LQ.DEL.nano.chr1:58994506-58995141.1	1	1.16981
chr1	58995152	58998171	LQ.DEL.nano.chr1:58995152-58998171.1	1	0.982456
chr1	59000261	59001709	LQ.DEL.pb_raw.chr1:59000261-59001709.1	1	0.924528
chr1	59035616	59039370	LQ.DEL.nano.chr1:59035616-59039370.1	1	1.01961
chr1	59073578	59078010	LQ.DEL.nano.chr1:59073578-59078010.1	1	1.08511
chr1	59102796	59104402	LQ.DEL.nano.chr1:59102796-59104402.1	1	1.08
chr1	59112230	59114533	LQ.DEL.nano.chr1:59112230-59114533.1	1	0.884615
chr1	59114553	59116464	LQ.DEL.nano.chr1:59114553-59116464.1	1	1.36842
chr1	59173017	59176892	LQ.DEL.nano.chr1:59173017-59176892.1	1	1.09804
chr1	59205317	59208285	LQ.DEL.nano.chr1:59205317-59208285.1	1	0.980769
chr1	59235197	59239113	LQ.DEL.nano.chr1:59235197-59239113.1	1	0.892857
chr1	59264249	59268001	LQ.DEL.nano.chr1:59264249-59268001.1	1	0.963636
chr1	59278619	59283360	LQ.DEL.nano.chr1:59278619-59283360.2	1	0.907407
chr1	59297333	59301271	LQ.DEL.nano.chr1:59297333-59301271.1	1	0.980769
chr1	59307156	59313511	LQ.DEL.nano.chr1:59307156-59313511.2	1	0.910714
chr1	59313538	59314792	LQ.DEL.nano.chr1:59313538-59314792.1	1	1.11765
chr1	59322314	59326690	LQ.DEL.nano.chr1:59322314-59326690.1	1	1
chr1	59330818	59334750	LQ.DEL.nano.chr1:59330818-59334750.1	1	0.963636
chr1	59343355	59345263	LQ.DEL.nano.chr1:59343355-59345263.1	1	0.963636
chr1	59345280	59347159	LQ.DEL.nano.chr1:59345280-59347159.1	1	0.944444
chr1	59364080	59369769	LQ.DEL.nano.chr1:59364080-59369769.3	1	0.942308
chr1	59375428	59376681	LQ.DEL.nano.chr1:59375428-59376681.1	1	1.14
chr1	59376715	59379229	LQ.DEL.nano.chr1:59376715-59379229.1	1	1.11321
chr1	59384053	59388215	LQ.DEL.nano.chr1:59384053-59388215.1	1	0.980769
chr1	59408129	59413462	LQ.DEL.nano.chr1:59408129-59413462.2	1	0.896552
chr1	59453367	59457312	LQ.DEL.nano.chr1:59453367-59457312.1	1	1
chr1	59496811	59500727	LQ.DEL.nano.chr1:59496811-59500727.1	1	1.02
chr1	59540353	59544290	LQ.DEL.nano.chr1:59540353-59544290.1	1	0.944444
chr1	59584203	59588371	LQ.DEL.nano.chr1:59584203-59588371.1	1	0.948276
chr1	59604147	59605501	LQ.DEL.consensus.chr1:59604147-59605501.1	5	0.9375
chr1	59616703	59620259	LQ.DEL.nano.chr1:59616703-59620259.1	1	0.962264
chr1	59628364	59628956	LQ.DEL.nano.chr1:59628364-59628956.1	1	1.09804
chr1	59628994	59632259	LQ.DEL.nano.chr1:59628994-59632259.1	1	1
chr1	59646854	59650659	LQ.DEL.nano.chr1:59646854-59650659.1	1	1.15556
chr1	59676616	59680143	LQ.DEL.nano.chr1:59676616-59680143.1	1	0.961538
chr1	59706654	59710252	LQ.DEL.nano.chr1:59706654-59710252.1	1	0.945455
chr1	59738038	59741629	LQ.DEL.nano.chr1:59738038-59741629.1	1	0.963636
chr1	59742410	59743172	LQ.DEL.nano.chr1:59742410-59743172.1	1	1.18
chr1	59768405	59772020	LQ.DEL.nano.chr1:59768405-59772020.1	1	1.1875
chr1	59798835	59802639	LQ.DEL.nano.chr1:59798835-59802639.1	1	1.03922
chr1	59826638	59829790	LQ.DEL.nano.chr1:59826638-59829790.1	1	0.960784
chr1	59909855	59913362	LQ.DEL.nano.chr1:59909855-59913362.1	1	1
chr1	59952949	59956964	LQ.DEL.nano.chr1:59952949-59956964.1	1	0.963636
chr1	59959687	59961885	LQ.DEL.nano.chr1:59959687-59961885.1	1	0.981132
chr1	59995952	59999713	LQ.DEL.nano.chr1:59995952-59999713.1	1	1.02174
chr1	60008992	60009851	LQ.DEL.nano.chr1:60008992-60009851.1	1	1.19565
chr1	60009878	60010963	LQ.DEL.nano.chr1:60009878-60010963.1	1	0.924528
chr1	60037335	60041551	LQ.DEL.nano.chr1:60037335-60041551.1	1	0.946429
chr1	60079740	60083501	LQ.DEL.nano.chr1:60079740-60083501.1	1	0.962264
chr1	60121015	60124762	LQ.DEL.nano.chr1:60121015-60124762.1	1	0.980392
chr1	60162631	60166716	LQ.DEL.nano.chr1:60162631-60166716.1	1	1.06
chr1	60206743	60210969	LQ.DEL.nano.chr1:60206743-60210969.1	1	0.921569
chr1	60264700	60265483	LQ.DEL.nano.chr1:60264700-60265483.1	1	0.981818
chr1	60307160	60312273	LQ.DEL.nano.chr1:60307160-60312273.1	1	1.03704
chr1	60323709	60324555	LQ.DEL.nano.chr1:60323709-60324555.1	1	0.8
chr1	60329144	60330465	LQ.DEL.pb_raw.chr1:60329144-60330465.1	1	1.01754
chr1	60349968	60356230	LQ.DEL.nano.chr1:60349968-60356230.3	1	0.890909
chr1	60382285	60385827	LQ.DEL.nano.chr1:60382285-60385827.1	1	1.06
chr1	60393321	60398342	LQ.DEL.nano.chr1:60393321-60398342.1	1	1.03922
chr1	60410613	60412797	LQ.DEL.nano.chr1:60410613-60412797.1	1	1.01923
chr1	60413030	60416586	LQ.DEL.nano.chr1:60413030-60416586.1	1	1.02
chr1	60413937	60414515	LQ.DEL.pb_raw.chr1:60413937-60414515.1	1	1.04
chr1	60436013	60440916	LQ.DEL.nano.chr1:60436013-60440916.1	1	1.11111
chr1	60478610	60483549	LQ.DEL.nano.chr1:60478610-60483549.1	1	0.945455
chr1	60495099	60497889	LQ.DEL.nano.chr1:60495099-60497889.1	1	1
chr1	60521318	60521989	LQ.DEL.nano.chr1:60521318-60521989.1	1	0.875
chr1	60715922	60717412	LQ.DEL.nano.chr1:60715922-60717412.1	1	1.03922
chr1	60729739	60733361	LQ.DEL.nano.chr1:60729739-60733361.2	1	0.877551
chr1	60736383	60752160	LQ.DEL.pb_raw.chr1:60736383-60752160.1	1	1.08511
chr1	60748327	60749892	LQ.DEL.nano.chr1:60748327-60749892.1	1	1.01887
[truncated: 74,162 more rows]

## Sheet: lr_DUP.HQ.bed
Chromosome	Start	End	CNV id	SVIM score	duphold score
[truncated: 930 more rows]

[truncated: 5 more sheets: lr_DUP.LQ.bed, sr_DEL.HQ.bed, sr_DEL.LQ.bed, sr_DUP.HQ.bed, sr_DUP.LQ.bed]
