# Supplementary material for: Comprehensive characterization of copy number variation (CNV) called from array, long- and short-read data
Source: BMC Genomics. 2021 Nov 17;22:826. doi: 10.1186/s12864-021-08082-3 (PMC8596897; doi:10.1186/s12864-021-08082-3)
Supplement: Supplementary file 2 — Additional file 2 CNVR and associated CNV loci. CNVR and associated CNV loci coordinates and scores for the four quality bins, based on long-read score (all, score >1, score >5) and long-read and short-read quality binning: score >1 and HQ. [file 12864_2021_8082_MOESM2_ESM.xlsx]

## Sheet: merged.all.DEL
Chr CNV locus	Start CNV locus	End CNV locus	Count CNVR	Median DFC	Chr CNVR	Start CNVR	End CNVR	Id CNVR	DFC	Overlap bp
chr15	20611029	22526272	100	0	chr15	20611029	22526272	HQ.DEL.array.single.chr15:20611029-22526272.1	0.0172414	1915243
chr15	20611029	22526272	100	0	chr15	20619655	20626394	LQ.DEL.lr.multi.chr15:20619655-20626394.2	1	6739
chr15	20611029	22526272	100	0	chr15	20632202	20711501	HQ.DEL.sr.single.chr15:20632202-20711501.1	0.333333	79299
chr15	20611029	22526272	100	0	chr15	20675825	20676965	HQ.DEL.lr.single.chr15:20675825-20676965.1	0.285714	1140
chr15	20611029	22526272	100	0	chr15	20677005	20677795	LQ.DEL.lr.single.chr15:20677005-20677795.1	1.42857	790
chr15	20611029	22526272	100	0	chr15	20719402	20720201	LQ.DEL.sr.single.chr15:20719402-20720201.1	4	799
chr15	20611029	22526272	100	0	chr15	20727802	20728001	HQ.DEL.sr.single.chr15:20727802-20728001.1	0	199
chr15	20611029	22526272	100	0	chr15	20739202	20740701	HQ.DEL.sr.single.chr15:20739202-20740701.1	0.5	1499
chr15	20611029	22526272	100	0	chr15	20741902	20742901	LQ.DEL.sr.single.chr15:20741902-20742901.1	1.2	999
chr15	20611029	22526272	100	0	chr15	20747702	20748301	HQ.DEL.sr.single.chr15:20747702-20748301.1	0.666667	599
chr15	20611029	22526272	100	0	chr15	20770602	20772701	LQ.DEL.sr.single.chr15:20770602-20772701.1	2	2099
chr15	20611029	22526272	100	0	chr15	20784402	20846701	HQ.DEL.sr.single.chr15:20784402-20846701.1	0.16	62299
chr15	20611029	22526272	100	0	chr15	20860505	20861054	LQ.DEL.lr.single.chr15:20860505-20861054.1	0.890411	549
chr15	20611029	22526272	100	0	chr15	20882402	20882901	HQ.DEL.sr.single.chr15:20882402-20882901.1	0.1875	499
chr15	20611029	22526272	100	0	chr15	20885202	20888501	HQ.DEL.sr.single.chr15:20885202-20888501.1	0	3299
chr15	20611029	22526272	100	0	chr15	20947702	20950101	HQ.DEL.sr.single.chr15:20947702-20950101.1	0.176471	2399
chr15	20611029	22526272	100	0	chr15	20952902	20955901	HQ.DEL.sr.single.chr15:20952902-20955901.1	0.238095	2999
chr15	20611029	22526272	100	0	chr15	20957102	20957701	HQ.DEL.sr.single.chr15:20957102-20957701.1	0.142857	599
chr15	20611029	22526272	100	0	chr15	20958402	20958801	HQ.DEL.sr.single.chr15:20958402-20958801.1	0	399
chr15	20611029	22526272	100	0	chr15	20959402	20993101	HQ.DEL.sr.single.chr15:20959402-20993101.1	0	33699
chr15	20611029	22526272	100	0	chr15	20995102	20996701	HQ.DEL.sr.single.chr15:20995102-20996701.1	0.32	1599
chr15	20611029	22526272	100	0	chr15	20997502	20998901	HQ.DEL.sr.single.chr15:20997502-20998901.1	0.153846	1399
chr15	20611029	22526272	100	0	chr15	21002002	21003501	HQ.DEL.sr.single.chr15:21002002-21003501.1	0	1499
chr15	20611029	22526272	100	0	chr15	21005602	21008101	HQ.DEL.sr.single.chr15:21005602-21008101.1	0.0952381	2499
chr15	20611029	22526272	100	0	chr15	21016402	21019201	HQ.DEL.sr.single.chr15:21016402-21019201.1	0.4	2799
chr15	20611029	22526272	100	0	chr15	21019091	21019603	LQ.DEL.lr.single.chr15:21019091-21019603.1	3.5	512
chr15	20611029	22526272	100	0	chr15	21033602	21037701	HQ.DEL.sr.single.chr15:21033602-21037701.1	0	4099
chr15	20611029	22526272	100	0	chr15	21048402	21061001	HQ.DEL.sr.single.chr15:21048402-21061001.1	0	12599
chr15	20611029	22526272	100	0	chr15	21061902	21062901	HQ.DEL.sr.single.chr15:21061902-21062901.1	0	999
chr15	20611029	22526272	100	0	chr15	21068102	21070101	HQ.DEL.sr.single.chr15:21068102-21070101.1	0	1999
chr15	20611029	22526272	100	0	chr15	21068661	21073364	HQ.DEL.lr.single.chr15:21068661-21073364.1	0.181818	4703
chr15	20611029	22526272	100	0	chr15	21071202	21072001	HQ.DEL.sr.single.chr15:21071202-21072001.1	0.4	799
chr15	20611029	22526272	100	0	chr15	21083802	21084701	HQ.DEL.sr.single.chr15:21083802-21084701.1	0	899
chr15	20611029	22526272	100	0	chr15	21086302	21087201	HQ.DEL.sr.single.chr15:21086302-21087201.1	0.6875	899
chr15	20611029	22526272	100	0	chr15	21089902	21098301	HQ.DEL.sr.single.chr15:21089902-21098301.1	0	8399
chr15	20611029	22526272	100	0	chr15	21100602	21101101	HQ.DEL.sr.single.chr15:21100602-21101101.1	0.4375	499
chr15	20611029	22526272	100	0	chr15	21110302	21112301	HQ.DEL.sr.single.chr15:21110302-21112301.1	0	1999
chr15	20611029	22526272	100	0	chr15	21115802	21118401	HQ.DEL.sr.single.chr15:21115802-21118401.1	0	2599
chr15	20611029	22526272	100	0	chr15	21121402	21122001	HQ.DEL.sr.single.chr15:21121402-21122001.1	0	599
chr15	20611029	22526272	100	0	chr15	21125302	21126101	HQ.DEL.sr.single.chr15:21125302-21126101.1	0.115385	799
chr15	20611029	22526272	100	0	chr15	21127002	21139401	HQ.DEL.sr.single.chr15:21127002-21139401.1	0.388889	12399
chr15	20611029	22526272	100	0	chr15	21144302	21145201	HQ.DEL.sr.single.chr15:21144302-21145201.1	0.153846	899
chr15	20611029	22526272	100	0	chr15	21157428	21158213	LQ.DEL.lr.single.chr15:21157428-21158213.1	1.86207	785
chr15	20611029	22526272	100	0	chr15	21158243	21159168	LQ.DEL.lr.single.chr15:21158243-21159168.1	1.11111	925
chr15	20611029	22526272	100	0	chr15	21159102	21160701	HQ.DEL.sr.single.chr15:21159102-21160701.1	0.47619	1599
chr15	20611029	22526272	100	0	chr15	21168702	21182301	HQ.DEL.sr.single.chr15:21168702-21182301.1	0.214286	13599
chr15	20611029	22526272	100	0	chr15	21177480	21182401	HQ.DEL.lr.single.chr15:21177480-21182401.1	0.23913	4921
chr15	20611029	22526272	100	0	chr15	21184202	21184801	HQ.DEL.sr.single.chr15:21184202-21184801.1	0.0540541	599
chr15	20611029	22526272	100	0	chr15	21185002	21202501	LQ.DEL.sr.single.chr15:21185002-21202501.1	0.9	17499
chr15	20611029	22526272	100	0	chr15	21205002	21275901	HQ.DEL.sr.single.chr15:21205002-21275901.1	0.333333	70899
chr15	20611029	22526272	100	0	chr15	21277802	21314701	HQ.DEL.sr.single.chr15:21277802-21314701.1	0	36899
chr15	20611029	22526272	100	0	chr15	21318202	21331601	HQ.DEL.sr.single.chr15:21318202-21331601.1	0.470588	13399
chr15	20611029	22526272	100	0	chr15	21333802	21334801	HQ.DEL.sr.single.chr15:21333802-21334801.1	0	999
chr15	20611029	22526272	100	0	chr15	21346302	21370001	HQ.DEL.sr.single.chr15:21346302-21370001.1	0.125	23699
chr15	20611029	22526272	100	0	chr15	21887802	21888801	HQ.DEL.sr.single.chr15:21887802-21888801.1	0.555556	999
chr15	20611029	22526272	100	0	chr15	21890602	21891901	HQ.DEL.sr.single.chr15:21890602-21891901.1	0.5	1299
chr15	20611029	22526272	100	0	chr15	21895102	21900001	HQ.DEL.sr.single.chr15:21895102-21900001.1	0.380952	4899
chr15	20611029	22526272	100	0	chr15	21901607	21905255	LQ.DEL.lr.single.chr15:21901607-21905255.1	1.01389	3648
chr15	20611029	22526272	100	0	chr15	21914978	21915825	LQ.DEL.lr.single.chr15:21914978-21915825.1	1.06494	847
chr15	20611029	22526272	100	0	chr15	21915891	21917835	LQ.DEL.lr.single.chr15:21915891-21917835.1	0.9625	1944
chr15	20611029	22526272	100	0	chr15	21941702	21952301	HQ.DEL.sr.single.chr15:21941702-21952301.1	0.0689655	10599
chr15	20611029	22526272	100	0	chr15	21958202	21959301	HQ.DEL.sr.single.chr15:21958202-21959301.1	0.136364	1099
chr15	20611029	22526272	100	0	chr15	21971361	21974992	HQ.DEL.lr.single.chr15:21971361-21974992.1	0.592593	3631
chr15	20611029	22526272	100	0	chr15	21997402	21998201	HQ.DEL.sr.single.chr15:21997402-21998201.1	0.0869565	799
chr15	20611029	22526272	100	0	chr15	21999902	22001601	HQ.DEL.sr.single.chr15:21999902-22001601.1	0.075	1699
chr15	20611029	22526272	100	0	chr15	22003602	22004201	HQ.DEL.sr.single.chr15:22003602-22004201.1	0	599
chr15	20611029	22526272	100	0	chr15	22005402	22007601	HQ.DEL.sr.single.chr15:22005402-22007601.1	0.384615	2199
chr15	20611029	22526272	100	0	chr15	22011502	22012301	HQ.DEL.sr.single.chr15:22011502-22012301.1	0	799
chr15	20611029	22526272	100	0	chr15	22019102	22020001	HQ.DEL.sr.single.chr15:22019102-22020001.1	0.466667	899
chr15	20611029	22526272	100	0	chr15	22028002	22038801	HQ.DEL.sr.single.chr15:22028002-22038801.1	0	10799
chr15	20611029	22526272	100	0	chr15	22046402	22049301	HQ.DEL.sr.single.chr15:22046402-22049301.1	0	2899
chr15	20611029	22526272	100	0	chr15	22062060	22067375	HQ.DEL.lr.single.chr15:22062060-22067375.1	0.037037	5315
chr15	20611029	22526272	100	0	chr15	22063302	22067401	HQ.DEL.sr.single.chr15:22063302-22067401.1	0	4099
chr15	20611029	22526272	100	0	chr15	22075102	22076601	HQ.DEL.sr.single.chr15:22075102-22076601.1	0.0714286	1499
chr15	20611029	22526272	100	0	chr15	22081502	22100301	HQ.DEL.sr.single.chr15:22081502-22100301.1	0.333333	18799
chr15	20611029	22526272	100	0	chr15	22086706	22090133	HQ.DEL.lr.single.chr15:22086706-22090133.1	0	3427
chr15	20611029	22526272	100	0	chr15	22104389	22108999	HQ.DEL.lr.single.chr15:22104389-22108999.1	0.647059	4610
chr15	20611029	22526272	100	0	chr15	22106602	22107401	HQ.DEL.sr.single.chr15:22106602-22107401.1	0	799
chr15	20611029	22526272	100	0	chr15	22109602	22110101	HQ.DEL.sr.single.chr15:22109602-22110101.1	0	499
chr15	20611029	22526272	100	0	chr15	22113102	22121501	HQ.DEL.sr.single.chr15:22113102-22121501.1	0.0961538	8399
chr15	20611029	22526272	100	0	chr15	22116520	22120033	HQ.DEL.lr.single.chr15:22116520-22120033.1	0.0714286	3513
chr15	20611029	22526272	100	0	chr15	22123502	22125801	HQ.DEL.sr.single.chr15:22123502-22125801.1	0.0714286	2299
chr15	20611029	22526272	100	0	chr15	22128902	22131601	HQ.DEL.sr.single.chr15:22128902-22131601.1	0.230769	2699
chr15	20611029	22526272	100	0	chr15	22133402	22134701	HQ.DEL.sr.single.chr15:22133402-22134701.1	0.0454545	1299
chr15	20611029	22526272	100	0	chr15	22135702	22138901	HQ.DEL.sr.single.chr15:22135702-22138901.1	0.277778	3199
chr15	20611029	22526272	100	0	chr15	22141702	22142701	HQ.DEL.sr.single.chr15:22141702-22142701.1	0.037037	999
chr15	20611029	22526272	100	0	chr15	22146186	22146994	LQ.DEL.lr.single.chr15:22146186-22146994.1	0.909091	808
chr15	20611029	22526272	100	0	chr15	22147019	22149363	LQ.DEL.lr.single.chr15:22147019-22149363.1	1	2344
chr15	20611029	22526272	100	0	chr15	22175658	22179005	LQ.DEL.lr.single.chr15:22175658-22179005.1	1.5	3347
chr15	20611029	22526272	100	0	chr15	22205000	22293658	HQ.DEL.lr.multi.chr15:22205000-22293658.3	0	88658
chr15	20611029	22526272	100	0	chr15	22300280	22304602	LQ.DEL.lr.single.chr15:22300280-22304602.1	0.862069	4322
chr15	20611029	22526272	100	0	chr15	22317605	22321589	LQ.DEL.lr.single.chr15:22317605-22321589.1	1.03636	3984
chr15	20611029	22526272	100	0	chr15	22339747	22344003	LQ.DEL.lr.single.chr15:22339747-22344003.1	1.07692	4256
chr15	20611029	22526272	100	0	chr15	22348298	22352605	LQ.DEL.lr.single.chr15:22348298-22352605.1	1.01923	4307
chr15	20611029	22526272	100	0	chr15	22377696	22383635	LQ.DEL.lr.single.chr15:22377696-22383635.1	1.08	5939
chr15	20611029	22526272	100	0	chr15	22417707	22422805	LQ.DEL.lr.single.chr15:22417707-22422805.1	0.907407	5098
chr15	20611029	22526272	100	0	chr15	22457390	22461883	LQ.DEL.lr.single.chr15:22457390-22461883.1	0.98	4493
chr15	20611029	22526272	100	0	chr15	22475461	22476187	LQ.DEL.lr.single.chr15:22475461-22476187.1	1	726
chr15	20611029	22526272	100	0	chr15	22511521	22512321	HQ.DEL.lr.single.chr15:22511521-22512321.1	0.4	800
chr15	20611029	22526272	100	0	chr15	22511570	22512064	HQ.DEL.sr.single.chr15:22511570-22512064.1	0.318182	494
chr1	91561322	93514484	90	0	chr1	91561322	93514484	LQ.DEL.sr.multi.chr1:91561322-93514484.4	0.744681	1953162
chr1	91561322	93514484	90	0	chr1	91576974	91584164	LQ.DEL.lr.single.chr1:91576974-91584164.1	0.96	7190
chr1	91561322	93514484	90	0	chr1	91598633	91600107	LQ.DEL.lr.single.chr1:91598633-91600107.1	0.944444	1474
chr1	91561322	93514484	90	0	chr1	91600235	91601212	LQ.DEL.lr.single.chr1:91600235-91601212.1	1.05882	977
chr1	91561322	93514484	90	0	chr1	91601424	91602446	LQ.DEL.lr.single.chr1:91601424-91602446.1	1.03846	1022
chr1	91561322	93514484	90	0	chr1	91602492	91603746	LQ.DEL.lr.single.chr1:91602492-91603746.1	1.04	1254
chr1	91561322	93514484	90	0	chr1	91609205	91612825	LQ.DEL.lr.single.chr1:91609205-91612825.1	0.962264	3620
chr1	91561322	93514484	90	0	chr1	91624772	91625072	HQ.DEL.sr.multi.chr1:91624772-91625072.5	0	300
chr1	91561322	93514484	90	0	chr1	91637353	91640592	LQ.DEL.lr.single.chr1:91637353-91640592.1	0.923077	3239
chr1	91561322	93514484	90	0	chr1	91743060	91743728	HQ.DEL.lr.single.chr1:91743060-91743728.1	0.351852	668
chr1	91561322	93514484	90	0	chr1	91766902	91767601	HQ.DEL.sr.single.chr1:91766902-91767601.1	0.0851064	699
chr1	91561322	93514484	90	0	chr1	91846648	91850873	LQ.DEL.lr.single.chr1:91846648-91850873.1	1.12	4225
chr1	91561322	93514484	90	0	chr1	91878843	91882522	LQ.DEL.lr.single.chr1:91878843-91882522.1	1.01818	3679
chr1	91561322	93514484	90	0	chr1	91914096	91914565	HQ.DEL.sr.multi.chr1:91914096-91914565.5	0	469
chr1	91561322	93514484	90	0	chr1	91924502	91926501	HQ.DEL.sr.single.chr1:91924502-91926501.1	0.0847458	1999
chr1	91561322	93514484	90	0	chr1	92039230	92040272	LQ.DEL.lr.single.chr1:92039230-92040272.1	0.981132	1042
chr1	91561322	93514484	90	0	chr1	92114414	92115659	LQ.DEL.lr.single.chr1:92114414-92115659.1	0.918367	1245
chr1	91561322	93514484	90	0	chr1	92134170	92134939	HQ.DEL.lr.multi.chr1:92134170-92134939.4	0	769
chr1	91561322	93514484	90	0	chr1	92134202	92135001	HQ.DEL.sr.single.chr1:92134202-92135001.1	0.02	799
chr1	91561322	93514484	90	0	chr1	92162984	92163674	LQ.DEL.lr.single.chr1:92162984-92163674.1	0.910714	690
chr1	91561322	93514484	90	0	chr1	92232051	92233335	HQ.DEL.sr.multi.chr1:92232051-92233335.6	0.52	1284
chr1	91561322	93514484	90	0	chr1	92232056	92233336	HQ.DEL.lr.multi.chr1:92232056-92233336.4	0.52	1280
chr1	91561322	93514484	90	0	chr1	92232083	92233422	HQ.DEL.array.single.chr1:92232083-92233422.1	0.52	1339
chr1	91561322	93514484	90	0	chr1	92350956	92351745	LQ.DEL.lr.single.chr1:92350956-92351745.1	0.978261	789
chr1	91561322	93514484	90	0	chr1	92386828	92390102	LQ.DEL.lr.single.chr1:92386828-92390102.1	1.02174	3274
chr1	91561322	93514484	90	0	chr1	92414521	92416085	LQ.DEL.lr.single.chr1:92414521-92416085.1	0.957447	1564
chr1	91561322	93514484	90	0	chr1	92416100	92418123	LQ.DEL.lr.single.chr1:92416100-92418123.1	0.938776	2023
chr1	91561322	93514484	90	0	chr1	92424626	92425166	LQ.DEL.lr.single.chr1:92424626-92425166.1	1.03922	540
chr1	91561322	93514484	90	0	chr1	92426728	92430582	LQ.DEL.lr.single.chr1:92426728-92430582.1	0.907407	3854
chr1	91561322	93514484	90	0	chr1	92469436	92473454	LQ.DEL.lr.single.chr1:92469436-92473454.1	0.981818	4018
chr1	91561322	93514484	90	0	chr1	92512152	92516009	LQ.DEL.lr.single.chr1:92512152-92516009.1	1	3857
chr1	91561322	93514484	90	0	chr1	92554535	92558436	LQ.DEL.lr.single.chr1:92554535-92558436.1	0.947368	3901
chr1	91561322	93514484	90	0	chr1	92597517	92601344	LQ.DEL.lr.single.chr1:92597517-92601344.1	1	3827
chr1	91561322	93514484	90	0	chr1	92640800	92645441	LQ.DEL.lr.single.chr1:92640800-92645441.1	1.13725	4641
chr1	91561322	93514484	90	0	chr1	92678518	92682996	LQ.DEL.lr.single.chr1:92678518-92682996.1	1	4478
chr1	91561322	93514484	90	0	chr1	92684914	92688776	LQ.DEL.lr.single.chr1:92684914-92688776.1	1.07692	3862
chr1	91561322	93514484	90	0	chr1	92697172	92697962	LQ.DEL.lr.single.chr1:92697172-92697962.1	1.12245	790
chr1	91561322	93514484	90	0	chr1	92717112	92721670	LQ.DEL.lr.single.chr1:92717112-92721670.1	1	4558
chr1	91561322	93514484	90	0	chr1	92727199	92734244	LQ.DEL.lr.single.chr1:92727199-92734244.1	1	7045
chr1	91561322	93514484	90	0	chr1	92756540	92760915	LQ.DEL.lr.single.chr1:92756540-92760915.1	0.964912	4375
chr1	91561322	93514484	90	0	chr1	92761728	92765425	LQ.DEL.lr.single.chr1:92761728-92765425.1	0.963636	3697
chr1	91561322	93514484	90	0	chr1	92771286	92775270	LQ.DEL.lr.single.chr1:92771286-92775270.1	0.965517	3984
chr1	91561322	93514484	90	0	chr1	92793571	92799823	LQ.DEL.lr.single.chr1:92793571-92799823.1	0.945455	6252
chr1	91561322	93514484	90	0	chr1	92814786	92818666	LQ.DEL.lr.single.chr1:92814786-92818666.1	0.982456	3880
chr1	91561322	93514484	90	0	chr1	92824630	92828329	LQ.DEL.lr.single.chr1:92824630-92828329.1	1	3699
chr1	91561322	93514484	90	0	chr1	92834774	92839438	LQ.DEL.lr.single.chr1:92834774-92839438.1	0.910714	4664
chr1	91561322	93514484	90	0	chr1	92858454	92862373	LQ.DEL.lr.single.chr1:92858454-92862373.1	1.03636	3919
chr1	91561322	93514484	90	0	chr1	92898171	92904785	LQ.DEL.lr.single.chr1:92898171-92904785.1	0.931035	6614
chr1	91561322	93514484	90	0	chr1	92906825	92909095	LQ.DEL.lr.single.chr1:92906825-92909095.1	0.959184	2270
chr1	91561322	93514484	90	0	chr1	92919454	92921130	LQ.DEL.lr.single.chr1:92919454-92921130.1	1.0625	1676
chr1	91561322	93514484	90	0	chr1	92933449	92937511	LQ.DEL.lr.single.chr1:92933449-92937511.1	1	4062
chr1	91561322	93514484	90	0	chr1	92943724	92947036	LQ.DEL.lr.single.chr1:92943724-92947036.1	0.840909	3312
chr1	91561322	93514484	90	0	chr1	92969445	92973502	LQ.DEL.lr.single.chr1:92969445-92973502.1	1.07547	4057
chr1	91561322	93514484	90	0	chr1	93004991	93009041	LQ.DEL.lr.single.chr1:93004991-93009041.1	0.945455	4050
chr1	91561322	93514484	90	0	chr1	93020640	93025350	LQ.DEL.lr.single.chr1:93020640-93025350.1	0.881356	4710
chr1	91561322	93514484	90	0	chr1	93040517	93044691	LQ.DEL.lr.single.chr1:93040517-93044691.1	0.946429	4174
chr1	91561322	93514484	90	0	chr1	93052384	93053075	LQ.DEL.lr.single.chr1:93052384-93053075.1	1.09259	691
chr1	91561322	93514484	90	0	chr1	93053155	93053888	LQ.DEL.lr.single.chr1:93053155-93053888.1	1	733
chr1	91561322	93514484	90	0	chr1	93060674	93065157	LQ.DEL.lr.single.chr1:93060674-93065157.1	1.32558	4483
chr1	91561322	93514484	90	0	chr1	93076021	93080642	LQ.DEL.lr.single.chr1:93076021-93080642.1	0.929825	4621
chr1	91561322	93514484	90	0	chr1	93097122	93097844	LQ.DEL.lr.single.chr1:93097122-93097844.1	1.13333	722
chr1	91561322	93514484	90	0	chr1	93098025	93099012	LQ.DEL.lr.single.chr1:93098025-93099012.1	0.9	987
chr1	91561322	93514484	90	0	chr1	93099668	93104973	LQ.DEL.lr.single.chr1:93099668-93104973.1	1.01818	5305
chr1	91561322	93514484	90	0	chr1	93112916	93117261	LQ.DEL.lr.single.chr1:93112916-93117261.1	1.03774	4345
chr1	91561322	93514484	90	0	chr1	93128426	93132145	LQ.DEL.lr.single.chr1:93128426-93132145.1	1.07692	3719
chr1	91561322	93514484	90	0	chr1	93140461	93145299	LQ.DEL.lr.single.chr1:93140461-93145299.1	0.947368	4838
chr1	91561322	93514484	90	0	chr1	93148214	93153604	LQ.DEL.lr.single.chr1:93148214-93153604.1	0.964286	5390
chr1	91561322	93514484	90	0	chr1	93157185	93160367	LQ.DEL.lr.single.chr1:93157185-93160367.1	0.949153	3182
chr1	91561322	93514484	90	0	chr1	93169945	93174123	LQ.DEL.lr.single.chr1:93169945-93174123.1	0.982759	4178
chr1	91561322	93514484	90	0	chr1	93179951	93188015	LQ.DEL.lr.single.chr1:93179951-93188015.1	0.945455	8064
chr1	91561322	93514484	90	0	chr1	93213274	93216612	LQ.DEL.lr.single.chr1:93213274-93216612.1	1.03846	3338
chr1	91561322	93514484	90	0	chr1	93219824	93221104	LQ.DEL.lr.single.chr1:93219824-93221104.1	1.05455	1280
chr1	91561322	93514484	90	0	chr1	93221137	93224041	LQ.DEL.lr.single.chr1:93221137-93224041.1	1	2904
chr1	91561322	93514484	90	0	chr1	93241890	93244693	LQ.DEL.lr.single.chr1:93241890-93244693.1	1.03922	2803
chr1	91561322	93514484	90	0	chr1	93259831	93264558	LQ.DEL.lr.single.chr1:93259831-93264558.1	0.964286	4727
chr1	91561322	93514484	90	0	chr1	93269971	93273348	LQ.DEL.lr.single.chr1:93269971-93273348.1	1.01887	3377
chr1	91561322	93514484	90	0	chr1	93298013	93304661	LQ.DEL.lr.single.chr1:93298013-93304661.1	1	6648
chr1	91561322	93514484	90	0	chr1	93320122	93325147	LQ.DEL.lr.single.chr1:93320122-93325147.1	0.946429	5025
chr1	91561322	93514484	90	0	chr1	93335086	93339489	LQ.DEL.lr.single.chr1:93335086-93339489.1	0.9	4403
chr1	91561322	93514484	90	0	chr1	93360587	93365193	LQ.DEL.lr.single.chr1:93360587-93365193.1	0.980392	4606
chr1	91561322	93514484	90	0	chr1	93374411	93379282	LQ.DEL.lr.single.chr1:93374411-93379282.1	0.946429	4871
chr1	91561322	93514484	90	0	chr1	93383408	93386664	LQ.DEL.lr.single.chr1:93383408-93386664.1	1.05556	3256
chr1	91561322	93514484	90	0	chr1	93401124	93402614	LQ.DEL.lr.single.chr1:93401124-93402614.1	0.982759	1490
chr1	91561322	93514484	90	0	chr1	93411586	93414862	LQ.DEL.lr.single.chr1:93411586-93414862.1	1.03509	3276
chr1	91561322	93514484	90	0	chr1	93437534	93438246	LQ.DEL.lr.single.chr1:93437534-93438246.1	0.966102	712
chr1	91561322	93514484	90	0	chr1	93439542	93442675	LQ.DEL.lr.single.chr1:93439542-93442675.1	0.883333	3133
chr1	91561322	93514484	90	0	chr1	93451807	93455454	LQ.DEL.lr.single.chr1:93451807-93455454.1	1.13462	3647
chr1	91561322	93514484	90	0	chr1	93467327	93470547	LQ.DEL.lr.single.chr1:93467327-93470547.1	0.847458	3220
chr1	91561322	93514484	90	0	chr1	93492828	93496877	LQ.DEL.lr.single.chr1:93492828-93496877.1	1.01786	4049
chr1	91561322	93514484	90	0	chr1	93497111	93498213	LQ.DEL.lr.single.chr1:93497111-93498213.1	1.03704	1102
chr5	175488429	177434106	82	0	chr5	175488429	177434106	LQ.DEL.sr.single.chr5:175488429-177434106.1	0.933333	1945677
chr5	175488429	177434106	82	0	chr5	175488611	175491351	HQ.DEL.lr.multi.chr5:175488611-175491351.2	0.512195	2740
chr5	175488429	177434106	82	0	chr5	175489150	175489758	LQ.DEL.lr.single.chr5:175489150-175489758.1	0.863636	608
chr5	175488429	177434106	82	0	chr5	175516398	175519694	HQ.DEL.lr.single.chr5:175516398-175519694.1	0.565217	3296
chr5	175488429	177434106	82	0	chr5	175516902	175517701	HQ.DEL.sr.single.chr5:175516902-175517701.1	0	799
chr5	175488429	177434106	82	0	chr5	175542002	175542901	HQ.DEL.sr.single.chr5:175542002-175542901.1	0.448276	899
chr5	175488429	177434106	82	0	chr5	175548686	175552401	LQ.DEL.lr.single.chr5:175548686-175552401.1	0.977778	3715
chr5	175488429	177434106	82	0	chr5	175566278	175567929	LQ.DEL.lr.single.chr5:175566278-175567929.1	0.981481	1651
chr5	175488429	177434106	82	0	chr5	175584579	175585421	LQ.DEL.lr.single.chr5:175584579-175585421.1	1.03704	842
chr5	175488429	177434106	82	0	chr5	175591280	175595291	LQ.DEL.lr.single.chr5:175591280-175595291.1	0.946429	4011
chr5	175488429	177434106	82	0	chr5	175666302	175668301	HQ.DEL.sr.single.chr5:175666302-175668301.1	0	1999
chr5	175488429	177434106	82	0	chr5	175676444	175681222	LQ.DEL.lr.single.chr5:175676444-175681222.1	0.818182	4778
chr5	175488429	177434106	82	0	chr5	175700563	175704952	LQ.DEL.lr.single.chr5:175700563-175704952.1	0.951219	4389
chr5	175488429	177434106	82	0	chr5	175801118	175801821	LQ.DEL.lr.single.chr5:175801118-175801821.1	1.06122	703
chr5	175488429	177434106	82	0	chr5	175807465	175809586	LQ.DEL.lr.single.chr5:175807465-175809586.1	1.04	2121
chr5	175488429	177434106	82	0	chr5	175856616	175857425	LQ.DEL.lr.single.chr5:175856616-175857425.1	0.981481	809
chr5	175488429	177434106	82	0	chr5	175929713	175933247	LQ.DEL.lr.single.chr5:175929713-175933247.1	1.0625	3534
chr5	175488429	177434106	82	0	chr5	175968332	175971833	LQ.DEL.lr.single.chr5:175968332-175971833.1	1.04545	3501
chr5	175488429	177434106	82	0	chr5	176031979	176036107	LQ.DEL.lr.single.chr5:176031979-176036107.1	1.16279	4128
chr5	175488429	177434106	82	0	chr5	176068254	176072258	LQ.DEL.lr.single.chr5:176068254-176072258.1	1.02128	4004
chr5	175488429	177434106	82	0	chr5	176084759	176085822	LQ.DEL.lr.single.chr5:176084759-176085822.1	0.959184	1063
chr5	175488429	177434106	82	0	chr5	176103097	176107655	LQ.DEL.lr.single.chr5:176103097-176107655.1	0.914894	4558
chr5	175488429	177434106	82	0	chr5	176116754	176119891	LQ.DEL.lr.single.chr5:176116754-176119891.1	1	3137
chr5	175488429	177434106	82	0	chr5	176139053	176146995	LQ.DEL.lr.single.chr5:176139053-176146995.1	0.897959	7942
chr5	175488429	177434106	82	0	chr5	176171487	176174741	LQ.DEL.lr.single.chr5:176171487-176174741.1	1	3254
chr5	175488429	177434106	82	0	chr5	176178774	176183024	LQ.DEL.lr.single.chr5:176178774-176183024.1	0.982456	4250
chr5	175488429	177434106	82	0	chr5	176200152	176203257	LQ.DEL.lr.single.chr5:176200152-176203257.1	1	3105
chr5	175488429	177434106	82	0	chr5	176228290	176231517	LQ.DEL.lr.single.chr5:176228290-176231517.1	0.980769	3227
chr5	175488429	177434106	82	0	chr5	176255962	176259171	LQ.DEL.lr.single.chr5:176255962-176259171.1	0.833333	3209
chr5	175488429	177434106	82	0	chr5	176277860	176281373	LQ.DEL.lr.single.chr5:176277860-176281373.1	1.02083	3513
chr5	175488429	177434106	82	0	chr5	176283587	176287035	LQ.DEL.lr.single.chr5:176283587-176287035.1	0.977273	3448
chr5	175488429	177434106	82	0	chr5	176298002	176298701	HQ.DEL.sr.single.chr5:176298002-176298701.1	0.171429	699
chr5	175488429	177434106	82	0	chr5	176311666	176315841	LQ.DEL.lr.single.chr5:176311666-176315841.1	0.938776	4175
chr5	175488429	177434106	82	0	chr5	176316358	176320161	LQ.DEL.lr.single.chr5:176316358-176320161.1	0.958333	3803
chr5	175488429	177434106	82	0	chr5	176341203	176344562	LQ.DEL.lr.single.chr5:176341203-176344562.1	0.912281	3359
chr5	175488429	177434106	82	0	chr5	176346633	176350630	LQ.DEL.lr.single.chr5:176346633-176350630.1	1	3997
chr5	175488429	177434106	82	0	chr5	176369562	176372875	LQ.DEL.lr.single.chr5:176369562-176372875.1	0.963636	3313
chr5	175488429	177434106	82	0	chr5	176382233	176386446	LQ.DEL.lr.single.chr5:176382233-176386446.1	1.11321	4213
chr5	175488429	177434106	82	0	chr5	176387578	176390185	HQ.DEL.lr.multi.chr5:176387578-176390185.4	0.192308	2607
chr5	175488429	177434106	82	0	chr5	176387580	176390185	HQ.DEL.sr.multi.chr5:176387580-176390185.5	0.192308	2605
chr5	175488429	177434106	82	0	chr5	176408111	176411127	LQ.DEL.lr.single.chr5:176408111-176411127.1	1.11628	3016
chr5	175488429	177434106	82	0	chr5	176435186	176438396	LQ.DEL.lr.single.chr5:176435186-176438396.1	1	3210
chr5	175488429	177434106	82	0	chr5	176491632	176492326	LQ.DEL.lr.single.chr5:176491632-176492326.1	0.94	694
chr5	175488429	177434106	82	0	chr5	176534356	176534885	LQ.DEL.lr.single.chr5:176534356-176534885.1	0.977778	529
chr5	175488429	177434106	82	0	chr5	176649310	176653002	LQ.DEL.lr.single.chr5:176649310-176653002.1	0.982759	3692
chr5	175488429	177434106	82	0	chr5	176675038	176679804	LQ.DEL.lr.single.chr5:176675038-176679804.1	1.08163	4766
chr5	175488429	177434106	82	0	chr5	176689947	176693612	LQ.DEL.lr.single.chr5:176689947-176693612.1	1.12	3665
chr5	175488429	177434106	82	0	chr5	176753108	176753677	LQ.DEL.lr.single.chr5:176753108-176753677.1	1.14286	569
chr5	175488429	177434106	82	0	chr5	176782475	176787009	LQ.DEL.lr.single.chr5:176782475-176787009.1	1.06383	4534
chr5	175488429	177434106	82	0	chr5	176818116	176819004	LQ.DEL.lr.single.chr5:176818116-176819004.1	1.08163	888
chr5	175488429	177434106	82	0	chr5	176846663	176851226	LQ.DEL.lr.single.chr5:176846663-176851226.1	1.10417	4563
chr5	175488429	177434106	82	0	chr5	176859160	176859667	LQ.DEL.lr.single.chr5:176859160-176859667.1	0.921569	507
chr5	175488429	177434106	82	0	chr5	176944607	176945998	HQ.DEL.lr.multi.chr5:176944607-176945998.3	0	1391
chr5	175488429	177434106	82	0	chr5	176944902	176945701	HQ.DEL.sr.single.chr5:176944902-176945701.1	0	799
chr5	175488429	177434106	82	0	chr5	176959520	176964347	LQ.DEL.lr.single.chr5:176959520-176964347.1	0.921569	4827
chr5	175488429	177434106	82	0	chr5	176989052	176992688	LQ.DEL.lr.single.chr5:176989052-176992688.1	1.1087	3636
chr5	175488429	177434106	82	0	chr5	176999463	177004081	LQ.DEL.lr.single.chr5:176999463-177004081.1	1.02	4618
chr5	175488429	177434106	82	0	chr5	177039305	177044036	LQ.DEL.lr.single.chr5:177039305-177044036.1	1.06	4731
chr5	175488429	177434106	82	0	chr5	177066306	177067252	LQ.DEL.lr.single.chr5:177066306-177067252.1	0.918367	946
chr5	175488429	177434106	82	0	chr5	177067002	177067501	HQ.DEL.sr.single.chr5:177067002-177067501.1	0.3125	499
chr5	175488429	177434106	82	0	chr5	177067449	177069933	LQ.DEL.lr.single.chr5:177067449-177069933.1	1.07143	2484
chr5	175488429	177434106	82	0	chr5	177100259	177105481	LQ.DEL.lr.single.chr5:177100259-177105481.1	1.6129	5222
chr5	175488429	177434106	82	0	chr5	177145402	177145901	HQ.DEL.sr.single.chr5:177145402-177145901.1	0.142857	499
chr5	175488429	177434106	82	0	chr5	177156902	177157901	HQ.DEL.sr.single.chr5:177156902-177157901.1	0.1	999
chr5	175488429	177434106	82	0	chr5	177157399	177198449	LQ.DEL.array.single.chr5:177157399-177198449.1	1.33333	41050
chr5	175488429	177434106	82	0	chr5	177167402	177168801	HQ.DEL.sr.single.chr5:177167402-177168801.1	0	1399
chr5	175488429	177434106	82	0	chr5	177192102	177205310	HQ.DEL.sr.multi.chr5:177192102-177205310.2	0	13208
chr5	175488429	177434106	82	0	chr5	177199229	177205309	HQ.DEL.lr.multi.chr5:177199229-177205309.2	0	6080
chr5	175488429	177434106	82	0	chr5	177207302	177208001	HQ.DEL.sr.single.chr5:177207302-177208001.1	0	699
chr5	175488429	177434106	82	0	chr5	177215302	177215601	HQ.DEL.sr.single.chr5:177215302-177215601.1	0.0909091	299
chr5	175488429	177434106	82	0	chr5	177223802	177224601	HQ.DEL.sr.single.chr5:177223802-177224601.1	0	799
chr5	175488429	177434106	82	0	chr5	177225902	177236201	HQ.DEL.sr.single.chr5:177225902-177236201.1	0.0769231	10299
chr5	175488429	177434106	82	0	chr5	177237102	177238001	HQ.DEL.sr.single.chr5:177237102-177238001.1	0.0909091	899
chr5	175488429	177434106	82	0	chr5	177239302	177240401	HQ.DEL.sr.single.chr5:177239302-177240401.1	0.111111	1099
chr5	175488429	177434106	82	0	chr5	177293802	177295101	HQ.DEL.sr.single.chr5:177293802-177295101.1	0.695652	1299
chr5	175488429	177434106	82	0	chr5	177306302	177309601	HQ.DEL.sr.single.chr5:177306302-177309601.1	0.580645	3299
chr5	175488429	177434106	82	0	chr5	177329502	177347501	HQ.DEL.sr.single.chr5:177329502-177347501.1	0.235294	17999
chr5	175488429	177434106	82	0	chr5	177355502	177357501	HQ.DEL.sr.single.chr5:177355502-177357501.1	0.428571	1999
chr5	175488429	177434106	82	0	chr5	177371511	177375730	LQ.DEL.lr.single.chr5:177371511-177375730.1	1.91304	4219
chr5	175488429	177434106	82	0	chr5	177405751	177407701	HQ.DEL.sr.multi.chr5:177405751-177407701.2	0.3	1950
chr5	175488429	177434106	82	0	chr5	177405830	177406427	HQ.DEL.lr.single.chr5:177405830-177406427.1	0.342857	597
chr5	175488429	177434106	82	0	chr5	177407027	177407673	LQ.DEL.lr.multi.chr5:177407027-177407673.2	0.827586	646
chr22	23681276	25065325	65	0	chr22	23681276	25065325	LQ.DEL.sr.multi.chr22:23681276-25065325.3	0.8	1384049
chr22	23681276	25065325	65	0	chr22	23758756	23766085	LQ.DEL.lr.single.chr22:23758756-23766085.1	0.87037	7329
chr22	23681276	25065325	65	0	chr22	23771820	23774587	LQ.DEL.lr.single.chr22:23771820-23774587.1	1.40385	2767
chr22	23681276	25065325	65	0	chr22	23797547	23802104	LQ.DEL.lr.single.chr22:23797547-23802104.1	0.979167	4557
chr22	23681276	25065325	65	0	chr22	23803940	23808992	LQ.DEL.lr.single.chr22:23803940-23808992.1	1	5052
chr22	23681276	25065325	65	0	chr22	23844002	23845201	HQ.DEL.sr.single.chr22:23844002-23845201.1	0.317073	1199
chr22	23681276	25065325	65	0	chr22	23864646	23869618	LQ.DEL.lr.single.chr22:23864646-23869618.1	1.08696	4972
chr22	23681276	25065325	65	0	chr22	23884783	23888079	LQ.DEL.lr.single.chr22:23884783-23888079.1	0.981132	3296
chr22	23681276	25065325	65	0	chr22	23891472	23892273	LQ.DEL.lr.single.chr22:23891472-23892273.1	0.98	801
chr22	23681276	25065325	65	0	chr22	23901402	23906297	LQ.DEL.lr.single.chr22:23901402-23906297.1	1.02128	4895
chr22	23681276	25065325	65	0	chr22	23906364	23911334	LQ.DEL.lr.single.chr22:23906364-23911334.1	0.918367	4970
chr22	23681276	25065325	65	0	chr22	23914216	23917493	LQ.DEL.lr.single.chr22:23914216-23917493.1	1.04167	3277
chr22	23681276	25065325	65	0	chr22	23943452	23948359	LQ.DEL.lr.single.chr22:23943452-23948359.1	1.04444	4907
chr22	23681276	25065325	65	0	chr22	23980483	23984011	LQ.DEL.lr.single.chr22:23980483-23984011.1	0.980392	3528
chr22	23681276	25065325	65	0	chr22	23984081	23984613	LQ.DEL.lr.single.chr22:23984081-23984613.1	0.943396	532
chr22	23681276	25065325	65	0	chr22	23985434	23990154	LQ.DEL.lr.single.chr22:23985434-23990154.1	0.961538	4720
chr22	23681276	25065325	65	0	chr22	23992925	23996347	LQ.DEL.lr.single.chr22:23992925-23996347.1	1.04255	3422
chr22	23681276	25065325	65	0	chr22	24016307	24019914	LQ.DEL.lr.single.chr22:24016307-24019914.1	1.14286	3607
chr22	23681276	25065325	65	0	chr22	24056262	24059947	LQ.DEL.lr.single.chr22:24056262-24059947.1	0.90411	3685
chr22	23681276	25065325	65	0	chr22	24096856	24100006	LQ.DEL.lr.single.chr22:24096856-24100006.1	1.06383	3150
chr22	23681276	25065325	65	0	chr22	24134905	24138619	LQ.DEL.lr.single.chr22:24134905-24138619.1	1.02041	3714
chr22	23681276	25065325	65	0	chr22	24141095	24141887	LQ.DEL.lr.single.chr22:24141095-24141887.1	0.867925	792
chr22	23681276	25065325	65	0	chr22	24195883	24198512	HQ.DEL.lr.multi.chr22:24195883-24198512.4	0.166667	2629
chr22	23681276	25065325	65	0	chr22	24195934	24198510	HQ.DEL.sr.multi.chr22:24195934-24198510.4	0.166667	2576
chr22	23681276	25065325	65	0	chr22	24215865	24216368	LQ.DEL.lr.single.chr22:24215865-24216368.1	1.19149	503
chr22	23681276	25065325	65	0	chr22	24217087	24220468	LQ.DEL.lr.single.chr22:24217087-24220468.1	0.924528	3381
chr22	23681276	25065325	65	0	chr22	24261012	24265419	LQ.DEL.lr.single.chr22:24261012-24265419.1	0.981481	4407
chr22	23681276	25065325	65	0	chr22	24274116	24311299	HQ.DEL.lr.multi.chr22:24274116-24311299.4	0	37183
chr22	23681276	25065325	65	0	chr22	24274143	24277619	HQ.DEL.array.single.chr22:24274143-24277619.1	0	3476
chr22	23681276	25065325	65	0	chr22	24274143	24311299	HQ.DEL.sr.multi.chr22:24274143-24311299.6	0	37156
chr22	23681276	25065325	65	0	chr22	24283016	24340785	HQ.DEL.array.single.chr22:24283016-24340785.1	0	57769
chr22	23681276	25065325	65	0	chr22	24314402	24334901	HQ.DEL.sr.single.chr22:24314402-24334901.1	0	20499
chr22	23681276	25065325	65	0	chr22	24335445	24340110	LQ.DEL.lr.single.chr22:24335445-24340110.1	1.12766	4665
chr22	23681276	25065325	65	0	chr22	24343774	24404661	LQ.DEL.lr.multi.chr22:24343774-24404661.5	0.79661	60887
chr22	23681276	25065325	65	0	chr22	24406378	24406937	LQ.DEL.lr.single.chr22:24406378-24406937.1	1.14286	559
chr22	23681276	25065325	65	0	chr22	24409570	24410671	LQ.DEL.lr.single.chr22:24409570-24410671.1	1.0566	1101
chr22	23681276	25065325	65	0	chr22	24411293	24415746	LQ.DEL.lr.single.chr22:24411293-24415746.1	0.982456	4453
chr22	23681276	25065325	65	0	chr22	24420027	24420585	LQ.DEL.lr.single.chr22:24420027-24420585.1	0.982143	558
chr22	23681276	25065325	65	0	chr22	24422594	24425561	LQ.DEL.lr.single.chr22:24422594-24425561.1	0.964286	2967
chr22	23681276	25065325	65	0	chr22	24444186	24446159	LQ.DEL.lr.single.chr22:24444186-24446159.1	1	1973
chr22	23681276	25065325	65	0	chr22	24466855	24469662	LQ.DEL.lr.single.chr22:24466855-24469662.1	0.960784	2807
chr22	23681276	25065325	65	0	chr22	24488744	24491152	LQ.DEL.lr.single.chr22:24488744-24491152.1	1.02	2408
chr22	23681276	25065325	65	0	chr22	24496920	24497460	LQ.DEL.lr.single.chr22:24496920-24497460.1	0.924528	540
chr22	23681276	25065325	65	0	chr22	24509270	24511984	LQ.DEL.lr.single.chr22:24509270-24511984.1	1.04082	2714
chr22	23681276	25065325	65	0	chr22	24529606	24532133	LQ.DEL.lr.single.chr22:24529606-24532133.1	0.979592	2527
chr22	23681276	25065325	65	0	chr22	24551272	24553692	LQ.DEL.lr.single.chr22:24551272-24553692.1	0.895833	2420
chr22	23681276	25065325	65	0	chr22	24561190	24562237	LQ.DEL.lr.single.chr22:24561190-24562237.1	0.978723	1047
chr22	23681276	25065325	65	0	chr22	24562505	24563430	LQ.DEL.lr.single.chr22:24562505-24563430.1	0.918367	925
chr22	23681276	25065325	65	0	chr22	24563887	24568899	LQ.DEL.lr.single.chr22:24563887-24568899.1	1	5012
chr22	23681276	25065325	65	0	chr22	24572657	24575953	LQ.DEL.lr.single.chr22:24572657-24575953.1	1	3296
chr22	23681276	25065325	65	0	chr22	24601702	24605223	LQ.DEL.lr.single.chr22:24601702-24605223.1	1	3521
chr22	23681276	25065325	65	0	chr22	24630797	24634105	LQ.DEL.lr.single.chr22:24630797-24634105.1	1.09091	3308
chr22	23681276	25065325	65	0	chr22	24638920	24642249	LQ.DEL.lr.single.chr22:24638920-24642249.1	0.957447	3329
chr22	23681276	25065325	65	0	chr22	24678359	24682294	LQ.DEL.lr.single.chr22:24678359-24682294.1	0.965517	3935
chr22	23681276	25065325	65	0	chr22	24796978	24797928	LQ.DEL.lr.single.chr22:24796978-24797928.1	0.981481	950
chr22	23681276	25065325	65	0	chr22	24847495	24850247	LQ.DEL.lr.single.chr22:24847495-24850247.1	1.2449	2752
chr22	23681276	25065325	65	0	chr22	24856538	24860081	LQ.DEL.lr.single.chr22:24856538-24860081.1	1.03922	3543
chr22	23681276	25065325	65	0	chr22	24875622	24878687	LQ.DEL.lr.single.chr22:24875622-24878687.1	1.03846	3065
chr22	23681276	25065325	65	0	chr22	24900021	24902451	LQ.DEL.lr.single.chr22:24900021-24902451.1	0.923077	2430
chr22	23681276	25065325	65	0	chr22	24902458	24904033	LQ.DEL.lr.single.chr22:24902458-24904033.1	1.14286	1575
chr22	23681276	25065325	65	0	chr22	25003085	25004019	LQ.DEL.array.single.chr22:25003085-25004019.1	1.02	934
chr22	23681276	25065325	65	0	chr22	25008768	25009389	LQ.DEL.lr.single.chr22:25008768-25009389.1	1.5625	621
chr22	23681276	25065325	65	0	chr22	25018633	25019234	LQ.DEL.lr.single.chr22:25018633-25019234.1	1.02041	601
chr22	23681276	25065325	65	0	chr22	25035215	25037646	LQ.DEL.lr.single.chr22:25035215-25037646.1	0.87037	2431
chr22	23681276	25065325	65	0	chr22	25055820	25057276	LQ.DEL.lr.single.chr22:25055820-25057276.1	1.84615	1456
chr3	10113249	11933157	61	0.0196078	chr3	10113249	10116782	LQ.DEL.lr.single.chr3:10113249-10116782.1	1.32558	3533
chr3	10113249	11933157	61	0.0196078	chr3	10115148	11933157	LQ.DEL.sr.single.chr3:10115148-11933157.1	1	1818009
chr3	10113249	11933157	61	0.0196078	chr3	10250643	10254549	LQ.DEL.lr.single.chr3:10250643-10254549.1	1.01961	3906
chr3	10113249	11933157	61	0.0196078	chr3	10271447	10275658	LQ.DEL.lr.single.chr3:10271447-10275658.1	1.10417	4211
chr3	10113249	11933157	61	0.0196078	chr3	10279674	10282935	LQ.DEL.lr.single.chr3:10279674-10282935.1	1	3261
chr3	10113249	11933157	61	0.0196078	chr3	10283426	10286800	LQ.DEL.lr.single.chr3:10283426-10286800.1	1.08163	3374
chr3	10113249	11933157	61	0.0196078	chr3	10292561	10294962	LQ.DEL.lr.single.chr3:10292561-10294962.1	1	2401
chr3	10113249	11933157	61	0.0196078	chr3	10309633	10313917	LQ.DEL.lr.single.chr3:10309633-10313917.1	1.08333	4284
chr3	10113249	11933157	61	0.0196078	chr3	10337867	10340048	LQ.DEL.lr.single.chr3:10337867-10340048.1	0.82	2181
chr3	10113249	11933157	61	0.0196078	chr3	10349127	10353611	LQ.DEL.lr.single.chr3:10349127-10353611.1	1.06122	4484
chr3	10113249	11933157	61	0.0196078	chr3	10390558	10395327	LQ.DEL.lr.single.chr3:10390558-10395327.1	1.08511	4769
chr3	10113249	11933157	61	0.0196078	chr3	10397457	10397835	HQ.DEL.sr.multi.chr3:10397457-10397835.5	0.0196078	378
chr3	10113249	11933157	61	0.0196078	chr3	10549594	10549645	HQ.DEL.sr.single.chr3:10549594-10549645.1	0.478261	51
chr3	10113249	11933157	61	0.0196078	chr3	10549956	10552190	LQ.DEL.lr.single.chr3:10549956-10552190.1	1.04255	2234
chr3	10113249	11933157	61	0.0196078	chr3	10631419	10636017	LQ.DEL.lr.single.chr3:10631419-10636017.1	1.19565	4598
chr3	10113249	11933157	61	0.0196078	chr3	10872569	10873195	LQ.DEL.lr.single.chr3:10872569-10873195.1	1.01961	626
chr3	10113249	11933157	61	0.0196078	chr3	10873255	10875107	LQ.DEL.lr.single.chr3:10873255-10875107.1	1.0625	1852
chr3	10113249	11933157	61	0.0196078	chr3	10875180	10876240	LQ.DEL.lr.single.chr3:10875180-10876240.1	0.93617	1060
chr3	10113249	11933157	61	0.0196078	chr3	10880196	10881637	LQ.DEL.lr.single.chr3:10880196-10881637.1	1.02273	1441
chr3	10113249	11933157	61	0.0196078	chr3	10886177	10891788	LQ.DEL.lr.single.chr3:10886177-10891788.1	1.04	5611
chr3	10113249	11933157	61	0.0196078	chr3	10912385	10915967	LQ.DEL.lr.single.chr3:10912385-10915967.1	1.05769	3582
chr3	10113249	11933157	61	0.0196078	chr3	11082776	11083301	LQ.DEL.lr.single.chr3:11082776-11083301.1	1.01961	525
chr3	10113249	11933157	61	0.0196078	chr3	11108207	11111885	HQ.DEL.lr.multi.chr3:11108207-11111885.4	0.509434	3678
chr3	10113249	11933157	61	0.0196078	chr3	11108255	11111886	HQ.DEL.sr.multi.chr3:11108255-11111886.6	0.509434	3631
chr3	10113249	11933157	61	0.0196078	chr3	11108322	11113177	HQ.DEL.array.single.chr3:11108322-11113177.1	0.54717	4855
chr3	10113249	11933157	61	0.0196078	chr3	11158515	11159180	LQ.DEL.lr.single.chr3:11158515-11159180.1	0.918367	665
chr3	10113249	11933157	61	0.0196078	chr3	11231154	11235702	LQ.DEL.lr.single.chr3:11231154-11235702.1	1	4548
chr3	10113249	11933157	61	0.0196078	chr3	11270710	11275355	LQ.DEL.lr.single.chr3:11270710-11275355.1	1.08333	4645
chr3	10113249	11933157	61	0.0196078	chr3	11282206	11286944	LQ.DEL.lr.single.chr3:11282206-11286944.1	0.98	4738
chr3	10113249	11933157	61	0.0196078	chr3	11310828	11315466	LQ.DEL.lr.single.chr3:11310828-11315466.1	1.02	4638
chr3	10113249	11933157	61	0.0196078	chr3	11322146	11326697	LQ.DEL.lr.single.chr3:11322146-11326697.1	1.1087	4551
chr3	10113249	11933157	61	0.0196078	chr3	11361913	11366672	LQ.DEL.lr.single.chr3:11361913-11366672.1	1.10204	4759
chr3	10113249	11933157	61	0.0196078	chr3	11384387	11389365	LQ.DEL.lr.single.chr3:11384387-11389365.1	1.06	4978
chr3	10113249	11933157	61	0.0196078	chr3	11397872	11408676	LQ.DEL.lr.single.chr3:11397872-11408676.1	0.923077	10804
chr3	10113249	11933157	61	0.0196078	chr3	11414963	11415607	LQ.DEL.lr.single.chr3:11414963-11415607.1	1.15686	644
chr3	10113249	11933157	61	0.0196078	chr3	11415626	11417093	LQ.DEL.lr.single.chr3:11415626-11417093.1	0.943396	1467
chr3	10113249	11933157	61	0.0196078	chr3	11417116	11418134	LQ.DEL.lr.single.chr3:11417116-11418134.1	1.06383	1018
chr3	10113249	11933157	61	0.0196078	chr3	11421099	11425866	LQ.DEL.lr.single.chr3:11421099-11425866.1	1.14286	4767
chr3	10113249	11933157	61	0.0196078	chr3	11433303	11441407	LQ.DEL.lr.multi.chr3:11433303-11441407.2	0.943396	8104
chr3	10113249	11933157	61	0.0196078	chr3	11441464	11449162	LQ.DEL.lr.single.chr3:11441464-11449162.1	1.03922	7698
chr3	10113249	11933157	61	0.0196078	chr3	11467474	11471580	LQ.DEL.lr.single.chr3:11467474-11471580.1	0.859649	4106
chr3	10113249	11933157	61	0.0196078	chr3	11479757	11482060	LQ.DEL.lr.single.chr3:11479757-11482060.1	1.02083	2303
chr3	10113249	11933157	61	0.0196078	chr3	11493856	11496905	LQ.DEL.lr.single.chr3:11493856-11496905.1	1.125	3049
chr3	10113249	11933157	61	0.0196078	chr3	11499564	11501501	LQ.DEL.lr.single.chr3:11499564-11501501.1	0.962264	1937
chr3	10113249	11933157	61	0.0196078	chr3	11502664	11506849	LQ.DEL.lr.single.chr3:11502664-11506849.1	0.918367	4185
chr3	10113249	11933157	61	0.0196078	chr3	11519887	11523018	LQ.DEL.lr.single.chr3:11519887-11523018.1	1.02	3131
chr3	10113249	11933157	61	0.0196078	chr3	11528802	11529701	HQ.DEL.sr.single.chr3:11528802-11529701.1	0.157895	899
chr3	10113249	11933157	61	0.0196078	chr3	11532997	11534980	LQ.DEL.lr.single.chr3:11532997-11534980.1	1.04167	1983
chr3	10113249	11933157	61	0.0196078	chr3	11536923	11542862	LQ.DEL.lr.single.chr3:11536923-11542862.1	0.981132	5939
chr3	10113249	11933157	61	0.0196078	chr3	11544744	11547893	LQ.DEL.lr.single.chr3:11544744-11547893.1	1.0566	3149
chr3	10113249	11933157	61	0.0196078	chr3	11570795	11577239	LQ.DEL.lr.single.chr3:11570795-11577239.1	1.04167	6444
chr3	10113249	11933157	61	0.0196078	chr3	11578048	11578969	LQ.DEL.lr.single.chr3:11578048-11578969.1	0.94	921
chr3	10113249	11933157	61	0.0196078	chr3	11596487	11599909	LQ.DEL.lr.single.chr3:11596487-11599909.1	1.17073	3422
chr3	10113249	11933157	61	0.0196078	chr3	11621720	11624646	LQ.DEL.lr.single.chr3:11621720-11624646.1	0.962264	2926
chr3	10113249	11933157	61	0.0196078	chr3	11646502	11646801	HQ.DEL.sr.single.chr3:11646502-11646801.1	0.24	299
chr3	10113249	11933157	61	0.0196078	chr3	11647032	11650047	LQ.DEL.lr.single.chr3:11647032-11650047.1	1.12766	3015
chr3	10113249	11933157	61	0.0196078	chr3	11720466	11724254	LQ.DEL.lr.single.chr3:11720466-11724254.1	0.98	3788
chr3	10113249	11933157	61	0.0196078	chr3	11725643	11726394	LQ.DEL.lr.single.chr3:11725643-11726394.1	1	751
chr3	10113249	11933157	61	0.0196078	chr3	11762133	11766169	LQ.DEL.lr.single.chr3:11762133-11766169.1	1.2439	4036
chr3	10113249	11933157	61	0.0196078	chr3	11869147	11873832	LQ.DEL.lr.single.chr3:11869147-11873832.1	1.03922	4685
chr3	10113249	11933157	61	0.0196078	chr3	11909859	11912481	LQ.DEL.lr.single.chr3:11909859-11912481.1	0.980392	2622
chr2	96527714	98164534	59	0	chr2	96527714	98134309	LQ.DEL.sr.single.chr2:96527714-98134309.1	0.777778	1606595
chr2	96527714	98164534	59	0	chr2	96527852	96588313	HQ.DEL.lr.multi.chr2:96527852-96588313.2	0.418803	60461
chr2	96527714	98164534	59	0	chr2	96551605	96556162	LQ.DEL.lr.single.chr2:96551605-96556162.1	1.05556	4557
chr2	96527714	98164534	59	0	chr2	96559156	96569136	LQ.DEL.lr.single.chr2:96559156-96569136.1	0.75	9980
chr2	96527714	98164534	59	0	chr2	96589197	96591057	LQ.DEL.lr.single.chr2:96589197-96591057.1	0.983607	1860
chr2	96527714	98164534	59	0	chr2	96611980	96612804	HQ.DEL.lr.single.chr2:96611980-96612804.1	0.462687	824
chr2	96527714	98164534	59	0	chr2	96624194	96627026	LQ.DEL.lr.multi.chr2:96624194-96627026.2	0.95082	2832
chr2	96527714	98164534	59	0	chr2	96660360	96664488	LQ.DEL.lr.single.chr2:96660360-96664488.1	0.885246	4128
chr2	96527714	98164534	59	0	chr2	96781274	96785531	LQ.DEL.lr.single.chr2:96781274-96785531.1	1.02326	4257
chr2	96527714	98164534	59	0	chr2	96821003	96825158	LQ.DEL.lr.single.chr2:96821003-96825158.1	0.90566	4155
chr2	96527714	98164534	59	0	chr2	96975898	96976457	LQ.DEL.lr.single.chr2:96975898-96976457.1	1.12245	559
chr2	96527714	98164534	59	0	chr2	96982574	96983114	LQ.DEL.lr.single.chr2:96982574-96983114.1	1.06122	540
chr2	96527714	98164534	59	0	chr2	97061166	97061754	LQ.DEL.lr.single.chr2:97061166-97061754.1	0.851064	588
chr2	96527714	98164534	59	0	chr2	97098264	97098813	LQ.DEL.lr.single.chr2:97098264-97098813.1	0.944444	549
chr2	96527714	98164534	59	0	chr2	97142903	97143630	LQ.DEL.lr.single.chr2:97142903-97143630.1	1.14286	727
chr2	96527714	98164534	59	0	chr2	97165223	97166015	LQ.DEL.lr.single.chr2:97165223-97166015.1	0.96	792
chr2	96527714	98164534	59	0	chr2	97195045	97195711	LQ.DEL.lr.single.chr2:97195045-97195711.1	0.980769	666
chr2	96527714	98164534	59	0	chr2	97276742	97278841	LQ.DEL.lr.single.chr2:97276742-97278841.1	1.01923	2099
chr2	96527714	98164534	59	0	chr2	97288053	97291445	LQ.DEL.lr.single.chr2:97288053-97291445.1	1.01923	3392
chr2	96527714	98164534	59	0	chr2	97302068	97305221	LQ.DEL.lr.single.chr2:97302068-97305221.1	0.90566	3153
chr2	96527714	98164534	59	0	chr2	97317452	97320837	LQ.DEL.lr.single.chr2:97317452-97320837.1	1.02	3385
chr2	96527714	98164534	59	0	chr2	97345020	97345834	LQ.DEL.lr.single.chr2:97345020-97345834.1	1	814
chr2	96527714	98164534	59	0	chr2	97345851	97348013	LQ.DEL.lr.single.chr2:97345851-97348013.1	0.943396	2162
chr2	96527714	98164534	59	0	chr2	97367507	97369618	LQ.DEL.lr.single.chr2:97367507-97369618.1	1	2111
chr2	96527714	98164534	59	0	chr2	97392780	97395721	LQ.DEL.lr.single.chr2:97392780-97395721.1	1.08333	2941
chr2	96527714	98164534	59	0	chr2	97425916	97430383	LQ.DEL.lr.single.chr2:97425916-97430383.1	0.979167	4467
chr2	96527714	98164534	59	0	chr2	97454024	97454564	LQ.DEL.lr.single.chr2:97454024-97454564.1	0.9	540
chr2	96527714	98164534	59	0	chr2	97460800	97464314	LQ.DEL.lr.single.chr2:97460800-97464314.1	1.06383	3514
chr2	96527714	98164534	59	0	chr2	97494984	97498353	LQ.DEL.lr.single.chr2:97494984-97498353.1	1.04255	3369
chr2	96527714	98164534	59	0	chr2	97522667	97526423	LQ.DEL.lr.single.chr2:97522667-97526423.1	1.02222	3756
chr2	96527714	98164534	59	0	chr2	97551363	97554323	LQ.DEL.lr.single.chr2:97551363-97554323.1	0.916667	2960
chr2	96527714	98164534	59	0	chr2	97560102	97560801	HQ.DEL.sr.single.chr2:97560102-97560801.1	0.326531	699
chr2	96527714	98164534	59	0	chr2	97580136	97583601	LQ.DEL.lr.single.chr2:97580136-97583601.1	0.907407	3465
chr2	96527714	98164534	59	0	chr2	97608657	97612180	LQ.DEL.lr.single.chr2:97608657-97612180.1	0.943396	3523
chr2	96527714	98164534	59	0	chr2	97637945	97641464	LQ.DEL.lr.single.chr2:97637945-97641464.1	1.15217	3519
chr2	96527714	98164534	59	0	chr2	97789102	97789501	HQ.DEL.sr.single.chr2:97789102-97789501.1	0.134615	399
chr2	96527714	98164534	59	0	chr2	97821939	97822778	HQ.DEL.lr.single.chr2:97821939-97822778.1	0.511111	839
chr2	96527714	98164534	59	0	chr2	97836009	97837492	HQ.DEL.lr.single.chr2:97836009-97837492.1	0.559322	1483
chr2	96527714	98164534	59	0	chr2	97840288	97844585	HQ.DEL.lr.single.chr2:97840288-97844585.1	0.507463	4297
chr2	96527714	98164534	59	0	chr2	97852119	97904833	LQ.DEL.lr.multi.chr2:97852119-97904833.5	0.705882	52714
chr2	96527714	98164534	59	0	chr2	97854245	97856196	HQ.DEL.sr.multi.chr2:97854245-97856196.4	0	1951
chr2	96527714	98164534	59	0	chr2	97854252	97857035	HQ.DEL.lr.multi.chr2:97854252-97857035.3	0	2783
chr2	96527714	98164534	59	0	chr2	97857329	97860223	LQ.DEL.array.single.chr2:97857329-97860223.1	0.916667	2894
chr2	96527714	98164534	59	0	chr2	97869503	97874838	HQ.DEL.lr.multi.chr2:97869503-97874838.2	0.513761	5335
chr2	96527714	98164534	59	0	chr2	97903520	97904458	HQ.DEL.lr.single.chr2:97903520-97904458.1	0.333333	938
chr2	96527714	98164534	59	0	chr2	97923952	97927669	LQ.DEL.lr.single.chr2:97923952-97927669.1	0.702703	3717
chr2	96527714	98164534	59	0	chr2	97931177	97934137	LQ.DEL.lr.single.chr2:97931177-97934137.1	6	2960
chr2	96527714	98164534	59	0	chr2	97971100	98067385	HQ.DEL.lr.multi.chr2:97971100-98067385.2	0	96285
chr2	96527714	98164534	59	0	chr2	98025649	98164534	HQ.DEL.array.multi.chr2:98025649-98164534.4	0	138885
chr2	96527714	98164534	59	0	chr2	98048302	98050301	HQ.DEL.sr.single.chr2:98048302-98050301.1	0	1999
chr2	96527714	98164534	59	0	chr2	98062202	98064001	HQ.DEL.sr.single.chr2:98062202-98064001.1	0	1799
chr2	96527714	98164534	59	0	chr2	98080302	98081101	HQ.DEL.sr.single.chr2:98080302-98081101.1	0	799
chr2	96527714	98164534	59	0	chr2	98110102	98111101	HQ.DEL.sr.single.chr2:98110102-98111101.1	0	999
chr2	96527714	98164534	59	0	chr2	98112102	98113601	HQ.DEL.sr.single.chr2:98112102-98113601.1	0	1499
chr2	96527714	98164534	59	0	chr2	98131002	98131701	HQ.DEL.sr.single.chr2:98131002-98131701.1	0.047619	699
chr2	96527714	98164534	59	0	chr2	98138102	98138701	HQ.DEL.sr.single.chr2:98138102-98138701.1	0	599
chr2	96527714	98164534	59	0	chr2	98139902	98162401	HQ.DEL.sr.single.chr2:98139902-98162401.1	0	22499
chr2	96527714	98164534	59	0	chr2	98158080	98159963	HQ.DEL.lr.single.chr2:98158080-98159963.1	0	1883
chr2	96527714	98164534	59	0	chr2	98160498	98162374	HQ.DEL.lr.single.chr2:98160498-98162374.1	0	1876
chr21	23275687	25180231	56	0	chr21	23275687	25180231	LQ.DEL.sr.single.chr21:23275687-25180231.1	1.08511	1904544
chr21	23275687	25180231	56	0	chr21	23295550	23296593	LQ.DEL.lr.single.chr21:23295550-23296593.1	1.22	1043
chr21	23275687	25180231	56	0	chr21	23383835	23386056	LQ.DEL.lr.single.chr21:23383835-23386056.1	0.923077	2221
chr21	23275687	25180231	56	0	chr21	23403302	23405562	LQ.DEL.lr.single.chr21:23403302-23405562.1	1.12766	2260
chr21	23275687	25180231	56	0	chr21	23422736	23425180	LQ.DEL.lr.single.chr21:23422736-23425180.1	1.10417	2444
chr21	23275687	25180231	56	0	chr21	23442165	23444502	LQ.DEL.lr.single.chr21:23442165-23444502.1	1.08	2337
chr21	23275687	25180231	56	0	chr21	23479867	23482514	LQ.DEL.lr.single.chr21:23479867-23482514.1	1.06122	2647
chr21	23275687	25180231	56	0	chr21	23498925	23501455	LQ.DEL.lr.single.chr21:23498925-23501455.1	0.87037	2530
chr21	23275687	25180231	56	0	chr21	23535693	23537779	LQ.DEL.lr.single.chr21:23535693-23537779.1	1.01852	2086
chr21	23275687	25180231	56	0	chr21	23580802	23581501	HQ.DEL.sr.single.chr21:23580802-23581501.1	0.217391	699
chr21	23275687	25180231	56	0	chr21	23632184	23639941	LQ.DEL.lr.single.chr21:23632184-23639941.1	0.98	7757
chr21	23275687	25180231	56	0	chr21	23745065	23746034	HQ.DEL.lr.single.chr21:23745065-23746034.1	0.603774	969
chr21	23275687	25180231	56	0	chr21	23902556	23903466	LQ.DEL.lr.single.chr21:23902556-23903466.1	1.02041	910
chr21	23275687	25180231	56	0	chr21	23903866	23904727	LQ.DEL.lr.single.chr21:23903866-23904727.1	0.941176	861
chr21	23275687	25180231	56	0	chr21	23926239	23929143	LQ.DEL.lr.single.chr21:23926239-23929143.1	1.12766	2904
chr21	23275687	25180231	56	0	chr21	23934902	23935301	HQ.DEL.sr.single.chr21:23934902-23935301.1	0.386364	399
chr21	23275687	25180231	56	0	chr21	23974602	23975401	HQ.DEL.sr.single.chr21:23974602-23975401.1	0.6875	799
chr21	23275687	25180231	56	0	chr21	24038827	24043514	LQ.DEL.lr.single.chr21:24038827-24043514.1	0.943396	4687
chr21	23275687	25180231	56	0	chr21	24078591	24087196	LQ.DEL.lr.single.chr21:24078591-24087196.1	0.980392	8605
chr21	23275687	25180231	56	0	chr21	24115339	24122623	LQ.DEL.lr.single.chr21:24115339-24122623.1	0.894737	7284
chr21	23275687	25180231	56	0	chr21	24154304	24158856	LQ.DEL.lr.single.chr21:24154304-24158856.1	1.04082	4552
chr21	23275687	25180231	56	0	chr21	24161385	24161913	LQ.DEL.lr.single.chr21:24161385-24161913.1	0.961538	528
chr21	23275687	25180231	56	0	chr21	24248377	24248913	LQ.DEL.lr.single.chr21:24248377-24248913.1	1.11765	536
chr21	23275687	25180231	56	0	chr21	24253399	24255716	LQ.DEL.lr.single.chr21:24253399-24255716.1	1.01961	2317
chr21	23275687	25180231	56	0	chr21	24374746	24375421	HQ.DEL.sr.multi.chr21:24374746-24375421.4	0	675
chr21	23275687	25180231	56	0	chr21	24374794	24375415	HQ.DEL.lr.multi.chr21:24374794-24375415.4	0	621
chr21	23275687	25180231	56	0	chr21	24469664	24473837	LQ.DEL.lr.single.chr21:24469664-24473837.1	1.12766	4173
chr21	23275687	25180231	56	0	chr21	24493002	24493501	HQ.DEL.sr.single.chr21:24493002-24493501.1	0.44	499
chr21	23275687	25180231	56	0	chr21	24500981	24505873	LQ.DEL.lr.single.chr21:24500981-24505873.1	1.05882	4892
chr21	23275687	25180231	56	0	chr21	24582499	24586069	LQ.DEL.lr.single.chr21:24582499-24586069.1	0.888889	3570
chr21	23275687	25180231	56	0	chr21	24613257	24616842	LQ.DEL.lr.single.chr21:24613257-24616842.1	0.924528	3585
chr21	23275687	25180231	56	0	chr21	24626059	24626897	LQ.DEL.lr.single.chr21:24626059-24626897.1	1.09259	838
chr21	23275687	25180231	56	0	chr21	24643852	24647412	LQ.DEL.lr.single.chr21:24643852-24647412.1	1.01961	3560
chr21	23275687	25180231	56	0	chr21	24674029	24677532	LQ.DEL.lr.single.chr21:24674029-24677532.1	0.827586	3503
chr21	23275687	25180231	56	0	chr21	24698003	24701159	LQ.DEL.lr.single.chr21:24698003-24701159.1	0.923077	3156
chr21	23275687	25180231	56	0	chr21	24751701	24754985	LQ.DEL.lr.single.chr21:24751701-24754985.1	1.03846	3284
chr21	23275687	25180231	56	0	chr21	24756288	24758129	LQ.DEL.lr.single.chr21:24756288-24758129.1	0.981132	1841
chr21	23275687	25180231	56	0	chr21	24762721	24766387	LQ.DEL.lr.single.chr21:24762721-24766387.1	0.945455	3666
chr21	23275687	25180231	56	0	chr21	24828946	24829265	HQ.DEL.sr.multi.chr21:24828946-24829265.2	0.458333	319
chr21	23275687	25180231	56	0	chr21	24834937	24835775	LQ.DEL.lr.single.chr21:24834937-24835775.1	0.943396	838
chr21	23275687	25180231	56	0	chr21	24852251	24855807	LQ.DEL.lr.single.chr21:24852251-24855807.1	1	3556
chr21	23275687	25180231	56	0	chr21	24888053	24891531	LQ.DEL.lr.single.chr21:24888053-24891531.1	0.907407	3478
chr21	23275687	25180231	56	0	chr21	24899626	24903444	LQ.DEL.lr.single.chr21:24899626-24903444.1	1.06122	3818
chr21	23275687	25180231	56	0	chr21	24973207	24974249	LQ.DEL.lr.single.chr21:24973207-24974249.1	0.86	1042
chr21	23275687	25180231	56	0	chr21	24974285	24975150	LQ.DEL.lr.single.chr21:24974285-24975150.1	0.959184	865
chr21	23275687	25180231	56	0	chr21	24984560	24985209	LQ.DEL.lr.single.chr21:24984560-24985209.1	1.2093	649
chr21	23275687	25180231	56	0	chr21	25003526	25008692	LQ.DEL.lr.single.chr21:25003526-25008692.1	1.04082	5166
chr21	23275687	25180231	56	0	chr21	25051360	25055138	LQ.DEL.lr.single.chr21:25051360-25055138.1	0.943396	3778
chr21	23275687	25180231	56	0	chr21	25079647	25084496	LQ.DEL.lr.single.chr21:25079647-25084496.1	1	4849
chr21	23275687	25180231	56	0	chr21	25087764	25091028	LQ.DEL.lr.single.chr21:25087764-25091028.1	0.925926	3264
chr21	23275687	25180231	56	0	chr21	25104132	25107639	LQ.DEL.lr.single.chr21:25104132-25107639.1	0.9375	3507
chr21	23275687	25180231	56	0	chr21	25119657	25125556	LQ.DEL.lr.single.chr21:25119657-25125556.1	0.916667	5899
chr21	23275687	25180231	56	0	chr21	25126121	25127378	LQ.DEL.lr.single.chr21:25126121-25127378.1	1.12	1257
chr21	23275687	25180231	56	0	chr21	25135559	25139021	LQ.DEL.lr.single.chr21:25135559-25139021.1	1.02	3462
chr21	23275687	25180231	56	0	chr21	25157814	25161204	LQ.DEL.lr.single.chr21:25157814-25161204.1	1.14583	3390
chr21	23275687	25180231	56	0	chr21	25167375	25170935	LQ.DEL.lr.single.chr21:25167375-25170935.1	0.839286	3560
chr13	23507329	24929649	53	0.12766	chr13	23507329	24929649	LQ.DEL.sr.single.chr13:23507329-24929649.1	1.2093	1422320
chr13	23507329	24929649	53	0.12766	chr13	23518464	23525779	LQ.DEL.lr.multi.chr13:23518464-23525779.3	0.942308	7315
chr13	23507329	24929649	53	0.12766	chr13	23526460	23531040	LQ.DEL.lr.single.chr13:23526460-23531040.1	1.05769	4580
chr13	23507329	24929649	53	0.12766	chr13	23534086	23535978	LQ.DEL.lr.single.chr13:23534086-23535978.1	0.978261	1892
chr13	23507329	24929649	53	0.12766	chr13	23548274	23552642	LQ.DEL.lr.single.chr13:23548274-23552642.1	0.980769	4368
chr13	23507329	24929649	53	0.12766	chr13	23593970	23594944	LQ.DEL.lr.single.chr13:23593970-23594944.1	1	974
chr13	23507329	24929649	53	0.12766	chr13	23603648	23607041	LQ.DEL.lr.single.chr13:23603648-23607041.1	1.01852	3393
chr13	23507329	24929649	53	0.12766	chr13	23631624	23638244	HQ.DEL.array.multi.chr13:23631624-23638244.2	0.446429	6620
chr13	23507329	24929649	53	0.12766	chr13	23632402	23637305	HQ.DEL.sr.multi.chr13:23632402-23637305.4	0.410714	4903
chr13	23507329	24929649	53	0.12766	chr13	23632455	23637306	HQ.DEL.lr.multi.chr13:23632455-23637306.4	0.410714	4851
chr13	23507329	24929649	53	0.12766	chr13	23642027	23646354	LQ.DEL.lr.single.chr13:23642027-23646354.1	0.964286	4327
chr13	23507329	24929649	53	0.12766	chr13	23676553	23677704	LQ.DEL.lr.single.chr13:23676553-23677704.1	1.04082	1151
chr13	23507329	24929649	53	0.12766	chr13	23679674	23684375	LQ.DEL.lr.single.chr13:23679674-23684375.1	1.01923	4701
chr13	23507329	24929649	53	0.12766	chr13	23717892	23723040	LQ.DEL.lr.single.chr13:23717892-23723040.1	1	5148
chr13	23507329	24929649	53	0.12766	chr13	23756082	23760522	LQ.DEL.lr.single.chr13:23756082-23760522.1	0.943396	4440
chr13	23507329	24929649	53	0.12766	chr13	23781620	23782562	LQ.DEL.lr.single.chr13:23781620-23782562.1	1.09091	942
chr13	23507329	24929649	53	0.12766	chr13	23793324	23797754	LQ.DEL.lr.single.chr13:23793324-23797754.1	0.980392	4430
chr13	23507329	24929649	53	0.12766	chr13	23831119	23836148	LQ.DEL.lr.single.chr13:23831119-23836148.1	0.948276	5029
chr13	23507329	24929649	53	0.12766	chr13	23933809	23936114	LQ.DEL.lr.single.chr13:23933809-23936114.1	0.85	2305
chr13	23507329	24929649	53	0.12766	chr13	24057641	24057981	HQ.DEL.sr.multi.chr13:24057641-24057981.4	0.403846	340
chr13	23507329	24929649	53	0.12766	chr13	24063736	24064281	LQ.DEL.lr.single.chr13:24063736-24064281.1	1.09804	545
chr13	23507329	24929649	53	0.12766	chr13	24148279	24156765	LQ.DEL.array.single.chr13:24148279-24156765.1	0.927273	8486
chr13	23507329	24929649	53	0.12766	chr13	24171614	24172412	LQ.DEL.lr.single.chr13:24171614-24172412.1	1.05769	798
chr13	23507329	24929649	53	0.12766	chr13	24198610	24203397	LQ.DEL.lr.single.chr13:24198610-24203397.1	1.05882	4787
chr13	23507329	24929649	53	0.12766	chr13	24218155	24218843	LQ.DEL.lr.single.chr13:24218155-24218843.1	1.03922	688
chr13	23507329	24929649	53	0.12766	chr13	24218985	24219937	LQ.DEL.lr.single.chr13:24218985-24219937.1	0.854545	952
chr13	23507329	24929649	53	0.12766	chr13	24241739	24246561	LQ.DEL.lr.single.chr13:24241739-24246561.1	0.913793	4822
chr13	23507329	24929649	53	0.12766	chr13	24270323	24274429	LQ.DEL.lr.single.chr13:24270323-24274429.1	1.04	4106
chr13	23507329	24929649	53	0.12766	chr13	24276731	24279044	LQ.DEL.lr.single.chr13:24276731-24279044.1	0.98	2313
chr13	23507329	24929649	53	0.12766	chr13	24281979	24287620	LQ.DEL.lr.single.chr13:24281979-24287620.1	1.22222	5641
chr13	23507329	24929649	53	0.12766	chr13	24323859	24328983	LQ.DEL.lr.single.chr13:24323859-24328983.1	0.898305	5124
chr13	23507329	24929649	53	0.12766	chr13	24384500	24388571	LQ.DEL.lr.single.chr13:24384500-24388571.1	0.982456	4071
chr13	23507329	24929649	53	0.12766	chr13	24418809	24422680	LQ.DEL.lr.single.chr13:24418809-24422680.1	1.23404	3871
chr13	23507329	24929649	53	0.12766	chr13	24424469	24424969	LQ.DEL.lr.single.chr13:24424469-24424969.1	0.945455	500
chr13	23507329	24929649	53	0.12766	chr13	24452962	24457165	LQ.DEL.lr.single.chr13:24452962-24457165.1	0.910714	4203
chr13	23507329	24929649	53	0.12766	chr13	24474840	24477863	LQ.DEL.lr.single.chr13:24474840-24477863.1	1.01887	3023
chr13	23507329	24929649	53	0.12766	chr13	24481695	24484095	LQ.DEL.lr.single.chr13:24481695-24484095.1	0.962963	2400
chr13	23507329	24929649	53	0.12766	chr13	24498753	24501794	LQ.DEL.lr.single.chr13:24498753-24501794.1	0.95	3041
chr13	23507329	24929649	53	0.12766	chr13	24502534	24505213	LQ.DEL.lr.single.chr13:24502534-24505213.1	0.854839	2679
chr13	23507329	24929649	53	0.12766	chr13	24524344	24527253	LQ.DEL.lr.single.chr13:24524344-24527253.1	0.978723	2909
chr13	23507329	24929649	53	0.12766	chr13	24549071	24552076	LQ.DEL.lr.single.chr13:24549071-24552076.1	0.982143	3005
chr13	23507329	24929649	53	0.12766	chr13	24573777	24576586	LQ.DEL.lr.single.chr13:24573777-24576586.1	0.857143	2809
chr13	23507329	24929649	53	0.12766	chr13	24598854	24600313	LQ.DEL.lr.single.chr13:24598854-24600313.1	1.20408	1459
chr13	23507329	24929649	53	0.12766	chr13	24600328	24601279	LQ.DEL.lr.single.chr13:24600328-24601279.1	0.819672	951
chr13	23507329	24929649	53	0.12766	chr13	24621473	24624499	LQ.DEL.lr.single.chr13:24621473-24624499.1	1.09804	3026
chr13	23507329	24929649	53	0.12766	chr13	24646257	24648738	LQ.DEL.lr.single.chr13:24646257-24648738.1	0.87931	2481
chr13	23507329	24929649	53	0.12766	chr13	24648773	24649279	LQ.DEL.lr.single.chr13:24648773-24649279.1	1.11538	506
chr13	23507329	24929649	53	0.12766	chr13	24669444	24670340	LQ.DEL.lr.single.chr13:24669444-24670340.1	1.05882	896
chr13	23507329	24929649	53	0.12766	chr13	24670393	24671359	LQ.DEL.lr.single.chr13:24670393-24671359.1	0.888889	966
chr13	23507329	24929649	53	0.12766	chr13	24671410	24672740	LQ.DEL.lr.single.chr13:24671410-24672740.1	1.06122	1330
chr13	23507329	24929649	53	0.12766	chr13	24710955	24711275	HQ.DEL.sr.multi.chr13:24710955-24711275.5	0.294118	320
chr13	23507329	24929649	53	0.12766	chr13	24749895	24751574	LQ.DEL.lr.single.chr13:24749895-24751574.1	1.03571	1679
chr13	23507329	24929649	53	0.12766	chr13	24764386	24764516	HQ.DEL.sr.single.chr13:24764386-24764516.1	0.12766	130
chr3	1628175	3333931	52	0	chr3	1628175	1631450	LQ.DEL.lr.single.chr3:1628175-1631450.1	0.979592	3275
chr3	1628175	3333931	52	0	chr3	1629430	3333931	LQ.DEL.sr.multi.chr3:1629430-3333931.2	0.888889	1704501
chr3	1628175	3333931	52	0	chr3	1645514	1649443	LQ.DEL.lr.single.chr3:1645514-1649443.1	1	3929
chr3	1628175	3333931	52	0	chr3	1651847	1656164	LQ.DEL.lr.single.chr3:1651847-1656164.1	1.1	4317
chr3	1628175	3333931	52	0	chr3	1689518	1694191	LQ.DEL.lr.single.chr3:1689518-1694191.1	0.98	4673
chr3	1628175	3333931	52	0	chr3	1726935	1731143	LQ.DEL.lr.single.chr3:1726935-1731143.1	0.980392	4208
chr3	1628175	3333931	52	0	chr3	1749102	1750101	HQ.DEL.sr.single.chr3:1749102-1750101.1	0.1	999
chr3	1628175	3333931	52	0	chr3	1785825	1786454	LQ.DEL.lr.single.chr3:1785825-1786454.1	0.857143	629
chr3	1628175	3333931	52	0	chr3	1924257	1925599	LQ.DEL.lr.single.chr3:1924257-1925599.1	0.907407	1342
chr3	1628175	3333931	52	0	chr3	1953266	1955706	LQ.DEL.lr.single.chr3:1953266-1955706.1	0.944444	2440
chr3	1628175	3333931	52	0	chr3	1989321	1990457	LQ.DEL.lr.single.chr3:1989321-1990457.1	0.882353	1136
chr3	1628175	3333931	52	0	chr3	2028578	2029063	LQ.DEL.array.single.chr3:2028578-2029063.1	0.884615	485
chr3	1628175	3333931	52	0	chr3	2053628	2057650	LQ.DEL.lr.single.chr3:2053628-2057650.1	1	4022
chr3	1628175	3333931	52	0	chr3	2100606	2103921	LQ.DEL.lr.single.chr3:2100606-2103921.1	0.979592	3315
chr3	1628175	3333931	52	0	chr3	2161802	2162401	HQ.DEL.sr.single.chr3:2161802-2162401.1	0.45098	599
chr3	1628175	3333931	52	0	chr3	2268751	2273416	LQ.DEL.lr.single.chr3:2268751-2273416.1	0.981481	4665
chr3	1628175	3333931	52	0	chr3	2273786	2278797	LQ.DEL.lr.single.chr3:2273786-2278797.1	1	5011
chr3	1628175	3333931	52	0	chr3	2310375	2317048	LQ.DEL.lr.single.chr3:2310375-2317048.1	1	6673
chr3	1628175	3333931	52	0	chr3	2311586	2311936	HQ.DEL.sr.multi.chr3:2311586-2311936.5	0	350
chr3	1628175	3333931	52	0	chr3	2350814	2358737	LQ.DEL.lr.single.chr3:2350814-2358737.1	0.910714	7923
chr3	1628175	3333931	52	0	chr3	2389042	2394481	LQ.DEL.lr.single.chr3:2389042-2394481.1	0.961538	5439
chr3	1628175	3333931	52	0	chr3	2428038	2432422	LQ.DEL.lr.single.chr3:2428038-2432422.1	1.04	4384
chr3	1628175	3333931	52	0	chr3	2458368	2462584	LQ.DEL.lr.single.chr3:2458368-2462584.1	1.01923	4216
chr3	1628175	3333931	52	0	chr3	2465846	2470154	LQ.DEL.lr.single.chr3:2465846-2470154.1	0.962264	4308
chr3	1628175	3333931	52	0	chr3	2471615	2472233	LQ.DEL.lr.single.chr3:2471615-2472233.1	0.711538	618
chr3	1628175	3333931	52	0	chr3	2486777	2491348	LQ.DEL.lr.single.chr3:2486777-2491348.1	1.04	4571
chr3	1628175	3333931	52	0	chr3	2527384	2532225	LQ.DEL.lr.single.chr3:2527384-2532225.1	1.08333	4841
chr3	1628175	3333931	52	0	chr3	2567414	2572279	LQ.DEL.lr.single.chr3:2567414-2572279.1	0.927273	4865
chr3	1628175	3333931	52	0	chr3	2576564	2580503	LQ.DEL.lr.single.chr3:2576564-2580503.1	0.980769	3939
chr3	1628175	3333931	52	0	chr3	2607444	2612201	LQ.DEL.lr.single.chr3:2607444-2612201.1	0.943396	4757
chr3	1628175	3333931	52	0	chr3	2627873	2628546	LQ.DEL.lr.single.chr3:2627873-2628546.1	0.882353	673
chr3	1628175	3333931	52	0	chr3	2628608	2629687	LQ.DEL.lr.single.chr3:2628608-2629687.1	1.02083	1079
chr3	1628175	3333931	52	0	chr3	2633027	2633355	HQ.DEL.sr.multi.chr3:2633027-2633355.5	0.413043	328
chr3	1628175	3333931	52	0	chr3	2647940	2652631	LQ.DEL.lr.single.chr3:2647940-2652631.1	1.18182	4691
chr3	1628175	3333931	52	0	chr3	2747202	2747601	HQ.DEL.sr.single.chr3:2747202-2747601.1	0.0416667	399
chr3	1628175	3333931	52	0	chr3	2816868	2818894	LQ.DEL.lr.single.chr3:2816868-2818894.1	0.928571	2026
chr3	1628175	3333931	52	0	chr3	2818928	2819478	LQ.DEL.lr.single.chr3:2818928-2819478.1	1.29167	550
chr3	1628175	3333931	52	0	chr3	2917927	2918949	LQ.DEL.lr.single.chr3:2917927-2918949.1	1.06	1022
chr3	1628175	3333931	52	0	chr3	2954030	2954551	LQ.DEL.lr.single.chr3:2954030-2954551.1	1	521
chr3	1628175	3333931	52	0	chr3	2978614	2982805	LQ.DEL.lr.single.chr3:2978614-2982805.1	0.98	4191
chr3	1628175	3333931	52	0	chr3	3150856	3155199	LQ.DEL.lr.single.chr3:3150856-3155199.1	1.02	4343
chr3	1628175	3333931	52	0	chr3	3176717	3178980	LQ.DEL.lr.single.chr3:3176717-3178980.1	1	2263
chr3	1628175	3333931	52	0	chr3	3189007	3193279	LQ.DEL.lr.single.chr3:3189007-3193279.1	1.07407	4272
chr3	1628175	3333931	52	0	chr3	3193337	3195741	LQ.DEL.lr.single.chr3:3193337-3195741.1	0.981481	2404
chr3	1628175	3333931	52	0	chr3	3197468	3199470	LQ.DEL.lr.single.chr3:3197468-3199470.1	1.03774	2002
chr3	1628175	3333931	52	0	chr3	3224916	3225461	LQ.DEL.lr.single.chr3:3224916-3225461.1	1.1	545
chr3	1628175	3333931	52	0	chr3	3229281	3231930	LQ.DEL.lr.single.chr3:3229281-3231930.1	1.01923	2649
chr3	1628175	3333931	52	0	chr3	3239059	3243185	LQ.DEL.lr.single.chr3:3239059-3243185.1	1	4126
chr3	1628175	3333931	52	0	chr3	3266241	3270711	LQ.DEL.lr.single.chr3:3266241-3270711.1	0.98	4470
chr3	1628175	3333931	52	0	chr3	3282499	3283187	LQ.DEL.lr.single.chr3:3282499-3283187.1	1.10638	688
chr3	1628175	3333931	52	0	chr3	3305714	3310533	LQ.DEL.lr.single.chr3:3305714-3310533.1	0.962963	4819
chr3	1628175	3333931	52	0	chr3	3332920	3333583	LQ.DEL.lr.single.chr3:3332920-3333583.1	1.10204	663
chr7	28295266	29740123	52	0	chr7	28295266	29740123	LQ.DEL.sr.single.chr7:28295266-29740123.1	0.961538	1444857
chr7	28295266	29740123	52	0	chr7	28302446	28304985	LQ.DEL.lr.single.chr7:28302446-28304985.1	1.05882	2539
chr7	28295266	29740123	52	0	chr7	28329006	28332779	LQ.DEL.lr.single.chr7:28329006-28332779.1	0.944444	3773
chr7	28295266	29740123	52	0	chr7	28370443	28374374	LQ.DEL.lr.single.chr7:28370443-28374374.1	0.912281	3931
chr7	28295266	29740123	52	0	chr7	28412025	28415717	LQ.DEL.lr.single.chr7:28412025-28415717.1	1.02041	3692
chr7	28295266	29740123	52	0	chr7	28452249	28456601	LQ.DEL.lr.single.chr7:28452249-28456601.1	1.09434	4352
chr7	28295266	29740123	52	0	chr7	28493113	28496816	LQ.DEL.lr.single.chr7:28493113-28496816.1	1	3703
chr7	28295266	29740123	52	0	chr7	28510130	28514296	LQ.DEL.lr.single.chr7:28510130-28514296.1	1.05882	4166
chr7	28295266	29740123	52	0	chr7	28540319	28542951	LQ.DEL.lr.single.chr7:28540319-28542951.1	1.02	2632
chr7	28295266	29740123	52	0	chr7	28542977	28544365	LQ.DEL.lr.single.chr7:28542977-28544365.1	0.962264	1388
chr7	28295266	29740123	52	0	chr7	28549592	28554053	LQ.DEL.lr.single.chr7:28549592-28554053.1	1.03922	4461
chr7	28295266	29740123	52	0	chr7	28574039	28575217	HQ.DEL.array.single.chr7:28574039-28575217.1	0	1178
chr7	28295266	29740123	52	0	chr7	28574238	28575146	HQ.DEL.lr.multi.chr7:28574238-28575146.4	0	908
chr7	28295266	29740123	52	0	chr7	28574294	28575167	HQ.DEL.sr.multi.chr7:28574294-28575167.5	0	873
chr7	28295266	29740123	52	0	chr7	28589511	28594052	LQ.DEL.lr.single.chr7:28589511-28594052.1	0.98	4541
chr7	28295266	29740123	52	0	chr7	28596642	28596861	HQ.DEL.sr.multi.chr7:28596642-28596861.6	0.632653	219
chr7	28295266	29740123	52	0	chr7	28629807	28634484	LQ.DEL.lr.single.chr7:28629807-28634484.1	1.06122	4677
chr7	28295266	29740123	52	0	chr7	28746982	28750136	LQ.DEL.lr.single.chr7:28746982-28750136.1	1.01961	3154
chr7	28295266	29740123	52	0	chr7	28775253	28779990	LQ.DEL.lr.single.chr7:28775253-28779990.1	1.01887	4737
chr7	28295266	29740123	52	0	chr7	28814612	28819109	LQ.DEL.lr.single.chr7:28814612-28819109.1	1.08163	4497
chr7	28295266	29740123	52	0	chr7	28826347	28830714	LQ.DEL.lr.single.chr7:28826347-28830714.1	1.0625	4367
chr7	28295266	29740123	52	0	chr7	28905190	28910305	LQ.DEL.lr.single.chr7:28905190-28910305.1	1.01961	5115
chr7	28295266	29740123	52	0	chr7	29022239	29022949	LQ.DEL.lr.single.chr7:29022239-29022949.1	1.21154	710
chr7	28295266	29740123	52	0	chr7	29088714	29093373	LQ.DEL.lr.single.chr7:29088714-29093373.1	0.932203	4659
chr7	28295266	29740123	52	0	chr7	29118091	29121385	LQ.DEL.lr.single.chr7:29118091-29121385.1	1.02	3294
chr7	28295266	29740123	52	0	chr7	29128414	29133612	LQ.DEL.lr.single.chr7:29128414-29133612.1	0.942308	5198
chr7	28295266	29740123	52	0	chr7	29169272	29173783	LQ.DEL.lr.single.chr7:29169272-29173783.1	0.960784	4511
chr7	28295266	29740123	52	0	chr7	29208909	29214863	LQ.DEL.lr.single.chr7:29208909-29214863.1	1.08163	5954
chr7	28295266	29740123	52	0	chr7	29228826	29232098	LQ.DEL.lr.single.chr7:29228826-29232098.1	0.961538	3272
chr7	28295266	29740123	52	0	chr7	29248180	29250195	LQ.DEL.lr.single.chr7:29248180-29250195.1	1.06122	2015
chr7	28295266	29740123	52	0	chr7	29251702	29255470	LQ.DEL.lr.single.chr7:29251702-29255470.1	0.942308	3768
chr7	28295266	29740123	52	0	chr7	29264429	29268160	LQ.DEL.lr.single.chr7:29264429-29268160.1	0.910714	3731
chr7	28295266	29740123	52	0	chr7	29268179	29269140	LQ.DEL.lr.single.chr7:29268179-29269140.1	1.08163	961
chr7	28295266	29740123	52	0	chr7	29297730	29298499	LQ.DEL.lr.single.chr7:29297730-29298499.1	0.846154	769
chr7	28295266	29740123	52	0	chr7	29304039	29308847	LQ.DEL.lr.single.chr7:29304039-29308847.1	1.11111	4808
chr7	28295266	29740123	52	0	chr7	29344099	29348748	LQ.DEL.lr.single.chr7:29344099-29348748.1	1.04	4649
chr7	28295266	29740123	52	0	chr7	29383831	29388676	LQ.DEL.lr.single.chr7:29383831-29388676.1	0.924528	4845
chr7	28295266	29740123	52	0	chr7	29423956	29428661	LQ.DEL.lr.single.chr7:29423956-29428661.1	1.13043	4705
chr7	28295266	29740123	52	0	chr7	29463644	29468140	LQ.DEL.lr.single.chr7:29463644-29468140.1	0.927273	4496
chr7	28295266	29740123	52	0	chr7	29485362	29485870	LQ.DEL.lr.single.chr7:29485362-29485870.1	1	508
chr7	28295266	29740123	52	0	chr7	29503353	29508078	LQ.DEL.lr.single.chr7:29503353-29508078.1	1.20455	4725
chr7	28295266	29740123	52	0	chr7	29540521	29548444	LQ.DEL.lr.single.chr7:29540521-29548444.1	1	7923
chr7	28295266	29740123	52	0	chr7	29578900	29583296	LQ.DEL.lr.single.chr7:29578900-29583296.1	1.08	4396
chr7	28295266	29740123	52	0	chr7	29616634	29621034	LQ.DEL.lr.single.chr7:29616634-29621034.1	1.25641	4400
chr7	28295266	29740123	52	0	chr7	29654756	29659197	LQ.DEL.lr.single.chr7:29654756-29659197.1	1	4441
chr7	28295266	29740123	52	0	chr7	29688451	29690146	HQ.DEL.sr.multi.chr7:29688451-29690146.6	0.470588	1695
chr7	28295266	29740123	52	0	chr7	29688453	29690149	HQ.DEL.lr.multi.chr7:29688453-29690149.4	0.470588	1696
chr7	28295266	29740123	52	0	chr7	29688509	29690282	HQ.DEL.array.multi.chr7:29688509-29690282.2	0.461538	1773
chr7	28295266	29740123	52	0	chr7	29693525	29701246	LQ.DEL.lr.single.chr7:29693525-29701246.1	0.925926	7721
chr7	28295266	29740123	52	0	chr7	29715818	29716597	LQ.DEL.lr.single.chr7:29715818-29716597.1	1.15556	779
chr7	28295266	29740123	52	0	chr7	29725835	29730598	LQ.DEL.lr.single.chr7:29725835-29730598.1	1.12	4763
chr7	28295266	29740123	52	0	chr7	29731804	29737015	LQ.DEL.lr.single.chr7:29731804-29737015.1	0.945455	5211
chr16	32042177	33343633	50	0	chr16	32042177	33343293	HQ.DEL.sr.multi.chr16:32042177-33343293.6	0	1301116
chr16	32042177	33343633	50	0	chr16	32053094	32056857	LQ.DEL.lr.single.chr16:32053094-32056857.1	1.08772	3763
chr16	32042177	33343633	50	0	chr16	32085102	32088820	HQ.DEL.lr.single.chr16:32085102-32088820.1	0.645833	3718
chr16	32042177	33343633	50	0	chr16	32127423	32133239	LQ.DEL.lr.single.chr16:32127423-32133239.1	1	5816
chr16	32042177	33343633	50	0	chr16	32165979	32170023	HQ.DEL.lr.single.chr16:32165979-32170023.1	0.509091	4044
chr16	32042177	33343633	50	0	chr16	32193901	32194942	HQ.DEL.lr.single.chr16:32193901-32194942.1	0.444444	1041
chr16	32042177	33343633	50	0	chr16	32201973	32206201	HQ.DEL.lr.single.chr16:32201973-32206201.1	0.666667	4228
chr16	32042177	33343633	50	0	chr16	32281343	32285661	LQ.DEL.lr.single.chr16:32281343-32285661.1	1.05085	4318
chr16	32042177	33343633	50	0	chr16	32344904	32346010	LQ.DEL.lr.single.chr16:32344904-32346010.1	1.15789	1106
chr16	32042177	33343633	50	0	chr16	32371310	32371878	LQ.DEL.lr.multi.chr16:32371310-32371878.2	0.817308	568
chr16	32042177	33343633	50	0	chr16	32375038	32379676	LQ.DEL.lr.single.chr16:32375038-32379676.1	1.03922	4638
chr16	32042177	33343633	50	0	chr16	32379716	32380675	LQ.DEL.lr.single.chr16:32379716-32380675.1	0.892857	959
chr16	32042177	33343633	50	0	chr16	32380764	32386374	LQ.DEL.lr.single.chr16:32380764-32386374.1	0.990476	5610
chr16	32042177	33343633	50	0	chr16	32425632	32429977	LQ.DEL.lr.single.chr16:32425632-32429977.1	0.925234	4345
chr16	32042177	33343633	50	0	chr16	32430005	32430885	LQ.DEL.lr.single.chr16:32430005-32430885.1	1.07865	880
chr16	32042177	33343633	50	0	chr16	32435149	32437264	LQ.DEL.lr.single.chr16:32435149-32437264.1	1.00926	2115
chr16	32042177	33343633	50	0	chr16	32442421	32447011	LQ.DEL.lr.single.chr16:32442421-32447011.1	1.04348	4590
chr16	32042177	33343633	50	0	chr16	32462237	32465456	LQ.DEL.lr.single.chr16:32462237-32465456.1	0.980583	3219
chr16	32042177	33343633	50	0	chr16	32465980	32467985	LQ.DEL.lr.single.chr16:32465980-32467985.1	1.00971	2005
chr16	32042177	33343633	50	0	chr16	32480969	32486267	LQ.DEL.lr.single.chr16:32480969-32486267.1	0.885246	5298
chr16	32042177	33343633	50	0	chr16	32495072	32498650	LQ.DEL.lr.single.chr16:32495072-32498650.1	0.707965	3578
chr16	32042177	33343633	50	0	chr16	32495166	32498125	HQ.DEL.lr.multi.chr16:32495166-32498125.4	0.619469	2959
chr16	32042177	33343633	50	0	chr16	32508509	32509369	LQ.DEL.lr.single.chr16:32508509-32509369.1	0.952381	860
chr16	32042177	33343633	50	0	chr16	32518864	32519556	LQ.DEL.lr.multi.chr16:32518864-32519556.2	0.709677	692
chr16	32042177	33343633	50	0	chr16	32520934	32525098	LQ.DEL.lr.single.chr16:32520934-32525098.1	0.967105	4164
chr16	32042177	33343633	50	0	chr16	32524699	32525302	HQ.DEL.lr.multi.chr16:32524699-32525302.3	0.371622	603
chr16	32042177	33343633	50	0	chr16	32525126	32525728	LQ.DEL.lr.multi.chr16:32525126-32525728.2	0.993103	602
chr16	32042177	33343633	50	0	chr16	32531652	32534328	LQ.DEL.lr.multi.chr16:32531652-32534328.3	0.723684	2676
chr16	32042177	33343633	50	0	chr16	32532079	32533722	HQ.DEL.lr.multi.chr16:32532079-32533722.4	0.660256	1643
chr16	32042177	33343633	50	0	chr16	32540443	32541648	LQ.DEL.lr.single.chr16:32540443-32541648.1	0.962025	1205
chr16	32042177	33343633	50	0	chr16	32544503	32546555	LQ.DEL.lr.single.chr16:32544503-32546555.1	0.987261	2052
chr16	32042177	33343633	50	0	chr16	32546747	32549160	LQ.DEL.lr.single.chr16:32546747-32549160.1	1.03247	2413
chr16	32042177	33343633	50	0	chr16	32550401	32553409	LQ.DEL.lr.single.chr16:32550401-32553409.1	1.03311	3008
chr16	32042177	33343633	50	0	chr16	32553934	32554434	LQ.DEL.lr.single.chr16:32553934-32554434.1	0.973684	500
chr16	32042177	33343633	50	0	chr16	32561691	32600973	LQ.DEL.lr.multi.chr16:32561691-32600973.4	0.834646	39282
chr16	32042177	33343633	50	0	chr16	32627524	32631623	LQ.DEL.lr.single.chr16:32627524-32631623.1	0.921569	4099
chr16	32042177	33343633	50	0	chr16	32641016	32645460	LQ.DEL.lr.single.chr16:32641016-32645460.1	1.01031	4444
chr16	32042177	33343633	50	0	chr16	32783257	32783774	HQ.DEL.lr.single.chr16:32783257-32783774.1	0.25	517
chr16	32042177	33343633	50	0	chr16	32835909	32837188	LQ.DEL.lr.single.chr16:32835909-32837188.1	1.04237	1279
chr16	32042177	33343633	50	0	chr16	32878399	32880706	LQ.DEL.lr.single.chr16:32878399-32880706.1	1.22951	2307
chr16	32042177	33343633	50	0	chr16	33023560	33024556	LQ.DEL.lr.single.chr16:33023560-33024556.1	1.29412	996
chr16	32042177	33343633	50	0	chr16	33033137	33036337	HQ.DEL.lr.single.chr16:33033137-33036337.1	0.486486	3200
chr16	32042177	33343633	50	0	chr16	33060731	33063882	HQ.DEL.lr.single.chr16:33060731-33063882.1	0.586207	3151
chr16	32042177	33343633	50	0	chr16	33088022	33091238	HQ.DEL.lr.single.chr16:33088022-33091238.1	0	3216
chr16	32042177	33343633	50	0	chr16	33115518	33119056	HQ.DEL.lr.single.chr16:33115518-33119056.1	0	3538
chr16	32042177	33343633	50	0	chr16	33221890	33294092	HQ.DEL.lr.single.chr16:33221890-33294092.1	0	72202
chr16	32042177	33343633	50	0	chr16	33237463	33239807	LQ.DEL.lr.single.chr16:33237463-33239807.1	1.76087	2344
chr16	32042177	33343633	50	0	chr16	33318788	33321513	LQ.DEL.lr.single.chr16:33318788-33321513.1	0.868421	2725
chr16	32042177	33343633	50	0	chr16	33331628	33336534	LQ.DEL.lr.single.chr16:33331628-33336534.1	1.22059	4906
chr16	32042177	33343633	50	0	chr16	33341365	33343633	LQ.DEL.lr.multi.chr16:33341365-33343633.2	1.0283	2268
chr10	101597827	103255598	45	0.155556	chr10	101597827	101598550	HQ.DEL.lr.multi.chr10:101597827-101598550.3	0.266667	723
chr10	101597827	103255598	45	0.155556	chr10	101597873	103255598	LQ.DEL.sr.multi.chr10:101597873-103255598.2	0.714286	1657725
chr10	101597827	103255598	45	0.155556	chr10	101598494	101599355	LQ.DEL.lr.multi.chr10:101598494-101599355.2	4	861
chr10	101597827	103255598	45	0.155556	chr10	101621751	101625416	LQ.DEL.lr.single.chr10:101621751-101625416.1	0.980392	3665
chr10	101597827	103255598	45	0.155556	chr10	101646240	101646872	LQ.DEL.lr.single.chr10:101646240-101646872.1	0.927273	632
chr10	101597827	103255598	45	0.155556	chr10	101688247	101693765	LQ.DEL.lr.single.chr10:101688247-101693765.1	1.01961	5518
chr10	101597827	103255598	45	0.155556	chr10	101697703	101700018	LQ.DEL.lr.single.chr10:101697703-101700018.1	1.0625	2315
chr10	101597827	103255598	45	0.155556	chr10	101704782	101705483	LQ.DEL.lr.single.chr10:101704782-101705483.1	1.03636	701
chr10	101597827	103255598	45	0.155556	chr10	101768297	101769309	LQ.DEL.lr.single.chr10:101768297-101769309.1	1.03774	1012
chr10	101597827	103255598	45	0.155556	chr10	101843971	101844615	LQ.DEL.lr.single.chr10:101843971-101844615.1	0.981481	644
chr10	101597827	103255598	45	0.155556	chr10	101853202	101853801	HQ.DEL.sr.single.chr10:101853202-101853801.1	0.307692	599
chr10	101597827	103255598	45	0.155556	chr10	101949320	101953002	LQ.DEL.lr.single.chr10:101949320-101953002.1	0.965517	3682
chr10	101597827	103255598	45	0.155556	chr10	101990608	101991130	LQ.DEL.lr.single.chr10:101990608-101991130.1	0.944444	522
chr10	101597827	103255598	45	0.155556	chr10	102056901	102057502	LQ.DEL.lr.single.chr10:102056901-102057502.1	0.958333	601
chr10	101597827	103255598	45	0.155556	chr10	102057702	102059741	LQ.DEL.lr.single.chr10:102057702-102059741.1	1.08511	2039
chr10	101597827	103255598	45	0.155556	chr10	102059763	102061241	LQ.DEL.lr.single.chr10:102059763-102061241.1	1	1478
chr10	101597827	103255598	45	0.155556	chr10	102081202	102081801	HQ.DEL.sr.single.chr10:102081202-102081801.1	0.388889	599
chr10	101597827	103255598	45	0.155556	chr10	102149173	102152956	LQ.DEL.lr.single.chr10:102149173-102152956.1	0.941176	3783
chr10	101597827	103255598	45	0.155556	chr10	102384164	102388945	LQ.DEL.lr.single.chr10:102384164-102388945.1	1.16279	4781
chr10	101597827	103255598	45	0.155556	chr10	102411402	102411801	HQ.DEL.sr.single.chr10:102411402-102411801.1	0.155556	399
chr10	101597827	103255598	45	0.155556	chr10	102421356	102425380	LQ.DEL.lr.single.chr10:102421356-102425380.1	1.04167	4024
chr10	101597827	103255598	45	0.155556	chr10	102452427	102455978	LQ.DEL.lr.single.chr10:102452427-102455978.1	1.10417	3551
chr10	101597827	103255598	45	0.155556	chr10	102456842	102461006	LQ.DEL.lr.single.chr10:102456842-102461006.1	1.06522	4164
chr10	101597827	103255598	45	0.155556	chr10	102513922	102517440	LQ.DEL.lr.single.chr10:102513922-102517440.1	1.04082	3518
chr10	101597827	103255598	45	0.155556	chr10	102553230	102555177	LQ.DEL.lr.single.chr10:102553230-102555177.1	0.945455	1947
chr10	101597827	103255598	45	0.155556	chr10	102580156	102580822	LQ.DEL.lr.single.chr10:102580156-102580822.1	0.945455	666
chr10	101597827	103255598	45	0.155556	chr10	102589088	102591202	LQ.DEL.lr.single.chr10:102589088-102591202.1	0.979167	2114
chr10	101597827	103255598	45	0.155556	chr10	102660022	102662317	LQ.DEL.lr.single.chr10:102660022-102662317.1	1.02	2295
chr10	101597827	103255598	45	0.155556	chr10	102706248	102708140	LQ.DEL.lr.single.chr10:102706248-102708140.1	1.01724	1892
chr10	101597827	103255598	45	0.155556	chr10	102826515	102827029	LQ.DEL.lr.single.chr10:102826515-102827029.1	0.78	514
chr10	101597827	103255598	45	0.155556	chr10	102902305	102906527	LQ.DEL.lr.single.chr10:102902305-102906527.1	1.1087	4222
chr10	101597827	103255598	45	0.155556	chr10	102937015	102940964	LQ.DEL.lr.single.chr10:102937015-102940964.1	1.12766	3949
chr10	101597827	103255598	45	0.155556	chr10	102970543	102974291	LQ.DEL.lr.single.chr10:102970543-102974291.1	1.02222	3748
chr10	101597827	103255598	45	0.155556	chr10	103004296	103008037	LQ.DEL.lr.single.chr10:103004296-103008037.1	0.945455	3741
chr10	101597827	103255598	45	0.155556	chr10	103028366	103033197	LQ.DEL.lr.single.chr10:103028366-103033197.1	0.942308	4831
chr10	101597827	103255598	45	0.155556	chr10	103037174	103041061	LQ.DEL.lr.single.chr10:103037174-103041061.1	0.910714	3887
chr10	101597827	103255598	45	0.155556	chr10	103065213	103069055	LQ.DEL.lr.single.chr10:103065213-103069055.1	1	3842
chr10	101597827	103255598	45	0.155556	chr10	103069944	103073749	LQ.DEL.lr.single.chr10:103069944-103073749.1	1	3805
chr10	101597827	103255598	45	0.155556	chr10	103078141	103083189	LQ.DEL.lr.single.chr10:103078141-103083189.1	0.882353	5048
chr10	101597827	103255598	45	0.155556	chr10	103106030	103113014	LQ.DEL.lr.single.chr10:103106030-103113014.1	0.875	6984
chr10	101597827	103255598	45	0.155556	chr10	103139669	103143389	LQ.DEL.lr.single.chr10:103139669-103143389.1	0.965517	3720
chr10	101597827	103255598	45	0.155556	chr10	103146445	103150050	LQ.DEL.lr.single.chr10:103146445-103150050.1	0.962963	3605
chr10	101597827	103255598	45	0.155556	chr10	103170634	103174298	LQ.DEL.lr.single.chr10:103170634-103174298.1	1.03636	3664
chr10	101597827	103255598	45	0.155556	chr10	103186323	103190100	LQ.DEL.lr.single.chr10:103186323-103190100.1	0.981481	3777
chr10	101597827	103255598	45	0.155556	chr10	103227650	103231338	LQ.DEL.lr.single.chr10:103227650-103231338.1	1.07547	3688
chr21	10699687	11063273	40	0.100257	chr21	10699687	11063273	HQ.DEL.array.multi.chr21:10699687-11063273.2	0.182628	363586
chr21	10699687	11063273	40	0.100257	chr21	10701672	10710661	LQ.DEL.lr.multi.chr21:10701672-10710661.9	0.824286	8989
chr21	10699687	11063273	40	0.100257	chr21	10703321	10704281	HQ.DEL.lr.single.chr21:10703321-10704281.1	0.426309	960
chr21	10699687	11063273	40	0.100257	chr21	10704198	11001900	LQ.DEL.array.multi.chr21:10704198-11001900.3	0.877551	297702
chr21	10699687	11063273	40	0.100257	chr21	10710910	10726375	LQ.DEL.lr.multi.chr21:10710910-10726375.11	0.701055	15465
chr21	10699687	11063273	40	0.100257	chr21	10713024	10713706	HQ.DEL.lr.single.chr21:10713024-10713706.1	0.697987	682
chr21	10699687	11063273	40	0.100257	chr21	10723001	10723820	HQ.DEL.lr.multi.chr21:10723001-10723820.4	0.513587	819
chr21	10699687	11063273	40	0.100257	chr21	10723746	10723917	LQ.DEL.sr.single.chr21:10723746-10723917.1	1.15169	171
chr21	10699687	11063273	40	0.100257	chr21	10725042	10726071	HQ.DEL.lr.single.chr21:10725042-10726071.1	0.682672	1029
chr21	10699687	11063273	40	0.100257	chr21	10726888	10758638	HQ.DEL.lr.multi.chr21:10726888-10758638.5	0.34026	31750
chr21	10699687	11063273	40	0.100257	chr21	10727645	10735764	LQ.DEL.lr.multi.chr21:10727645-10735764.10	0.705882	8119
chr21	10699687	11063273	40	0.100257	chr21	10738846	10740237	LQ.DEL.lr.multi.chr21:10738846-10740237.3	1.01235	1391
chr21	10699687	11063273	40	0.100257	chr21	10742373	10763527	LQ.DEL.lr.multi.chr21:10742373-10763527.15	0.701794	21154
chr21	10699687	11063273	40	0.100257	chr21	10742375	10743288	LQ.DEL.sr.single.chr21:10742375-10743288.1	0.885906	913
chr21	10699687	11063273	40	0.100257	chr21	10757147	10757317	LQ.DEL.sr.single.chr21:10757147-10757317.1	1.19558	170
chr21	10699687	11063273	40	0.100257	chr21	10763534	10766544	LQ.DEL.lr.multi.chr21:10763534-10766544.3	0.829439	3010
chr21	10699687	11063273	40	0.100257	chr21	10764157	10773386	HQ.DEL.lr.multi.chr21:10764157-10773386.5	0.100257	9229
chr21	10699687	11063273	40	0.100257	chr21	10774511	10797956	LQ.DEL.lr.multi.chr21:10774511-10797956.7	0.791667	23445
chr21	10699687	11063273	40	0.100257	chr21	10790688	10791095	LQ.DEL.sr.single.chr21:10790688-10791095.1	0.879518	407
chr21	10699687	11063273	40	0.100257	chr21	10798058	10808683	LQ.DEL.lr.multi.chr21:10798058-10808683.2	0.742268	10625
chr21	10699687	11063273	40	0.100257	chr21	10799780	10808678	HQ.DEL.lr.multi.chr21:10799780-10808678.2	0.645455	8898
chr21	10699687	11063273	40	0.100257	chr21	10815023	10815552	LQ.DEL.lr.single.chr21:10815023-10815552.1	0.935065	529
chr21	10699687	11063273	40	0.100257	chr21	10819288	10819984	LQ.DEL.sr.single.chr21:10819288-10819984.1	3.28205	696
chr21	10699687	11063273	40	0.100257	chr21	10837661	10838280	LQ.DEL.sr.single.chr21:10837661-10838280.1	0.8125	619
chr21	10699687	11063273	40	0.100257	chr21	10838959	10839948	LQ.DEL.lr.single.chr21:10838959-10839948.1	1.05405	989
chr21	10699687	11063273	40	0.100257	chr21	10840140	10842472	LQ.DEL.lr.single.chr21:10840140-10842472.1	0.986667	2332
chr21	10699687	11063273	40	0.100257	chr21	10842335	10842438	HQ.DEL.sr.single.chr21:10842335-10842438.1	0.194444	103
chr21	10699687	11063273	40	0.100257	chr21	10845233	10848270	LQ.DEL.lr.single.chr21:10845233-10848270.1	1.02597	3037
chr21	10699687	11063273	40	0.100257	chr21	10846994	10853738	LQ.DEL.sr.single.chr21:10846994-10853738.1	1.03797	6744
chr21	10699687	11063273	40	0.100257	chr21	10848582	10851298	LQ.DEL.lr.single.chr21:10848582-10851298.1	0.906977	2716
chr21	10699687	11063273	40	0.100257	chr21	10874430	10878955	LQ.DEL.lr.single.chr21:10874430-10878955.1	1.05556	4525
chr21	10699687	11063273	40	0.100257	chr21	10913465	10915127	LQ.DEL.lr.single.chr21:10913465-10915127.1	0.911392	1662
chr21	10699687	11063273	40	0.100257	chr21	10915139	10917890	LQ.DEL.lr.single.chr21:10915139-10917890.1	1.1	2751
chr21	10699687	11063273	40	0.100257	chr21	10921110	10930858	LQ.DEL.lr.single.chr21:10921110-10930858.1	0.985915	9748
chr21	10699687	11063273	40	0.100257	chr21	10959534	10964434	LQ.DEL.lr.single.chr21:10959534-10964434.1	1.07042	4900
chr21	10699687	11063273	40	0.100257	chr21	10969141	10969446	LQ.DEL.sr.multi.chr21:10969141-10969446.2	0.742857	305
chr21	10699687	11063273	40	0.100257	chr21	11003702	11004601	LQ.DEL.sr.single.chr21:11003702-11004601.1	0.846154	899
chr21	10699687	11063273	40	0.100257	chr21	11036144	11036747	HQ.DEL.lr.multi.chr21:11036144-11036747.4	0.656371	603
chr21	10699687	11063273	40	0.100257	chr21	11036168	11036738	HQ.DEL.sr.multi.chr21:11036168-11036738.3	0.656371	570
chr21	10699687	11063273	40	0.100257	chr21	11051819	11052354	LQ.DEL.lr.single.chr21:11051819-11052354.1	0.982014	535
chr1	116135317	116677627	38	0.5	chr1	116135317	116677627	LQ.DEL.array.single.chr1:116135317-116677627.1	1.2093	542310
chr1	116135317	116677627	38	0.5	chr1	116138425	116141165	LQ.DEL.lr.single.chr1:116138425-116141165.1	1.15909	2740
chr1	116135317	116677627	38	0.5	chr1	116149100	116152338	LQ.DEL.lr.single.chr1:116149100-116152338.1	0.98	3238
chr1	116135317	116677627	38	0.5	chr1	116152365	116154242	LQ.DEL.lr.single.chr1:116152365-116154242.1	1.04082	1877
chr1	116135317	116677627	38	0.5	chr1	116162524	116165463	LQ.DEL.lr.single.chr1:116162524-116165463.1	0.942308	2939
chr1	116135317	116677627	38	0.5	chr1	116186793	116192155	LQ.DEL.lr.single.chr1:116186793-116192155.1	0.944444	5362
chr1	116135317	116677627	38	0.5	chr1	116225934	116230407	LQ.DEL.lr.single.chr1:116225934-116230407.1	1.23684	4473
chr1	116135317	116677627	38	0.5	chr1	116229468	116232842	HQ.DEL.sr.multi.chr1:116229468-116232842.6	0.5	3374
chr1	116135317	116677627	38	0.5	chr1	116229484	116232861	HQ.DEL.lr.multi.chr1:116229484-116232861.3	0.5	3377
chr1	116135317	116677627	38	0.5	chr1	116248635	116254050	LQ.DEL.lr.single.chr1:116248635-116254050.1	1	5415
chr1	116135317	116677627	38	0.5	chr1	116260011	116263603	LQ.DEL.lr.single.chr1:116260011-116263603.1	0.927273	3592
chr1	116135317	116677627	38	0.5	chr1	116264230	116268615	LQ.DEL.lr.single.chr1:116264230-116268615.1	0.909091	4385
chr1	116135317	116677627	38	0.5	chr1	116271610	116275726	LQ.DEL.lr.single.chr1:116271610-116275726.1	1.01961	4116
chr1	116135317	116677627	38	0.5	chr1	116277510	116278530	LQ.DEL.lr.single.chr1:116277510-116278530.1	1.16667	1020
chr1	116135317	116677627	38	0.5	chr1	116292234	116295686	LQ.DEL.lr.single.chr1:116292234-116295686.1	0.924528	3452
chr1	116135317	116677627	38	0.5	chr1	116299251	116301369	LQ.DEL.lr.single.chr1:116299251-116301369.1	1.13043	2118
chr1	116135317	116677627	38	0.5	chr1	116306711	116310764	LQ.DEL.lr.single.chr1:116306711-116310764.1	1	4053
chr1	116135317	116677627	38	0.5	chr1	116319654	116323234	LQ.DEL.lr.single.chr1:116319654-116323234.1	1.01818	3580
chr1	116135317	116677627	38	0.5	chr1	116339857	116343826	LQ.DEL.lr.single.chr1:116339857-116343826.1	1.0566	3969
chr1	116135317	116677627	38	0.5	chr1	116353857	116357823	LQ.DEL.lr.single.chr1:116353857-116357823.1	0.90566	3966
chr1	116135317	116677627	38	0.5	chr1	116388404	116391977	LQ.DEL.lr.single.chr1:116388404-116391977.1	1.01923	3573
chr1	116135317	116677627	38	0.5	chr1	116423549	116427597	LQ.DEL.lr.single.chr1:116423549-116427597.1	1.06383	4048
chr1	116135317	116677627	38	0.5	chr1	116425212	116425659	LQ.DEL.sr.single.chr1:116425212-116425659.1	1.08511	447
chr1	116135317	116677627	38	0.5	chr1	116459075	116464205	LQ.DEL.lr.single.chr1:116459075-116464205.1	0.87931	5130
chr1	116135317	116677627	38	0.5	chr1	116466277	116466847	LQ.DEL.lr.single.chr1:116466277-116466847.1	0.925926	570
chr1	116135317	116677627	38	0.5	chr1	116494623	116498753	LQ.DEL.lr.single.chr1:116494623-116498753.1	0.961538	4130
chr1	116135317	116677627	38	0.5	chr1	116505517	116509306	LQ.DEL.lr.single.chr1:116505517-116509306.1	1.05455	3789
chr1	116135317	116677627	38	0.5	chr1	116508119	116508584	LQ.DEL.sr.single.chr1:116508119-116508584.1	0.983051	465
chr1	116135317	116677627	38	0.5	chr1	116511150	116512019	LQ.DEL.lr.single.chr1:116511150-116512019.1	0.945455	869
chr1	116135317	116677627	38	0.5	chr1	116530402	116534312	LQ.DEL.lr.single.chr1:116530402-116534312.1	0.961538	3910
chr1	116135317	116677627	38	0.5	chr1	116544243	116548612	LQ.DEL.lr.single.chr1:116544243-116548612.1	1.10204	4369
chr1	116135317	116677627	38	0.5	chr1	116565359	116569471	LQ.DEL.lr.single.chr1:116565359-116569471.1	1	4112
chr1	116135317	116677627	38	0.5	chr1	116581946	116586421	LQ.DEL.lr.single.chr1:116581946-116586421.1	1.01818	4475
chr1	116135317	116677627	38	0.5	chr1	116600244	116604754	LQ.DEL.lr.single.chr1:116600244-116604754.1	1.2439	4510
chr1	116135317	116677627	38	0.5	chr1	116619731	116623981	LQ.DEL.lr.single.chr1:116619731-116623981.1	0.909091	4250
chr1	116135317	116677627	38	0.5	chr1	116636274	116640687	LQ.DEL.lr.single.chr1:116636274-116640687.1	0.948276	4413
chr1	116135317	116677627	38	0.5	chr1	116644263	116649069	LQ.DEL.lr.single.chr1:116644263-116649069.1	1.17391	4806
chr1	116135317	116677627	38	0.5	chr1	116656810	116665002	LQ.DEL.lr.single.chr1:116656810-116665002.1	1.01961	8192
chr10	98163436	99460019	38	0.0192308	chr10	98163436	99460019	LQ.DEL.sr.single.chr10:98163436-99460019.1	1.01961	1296583
chr10	98163436	99460019	38	0.0192308	chr10	98321979	98322578	LQ.DEL.lr.single.chr10:98321979-98322578.1	0.913793	599
chr10	98163436	99460019	38	0.0192308	chr10	98364776	98366813	LQ.DEL.lr.single.chr10:98364776-98366813.1	1	2037
chr10	98163436	99460019	38	0.0192308	chr10	98476639	98480781	LQ.DEL.lr.single.chr10:98476639-98480781.1	0.943396	4142
chr10	98163436	99460019	38	0.0192308	chr10	98488748	98489435	LQ.DEL.lr.single.chr10:98488748-98489435.1	0.839286	687
chr10	98163436	99460019	38	0.0192308	chr10	98493612	98495108	LQ.DEL.lr.single.chr10:98493612-98495108.1	0.883721	1496
chr10	98163436	99460019	38	0.0192308	chr10	98512706	98516542	LQ.DEL.lr.single.chr10:98512706-98516542.1	1.17391	3836
chr10	98163436	99460019	38	0.0192308	chr10	98549195	98553555	LQ.DEL.lr.single.chr10:98549195-98553555.1	1.03846	4360
chr10	98163436	99460019	38	0.0192308	chr10	98562911	98566337	LQ.DEL.lr.single.chr10:98562911-98566337.1	1	3426
chr10	98163436	99460019	38	0.0192308	chr10	98575402	98576101	HQ.DEL.sr.single.chr10:98575402-98576101.1	0.26087	699
chr10	98163436	99460019	38	0.0192308	chr10	98591177	98594274	LQ.DEL.lr.single.chr10:98591177-98594274.1	0.888889	3097
chr10	98163436	99460019	38	0.0192308	chr10	98622452	98625864	LQ.DEL.lr.single.chr10:98622452-98625864.1	1.03922	3412
chr10	98163436	99460019	38	0.0192308	chr10	98648079	98651773	LQ.DEL.lr.single.chr10:98648079-98651773.1	1.07843	3694
chr10	98163436	99460019	38	0.0192308	chr10	98655127	98656245	LQ.DEL.lr.single.chr10:98655127-98656245.1	1.01852	1118
chr10	98163436	99460019	38	0.0192308	chr10	98696585	98698087	LQ.DEL.lr.single.chr10:98696585-98698087.1	0.943396	1502
chr10	98163436	99460019	38	0.0192308	chr10	98708556	98712063	LQ.DEL.lr.single.chr10:98708556-98712063.1	1.05455	3507
chr10	98163436	99460019	38	0.0192308	chr10	98731401	98736007	LQ.DEL.lr.single.chr10:98731401-98736007.1	1.09434	4606
chr10	98163436	99460019	38	0.0192308	chr10	98758047	98760557	LQ.DEL.lr.single.chr10:98758047-98760557.1	0.981132	2510
chr10	98163436	99460019	38	0.0192308	chr10	98770464	98775684	LQ.DEL.lr.single.chr10:98770464-98775684.1	0.925926	5220
chr10	98163436	99460019	38	0.0192308	chr10	98810201	98819735	LQ.DEL.lr.single.chr10:98810201-98819735.1	1.11111	9534
chr10	98163436	99460019	38	0.0192308	chr10	98853485	98858035	LQ.DEL.lr.single.chr10:98853485-98858035.1	0.884615	4550
chr10	98163436	99460019	38	0.0192308	chr10	98892547	98897061	LQ.DEL.lr.single.chr10:98892547-98897061.1	0.910714	4514
chr10	98163436	99460019	38	0.0192308	chr10	98932095	98936996	LQ.DEL.lr.single.chr10:98932095-98936996.1	1	4901
chr10	98163436	99460019	38	0.0192308	chr10	98971705	98976298	LQ.DEL.lr.single.chr10:98971705-98976298.1	1.02128	4593
chr10	98163436	99460019	38	0.0192308	chr10	99034741	99037403	HQ.DEL.sr.multi.chr10:99034741-99037403.6	0.0192308	2662
chr10	98163436	99460019	38	0.0192308	chr10	99034859	99037405	HQ.DEL.lr.multi.chr10:99034859-99037405.4	0.0192308	2546
chr10	98163436	99460019	38	0.0192308	chr10	99043014	99044011	LQ.DEL.lr.single.chr10:99043014-99044011.1	0.942308	997
chr10	98163436	99460019	38	0.0192308	chr10	99109898	99114234	LQ.DEL.lr.single.chr10:99109898-99114234.1	1.02083	4336
chr10	98163436	99460019	38	0.0192308	chr10	99129935	99130932	LQ.DEL.lr.single.chr10:99129935-99130932.1	0.934783	997
chr10	98163436	99460019	38	0.0192308	chr10	99135159	99135858	LQ.DEL.lr.single.chr10:99135159-99135858.1	1.16327	699
chr10	98163436	99460019	38	0.0192308	chr10	99257250	99260703	LQ.DEL.lr.single.chr10:99257250-99260703.1	0.849057	3453
chr10	98163436	99460019	38	0.0192308	chr10	99295269	99296960	LQ.DEL.lr.single.chr10:99295269-99296960.1	1.08511	1691
chr10	98163436	99460019	38	0.0192308	chr10	99297021	99297983	LQ.DEL.lr.single.chr10:99297021-99297983.1	0.833333	962
chr10	98163436	99460019	38	0.0192308	chr10	99298011	99299459	LQ.DEL.lr.single.chr10:99298011-99299459.1	1.19565	1448
chr10	98163436	99460019	38	0.0192308	chr10	99334562	99338152	LQ.DEL.lr.single.chr10:99334562-99338152.1	0.921569	3590
chr10	98163436	99460019	38	0.0192308	chr10	99348756	99349490	LQ.DEL.lr.single.chr10:99348756-99349490.1	0.918367	734
chr10	98163436	99460019	38	0.0192308	chr10	99373844	99377407	LQ.DEL.lr.single.chr10:99373844-99377407.1	1.04	3563
chr10	98163436	99460019	38	0.0192308	chr10	99417568	99417626	HQ.DEL.sr.single.chr10:99417568-99417626.1	0.327273	58
chr10	36684468	37875066	35	0	chr10	36684468	37875066	LQ.DEL.sr.multi.chr10:36684468-37875066.2	0.857143	1190598
chr10	36684468	37875066	35	0	chr10	36767976	36768540	LQ.DEL.lr.single.chr10:36767976-36768540.1	0.981481	564
chr10	36684468	37875066	35	0	chr10	36832143	36834463	LQ.DEL.lr.single.chr10:36832143-36834463.1	1.1087	2320
chr10	36684468	37875066	35	0	chr10	36840994	36844408	LQ.DEL.lr.single.chr10:36840994-36844408.1	0.925926	3414
chr10	36684468	37875066	35	0	chr10	36872056	36872717	LQ.DEL.lr.single.chr10:36872056-36872717.1	1.23913	661
chr10	36684468	37875066	35	0	chr10	36872749	36875489	LQ.DEL.lr.single.chr10:36872749-36875489.1	1	2740
chr10	36684468	37875066	35	0	chr10	36896276	36900109	LQ.DEL.lr.single.chr10:36896276-36900109.1	0.90566	3833
chr10	36684468	37875066	35	0	chr10	36903480	36907255	LQ.DEL.lr.single.chr10:36903480-36907255.1	0.924528	3775
chr10	36684468	37875066	35	0	chr10	36929702	36933488	LQ.DEL.lr.single.chr10:36929702-36933488.1	1.06	3786
chr10	36684468	37875066	35	0	chr10	37042702	37043401	HQ.DEL.sr.single.chr10:37042702-37043401.1	0.444444	699
chr10	36684468	37875066	35	0	chr10	37068380	37072320	LQ.DEL.lr.single.chr10:37068380-37072320.1	0.980392	3940
chr10	36684468	37875066	35	0	chr10	37104499	37108918	LQ.DEL.lr.single.chr10:37104499-37108918.1	1	4419
chr10	36684468	37875066	35	0	chr10	37135502	37136001	HQ.DEL.sr.single.chr10:37135502-37136001.1	0.510204	499
chr10	36684468	37875066	35	0	chr10	37320342	37321362	LQ.DEL.lr.single.chr10:37320342-37321362.1	1.03846	1020
chr10	36684468	37875066	35	0	chr10	37341280	37341845	LQ.DEL.lr.single.chr10:37341280-37341845.1	1	565
chr10	36684468	37875066	35	0	chr10	37341877	37344299	LQ.DEL.lr.single.chr10:37341877-37344299.1	1.04	2422
chr10	36684468	37875066	35	0	chr10	37364720	37367444	LQ.DEL.lr.single.chr10:37364720-37367444.1	0.888889	2724
chr10	36684468	37875066	35	0	chr10	37435370	37435925	LQ.DEL.lr.single.chr10:37435370-37435925.1	0.854545	555
chr10	36684468	37875066	35	0	chr10	37441552	37442093	LQ.DEL.lr.single.chr10:37441552-37442093.1	1.04082	541
chr10	36684468	37875066	35	0	chr10	37442141	37443793	LQ.DEL.lr.single.chr10:37442141-37443793.1	0.803571	1652
chr10	36684468	37875066	35	0	chr10	37448532	37483175	HQ.DEL.lr.multi.chr10:37448532-37483175.6	0	34643
chr10	36684468	37875066	35	0	chr10	37452318	37463380	LQ.DEL.lr.single.chr10:37452318-37463380.1	0.717391	11062
chr10	36684468	37875066	35	0	chr10	37478467	37479722	LQ.DEL.lr.single.chr10:37478467-37479722.1	1.09302	1255
chr10	36684468	37875066	35	0	chr10	37481241	37481797	LQ.DEL.lr.single.chr10:37481241-37481797.1	1.22917	556
chr10	36684468	37875066	35	0	chr10	37500636	37505375	LQ.DEL.lr.single.chr10:37500636-37505375.1	1	4739
chr10	36684468	37875066	35	0	chr10	37521402	37521801	HQ.DEL.sr.single.chr10:37521402-37521801.1	0.433962	399
chr10	36684468	37875066	35	0	chr10	37542254	37547047	LQ.DEL.lr.single.chr10:37542254-37547047.1	0.943396	4793
chr10	36684468	37875066	35	0	chr10	37583992	37588582	LQ.DEL.lr.single.chr10:37583992-37588582.1	0.921569	4590
chr10	36684468	37875066	35	0	chr10	37625041	37630036	LQ.DEL.lr.single.chr10:37625041-37630036.1	1.02	4995
chr10	36684468	37875066	35	0	chr10	37644195	37646032	LQ.DEL.lr.single.chr10:37644195-37646032.1	1.01923	1837
chr10	36684468	37875066	35	0	chr10	37661671	37662926	LQ.DEL.lr.single.chr10:37661671-37662926.1	1.27907	1255
chr10	36684468	37875066	35	0	chr10	37668484	37672861	LQ.DEL.lr.single.chr10:37668484-37672861.1	1.02128	4377
chr10	36684468	37875066	35	0	chr10	37685359	37686066	LQ.DEL.lr.single.chr10:37685359-37686066.1	0.94	707
chr10	36684468	37875066	35	0	chr10	37697095	37698095	LQ.DEL.lr.single.chr10:37697095-37698095.1	0.929825	1000
chr10	36684468	37875066	35	0	chr10	37742140	37743967	LQ.DEL.lr.single.chr10:37742140-37743967.1	0.888889	1827
chr3	11947568	12913457	32	0.311111	chr3	11947568	11956255	LQ.DEL.lr.single.chr3:11947568-11956255.1	1.06383	8687
chr3	11947568	12913457	32	0.311111	chr3	11955876	12913457	LQ.DEL.sr.multi.chr3:11955876-12913457.3	1.08333	957581
chr3	11947568	12913457	32	0.311111	chr3	11975635	11976278	LQ.DEL.lr.single.chr3:11975635-11976278.1	1.06383	643
chr3	11947568	12913457	32	0.311111	chr3	11976973	11980744	LQ.DEL.lr.single.chr3:11976973-11980744.1	1.04082	3771
chr3	11947568	12913457	32	0.311111	chr3	11986400	11991530	LQ.DEL.lr.single.chr3:11986400-11991530.1	1.03922	5130
chr3	11947568	12913457	32	0.311111	chr3	11991584	11996122	LQ.DEL.lr.single.chr3:11991584-11996122.1	1.06122	4538
chr3	11947568	12913457	32	0.311111	chr3	12027128	12031875	LQ.DEL.lr.single.chr3:12027128-12031875.1	0.962264	4747
chr3	11947568	12913457	32	0.311111	chr3	12067056	12071521	LQ.DEL.lr.single.chr3:12067056-12071521.1	0.97619	4465
chr3	11947568	12913457	32	0.311111	chr3	12105462	12110723	LQ.DEL.lr.single.chr3:12105462-12110723.1	1.01923	5261
chr3	11947568	12913457	32	0.311111	chr3	12144985	12151140	LQ.DEL.lr.single.chr3:12144985-12151140.1	0.949153	6155
chr3	11947568	12913457	32	0.311111	chr3	12183523	12185695	LQ.DEL.lr.single.chr3:12183523-12185695.1	0.981132	2172
chr3	11947568	12913457	32	0.311111	chr3	12186636	12191103	LQ.DEL.lr.single.chr3:12186636-12191103.1	0.963636	4467
chr3	11947568	12913457	32	0.311111	chr3	12219471	12220012	LQ.DEL.lr.single.chr3:12219471-12220012.1	0.918367	541
chr3	11947568	12913457	32	0.311111	chr3	12221549	12225408	LQ.DEL.lr.single.chr3:12221549-12225408.1	0.942308	3859
chr3	11947568	12913457	32	0.311111	chr3	12225920	12230418	LQ.DEL.lr.single.chr3:12225920-12230418.1	1.10638	4498
chr3	11947568	12913457	32	0.311111	chr3	12255866	12259543	LQ.DEL.lr.single.chr3:12255866-12259543.1	1.1	3677
chr3	11947568	12913457	32	0.311111	chr3	12289973	12294365	LQ.DEL.lr.single.chr3:12289973-12294365.1	1	4392
chr3	11947568	12913457	32	0.311111	chr3	12317718	12319793	LQ.DEL.lr.single.chr3:12317718-12319793.1	1.09615	2075
chr3	11947568	12913457	32	0.311111	chr3	12324892	12328822	LQ.DEL.lr.single.chr3:12324892-12328822.1	1.23256	3930
chr3	11947568	12913457	32	0.311111	chr3	12329202	12329601	HQ.DEL.sr.single.chr3:12329202-12329601.1	0.311111	399
chr3	11947568	12913457	32	0.311111	chr3	12359162	12362899	LQ.DEL.lr.single.chr3:12359162-12362899.1	1.05556	3737
chr3	11947568	12913457	32	0.311111	chr3	12367739	12369951	LQ.DEL.lr.single.chr3:12367739-12369951.1	1.03774	2212
chr3	11947568	12913457	32	0.311111	chr3	12402136	12404416	LQ.DEL.lr.single.chr3:12402136-12404416.1	0.925926	2280
chr3	11947568	12913457	32	0.311111	chr3	12510129	12511897	LQ.DEL.lr.single.chr3:12510129-12511897.1	0.901961	1768
chr3	11947568	12913457	32	0.311111	chr3	12511939	12513116	LQ.DEL.lr.single.chr3:12511939-12513116.1	0.938776	1177
chr3	11947568	12913457	32	0.311111	chr3	12532605	12533467	LQ.DEL.lr.single.chr3:12532605-12533467.1	1.03704	862
chr3	11947568	12913457	32	0.311111	chr3	12549720	12550553	LQ.DEL.lr.single.chr3:12549720-12550553.1	0.94	833
chr3	11947568	12913457	32	0.311111	chr3	12560095	12564641	LQ.DEL.lr.single.chr3:12560095-12564641.1	1.01961	4546
chr3	11947568	12913457	32	0.311111	chr3	12603902	12606479	LQ.DEL.lr.single.chr3:12603902-12606479.1	0.961538	2577
chr3	11947568	12913457	32	0.311111	chr3	12643261	12645014	LQ.DEL.lr.single.chr3:12643261-12645014.1	0.962264	1753
chr3	11947568	12913457	32	0.311111	chr3	12745614	12746265	LQ.DEL.lr.single.chr3:12745614-12746265.1	0.921569	651
chr3	11947568	12913457	32	0.311111	chr3	12862664	12864847	LQ.DEL.lr.single.chr3:12862664-12864847.1	1.12245	2183
chr7	55734950	56483465	31	0	chr7	55734950	56483465	LQ.DEL.sr.multi.chr7:55734950-56483465.2	1.02083	748515
chr7	55734950	56483465	31	0	chr7	55789650	55789804	HQ.DEL.sr.single.chr7:55789650-55789804.1	0.341463	154
chr7	55734950	56483465	31	0	chr7	55796259	55800895	LQ.DEL.lr.single.chr7:55796259-55800895.1	0.877193	4636
chr7	55734950	56483465	31	0	chr7	55820421	55821074	LQ.DEL.lr.single.chr7:55820421-55821074.1	0.978261	653
chr7	55734950	56483465	31	0	chr7	55837356	55842714	LQ.DEL.lr.single.chr7:55837356-55842714.1	1.06522	5358
chr7	55734950	56483465	31	0	chr7	55879222	55884140	LQ.DEL.lr.single.chr7:55879222-55884140.1	0.981132	4918
chr7	55734950	56483465	31	0	chr7	55906403	55907188	LQ.DEL.lr.single.chr7:55906403-55907188.1	1.04	785
chr7	55734950	56483465	31	0	chr7	55952464	55953034	LQ.DEL.lr.single.chr7:55952464-55953034.1	0.903846	570
chr7	55734950	56483465	31	0	chr7	55971771	55972148	HQ.DEL.sr.multi.chr7:55971771-55972148.4	0.36	377
chr7	55734950	56483465	31	0	chr7	56040104	56041695	LQ.DEL.lr.single.chr7:56040104-56041695.1	1.04444	1591
chr7	55734950	56483465	31	0	chr7	56041741	56044006	LQ.DEL.lr.single.chr7:56041741-56044006.1	1	2265
chr7	55734950	56483465	31	0	chr7	56081583	56085278	LQ.DEL.lr.single.chr7:56081583-56085278.1	0.962963	3695
chr7	55734950	56483465	31	0	chr7	56128438	56129975	LQ.DEL.lr.single.chr7:56128438-56129975.1	1	1537
chr7	55734950	56483465	31	0	chr7	56153823	56158236	LQ.DEL.lr.single.chr7:56153823-56158236.1	0.934783	4413
chr7	55734950	56483465	31	0	chr7	56191597	56196339	LQ.DEL.lr.single.chr7:56191597-56196339.1	1.0625	4742
chr7	55734950	56483465	31	0	chr7	56217741	56220254	HQ.DEL.sr.multi.chr7:56217741-56220254.4	0.36	2513
chr7	55734950	56483465	31	0	chr7	56217741	56220255	HQ.DEL.lr.multi.chr7:56217741-56220255.4	0.36	2514
chr7	55734950	56483465	31	0	chr7	56222869	56223765	LQ.DEL.lr.single.chr7:56222869-56223765.1	1.08696	896
chr7	55734950	56483465	31	0	chr7	56223799	56224403	LQ.DEL.lr.single.chr7:56223799-56224403.1	0.979592	604
chr7	55734950	56483465	31	0	chr7	56224442	56225205	LQ.DEL.lr.single.chr7:56224442-56225205.1	0.96	763
chr7	55734950	56483465	31	0	chr7	56225226	56226322	LQ.DEL.lr.single.chr7:56225226-56226322.1	1.08163	1096
chr7	55734950	56483465	31	0	chr7	56233206	56238383	LQ.DEL.lr.single.chr7:56233206-56238383.1	0.961538	5177
chr7	55734950	56483465	31	0	chr7	56235383	56235561	HQ.DEL.sr.single.chr7:56235383-56235561.1	0.285714	178
chr7	55734950	56483465	31	0	chr7	56275002	56276401	HQ.DEL.sr.single.chr7:56275002-56276401.1	0.0454545	1399
chr7	55734950	56483465	31	0	chr7	56347604	56352213	LQ.DEL.lr.single.chr7:56347604-56352213.1	1.10417	4609
chr7	55734950	56483465	31	0	chr7	56376738	56378965	LQ.DEL.lr.single.chr7:56376738-56378965.1	1.02273	2227
chr7	55734950	56483465	31	0	chr7	56387936	56392480	LQ.DEL.lr.single.chr7:56387936-56392480.1	0.912281	4544
chr7	55734950	56483465	31	0	chr7	56435602	56438107	HQ.DEL.sr.multi.chr7:56435602-56438107.2	0	2505
chr7	55734950	56483465	31	0	chr7	56435606	56440787	HQ.DEL.lr.multi.chr7:56435606-56440787.3	0	5181
chr7	55734950	56483465	31	0	chr7	56473298	56473829	LQ.DEL.lr.single.chr7:56473298-56473829.1	0.94	531
chr7	55734950	56483465	31	0	chr7	56473857	56476294	LQ.DEL.lr.single.chr7:56473857-56476294.1	0.958333	2437
chr8	134866929	135682553	31	0	chr8	134866929	134887880	LQ.DEL.lr.multi.chr8:134866929-134887880.3	0.892857	20951
chr8	134866929	135682553	31	0	chr8	134878271	135682553	LQ.DEL.sr.single.chr8:134878271-135682553.1	0.945455	804282
chr8	134866929	135682553	31	0	chr8	134897301	134913555	LQ.DEL.lr.single.chr8:134897301-134913555.1	1.02	16254
chr8	134866929	135682553	31	0	chr8	135082913	135089027	HQ.DEL.lr.multi.chr8:135082913-135089027.4	0	6114
chr8	134866929	135682553	31	0	chr8	135082914	135089023	HQ.DEL.sr.multi.chr8:135082914-135089023.4	0	6109
chr8	134866929	135682553	31	0	chr8	135231730	135231792	HQ.DEL.sr.single.chr8:135231730-135231792.1	0.442308	62
chr8	134866929	135682553	31	0	chr8	135264477	135269531	LQ.DEL.lr.single.chr8:135264477-135269531.1	1	5054
chr8	134866929	135682553	31	0	chr8	135288374	135293068	LQ.DEL.lr.single.chr8:135288374-135293068.1	0.9375	4694
chr8	134866929	135682553	31	0	chr8	135305243	135309916	LQ.DEL.lr.single.chr8:135305243-135309916.1	1	4673
chr8	134866929	135682553	31	0	chr8	135328078	135328616	LQ.DEL.lr.single.chr8:135328078-135328616.1	1.02	538
chr8	134866929	135682553	31	0	chr8	135341410	135350165	LQ.DEL.lr.single.chr8:135341410-135350165.1	0.886792	8755
chr8	134866929	135682553	31	0	chr8	135360992	135362515	LQ.DEL.lr.single.chr8:135360992-135362515.1	0.982456	1523
chr8	134866929	135682553	31	0	chr8	135362538	135363920	LQ.DEL.lr.single.chr8:135362538-135363920.1	1.03704	1382
chr8	134866929	135682553	31	0	chr8	135363957	135364752	LQ.DEL.lr.single.chr8:135363957-135364752.1	1	795
chr8	134866929	135682553	31	0	chr8	135373738	135374949	LQ.DEL.lr.single.chr8:135373738-135374949.1	0.888889	1211
chr8	134866929	135682553	31	0	chr8	135386429	135390703	LQ.DEL.lr.single.chr8:135386429-135390703.1	0.909091	4274
chr8	134866929	135682553	31	0	chr8	135428140	135436636	LQ.DEL.lr.single.chr8:135428140-135436636.1	0.912281	8496
chr8	134866929	135682553	31	0	chr8	135441746	135442316	LQ.DEL.lr.single.chr8:135441746-135442316.1	1.21154	570
chr8	134866929	135682553	31	0	chr8	135462951	135466483	LQ.DEL.lr.single.chr8:135462951-135466483.1	0.923077	3532
chr8	134866929	135682553	31	0	chr8	135469281	135473839	LQ.DEL.lr.single.chr8:135469281-135473839.1	1.04082	4558
chr8	134866929	135682553	31	0	chr8	135474159	135479139	LQ.DEL.lr.single.chr8:135474159-135479139.1	0.818182	4980
chr8	134866929	135682553	31	0	chr8	135476595	135478059	HQ.DEL.lr.multi.chr8:135476595-135478059.2	0.568182	1464
chr8	134866929	135682553	31	0	chr8	135476980	135478038	HQ.DEL.sr.multi.chr8:135476980-135478038.2	0.545455	1058
chr8	134866929	135682553	31	0	chr8	135484758	135488941	LQ.DEL.lr.single.chr8:135484758-135488941.1	0.979167	4183
chr8	134866929	135682553	31	0	chr8	135493401	135496850	LQ.DEL.lr.single.chr8:135493401-135496850.1	1.02083	3449
chr8	134866929	135682553	31	0	chr8	135510586	135511458	HQ.DEL.lr.multi.chr8:135510586-135511458.3	0.475	872
chr8	134866929	135682553	31	0	chr8	135511390	135511922	LQ.DEL.lr.single.chr8:135511390-135511922.1	1.14286	532
chr8	134866929	135682553	31	0	chr8	135519147	135525906	LQ.DEL.lr.single.chr8:135519147-135525906.1	0.924528	6759
chr8	134866929	135682553	31	0	chr8	135537036	135544760	LQ.DEL.lr.single.chr8:135537036-135544760.1	1.01923	7724
chr8	134866929	135682553	31	0	chr8	135551235	135554744	LQ.DEL.lr.single.chr8:135551235-135554744.1	1.06122	3509
chr8	134866929	135682553	31	0	chr8	135650791	135652952	LQ.DEL.lr.single.chr8:135650791-135652952.1	1	2161
chr7	64544423	65238553	29	0	chr7	64544423	65238553	LQ.DEL.sr.single.chr7:64544423-65238553.1	1.02222	694130
chr7	64544423	65238553	29	0	chr7	64555294	64559596	LQ.DEL.lr.single.chr7:64555294-64559596.1	0.96	4302
chr7	64544423	65238553	29	0	chr7	64574510	64576195	HQ.DEL.lr.single.chr7:64574510-64576195.1	0.121212	1685
chr7	64544423	65238553	29	0	chr7	64575002	64578101	HQ.DEL.sr.single.chr7:64575002-64578101.1	0.2	3099
chr7	64544423	65238553	29	0	chr7	64591414	64595529	HQ.DEL.lr.single.chr7:64591414-64595529.1	0.446154	4115
chr7	64544423	65238553	29	0	chr7	64610185	64612364	LQ.DEL.lr.single.chr7:64610185-64612364.1	1.19355	2179
chr7	64544423	65238553	29	0	chr7	64686402	64689801	HQ.DEL.sr.single.chr7:64686402-64689801.1	0.153846	3399
chr7	64544423	65238553	29	0	chr7	64716571	64722443	HQ.DEL.array.multi.chr7:64716571-64722443.2	0	5872
chr7	64544423	65238553	29	0	chr7	64717502	64724001	HQ.DEL.sr.single.chr7:64717502-64724001.1	0	6499
chr7	64544423	65238553	29	0	chr7	64718203	64723184	HQ.DEL.lr.multi.chr7:64718203-64723184.3	0	4981
chr7	64544423	65238553	29	0	chr7	64823258	64825206	LQ.DEL.lr.single.chr7:64823258-64825206.1	0.813559	1948
chr7	64544423	65238553	29	0	chr7	64853214	64853265	HQ.DEL.sr.single.chr7:64853214-64853265.1	0.122449	51
chr7	64544423	65238553	29	0	chr7	64870320	64874313	LQ.DEL.lr.single.chr7:64870320-64874313.1	1.04	3993
chr7	64544423	65238553	29	0	chr7	64902185	64905207	LQ.DEL.lr.single.chr7:64902185-64905207.1	0.98	3022
chr7	64544423	65238553	29	0	chr7	64909777	64915061	LQ.DEL.lr.single.chr7:64909777-64915061.1	1.10417	5284
chr7	64544423	65238553	29	0	chr7	64965774	65011409	HQ.DEL.lr.single.chr7:64965774-65011409.1	0.06	45635
chr7	64544423	65238553	29	0	chr7	64973302	64976901	HQ.DEL.sr.single.chr7:64973302-64976901.1	0.25	3599
chr7	64544423	65238553	29	0	chr7	64977702	64978101	HQ.DEL.sr.single.chr7:64977702-64978101.1	0	399
chr7	64544423	65238553	29	0	chr7	65025102	65026601	HQ.DEL.sr.single.chr7:65025102-65026601.1	0	1499
chr7	64544423	65238553	29	0	chr7	65043402	65045001	HQ.DEL.sr.single.chr7:65043402-65045001.1	0.416667	1599
chr7	64544423	65238553	29	0	chr7	65045083	65046767	HQ.DEL.lr.single.chr7:65045083-65046767.1	0.297297	1684
chr7	64544423	65238553	29	0	chr7	65045602	65046301	HQ.DEL.sr.single.chr7:65045602-65046301.1	0.0740741	699
chr7	64544423	65238553	29	0	chr7	65048098	65048644	HQ.DEL.lr.single.chr7:65048098-65048644.1	0.222222	546
chr7	64544423	65238553	29	0	chr7	65082996	65084921	LQ.DEL.lr.single.chr7:65082996-65084921.1	1.09259	1925
chr7	64544423	65238553	29	0	chr7	65105902	65107501	HQ.DEL.sr.single.chr7:65105902-65107501.1	0	1599
chr7	64544423	65238553	29	0	chr7	65153074	65154237	LQ.DEL.lr.single.chr7:65153074-65154237.1	0.733333	1163
chr7	64544423	65238553	29	0	chr7	65154578	65158470	LQ.DEL.lr.single.chr7:65154578-65158470.1	0.916667	3892
chr7	64544423	65238553	29	0	chr7	65156183	65156756	HQ.DEL.lr.single.chr7:65156183-65156756.1	0.457143	573
chr7	64544423	65238553	29	0	chr7	65174986	65178435	LQ.DEL.lr.single.chr7:65174986-65178435.1	1.02564	3449
chr11	132354685	133364501	27	0	chr11	132354685	133364501	LQ.DEL.sr.multi.chr11:132354685-133364501.2	0.98	1009816
chr11	132354685	133364501	27	0	chr11	132360990	132364488	LQ.DEL.lr.single.chr11:132360990-132364488.1	0.979592	3498
chr11	132354685	133364501	27	0	chr11	132392057	132395948	LQ.DEL.lr.single.chr11:132392057-132395948.1	0.943396	3891
chr11	132354685	133364501	27	0	chr11	132402245	132403257	LQ.DEL.lr.single.chr11:132402245-132403257.1	1	1012
chr11	132354685	133364501	27	0	chr11	132403295	132404166	LQ.DEL.lr.single.chr11:132403295-132404166.1	0.938776	871
chr11	132354685	133364501	27	0	chr11	132423276	132426642	LQ.DEL.lr.single.chr11:132423276-132426642.1	0.90566	3366
chr11	132354685	133364501	27	0	chr11	132440502	132440901	HQ.DEL.sr.single.chr11:132440502-132440901.1	0.5	399
chr11	132354685	133364501	27	0	chr11	132454165	132458347	LQ.DEL.lr.single.chr11:132454165-132458347.1	0.944444	4182
chr11	132354685	133364501	27	0	chr11	132465463	132470598	LQ.DEL.lr.single.chr11:132465463-132470598.1	0.961538	5135
chr11	132354685	133364501	27	0	chr11	132484942	132488481	LQ.DEL.lr.single.chr11:132484942-132488481.1	1.19565	3539
chr11	132354685	133364501	27	0	chr11	132493609	132494265	LQ.DEL.lr.single.chr11:132493609-132494265.1	1.14286	656
chr11	132354685	133364501	27	0	chr11	132557102	132557601	HQ.DEL.sr.single.chr11:132557102-132557601.1	0.433962	499
chr11	132354685	133364501	27	0	chr11	132557397	132562272	LQ.DEL.lr.single.chr11:132557397-132562272.1	1.15217	4875
chr11	132354685	133364501	27	0	chr11	132558584	132558879	HQ.DEL.sr.multi.chr11:132558584-132558879.5	0	295
chr11	132354685	133364501	27	0	chr11	132822438	132826819	LQ.DEL.lr.single.chr11:132822438-132826819.1	0.958333	4381
chr11	132354685	133364501	27	0	chr11	132907821	132911078	LQ.DEL.lr.single.chr11:132907821-132911078.1	1.04082	3257
chr11	132354685	133364501	27	0	chr11	132934983	132938357	LQ.DEL.lr.single.chr11:132934983-132938357.1	1.02222	3374
chr11	132354685	133364501	27	0	chr11	133010802	133011001	HQ.DEL.sr.single.chr11:133010802-133011001.1	0.309524	199
chr11	132354685	133364501	27	0	chr11	133063607	133066941	LQ.DEL.lr.single.chr11:133063607-133066941.1	1.04167	3334
chr11	132354685	133364501	27	0	chr11	133069561	133091245	LQ.DEL.lr.multi.chr11:133069561-133091245.2	0.923077	21684
chr11	132354685	133364501	27	0	chr11	133181485	133185471	LQ.DEL.lr.single.chr11:133181485-133185471.1	0.960784	3986
chr11	132354685	133364501	27	0	chr11	133186644	133190735	LQ.DEL.lr.single.chr11:133186644-133190735.1	0.980392	4091
chr11	132354685	133364501	27	0	chr11	133195829	133196868	HQ.DEL.lr.single.chr11:133195829-133196868.1	0.58	1039
chr11	132354685	133364501	27	0	chr11	133199279	133201575	LQ.DEL.lr.single.chr11:133199279-133201575.1	0.980769	2296
chr11	132354685	133364501	27	0	chr11	133300239	133300768	LQ.DEL.lr.single.chr11:133300239-133300768.1	1.23404	529
chr11	132354685	133364501	27	0	chr11	133354453	133355912	LQ.DEL.lr.single.chr11:133354453-133355912.1	1.18367	1459
chr11	132354685	133364501	27	0	chr11	133355979	133356496	LQ.DEL.lr.single.chr11:133355979-133356496.1	0.867925	517
chr22	22381019	23262943	27	0.0869565	chr22	22381019	23262943	HQ.DEL.array.multi.chr22:22381019-23262943.4	0.438596	881924
chr22	22381019	23262943	27	0.0869565	chr22	22381604	23243696	LQ.DEL.array.multi.chr22:22381604-23243696.4	0.925926	862092
chr22	22381019	23262943	27	0.0869565	chr22	22385902	22974201	LQ.DEL.sr.single.chr22:22385902-22974201.1	0.818182	588299
chr22	22381019	23262943	27	0.0869565	chr22	22394995	22395596	LQ.DEL.lr.single.chr22:22394995-22395596.1	1.03125	601
chr22	22381019	23262943	27	0.0869565	chr22	22421204	22424653	LQ.DEL.lr.single.chr22:22421204-22424653.1	0.833333	3449
chr22	22381019	23262943	27	0.0869565	chr22	22445301	22448869	LQ.DEL.lr.single.chr22:22445301-22448869.1	0.939394	3568
chr22	22381019	23262943	27	0.0869565	chr22	22451769	22455288	LQ.DEL.lr.single.chr22:22451769-22455288.1	0.827586	3519
chr22	22381019	23262943	27	0.0869565	chr22	22461703	22465398	LQ.DEL.lr.single.chr22:22461703-22465398.1	1.03571	3695
chr22	22381019	23262943	27	0.0869565	chr22	22485095	22488713	LQ.DEL.lr.single.chr22:22485095-22488713.1	0.909091	3618
chr22	22381019	23262943	27	0.0869565	chr22	22494540	22498357	LQ.DEL.lr.single.chr22:22494540-22498357.1	0.935484	3817
chr22	22381019	23262943	27	0.0869565	chr22	22500997	22505409	LQ.DEL.lr.single.chr22:22500997-22505409.1	1.03448	4412
chr22	22381019	23262943	27	0.0869565	chr22	22527240	22531024	LQ.DEL.lr.single.chr22:22527240-22531024.1	0.931035	3784
chr22	22381019	23262943	27	0.0869565	chr22	22558800	22562624	LQ.DEL.lr.single.chr22:22558800-22562624.1	1.08	3824
chr22	22381019	23262943	27	0.0869565	chr22	22590974	22594827	LQ.DEL.lr.single.chr22:22590974-22594827.1	0.888889	3853
chr22	22381019	23262943	27	0.0869565	chr22	22680136	22761843	LQ.DEL.lr.single.chr22:22680136-22761843.1	1.08	81707
chr22	22381019	23262943	27	0.0869565	chr22	22922030	22922539	LQ.DEL.lr.single.chr22:22922030-22922539.1	0.952381	509
chr22	22381019	23262943	27	0.0869565	chr22	22929307	22930327	LQ.DEL.lr.single.chr22:22929307-22930327.1	0.962963	1020
chr22	22381019	23262943	27	0.0869565	chr22	22930359	22932714	LQ.DEL.lr.single.chr22:22930359-22932714.1	1.03846	2355
chr22	22381019	23262943	27	0.0869565	chr22	22977202	22979101	HQ.DEL.sr.single.chr22:22977202-22979101.1	0.466667	1899
chr22	22381019	23262943	27	0.0869565	chr22	22979602	22980201	LQ.DEL.sr.single.chr22:22979602-22980201.1	0.785714	599
chr22	22381019	23262943	27	0.0869565	chr22	22982602	23248501	HQ.DEL.sr.single.chr22:22982602-23248501.1	0.12	265899
chr22	22381019	23262943	27	0.0869565	chr22	23007503	23043504	LQ.DEL.lr.multi.chr22:23007503-23043504.2	0.925926	36001
chr22	22381019	23262943	27	0.0869565	chr22	23040897	23241800	HQ.DEL.lr.multi.chr22:23040897-23241800.2	0.0869565	200903
chr22	22381019	23262943	27	0.0869565	chr22	23052831	23056726	LQ.DEL.lr.single.chr22:23052831-23056726.1	1	3895
chr22	22381019	23262943	27	0.0869565	chr22	23087251	23090816	LQ.DEL.lr.single.chr22:23087251-23090816.1	1	3565
chr22	22381019	23262943	27	0.0869565	chr22	23241729	23248097	LQ.DEL.lr.multi.chr22:23241729-23248097.2	1.35	6368
chr22	22381019	23262943	27	0.0869565	chr22	23243686	23249041	HQ.DEL.lr.single.chr22:23243686-23249041.1	0.54	5355
chr1	121353154	121483629	24	0	chr1	121353154	121366610	LQ.DEL.lr.multi.chr1:121353154-121366610.6	0.70155	13456
chr1	121353154	121483629	24	0	chr1	121353330	121355019	HQ.DEL.lr.single.chr1:121353330-121355019.1	0.52879	1689
chr1	121353154	121483629	24	0	chr1	121355684	121357603	HQ.DEL.lr.multi.chr1:121355684-121357603.2	0.238771	1919
chr1	121353154	121483629	24	0	chr1	121357825	121480412	HQ.DEL.sr.single.chr1:121357825-121480412.1	0	122587
chr1	121353154	121483629	24	0	chr1	121358876	121360069	HQ.DEL.lr.single.chr1:121358876-121360069.1	0.550296	1193
chr1	121353154	121483629	24	0	chr1	121363996	121364510	HQ.DEL.lr.single.chr1:121363996-121364510.1	0.633333	514
chr1	121353154	121483629	24	0	chr1	121365441	121367307	HQ.DEL.lr.multi.chr1:121365441-121367307.2	0.389474	1866
chr1	121353154	121483629	24	0	chr1	121366812	121377930	LQ.DEL.lr.multi.chr1:121366812-121377930.5	0.705882	11118
chr1	121353154	121483629	24	0	chr1	121373392	121374064	HQ.DEL.lr.single.chr1:121373392-121374064.1	0.611111	672
chr1	121353154	121483629	24	0	chr1	121377329	121379975	HQ.DEL.lr.single.chr1:121377329-121379975.1	0.586207	2646
chr1	121353154	121483629	24	0	chr1	121379923	121387982	LQ.DEL.lr.multi.chr1:121379923-121387982.2	1.09375	8059
chr1	121353154	121483629	24	0	chr1	121382579	121385747	HQ.DEL.lr.single.chr1:121382579-121385747.1	0.25	3168
chr1	121353154	121483629	24	0	chr1	121388164	121390030	HQ.DEL.lr.single.chr1:121388164-121390030.1	0	1866
chr1	121353154	121483629	24	0	chr1	121390541	121395627	HQ.DEL.lr.single.chr1:121390541-121395627.1	0	5086
chr1	121353154	121483629	24	0	chr1	121396720	121399286	LQ.DEL.lr.single.chr1:121396720-121399286.1	6.33333	2566
chr1	121353154	121483629	24	0	chr1	121396924	121426776	HQ.DEL.lr.multi.chr1:121396924-121426776.2	0	29852
chr1	121353154	121483629	24	0	chr1	121403257	121403928	LQ.DEL.lr.single.chr1:121403257-121403928.1	1.42857	671
chr1	121353154	121483629	24	0	chr1	121427836	121429700	LQ.DEL.lr.single.chr1:121427836-121429700.1	2.15789	1864
chr1	121353154	121483629	24	0	chr1	121442977	121443492	HQ.DEL.lr.single.chr1:121442977-121443492.1	0	515
chr1	121353154	121483629	24	0	chr1	121451577	121452249	HQ.DEL.lr.single.chr1:121451577-121452249.1	0	672
chr1	121353154	121483629	24	0	chr1	121451902	121452801	LQ.DEL.sr.single.chr1:121451902-121452801.1	1	899
chr1	121353154	121483629	24	0	chr1	121460863	121462731	LQ.DEL.lr.single.chr1:121460863-121462731.1	11	1868
chr1	121353154	121483629	24	0	chr1	121480095	121482808	HQ.DEL.lr.multi.chr1:121480095-121482808.3	0.332604	2713
chr1	121353154	121483629	24	0	chr1	121480918	121483629	LQ.DEL.lr.multi.chr1:121480918-121483629.2	0.710339	2711
chr16	21452849	22269528	24	0	chr16	21452849	22268964	LQ.DEL.sr.single.chr16:21452849-22268964.1	1.10638	816115
chr16	21452849	22269528	24	0	chr16	21475160	21478686	HQ.DEL.lr.single.chr16:21475160-21478686.1	0	3526
chr16	21452849	22269528	24	0	chr16	21480451	21480957	HQ.DEL.lr.single.chr16:21480451-21480957.1	0.25	506
chr16	21452849	22269528	24	0	chr16	21540857	21544985	LQ.DEL.lr.single.chr16:21540857-21544985.1	0.978947	4128
chr16	21452849	22269528	24	0	chr16	21564226	21564766	LQ.DEL.lr.single.chr16:21564226-21564766.1	1.03061	540
chr16	21452849	22269528	24	0	chr16	21576720	21581351	LQ.DEL.lr.single.chr16:21576720-21581351.1	0.990741	4631
chr16	21452849	22269528	24	0	chr16	21596959	21599117	LQ.DEL.lr.single.chr16:21596959-21599117.1	0.882353	2158
chr16	21452849	22269528	24	0	chr16	21602906	21604276	LQ.DEL.lr.single.chr16:21602906-21604276.1	0.925926	1370
chr16	21452849	22269528	24	0	chr16	21614021	21618187	LQ.DEL.lr.single.chr16:21614021-21618187.1	1.07843	4166
chr16	21452849	22269528	24	0	chr16	21665191	21669144	LQ.DEL.lr.single.chr16:21665191-21669144.1	1.03922	3953
chr16	21452849	22269528	24	0	chr16	21727190	21727958	LQ.DEL.lr.single.chr16:21727190-21727958.1	0.981132	768
chr16	21452849	22269528	24	0	chr16	21846818	21847343	HQ.DEL.lr.single.chr16:21846818-21847343.1	0	525
chr16	21452849	22269528	24	0	chr16	21945654	21947787	LQ.DEL.lr.single.chr16:21945654-21947787.1	0.90566	2133
chr16	21452849	22269528	24	0	chr16	21955639	21956522	LQ.DEL.lr.single.chr16:21955639-21956522.1	1.0566	883
chr16	21452849	22269528	24	0	chr16	21990810	21994646	LQ.DEL.lr.single.chr16:21990810-21994646.1	0.894737	3836
chr16	21452849	22269528	24	0	chr16	22025107	22029058	LQ.DEL.lr.single.chr16:22025107-22029058.1	0.982759	3951
chr16	21452849	22269528	24	0	chr16	22067084	22071368	LQ.DEL.lr.single.chr16:22067084-22071368.1	1	4284
chr16	21452849	22269528	24	0	chr16	22107864	22111492	LQ.DEL.lr.single.chr16:22107864-22111492.1	1	3628
chr16	21452849	22269528	24	0	chr16	22148030	22151505	LQ.DEL.lr.single.chr16:22148030-22151505.1	0.979592	3475
chr16	21452849	22269528	24	0	chr16	22172459	22177094	LQ.DEL.lr.single.chr16:22172459-22177094.1	1	4635
chr16	21452849	22269528	24	0	chr16	22187484	22191066	LQ.DEL.lr.single.chr16:22187484-22191066.1	1.02083	3582
chr16	21452849	22269528	24	0	chr16	22198748	22199585	LQ.DEL.lr.single.chr16:22198748-22199585.1	0.892857	837
chr16	21452849	22269528	24	0	chr16	22226595	22230176	LQ.DEL.lr.single.chr16:22226595-22230176.1	0.943396	3581
chr16	21452849	22269528	24	0	chr16	22266073	22269528	LQ.DEL.lr.single.chr16:22266073-22269528.1	0.903846	3455
chr4	9452590	9753418	24	0	chr4	9452590	9484639	HQ.DEL.lr.multi.chr4:9452590-9484639.3	0	32049
chr4	9452590	9753418	24	0	chr4	9456977	9482329	HQ.DEL.array.multi.chr4:9456977-9482329.2	0	25352
chr4	9452590	9753418	24	0	chr4	9457102	9481601	HQ.DEL.sr.single.chr4:9457102-9481601.1	0	24499
chr4	9452590	9753418	24	0	chr4	9467675	9753418	LQ.DEL.sr.multi.chr4:9467675-9753418.2	1.06667	285743
chr4	9452590	9753418	24	0	chr4	9503795	9508482	LQ.DEL.lr.single.chr4:9503795-9508482.1	0.979167	4687
chr4	9452590	9753418	24	0	chr4	9508865	9512498	LQ.DEL.lr.single.chr4:9508865-9512498.1	0.923077	3633
chr4	9452590	9753418	24	0	chr4	9541284	9548280	LQ.DEL.lr.single.chr4:9541284-9548280.1	0.979167	6996
chr4	9452590	9753418	24	0	chr4	9573062	9573173	HQ.DEL.sr.multi.chr4:9573062-9573173.6	0	111
chr4	9452590	9753418	24	0	chr4	9573271	9576764	LQ.DEL.lr.single.chr4:9573271-9576764.1	1.09302	3493
chr4	9452590	9753418	24	0	chr4	9576978	9577452	HQ.DEL.sr.multi.chr4:9576978-9577452.6	0.0181818	474
chr4	9452590	9753418	24	0	chr4	9584408	9589162	LQ.DEL.lr.single.chr4:9584408-9589162.1	1.02	4754
chr4	9452590	9753418	24	0	chr4	9604825	9609208	LQ.DEL.lr.single.chr4:9604825-9609208.1	1.12766	4383
chr4	9452590	9753418	24	0	chr4	9614802	9619501	HQ.DEL.sr.single.chr4:9614802-9619501.1	0.0208333	4699
chr4	9452590	9753418	24	0	chr4	9624245	9628492	LQ.DEL.lr.single.chr4:9624245-9628492.1	0.94	4247
chr4	9452590	9753418	24	0	chr4	9638311	9642065	LQ.DEL.lr.single.chr4:9638311-9642065.1	0.897959	3754
chr4	9452590	9753418	24	0	chr4	9644973	9649167	LQ.DEL.lr.single.chr4:9644973-9649167.1	1.06818	4194
chr4	9452590	9753418	24	0	chr4	9662843	9667570	LQ.DEL.lr.multi.chr4:9662843-9667570.2	1.01852	4727
chr4	9452590	9753418	24	0	chr4	9671317	9675165	LQ.DEL.lr.single.chr4:9671317-9675165.1	0.92	3848
chr4	9452590	9753418	24	0	chr4	9682057	9682789	LQ.DEL.lr.single.chr4:9682057-9682789.1	1.16667	732
chr4	9452590	9753418	24	0	chr4	9688911	9688981	HQ.DEL.sr.single.chr4:9688911-9688981.1	0	70
chr4	9452590	9753418	24	0	chr4	9733165	9736870	LQ.DEL.lr.single.chr4:9733165-9736870.1	1.15909	3705
chr4	9452590	9753418	24	0	chr4	9737592	9742236	LQ.DEL.lr.single.chr4:9737592-9742236.1	0.92	4644
chr4	9452590	9753418	24	0	chr4	9739602	9740201	HQ.DEL.sr.single.chr4:9739602-9740201.1	0.45098	599
chr4	9452590	9753418	24	0	chr4	9742388	9742898	LQ.DEL.lr.single.chr4:9742388-9742898.1	1.17778	510
chr7	76128045	76647127	23	0.434783	chr7	76128045	76647127	LQ.DEL.sr.multi.chr7:76128045-76647127.2	1.27778	519082
chr7	76128045	76647127	23	0.434783	chr7	76145295	76146117	LQ.DEL.lr.single.chr7:76145295-76146117.1	0.957447	822
chr7	76128045	76647127	23	0.434783	chr7	76158615	76164381	LQ.DEL.lr.single.chr7:76158615-76164381.1	2.5	5766
chr7	76128045	76647127	23	0.434783	chr7	76165159	76170274	HQ.DEL.lr.single.chr7:76165159-76170274.1	0.627907	5115
chr7	76128045	76647127	23	0.434783	chr7	76199430	76204015	LQ.DEL.lr.single.chr7:76199430-76204015.1	1.03846	4585
chr7	76128045	76647127	23	0.434783	chr7	76204023	76208562	LQ.DEL.lr.single.chr7:76204023-76208562.1	1.0566	4539
chr7	76128045	76647127	23	0.434783	chr7	76241962	76246254	LQ.DEL.lr.single.chr7:76241962-76246254.1	1.16667	4292
chr7	76128045	76647127	23	0.434783	chr7	76279164	76279676	LQ.DEL.lr.single.chr7:76279164-76279676.1	1.04348	512
chr7	76128045	76647127	23	0.434783	chr7	76280353	76285250	LQ.DEL.lr.single.chr7:76280353-76285250.1	1.06122	4897
chr7	76128045	76647127	23	0.434783	chr7	76286467	76287410	LQ.DEL.lr.single.chr7:76286467-76287410.1	1.17021	943
chr7	76128045	76647127	23	0.434783	chr7	76322753	76327090	LQ.DEL.lr.single.chr7:76322753-76327090.1	0.907407	4337
chr7	76128045	76647127	23	0.434783	chr7	76361455	76365852	LQ.DEL.lr.single.chr7:76361455-76365852.1	0.930233	4397
chr7	76128045	76647127	23	0.434783	chr7	76376702	76377301	HQ.DEL.sr.single.chr7:76376702-76377301.1	0.434783	599
chr7	76128045	76647127	23	0.434783	chr7	76389487	76392208	LQ.DEL.lr.single.chr7:76389487-76392208.1	1.06122	2721
chr7	76128045	76647127	23	0.434783	chr7	76399058	76403498	LQ.DEL.lr.single.chr7:76399058-76403498.1	1.06122	4440
chr7	76128045	76647127	23	0.434783	chr7	76437892	76442409	LQ.DEL.lr.single.chr7:76437892-76442409.1	0.867925	4517
chr7	76128045	76647127	23	0.434783	chr7	76443031	76444987	LQ.DEL.lr.single.chr7:76443031-76444987.1	0.724138	1956
chr7	76128045	76647127	23	0.434783	chr7	76476563	76481023	LQ.DEL.lr.single.chr7:76476563-76481023.1	1.28947	4460
chr7	76128045	76647127	23	0.434783	chr7	76514127	76518451	LQ.DEL.lr.single.chr7:76514127-76518451.1	1.15556	4324
chr7	76128045	76647127	23	0.434783	chr7	76551885	76557057	LQ.DEL.lr.single.chr7:76551885-76557057.1	0.890909	5172
chr7	76128045	76647127	23	0.434783	chr7	76589916	76594352	LQ.DEL.lr.single.chr7:76589916-76594352.1	2.66667	4436
chr7	76128045	76647127	23	0.434783	chr7	76607174	76607455	HQ.DEL.sr.multi.chr7:76607174-76607455.3	0.534884	281
chr7	76128045	76647127	23	0.434783	chr7	76627512	76631249	LQ.DEL.lr.single.chr7:76627512-76631249.1	0.795455	3737
chr8	46839398	46903477	23	0	chr8	46839398	46840076	LQ.DEL.lr.single.chr8:46839398-46840076.1	1.07143	678
chr8	46839398	46903477	23	0	chr8	46839465	46841333	HQ.DEL.lr.single.chr8:46839465-46841333.1	0.0306966	1868
chr8	46839398	46903477	23	0	chr8	46840294	46842163	LQ.DEL.lr.multi.chr8:46840294-46842163.2	0.806818	1869
chr8	46839398	46903477	23	0	chr8	46841981	46849219	HQ.DEL.lr.multi.chr8:46841981-46849219.8	0.0748299	7238
chr8	46839398	46903477	23	0	chr8	46842124	46903477	HQ.DEL.array.single.chr8:46842124-46903477.1	0.691176	61353
chr8	46839398	46903477	23	0	chr8	46843122	46843798	LQ.DEL.lr.single.chr8:46843122-46843798.1	1.52632	676
chr8	46839398	46903477	23	0	chr8	46844076	46844589	LQ.DEL.lr.single.chr8:46844076-46844589.1	1.82609	513
chr8	46839398	46903477	23	0	chr8	46844974	46853448	LQ.DEL.lr.multi.chr8:46844974-46853448.5	0.722646	8474
chr8	46839398	46903477	23	0	chr8	46849917	46850429	HQ.DEL.lr.single.chr8:46849917-46850429.1	0.699746	512
chr8	46839398	46903477	23	0	chr8	46850604	46851279	HQ.DEL.lr.single.chr8:46850604-46851279.1	0.407821	675
chr8	46839398	46903477	23	0	chr8	46851550	46852336	HQ.DEL.lr.single.chr8:46851550-46852336.1	0.164875	786
chr8	46839398	46903477	23	0	chr8	46853420	46854251	HQ.DEL.lr.multi.chr8:46853420-46854251.2	0.401786	831
chr8	46839398	46903477	23	0	chr8	46854299	46855009	LQ.DEL.lr.multi.chr8:46854299-46855009.2	1.19149	710
chr8	46839398	46903477	23	0	chr8	46855288	46855801	HQ.DEL.lr.single.chr8:46855288-46855801.1	0.634615	513
chr8	46839398	46903477	23	0	chr8	46855566	46856126	LQ.DEL.lr.multi.chr8:46855566-46856126.2	0.9375	560
chr8	46839398	46903477	23	0	chr8	46861406	46862084	LQ.DEL.lr.single.chr8:46861406-46862084.1	2.85714	678
chr8	46839398	46903477	23	0	chr8	46862981	46863668	HQ.DEL.lr.single.chr8:46862981-46863668.1	0.545455	687
chr8	46839398	46903477	23	0	chr8	46864958	46866823	LQ.DEL.lr.single.chr8:46864958-46866823.1	0.95	1865
chr8	46839398	46903477	23	0	chr8	46867517	46868541	HQ.DEL.lr.single.chr8:46867517-46868541.1	0	1024
chr8	46839398	46903477	23	0	chr8	46868488	46869511	LQ.DEL.lr.single.chr8:46868488-46869511.1	1.47368	1023
chr8	46839398	46903477	23	0	chr8	46869942	46870462	HQ.DEL.lr.single.chr8:46869942-46870462.1	0.693878	520
chr8	46839398	46903477	23	0	chr8	46871447	46871960	HQ.DEL.lr.single.chr8:46871447-46871960.1	0	513
chr8	46839398	46903477	23	0	chr8	46872102	46872601	HQ.DEL.sr.single.chr8:46872102-46872601.1	0	499
chr14	19594210	20037146	21	0	chr14	19594210	19979062	HQ.DEL.sr.single.chr14:19594210-19979062.1	0	384852
chr14	19594210	20037146	21	0	chr14	19594873	19596176	HQ.DEL.lr.multi.chr14:19594873-19596176.2	0	1303
chr14	19594210	20037146	21	0	chr14	19595529	19596146	LQ.DEL.lr.multi.chr14:19595529-19596146.2	0.75	617
chr14	19594210	20037146	21	0	chr14	19596826	19597949	LQ.DEL.lr.single.chr14:19596826-19597949.1	1.74074	1123
chr14	19594210	20037146	21	0	chr14	19597850	19598461	HQ.DEL.lr.single.chr14:19597850-19598461.1	0.157895	611
chr14	19594210	20037146	21	0	chr14	19598835	19599802	HQ.DEL.lr.single.chr14:19598835-19599802.1	0.291667	967
chr14	19594210	20037146	21	0	chr14	19599501	19600130	LQ.DEL.lr.single.chr14:19599501-19600130.1	1.38095	629
chr14	19594210	20037146	21	0	chr14	19619263	19623638	HQ.DEL.lr.single.chr14:19619263-19623638.1	0.592593	4375
chr14	19594210	20037146	21	0	chr14	19656117	19660321	LQ.DEL.lr.single.chr14:19656117-19660321.1	0.833333	4204
chr14	19594210	20037146	21	0	chr14	19689317	20037146	HQ.DEL.array.single.chr14:19689317-20037146.1	0.178571	347829
chr14	19594210	20037146	21	0	chr14	19705902	19707001	LQ.DEL.sr.single.chr14:19705902-19707001.1	1.07143	1099
chr14	19594210	20037146	21	0	chr14	19709193	19713180	HQ.DEL.lr.single.chr14:19709193-19713180.1	0.444444	3987
chr14	19594210	20037146	21	0	chr14	19828319	19828980	HQ.DEL.lr.multi.chr14:19828319-19828980.2	0.25	661
chr14	19594210	20037146	21	0	chr14	19829695	19830358	LQ.DEL.lr.single.chr14:19829695-19830358.1	1.90476	663
chr14	19594210	20037146	21	0	chr14	19831400	19831969	HQ.DEL.lr.single.chr14:19831400-19831969.1	0.111111	569
chr14	19594210	20037146	21	0	chr14	19850302	19852901	LQ.DEL.sr.single.chr14:19850302-19852901.1	1	2599
chr14	19594210	20037146	21	0	chr14	19973601	19974131	HQ.DEL.lr.single.chr14:19973601-19974131.1	0.133333	530
chr14	19594210	20037146	21	0	chr14	19975266	19976408	LQ.DEL.lr.single.chr14:19975266-19976408.1	1.33333	1142
chr14	19594210	20037146	21	0	chr14	19976911	19977543	HQ.DEL.lr.single.chr14:19976911-19977543.1	0.222222	632
chr14	19594210	20037146	21	0	chr14	19977742	19978974	HQ.DEL.lr.multi.chr14:19977742-19978974.2	0.545455	1232
chr14	19594210	20037146	21	0	chr14	19997130	20000043	HQ.DEL.lr.single.chr14:19997130-20000043.1	0	2913
chr3	34949407	35271159	21	0.327273	chr3	34949407	35271159	LQ.DEL.sr.multi.chr3:34949407-35271159.2	1.02	321752
chr3	34949407	35271159	21	0.327273	chr3	34963879	34968711	LQ.DEL.lr.single.chr3:34963879-34968711.1	1.08	4832
chr3	34949407	35271159	21	0.327273	chr3	34983902	34984701	HQ.DEL.sr.single.chr3:34983902-34984701.1	0.563636	799
chr3	34949407	35271159	21	0.327273	chr3	35005410	35010253	LQ.DEL.lr.single.chr3:35005410-35010253.1	1.04	4843
chr3	34949407	35271159	21	0.327273	chr3	35046164	35048844	LQ.DEL.lr.single.chr3:35046164-35048844.1	0.888889	2680
chr3	34949407	35271159	21	0.327273	chr3	35050565	35054437	LQ.DEL.lr.single.chr3:35050565-35054437.1	1.10417	3872
chr3	34949407	35271159	21	0.327273	chr3	35051658	35051992	HQ.DEL.sr.multi.chr3:35051658-35051992.3	0.327273	334
chr3	34949407	35271159	21	0.327273	chr3	35069841	35072484	LQ.DEL.lr.single.chr3:35069841-35072484.1	1.1087	2643
chr3	34949407	35271159	21	0.327273	chr3	35092403	35093928	LQ.DEL.lr.single.chr3:35092403-35093928.1	1.04082	1525
chr3	34949407	35271159	21	0.327273	chr3	35093938	35095503	LQ.DEL.lr.single.chr3:35093938-35095503.1	0.981132	1565
chr3	34949407	35271159	21	0.327273	chr3	35115768	35118579	LQ.DEL.lr.single.chr3:35115768-35118579.1	0.982143	2811
chr3	34949407	35271159	21	0.327273	chr3	35139446	35142115	LQ.DEL.lr.single.chr3:35139446-35142115.1	1.16327	2669
chr3	34949407	35271159	21	0.327273	chr3	35144683	35149321	LQ.DEL.lr.single.chr3:35144683-35149321.1	1	4638
chr3	34949407	35271159	21	0.327273	chr3	35162640	35165336	LQ.DEL.lr.single.chr3:35162640-35165336.1	1.05769	2696
chr3	34949407	35271159	21	0.327273	chr3	35170413	35172584	LQ.DEL.lr.single.chr3:35170413-35172584.1	1.04167	2171
chr3	34949407	35271159	21	0.327273	chr3	35172604	35173996	LQ.DEL.lr.single.chr3:35172604-35173996.1	1.02128	1392
chr3	34949407	35271159	21	0.327273	chr3	35174016	35175669	LQ.DEL.lr.single.chr3:35174016-35175669.1	0.810345	1653
chr3	34949407	35271159	21	0.327273	chr3	35185929	35191088	LQ.DEL.lr.single.chr3:35185929-35191088.1	0.903846	5159
chr3	34949407	35271159	21	0.327273	chr3	35217461	35218385	LQ.DEL.lr.single.chr3:35217461-35218385.1	1.14815	924
chr3	34949407	35271159	21	0.327273	chr3	35220717	35224763	LQ.DEL.lr.single.chr3:35220717-35224763.1	1.04167	4046
chr3	34949407	35271159	21	0.327273	chr3	35227082	35231899	LQ.DEL.lr.single.chr3:35227082-35231899.1	0.980392	4817
chr7	110480683	111091689	19	0.0869565	chr7	110480683	110487642	LQ.DEL.lr.single.chr7:110480683-110487642.1	0.962264	6959
chr7	110480683	111091689	19	0.0869565	chr7	110484750	111091689	LQ.DEL.sr.single.chr7:110484750-111091689.1	1	606939
chr7	110480683	111091689	19	0.0869565	chr7	110519118	110525570	LQ.DEL.lr.single.chr7:110519118-110525570.1	0.962264	6452
chr7	110480683	111091689	19	0.0869565	chr7	110536534	110536721	HQ.DEL.sr.multi.chr7:110536534-110536721.4	0.508197	187
chr7	110480683	111091689	19	0.0869565	chr7	110561341	110565948	LQ.DEL.lr.single.chr7:110561341-110565948.1	1.01852	4607
chr7	110480683	111091689	19	0.0869565	chr7	110613959	110614531	LQ.DEL.lr.single.chr7:110613959-110614531.1	0.960784	572
chr7	110480683	111091689	19	0.0869565	chr7	110656502	110656801	HQ.DEL.sr.single.chr7:110656502-110656801.1	0.0869565	299
chr7	110480683	111091689	19	0.0869565	chr7	110742075	110744873	LQ.DEL.lr.single.chr7:110742075-110744873.1	1.03846	2798
chr7	110480683	111091689	19	0.0869565	chr7	110757978	110762805	LQ.DEL.lr.single.chr7:110757978-110762805.1	0.963636	4827
chr7	110480683	111091689	19	0.0869565	chr7	110764333	110768863	LQ.DEL.lr.single.chr7:110764333-110768863.1	0.961538	4530
chr7	110480683	111091689	19	0.0869565	chr7	110788710	110791451	LQ.DEL.lr.single.chr7:110788710-110791451.1	1.01923	2741
chr7	110480683	111091689	19	0.0869565	chr7	110800448	110805322	LQ.DEL.lr.single.chr7:110800448-110805322.1	0.892857	4874
chr7	110480683	111091689	19	0.0869565	chr7	110831277	110836954	LQ.DEL.lr.single.chr7:110831277-110836954.1	1.08163	5677
chr7	110480683	111091689	19	0.0869565	chr7	110842597	110847851	LQ.DEL.lr.single.chr7:110842597-110847851.1	1.03922	5254
chr7	110480683	111091689	19	0.0869565	chr7	110871855	110876897	LQ.DEL.lr.single.chr7:110871855-110876897.1	1	5042
chr7	110480683	111091689	19	0.0869565	chr7	110911591	110916131	LQ.DEL.lr.single.chr7:110911591-110916131.1	1.08163	4540
chr7	110480683	111091689	19	0.0869565	chr7	110935038	110938492	LQ.DEL.lr.single.chr7:110935038-110938492.1	1	3454
chr7	110480683	111091689	19	0.0869565	chr7	110946486	110947277	LQ.DEL.lr.single.chr7:110946486-110947277.1	0.745455	791
chr7	110480683	111091689	19	0.0869565	chr7	110971635	110974945	LQ.DEL.lr.single.chr7:110971635-110974945.1	1.01786	3310
chr10	43021924	43290478	18	0.358491	chr10	43021924	43290478	LQ.DEL.sr.single.chr10:43021924-43290478.1	1.0625	268554
chr10	43021924	43290478	18	0.358491	chr10	43024358	43028505	LQ.DEL.lr.single.chr10:43024358-43028505.1	0.72549	4147
chr10	43021924	43290478	18	0.358491	chr10	43048509	43052284	LQ.DEL.lr.single.chr10:43048509-43052284.1	0.92	3775
chr10	43021924	43290478	18	0.358491	chr10	43070495	43073118	LQ.DEL.lr.single.chr10:43070495-43073118.1	0.978723	2623
chr10	43021924	43290478	18	0.358491	chr10	43077888	43081973	LQ.DEL.lr.single.chr10:43077888-43081973.1	1.06522	4085
chr10	43021924	43290478	18	0.358491	chr10	43093338	43096150	LQ.DEL.lr.single.chr10:43093338-43096150.1	1.01887	2812
chr10	43021924	43290478	18	0.358491	chr10	43107395	43110893	LQ.DEL.lr.single.chr10:43107395-43110893.1	0.981481	3498
chr10	43021924	43290478	18	0.358491	chr10	43116189	43118954	LQ.DEL.lr.single.chr10:43116189-43118954.1	1.01923	2765
chr10	43021924	43290478	18	0.358491	chr10	43131953	43135519	LQ.DEL.lr.single.chr10:43131953-43135519.1	0.959184	3566
chr10	43021924	43290478	18	0.358491	chr10	43135977	43143955	LQ.DEL.lr.single.chr10:43135977-43143955.1	0.924528	7978
chr10	43021924	43290478	18	0.358491	chr10	43161598	43165969	LQ.DEL.lr.single.chr10:43161598-43165969.1	0.877551	4371
chr10	43021924	43290478	18	0.358491	chr10	43166047	43169005	LQ.DEL.lr.single.chr10:43166047-43169005.1	1.275	2958
chr10	43021924	43290478	18	0.358491	chr10	43180570	43186911	LQ.DEL.lr.single.chr10:43180570-43186911.1	0.962264	6341
chr10	43021924	43290478	18	0.358491	chr10	43195145	43198308	LQ.DEL.lr.single.chr10:43195145-43198308.1	0.962963	3163
chr10	43021924	43290478	18	0.358491	chr10	43198876	43203314	LQ.DEL.lr.single.chr10:43198876-43203314.1	0.981481	4438
chr10	43021924	43290478	18	0.358491	chr10	43254448	43255910	LQ.DEL.lr.single.chr10:43254448-43255910.1	1.10204	1462
chr10	43021924	43290478	18	0.358491	chr10	43256393	43259545	LQ.DEL.lr.single.chr10:43256393-43259545.1	1.09259	3152
chr10	43021924	43290478	18	0.358491	chr10	43274201	43274538	HQ.DEL.sr.multi.chr10:43274201-43274538.4	0.358491	337
chr1	147846002	148596716	17	0	chr1	147846002	147912601	HQ.DEL.sr.single.chr1:147846002-147912601.1	0	66599
chr1	147846002	148596716	17	0	chr1	147865814	148596716	HQ.DEL.lr.multi.chr1:147865814-148596716.7	0	730902
chr1	147846002	148596716	17	0	chr1	147931602	147957701	HQ.DEL.sr.single.chr1:147931602-147957701.1	0.384615	26099
chr1	147846002	148596716	17	0	chr1	147960102	147960401	LQ.DEL.sr.single.chr1:147960102-147960401.1	0.789474	299
chr1	147846002	148596716	17	0	chr1	147964702	147965701	LQ.DEL.sr.single.chr1:147964702-147965701.1	0.888889	999
chr1	147846002	148596716	17	0	chr1	148008075	148014354	LQ.DEL.sr.single.chr1:148008075-148014354.1	1	6279
chr1	147846002	148596716	17	0	chr1	148008455	148009995	LQ.DEL.lr.single.chr1:148008455-148009995.1	6	1540
chr1	147846002	148596716	17	0	chr1	148010950	148014147	LQ.DEL.lr.single.chr1:148010950-148014147.1	0.746032	3197
chr1	147846002	148596716	17	0	chr1	148239491	148240147	LQ.DEL.lr.single.chr1:148239491-148240147.1	1.72414	656
chr1	147846002	148596716	17	0	chr1	148261824	148266580	HQ.DEL.sr.single.chr1:148261824-148266580.1	0	4756
chr1	147846002	148596716	17	0	chr1	148276007	148290355	HQ.DEL.sr.single.chr1:148276007-148290355.1	0	14348
chr1	147846002	148596716	17	0	chr1	148301680	148306466	HQ.DEL.sr.single.chr1:148301680-148306466.1	0	4786
chr1	147846002	148596716	17	0	chr1	148309430	148314191	HQ.DEL.sr.single.chr1:148309430-148314191.1	0	4761
chr1	147846002	148596716	17	0	chr1	148310649	148312234	LQ.DEL.lr.single.chr1:148310649-148312234.1	2	1585
chr1	147846002	148596716	17	0	chr1	148318964	148323711	HQ.DEL.sr.single.chr1:148318964-148323711.1	0	4747
chr1	147846002	148596716	17	0	chr1	148329602	148330201	HQ.DEL.sr.single.chr1:148329602-148330201.1	0	599
chr1	147846002	148596716	17	0	chr1	148575202	148575701	LQ.DEL.sr.single.chr1:148575202-148575701.1	1.35714	499
chr13	108909063	109449135	17	0.346939	chr13	108909063	109449135	LQ.DEL.sr.single.chr13:108909063-109449135.1	1.13333	540072
chr13	108909063	109449135	17	0.346939	chr13	109005965	109013293	LQ.DEL.lr.single.chr13:109005965-109013293.1	1.01887	7328
chr13	108909063	109449135	17	0.346939	chr13	109014442	109016207	LQ.DEL.lr.single.chr13:109014442-109016207.1	1.08	1765
chr13	108909063	109449135	17	0.346939	chr13	109028332	109028921	LQ.DEL.lr.single.chr13:109028332-109028921.1	1.09804	589
chr13	108909063	109449135	17	0.346939	chr13	109032761	109037898	LQ.DEL.lr.single.chr13:109032761-109037898.1	1.01852	5137
chr13	108909063	109449135	17	0.346939	chr13	109061305	109066026	LQ.DEL.lr.single.chr13:109061305-109066026.1	1.01923	4721
chr13	108909063	109449135	17	0.346939	chr13	109075524	109080823	LQ.DEL.lr.single.chr13:109075524-109080823.1	1.04082	5299
chr13	108909063	109449135	17	0.346939	chr13	109085882	109087792	LQ.DEL.lr.single.chr13:109085882-109087792.1	0.877193	1910
chr13	108909063	109449135	17	0.346939	chr13	109118266	109123974	LQ.DEL.lr.single.chr13:109118266-109123974.1	1.03846	5708
chr13	108909063	109449135	17	0.346939	chr13	109141355	109146147	LQ.DEL.lr.single.chr13:109141355-109146147.1	1.13333	4792
chr13	108909063	109449135	17	0.346939	chr13	109181361	109185042	LQ.DEL.lr.single.chr13:109181361-109185042.1	0.979592	3681
chr13	108909063	109449135	17	0.346939	chr13	109201842	109204274	LQ.DEL.lr.single.chr13:109201842-109204274.1	1.06522	2432
chr13	108909063	109449135	17	0.346939	chr13	109244402	109245001	HQ.DEL.sr.single.chr13:109244402-109245001.1	0.346939	599
chr13	108909063	109449135	17	0.346939	chr13	109328859	109330968	LQ.DEL.lr.single.chr13:109328859-109330968.1	1.09524	2109
chr13	108909063	109449135	17	0.346939	chr13	109361696	109362441	HQ.DEL.lr.multi.chr13:109361696-109362441.4	0.596154	745
chr13	108909063	109449135	17	0.346939	chr13	109361746	109362442	HQ.DEL.sr.multi.chr13:109361746-109362442.6	0.596154	696
chr13	108909063	109449135	17	0.346939	chr13	109361772	109362397	HQ.DEL.array.single.chr13:109361772-109362397.1	0.615385	625
chr17	44287794	45175665	17	0	chr17	44287794	45175665	HQ.DEL.sr.multi.chr17:44287794-45175665.4	0	887871
chr17	44287794	45175665	17	0	chr17	44309211	44317455	LQ.DEL.lr.single.chr17:44309211-44317455.1	1.15854	8244
chr17	44287794	45175665	17	0	chr17	44351014	44356151	LQ.DEL.lr.single.chr17:44351014-44356151.1	0.954955	5137
chr17	44287794	45175665	17	0	chr17	44358694	44359938	LQ.DEL.lr.single.chr17:44358694-44359938.1	0.929293	1244
chr17	44287794	45175665	17	0	chr17	44364192	44758647	HQ.DEL.array.multi.chr17:44364192-44758647.2	0	394455
chr17	44287794	45175665	17	0	chr17	44923792	44928938	LQ.DEL.lr.single.chr17:44923792-44928938.1	0.98	5146
chr17	44287794	45175665	17	0	chr17	44958470	44962577	LQ.DEL.lr.single.chr17:44958470-44962577.1	0.98	4107
chr17	44287794	45175665	17	0	chr17	44992470	44996352	LQ.DEL.lr.single.chr17:44992470-44996352.1	1.06	3882
chr17	44287794	45175665	17	0	chr17	45055274	45059032	LQ.DEL.lr.single.chr17:45055274-45059032.1	1.02083	3758
chr17	44287794	45175665	17	0	chr17	45137273	45140309	LQ.DEL.lr.single.chr17:45137273-45140309.1	0.943396	3036
chr17	44287794	45175665	17	0	chr17	45140367	45141279	LQ.DEL.lr.single.chr17:45140367-45141279.1	1.01961	912
chr17	44287794	45175665	17	0	chr17	45141303	45142009	LQ.DEL.lr.single.chr17:45141303-45142009.1	0.821429	706
chr17	44287794	45175665	17	0	chr17	45142019	45142575	LQ.DEL.lr.single.chr17:45142019-45142575.1	1.07273	556
chr17	44287794	45175665	17	0	chr17	45142674	45145160	LQ.DEL.lr.single.chr17:45142674-45145160.1	1	2486
chr17	44287794	45175665	17	0	chr17	45145686	45147030	LQ.DEL.lr.single.chr17:45145686-45147030.1	0.892857	1344
chr17	44287794	45175665	17	0	chr17	45147056	45149711	LQ.DEL.lr.single.chr17:45147056-45149711.1	1.20455	2655
chr17	44287794	45175665	17	0	chr17	45149778	45151212	LQ.DEL.lr.single.chr17:45149778-45151212.1	0.884615	1434
chr18	12396641	12851519	17	0.403846	chr18	12396641	12851244	LQ.DEL.sr.single.chr18:12396641-12851244.1	1.15217	454603
chr18	12396641	12851519	17	0.403846	chr18	12399818	12400771	LQ.DEL.lr.single.chr18:12399818-12400771.1	0.916667	953
chr18	12396641	12851519	17	0.403846	chr18	12404900	12408954	LQ.DEL.lr.single.chr18:12404900-12408954.1	0.854545	4054
chr18	12396641	12851519	17	0.403846	chr18	12443589	12447900	LQ.DEL.lr.single.chr18:12443589-12447900.1	0.981132	4311
chr18	12396641	12851519	17	0.403846	chr18	12461945	12465982	LQ.DEL.lr.single.chr18:12461945-12465982.1	1.04	4037
chr18	12396641	12851519	17	0.403846	chr18	12480071	12484875	LQ.DEL.lr.single.chr18:12480071-12484875.1	0.982143	4804
chr18	12396641	12851519	17	0.403846	chr18	12546557	12547603	LQ.DEL.lr.single.chr18:12546557-12547603.1	1.14286	1046
chr18	12396641	12851519	17	0.403846	chr18	12641012	12642414	LQ.DEL.lr.single.chr18:12641012-12642414.1	0.903846	1402
chr18	12396641	12851519	17	0.403846	chr18	12684611	12685149	LQ.DEL.lr.single.chr18:12684611-12685149.1	0.862745	538
chr18	12396641	12851519	17	0.403846	chr18	12685162	12686066	LQ.DEL.lr.single.chr18:12685162-12686066.1	0.925926	904
chr18	12396641	12851519	17	0.403846	chr18	12744018	12748109	LQ.DEL.lr.single.chr18:12744018-12748109.1	0.945455	4091
chr18	12396641	12851519	17	0.403846	chr18	12749174	12752974	LQ.DEL.lr.single.chr18:12749174-12752974.1	1.02	3800
chr18	12396641	12851519	17	0.403846	chr18	12785384	12790268	LQ.DEL.lr.single.chr18:12785384-12790268.1	0.981818	4884
chr18	12396641	12851519	17	0.403846	chr18	12790925	12791549	LQ.DEL.lr.single.chr18:12790925-12791549.1	1.15094	624
chr18	12396641	12851519	17	0.403846	chr18	12791980	12796377	LQ.DEL.lr.single.chr18:12791980-12796377.1	0.931035	4397
chr18	12396641	12851519	17	0.403846	chr18	12826552	12830278	LQ.DEL.lr.single.chr18:12826552-12830278.1	0.909091	3726
chr18	12396641	12851519	17	0.403846	chr18	12851183	12851519	HQ.DEL.sr.multi.chr18:12851183-12851519.5	0.403846	336
chr1	2583943	2629994	16	0	chr1	2583943	2629994	HQ.DEL.lr.multi.chr1:2583943-2629994.25	0	46051
chr1	2583943	2629994	16	0	chr1	2584829	2587047	LQ.DEL.lr.single.chr1:2584829-2587047.1	0.717579	2218
chr1	2583943	2629994	16	0	chr1	2587502	2588101	LQ.DEL.sr.single.chr1:2587502-2588101.1	0.970588	599
chr1	2583943	2629994	16	0	chr1	2589366	2590008	LQ.DEL.lr.single.chr1:2589366-2590008.1	1.81818	642
chr1	2583943	2629994	16	0	chr1	2591214	2592299	LQ.DEL.lr.single.chr1:2591214-2592299.1	1.6	1085
chr1	2583943	2629994	16	0	chr1	2593702	2594901	HQ.DEL.sr.single.chr1:2593702-2594901.1	0	1199
chr1	2583943	2629994	16	0	chr1	2595516	2606353	HQ.DEL.sr.single.chr1:2595516-2606353.1	0	10837
chr1	2583943	2629994	16	0	chr1	2596938	2597781	LQ.DEL.lr.single.chr1:2596938-2597781.1	1	843
chr1	2583943	2629994	16	0	chr1	2602931	2603934	LQ.DEL.lr.multi.chr1:2602931-2603934.2	1.47222	1003
chr1	2583943	2629994	16	0	chr1	2606249	2609756	LQ.DEL.lr.multi.chr1:2606249-2609756.2	0.8	3507
chr1	2583943	2629994	16	0	chr1	2610681	2614335	HQ.DEL.sr.single.chr1:2610681-2614335.1	0.0131579	3654
chr1	2583943	2629994	16	0	chr1	2615298	2625549	LQ.DEL.lr.multi.chr1:2615298-2625549.5	0.77027	10251
chr1	2583943	2629994	16	0	chr1	2619644	2627914	HQ.DEL.sr.single.chr1:2619644-2627914.1	0.35102	8270
chr1	2583943	2629994	16	0	chr1	2625907	2627141	LQ.DEL.lr.multi.chr1:2625907-2627141.2	0.805195	1234
chr1	2583943	2629994	16	0	chr1	2626002	2627101	LQ.DEL.sr.single.chr1:2626002-2627101.1	0.850746	1099
chr1	2583943	2629994	16	0	chr1	2629213	2629373	LQ.DEL.sr.single.chr1:2629213-2629373.1	4.77934	160
chr14	106854643	107174929	16	0.215686	chr14	106854643	106940763	LQ.DEL.lr.multi.chr14:106854643-106940763.10	0.865385	86120
chr14	106854643	107174929	16	0.215686	chr14	106857202	106857901	HQ.DEL.sr.single.chr14:106857202-106857901.1	0.215686	699
chr14	106854643	107174929	16	0.215686	chr14	106932638	107174929	LQ.DEL.sr.multi.chr14:106932638-107174929.4	0.964286	242291
chr14	106854643	107174929	16	0.215686	chr14	106950307	106953877	LQ.DEL.lr.single.chr14:106950307-106953877.1	1.1	3570
chr14	106854643	107174929	16	0.215686	chr14	106955535	106959834	LQ.DEL.lr.single.chr14:106955535-106959834.1	1.17021	4299
chr14	106854643	107174929	16	0.215686	chr14	106963562	106965025	LQ.DEL.lr.single.chr14:106963562-106965025.1	1.03922	1463
chr14	106854643	107174929	16	0.215686	chr14	106965079	106966042	LQ.DEL.lr.single.chr14:106965079-106966042.1	0.881356	963
chr14	106854643	107174929	16	0.215686	chr14	106966076	106967597	LQ.DEL.lr.single.chr14:106966076-106967597.1	1.07273	1521
chr14	106854643	107174929	16	0.215686	chr14	106968610	106969831	LQ.DEL.lr.single.chr14:106968610-106969831.1	0.925926	1221
chr14	106854643	107174929	16	0.215686	chr14	106977194	106977910	LQ.DEL.lr.single.chr14:106977194-106977910.1	1.28	716
chr14	106854643	107174929	16	0.215686	chr14	106977949	106979536	LQ.DEL.lr.single.chr14:106977949-106979536.1	0.862069	1587
chr14	106854643	107174929	16	0.215686	chr14	107030049	107034943	LQ.DEL.lr.single.chr14:107030049-107034943.1	0.928571	4894
chr14	106854643	107174929	16	0.215686	chr14	107071800	107076425	LQ.DEL.lr.single.chr14:107071800-107076425.1	0.859649	4625
chr14	106854643	107174929	16	0.215686	chr14	107083193	107097859	LQ.DEL.lr.multi.chr14:107083193-107097859.2	0.924528	14666
chr14	106854643	107174929	16	0.215686	chr14	107105095	107106047	LQ.DEL.lr.single.chr14:107105095-107106047.1	1.18	952
chr14	106854643	107174929	16	0.215686	chr14	107114280	107119217	LQ.DEL.lr.single.chr14:107114280-107119217.1	1.08	4937
chr2	89132095	89574701	16	0.0217391	chr2	89132095	89161443	HQ.DEL.array.multi.chr2:89132095-89161443.2	0.0294118	29348
chr2	89132095	89574701	16	0.0217391	chr2	89132270	89159147	HQ.DEL.sr.multi.chr2:89132270-89159147.5	0.0217391	26877
chr2	89132095	89574701	16	0.0217391	chr2	89132282	89159640	HQ.DEL.lr.multi.chr2:89132282-89159640.4	0.0217391	27358
chr2	89132095	89574701	16	0.0217391	chr2	89160102	89574701	HQ.DEL.sr.single.chr2:89160102-89574701.1	0.6	414599
chr2	89132095	89574701	16	0.0217391	chr2	89181663	89182218	LQ.DEL.lr.single.chr2:89181663-89182218.1	1.04	555
chr2	89132095	89574701	16	0.0217391	chr2	89184352	89197303	HQ.DEL.lr.single.chr2:89184352-89197303.1	0.0322581	12951
chr2	89132095	89574701	16	0.0217391	chr2	89244475	89248892	LQ.DEL.lr.single.chr2:89244475-89248892.1	1.22727	4417
chr2	89132095	89574701	16	0.0217391	chr2	89280099	89280909	LQ.DEL.lr.single.chr2:89280099-89280909.1	0.851852	810
chr2	89132095	89574701	16	0.0217391	chr2	89282275	89282878	LQ.DEL.lr.single.chr2:89282275-89282878.1	1.04	603
chr2	89132095	89574701	16	0.0217391	chr2	89282887	89286798	LQ.DEL.lr.single.chr2:89282887-89286798.1	1.08696	3911
chr2	89132095	89574701	16	0.0217391	chr2	89320680	89325045	LQ.DEL.lr.single.chr2:89320680-89325045.1	0.866667	4365
chr2	89132095	89574701	16	0.0217391	chr2	89357999	89362295	LQ.DEL.lr.single.chr2:89357999-89362295.1	0.807692	4296
chr2	89132095	89574701	16	0.0217391	chr2	89396416	89401359	LQ.DEL.lr.single.chr2:89396416-89401359.1	1.4375	4943
chr2	89132095	89574701	16	0.0217391	chr2	89410291	89415119	LQ.DEL.lr.single.chr2:89410291-89415119.1	1.57143	4828
chr2	89132095	89574701	16	0.0217391	chr2	89434817	89439315	LQ.DEL.lr.single.chr2:89434817-89439315.1	1.13043	4498
chr2	89132095	89574701	16	0.0217391	chr2	89472360	89476685	LQ.DEL.lr.single.chr2:89472360-89476685.1	0.88	4325
chr20	14560087	15087660	16	0.0487805	chr20	14560087	15087660	LQ.DEL.sr.single.chr20:14560087-15087660.1	0.803571	527573
chr20	14560087	15087660	16	0.0487805	chr20	14646519	14647830	LQ.DEL.lr.single.chr20:14646519-14647830.1	1.14	1311
chr20	14560087	15087660	16	0.0487805	chr20	14684564	14688105	LQ.DEL.lr.single.chr20:14684564-14688105.1	1.03922	3541
chr20	14560087	15087660	16	0.0487805	chr20	14738661	14739506	LQ.DEL.lr.single.chr20:14738661-14739506.1	0.963636	845
chr20	14560087	15087660	16	0.0487805	chr20	14779662	14780194	LQ.DEL.lr.single.chr20:14779662-14780194.1	1.09259	532
chr20	14560087	15087660	16	0.0487805	chr20	14781217	14781733	LQ.DEL.lr.single.chr20:14781217-14781733.1	1.05882	516
chr20	14560087	15087660	16	0.0487805	chr20	14781748	14782433	LQ.DEL.lr.single.chr20:14781748-14782433.1	0.925926	685
chr20	14560087	15087660	16	0.0487805	chr20	14782916	14783563	LQ.DEL.lr.single.chr20:14782916-14783563.1	1.12	647
chr20	14560087	15087660	16	0.0487805	chr20	14784984	14786220	LQ.DEL.lr.single.chr20:14784984-14786220.1	1	1236
chr20	14560087	15087660	16	0.0487805	chr20	14793666	14795958	LQ.DEL.lr.single.chr20:14793666-14795958.1	1	2292
chr20	14560087	15087660	16	0.0487805	chr20	14825600	14827926	LQ.DEL.lr.single.chr20:14825600-14827926.1	1.05882	2326
chr20	14560087	15087660	16	0.0487805	chr20	14842402	14843001	HQ.DEL.sr.single.chr20:14842402-14843001.1	0.0487805	599
chr20	14560087	15087660	16	0.0487805	chr20	14935202	14935401	HQ.DEL.sr.single.chr20:14935202-14935401.1	0.0789474	199
chr20	14560087	15087660	16	0.0487805	chr20	15013179	15017052	LQ.DEL.lr.single.chr20:15013179-15017052.1	1.17021	3873
chr20	14560087	15087660	16	0.0487805	chr20	15062346	15062888	LQ.DEL.lr.single.chr20:15062346-15062888.1	1	542
chr20	14560087	15087660	16	0.0487805	chr20	15076263	15078486	LQ.DEL.lr.single.chr20:15076263-15078486.1	0.959184	2223
chr7	61579268	61660401	16	0	chr7	61579268	61585005	HQ.DEL.lr.single.chr7:61579268-61585005.1	0	5737
chr7	61579268	61660401	16	0	chr7	61584002	61623101	HQ.DEL.sr.single.chr7:61584002-61623101.1	0	39099
chr7	61579268	61660401	16	0	chr7	61585088	61585603	HQ.DEL.lr.single.chr7:61585088-61585603.1	0	515
chr7	61579268	61660401	16	0	chr7	61586287	61590107	HQ.DEL.lr.single.chr7:61586287-61590107.1	0	3820
chr7	61579268	61660401	16	0	chr7	61590579	61596230	HQ.DEL.lr.single.chr7:61590579-61596230.1	0	5651
chr7	61579268	61660401	16	0	chr7	61597769	61599440	HQ.DEL.lr.single.chr7:61597769-61599440.1	0	1671
chr7	61579268	61660401	16	0	chr7	61600025	61603672	HQ.DEL.lr.single.chr7:61600025-61603672.1	0	3647
chr7	61579268	61660401	16	0	chr7	61605970	61607338	HQ.DEL.lr.single.chr7:61605970-61607338.1	0	1368
chr7	61579268	61660401	16	0	chr7	61607529	61608902	LQ.DEL.lr.single.chr7:61607529-61608902.1	1	1373
chr7	61579268	61660401	16	0	chr7	61618964	61619815	LQ.DEL.lr.single.chr7:61618964-61619815.1	1	851
chr7	61579268	61660401	16	0	chr7	61620576	61621767	HQ.DEL.lr.single.chr7:61620576-61621767.1	0.2	1191
chr7	61579268	61660401	16	0	chr7	61621863	61628989	HQ.DEL.lr.single.chr7:61621863-61628989.1	0	7126
chr7	61579268	61660401	16	0	chr7	61624502	61660401	HQ.DEL.sr.single.chr7:61624502-61660401.1	0	35899
chr7	61579268	61660401	16	0	chr7	61631299	61634029	HQ.DEL.lr.single.chr7:61631299-61634029.1	0	2730
chr7	61579268	61660401	16	0	chr7	61636109	61637386	HQ.DEL.lr.single.chr7:61636109-61637386.1	0	1277
chr7	61579268	61660401	16	0	chr7	61637995	61639017	HQ.DEL.lr.single.chr7:61637995-61639017.1	0	1022
chr1	246816178	247083811	15	0	chr1	246816178	247083811	LQ.DEL.sr.multi.chr1:246816178-247083811.2	0.910714	267633
chr1	246816178	247083811	15	0	chr1	246819076	246822356	LQ.DEL.lr.single.chr1:246819076-246822356.1	0.981132	3280
chr1	246816178	247083811	15	0	chr1	246847831	246851744	LQ.DEL.lr.single.chr1:246847831-246851744.1	0.942308	3913
chr1	246816178	247083811	15	0	chr1	246855802	246856201	HQ.DEL.sr.single.chr1:246855802-246856201.1	0.408163	399
chr1	246816178	247083811	15	0	chr1	246876553	246880251	LQ.DEL.lr.single.chr1:246876553-246880251.1	1.02041	3698
chr1	246816178	247083811	15	0	chr1	246902330	246902893	LQ.DEL.lr.single.chr1:246902330-246902893.1	0.98	563
chr1	246816178	247083811	15	0	chr1	246909022	246912681	LQ.DEL.lr.single.chr1:246909022-246912681.1	0.924528	3659
chr1	246816178	247083811	15	0	chr1	246920430	246920875	HQ.DEL.sr.single.chr1:246920430-246920875.1	0.636364	445
chr1	246816178	247083811	15	0	chr1	246936007	246937437	LQ.DEL.lr.single.chr1:246936007-246937437.1	1.125	1430
chr1	246816178	247083811	15	0	chr1	246946302	246946726	HQ.DEL.sr.single.chr1:246946302-246946726.1	0.108696	424
chr1	246816178	247083811	15	0	chr1	246969897	246969989	HQ.DEL.sr.single.chr1:246969897-246969989.1	0	92
chr1	246816178	247083811	15	0	chr1	246981302	246982801	HQ.DEL.sr.single.chr1:246981302-246982801.1	0	1499
chr1	246816178	247083811	15	0	chr1	247022595	247026433	LQ.DEL.lr.single.chr1:247022595-247026433.1	0.945455	3838
chr1	246816178	247083811	15	0	chr1	247027879	247028195	HQ.DEL.sr.multi.chr1:247027879-247028195.5	0.339286	316
chr1	246816178	247083811	15	0	chr1	247051654	247053180	LQ.DEL.lr.single.chr1:247051654-247053180.1	0.982143	1526
chr7	61101751	61242378	15	0	chr7	61101751	61242378	HQ.DEL.sr.single.chr7:61101751-61242378.1	0	140627
chr7	61101751	61242378	15	0	chr7	61101856	61111397	HQ.DEL.lr.single.chr7:61101856-61111397.1	0	9541
chr7	61101751	61242378	15	0	chr7	61119104	61119619	HQ.DEL.lr.single.chr7:61119104-61119619.1	0	515
chr7	61101751	61242378	15	0	chr7	61127142	61128345	HQ.DEL.lr.single.chr7:61127142-61128345.1	0	1203
chr7	61101751	61242378	15	0	chr7	61132636	61135369	LQ.DEL.lr.single.chr7:61132636-61135369.1	1	2733
chr7	61101751	61242378	15	0	chr7	61152651	61153333	HQ.DEL.lr.single.chr7:61152651-61153333.1	0	682
chr7	61101751	61242378	15	0	chr7	61155233	61161082	HQ.DEL.lr.multi.chr7:61155233-61161082.2	0	5849
chr7	61101751	61242378	15	0	chr7	61164567	61169684	HQ.DEL.lr.single.chr7:61164567-61169684.1	0	5117
chr7	61101751	61242378	15	0	chr7	61165602	61166901	LQ.DEL.sr.single.chr7:61165602-61166901.1	1	1299
chr7	61101751	61242378	15	0	chr7	61171396	61174128	HQ.DEL.lr.single.chr7:61171396-61174128.1	0.0208333	2732
chr7	61101751	61242378	15	0	chr7	61177057	61177893	HQ.DEL.lr.single.chr7:61177057-61177893.1	0	836
chr7	61101751	61242378	15	0	chr7	61199715	61202449	HQ.DEL.lr.single.chr7:61199715-61202449.1	0	2734
chr7	61101751	61242378	15	0	chr7	61213757	61215292	HQ.DEL.lr.single.chr7:61213757-61215292.1	0	1535
chr7	61101751	61242378	15	0	chr7	61217895	61240108	HQ.DEL.lr.multi.chr7:61217895-61240108.4	0	22213
chr7	61101751	61242378	15	0	chr7	61231902	61233301	LQ.DEL.sr.single.chr7:61231902-61233301.1	1	1399
chr1	22024082	22287731	14	0.804348	chr1	22024082	22287731	LQ.DEL.sr.multi.chr1:22024082-22287731.2	0.804348	263649
chr1	22024082	22287731	14	0.804348	chr1	22025837	22030269	LQ.DEL.lr.single.chr1:22025837-22030269.1	0.945455	4432
chr1	22024082	22287731	14	0.804348	chr1	22043493	22053530	LQ.DEL.lr.single.chr1:22043493-22053530.1	0.962963	10037
chr1	22024082	22287731	14	0.804348	chr1	22057488	22061139	LQ.DEL.lr.single.chr1:22057488-22061139.1	1.03846	3651
chr1	22024082	22287731	14	0.804348	chr1	22074016	22076787	LQ.DEL.lr.single.chr1:22074016-22076787.1	1.03922	2771
chr1	22024082	22287731	14	0.804348	chr1	22085044	22089949	LQ.DEL.lr.single.chr1:22085044-22089949.1	1.10417	4905
chr1	22024082	22287731	14	0.804348	chr1	22097281	22098755	LQ.DEL.lr.single.chr1:22097281-22098755.1	0.9375	1474
chr1	22024082	22287731	14	0.804348	chr1	22098774	22100144	LQ.DEL.lr.single.chr1:22098774-22100144.1	1.06	1370
chr1	22024082	22287731	14	0.804348	chr1	22127406	22131788	LQ.DEL.lr.single.chr1:22127406-22131788.1	1.02	4382
chr1	22024082	22287731	14	0.804348	chr1	22168423	22170437	LQ.DEL.lr.single.chr1:22168423-22170437.1	0.893617	2014
chr1	22024082	22287731	14	0.804348	chr1	22170448	22173306	LQ.DEL.lr.single.chr1:22170448-22173306.1	1.15909	2858
chr1	22024082	22287731	14	0.804348	chr1	22209901	22210844	LQ.DEL.lr.single.chr1:22209901-22210844.1	1	943
chr1	22024082	22287731	14	0.804348	chr1	22210873	22214768	LQ.DEL.lr.single.chr1:22210873-22214768.1	0.913043	3895
chr1	22024082	22287731	14	0.804348	chr1	22251074	22256251	LQ.DEL.lr.single.chr1:22251074-22256251.1	1.06667	5177
chr11	55364358	55469874	13	0.481481	chr11	55364358	55466869	HQ.DEL.array.single.chr11:55364358-55466869.1	0.481481	102511
chr11	55364358	55469874	13	0.481481	chr11	55364677	55453061	LQ.DEL.array.multi.chr11:55364677-55453061.3	0.892857	88384
chr11	55364358	55469874	13	0.481481	chr11	55365502	55457001	LQ.DEL.sr.multi.chr11:55365502-55457001.2	1	91499
chr11	55364358	55469874	13	0.481481	chr11	55370145	55375160	LQ.DEL.lr.single.chr11:55370145-55375160.1	0.961538	5015
chr11	55364358	55469874	13	0.481481	chr11	55378113	55381752	LQ.DEL.lr.single.chr11:55378113-55381752.1	1.13043	3639
chr11	55364358	55469874	13	0.481481	chr11	55386198	55389800	LQ.DEL.lr.single.chr11:55386198-55389800.1	1.04167	3602
chr11	55364358	55469874	13	0.481481	chr11	55407981	55412232	LQ.DEL.lr.single.chr11:55407981-55412232.1	0.888889	4251
chr11	55364358	55469874	13	0.481481	chr11	55415953	55419586	LQ.DEL.lr.single.chr11:55415953-55419586.1	0.888889	3633
chr11	55364358	55469874	13	0.481481	chr11	55426358	55429936	LQ.DEL.lr.single.chr11:55426358-55429936.1	1.13043	3578
chr11	55364358	55469874	13	0.481481	chr11	55444852	55449300	LQ.DEL.lr.single.chr11:55444852-55449300.1	1	4448
chr11	55364358	55469874	13	0.481481	chr11	55445865	55456755	HQ.DEL.lr.multi.chr11:55445865-55456755.2	0.636364	10890
chr11	55364358	55469874	13	0.481481	chr11	55445867	55456752	HQ.DEL.sr.single.chr11:55445867-55456752.1	0.636364	10885
chr11	55364358	55469874	13	0.481481	chr11	55466341	55469874	LQ.DEL.lr.single.chr11:55466341-55469874.1	0.859649	3533
chr3	195198396	195229192	13	0	chr3	195198396	195222983	HQ.DEL.sr.multi.chr3:195198396-195222983.3	0	24587
chr3	195198396	195229192	13	0	chr3	195199019	195206651	HQ.DEL.lr.multi.chr3:195199019-195206651.4	0	7632
chr3	195198396	195229192	13	0	chr3	195206703	195213122	HQ.DEL.lr.multi.chr3:195206703-195213122.5	0	6419
chr3	195198396	195229192	13	0	chr3	195211317	195212035	LQ.DEL.lr.single.chr3:195211317-195212035.1	2.52941	718
chr3	195198396	195229192	13	0	chr3	195212746	195213979	LQ.DEL.lr.single.chr3:195212746-195213979.1	2.03704	1233
chr3	195198396	195229192	13	0	chr3	195213814	195218408	HQ.DEL.lr.multi.chr3:195213814-195218408.2	0	4594
chr3	195198396	195229192	13	0	chr3	195217608	195219797	LQ.DEL.lr.single.chr3:195217608-195219797.1	4	2189
chr3	195198396	195229192	13	0	chr3	195219667	195221731	HQ.DEL.lr.single.chr3:195219667-195221731.1	0.2	2064
chr3	195198396	195229192	13	0	chr3	195220837	195226209	LQ.DEL.lr.multi.chr3:195220837-195226209.2	1.18333	5372
chr3	195198396	195229192	13	0	chr3	195222555	195223657	HQ.DEL.lr.single.chr3:195222555-195223657.1	0.551724	1102
chr3	195198396	195229192	13	0	chr3	195224216	195224711	HQ.DEL.sr.single.chr3:195224216-195224711.1	0.375546	495
chr3	195198396	195229192	13	0	chr3	195225816	195229192	HQ.DEL.lr.single.chr3:195225816-195229192.1	0.491071	3376
chr3	195198396	195229192	13	0	chr3	195228250	195228796	LQ.DEL.lr.single.chr3:195228250-195228796.1	1.78571	546
chr1	148603211	148785621	12	0	chr1	148603211	148785621	HQ.DEL.lr.single.chr1:148603211-148785621.1	0	182410
chr1	148603211	148785621	12	0	chr1	148604902	148606001	HQ.DEL.sr.single.chr1:148604902-148606001.1	0.388889	1099
chr1	148603211	148785621	12	0	chr1	148611102	148611801	HQ.DEL.sr.single.chr1:148611102-148611801.1	0	699
chr1	148603211	148785621	12	0	chr1	148628202	148628601	HQ.DEL.sr.single.chr1:148628202-148628601.1	0	399
chr1	148603211	148785621	12	0	chr1	148740302	148741401	HQ.DEL.sr.single.chr1:148740302-148741401.1	0	1099
chr1	148603211	148785621	12	0	chr1	148742902	148743701	HQ.DEL.sr.single.chr1:148742902-148743701.1	0	799
chr1	148603211	148785621	12	0	chr1	148744302	148745001	HQ.DEL.sr.single.chr1:148744302-148745001.1	0	699
chr1	148603211	148785621	12	0	chr1	148746302	148747801	HQ.DEL.sr.single.chr1:148746302-148747801.1	0	1499
chr1	148603211	148785621	12	0	chr1	148748202	148749401	HQ.DEL.sr.single.chr1:148748202-148749401.1	0	1199
chr1	148603211	148785621	12	0	chr1	148766102	148777401	HQ.DEL.sr.single.chr1:148766102-148777401.1	0	11299
chr1	148603211	148785621	12	0	chr1	148781302	148782101	HQ.DEL.sr.single.chr1:148781302-148782101.1	0	799
chr1	148603211	148785621	12	0	chr1	148782702	148785601	HQ.DEL.sr.single.chr1:148782702-148785601.1	0	2899
chr14	106039622	106328303	12	0	chr14	106039622	106325814	HQ.DEL.sr.multi.chr14:106039622-106325814.4	0.0238095	286192
chr14	106039622	106328303	12	0	chr14	106047259	106048303	LQ.DEL.lr.single.chr14:106047259-106048303.1	1.02326	1044
chr14	106039622	106328303	12	0	chr14	106049850	106050990	LQ.DEL.lr.single.chr14:106049850-106050990.1	0.744186	1140
chr14	106039622	106328303	12	0	chr14	106051159	106052136	LQ.DEL.lr.single.chr14:106051159-106052136.1	1.03226	977
chr14	106039622	106328303	12	0	chr14	106052274	106053084	LQ.DEL.lr.single.chr14:106052274-106053084.1	0.911765	810
chr14	106039622	106328303	12	0	chr14	106072699	106210042	LQ.DEL.lr.multi.chr14:106072699-106210042.6	0.711538	137343
chr14	106039622	106328303	12	0	chr14	106125591	106326558	HQ.DEL.lr.multi.chr14:106125591-106326558.5	0	200967
chr14	106039622	106328303	12	0	chr14	106162501	106324327	LQ.DEL.array.multi.chr14:106162501-106324327.2	0.8	161826
chr14	106039622	106328303	12	0	chr14	106197115	106328303	HQ.DEL.array.multi.chr14:106197115-106328303.3	0.1	131188
chr14	106039622	106328303	12	0	chr14	106229802	106230701	LQ.DEL.sr.single.chr14:106229802-106230701.1	0.8	899
chr14	106039622	106328303	12	0	chr14	106250122	106253072	LQ.DEL.lr.single.chr14:106250122-106253072.1	1.33333	2950
chr14	106039622	106328303	12	0	chr14	106273604	106276513	LQ.DEL.lr.single.chr14:106273604-106276513.1	0.75	2909
chr14	106330068	106691701	12	0	chr14	106330068	106691667	HQ.DEL.lr.multi.chr14:106330068-106691667.4	0	361599
chr14	106330068	106691701	12	0	chr14	106330473	106691701	HQ.DEL.sr.multi.chr14:106330473-106691701.4	0	361228
chr14	106330068	106691701	12	0	chr14	106357570	106471306	LQ.DEL.lr.single.chr14:106357570-106471306.1	0.956522	113736
chr14	106330068	106691701	12	0	chr14	106452762	106467720	LQ.DEL.array.single.chr14:106452762-106467720.1	1.04545	14958
chr14	106330068	106691701	12	0	chr14	106473240	106483361	LQ.DEL.lr.multi.chr14:106473240-106483361.2	0.827586	10121
chr14	106330068	106691701	12	0	chr14	106495644	106498293	LQ.DEL.lr.single.chr14:106495644-106498293.1	1.11111	2649
chr14	106330068	106691701	12	0	chr14	106509782	106513508	LQ.DEL.lr.single.chr14:106509782-106513508.1	1.04	3726
chr14	106330068	106691701	12	0	chr14	106562642	106564911	LQ.DEL.lr.single.chr14:106562642-106564911.1	1	2269
chr14	106330068	106691701	12	0	chr14	106646686	106647221	LQ.DEL.lr.single.chr14:106646686-106647221.1	0.925926	535
chr14	106330068	106691701	12	0	chr14	106647259	106649163	LQ.DEL.lr.single.chr14:106647259-106649163.1	1.19231	1904
chr14	106330068	106691701	12	0	chr14	106649178	106653784	LQ.DEL.lr.single.chr14:106649178-106653784.1	0.966667	4606
chr14	106330068	106691701	12	0	chr14	106679051	106682144	LQ.DEL.lr.single.chr14:106679051-106682144.1	1.21739	3093
chr2	232691506	232711601	12	0	chr2	232691506	232693895	HQ.DEL.lr.multi.chr2:232691506-232693895.3	0.153846	2389
chr2	232691506	232711601	12	0	chr2	232691860	232710795	LQ.DEL.lr.multi.chr2:232691860-232710795.8	0.75	18935
chr2	232691506	232711601	12	0	chr2	232692602	232699201	HQ.DEL.sr.single.chr2:232692602-232699201.1	0.166667	6599
chr2	232691506	232711601	12	0	chr2	232694361	232694925	LQ.DEL.sr.single.chr2:232694361-232694925.1	7.75	564
chr2	232691506	232711601	12	0	chr2	232695493	232698891	HQ.DEL.lr.multi.chr2:232695493-232698891.3	0	3398
chr2	232691506	232711601	12	0	chr2	232699196	232699465	LQ.DEL.sr.single.chr2:232699196-232699465.1	0.730769	269
chr2	232691506	232711601	12	0	chr2	232700297	232700823	HQ.DEL.lr.single.chr2:232700297-232700823.1	0.0943396	526
chr2	232691506	232711601	12	0	chr2	232702353	232710760	HQ.DEL.lr.multi.chr2:232702353-232710760.6	0	8407
chr2	232691506	232711601	12	0	chr2	232702802	232704001	HQ.DEL.sr.single.chr2:232702802-232704001.1	0.533333	1199
chr2	232691506	232711601	12	0	chr2	232706602	232706901	HQ.DEL.sr.single.chr2:232706602-232706901.1	0.166667	299
chr2	232691506	232711601	12	0	chr2	232707402	232708001	HQ.DEL.sr.single.chr2:232707402-232708001.1	0.375	599
chr2	232691506	232711601	12	0	chr2	232708502	232711601	HQ.DEL.sr.single.chr2:232708502-232711601.1	0	3099
chr4	49093442	49155293	12	0.0328042	chr4	49093442	49096629	LQ.DEL.sr.single.chr4:49093442-49096629.1	1.40295	3187
chr4	49093442	49155293	12	0.0328042	chr4	49093994	49112651	LQ.DEL.lr.multi.chr4:49093994-49112651.11	0.71193	18657
chr4	49093442	49155293	12	0.0328042	chr4	49094526	49155164	HQ.DEL.lr.multi.chr4:49094526-49155164.18	0.0328042	60638
chr4	49093442	49155293	12	0.0328042	chr4	49097670	49129198	LQ.DEL.sr.single.chr4:49097670-49129198.1	1.57547	31528
chr4	49093442	49155293	12	0.0328042	chr4	49099461	49099956	HQ.DEL.sr.single.chr4:49099461-49099956.1	0.54212	495
chr4	49093442	49155293	12	0.0328042	chr4	49112810	49123280	LQ.DEL.lr.multi.chr4:49112810-49123280.5	0.732733	10470
chr4	49093442	49155293	12	0.0328042	chr4	49124349	49146583	LQ.DEL.lr.multi.chr4:49124349-49146583.8	0.707317	22234
chr4	49093442	49155293	12	0.0328042	chr4	49129502	49130001	HQ.DEL.sr.single.chr4:49129502-49130001.1	0.4	499
chr4	49093442	49155293	12	0.0328042	chr4	49132802	49133601	HQ.DEL.sr.single.chr4:49132802-49133601.1	0.285714	799
chr4	49093442	49155293	12	0.0328042	chr4	49141004	49143433	LQ.DEL.sr.single.chr4:49141004-49143433.1	2.76596	2429
chr4	49093442	49155293	12	0.0328042	chr4	49146896	49154388	LQ.DEL.lr.multi.chr4:49146896-49154388.2	0.798817	7492
chr4	49093442	49155293	12	0.0328042	chr4	49154541	49155293	LQ.DEL.lr.single.chr4:49154541-49155293.1	0.95288	752
chr6	167663322	167822052	12	0.105263	chr6	167663322	167822052	LQ.DEL.sr.multi.chr6:167663322-167822052.3	0.722222	158730
chr6	167663322	167822052	12	0.105263	chr6	167666287	167667364	LQ.DEL.lr.single.chr6:167666287-167667364.1	1.02041	1077
chr6	167663322	167822052	12	0.105263	chr6	167729902	167730201	HQ.DEL.sr.single.chr6:167729902-167730201.1	0.263158	299
chr6	167663322	167822052	12	0.105263	chr6	167735592	167739016	LQ.DEL.lr.single.chr6:167735592-167739016.1	0.957447	3424
chr6	167663322	167822052	12	0.105263	chr6	167763583	167765805	LQ.DEL.lr.single.chr6:167763583-167765805.1	0.901961	2222
chr6	167663322	167822052	12	0.105263	chr6	167766164	167769562	LQ.DEL.lr.single.chr6:167766164-167769562.1	1.04	3398
chr6	167663322	167822052	12	0.105263	chr6	167799279	167800654	HQ.DEL.lr.multi.chr6:167799279-167800654.3	0.105263	1375
chr6	167663322	167822052	12	0.105263	chr6	167799623	167801914	LQ.DEL.lr.multi.chr6:167799623-167801914.2	1	2291
chr6	167663322	167822052	12	0.105263	chr6	167800799	167801405	HQ.DEL.lr.single.chr6:167800799-167801405.1	0.566667	606
chr6	167663322	167822052	12	0.105263	chr6	167802044	167802592	HQ.DEL.lr.single.chr6:167802044-167802592.1	0.625	548
chr6	167663322	167822052	12	0.105263	chr6	167804102	167804601	HQ.DEL.sr.single.chr6:167804102-167804601.1	0.162791	499
chr6	167663322	167822052	12	0.105263	chr6	167806541	167806721	HQ.DEL.sr.single.chr6:167806541-167806721.1	0.392157	180
chr7	56564708	57477889	12	0.530612	chr7	56564708	57477889	LQ.DEL.lr.multi.chr7:56564708-57477889.18	0.722222	913181
chr7	56564708	57477889	12	0.530612	chr7	56761916	56769948	HQ.DEL.lr.multi.chr7:56761916-56769948.4	0.530612	8032
chr7	56564708	57477889	12	0.530612	chr7	56761980	56769951	HQ.DEL.sr.multi.chr7:56761980-56769951.6	0.530612	7971
chr7	56564708	57477889	12	0.530612	chr7	56762029	56769948	HQ.DEL.array.single.chr7:56762029-56769948.1	0.541667	7919
chr7	56564708	57477889	12	0.530612	chr7	56762113	56768814	LQ.DEL.array.single.chr7:56762113-56768814.1	0.866667	6701
chr7	56564708	57477889	12	0.530612	chr7	56834971	56835103	HQ.DEL.sr.single.chr7:56834971-56835103.1	0.627907	132
chr7	56564708	57477889	12	0.530612	chr7	56879346	56881037	HQ.DEL.lr.single.chr7:56879346-56881037.1	0.641026	1691
chr7	56564708	57477889	12	0.530612	chr7	56882162	56883952	HQ.DEL.lr.single.chr7:56882162-56883952.1	0.653846	1790
chr7	56564708	57477889	12	0.530612	chr7	56935295	56939570	HQ.DEL.lr.single.chr7:56935295-56939570.1	0.684211	4275
chr7	56564708	57477889	12	0.530612	chr7	57063302	57088701	LQ.DEL.sr.single.chr7:57063302-57088701.1	0.8	25399
chr7	56564708	57477889	12	0.530612	chr7	57284688	57284878	LQ.DEL.sr.single.chr7:57284688-57284878.1	0.787234	190
chr7	56564708	57477889	12	0.530612	chr7	57448236	57448740	LQ.DEL.sr.single.chr7:57448236-57448740.1	1.10638	504
chr8	39195825	39389243	12	0.435484	chr8	39195825	39389230	HQ.DEL.sr.multi.chr8:39195825-39389230.5	0.442623	193405
chr8	39195825	39389243	12	0.435484	chr8	39198546	39201895	LQ.DEL.lr.single.chr8:39198546-39201895.1	0.980769	3349
chr8	39195825	39389243	12	0.435484	chr8	39203339	39206596	LQ.DEL.lr.single.chr8:39203339-39206596.1	0.946429	3257
chr8	39195825	39389243	12	0.435484	chr8	39206905	39207424	LQ.DEL.lr.single.chr8:39206905-39207424.1	0.949153	519
chr8	39195825	39389243	12	0.435484	chr8	39225985	39389243	HQ.DEL.array.multi.chr8:39225985-39389243.2	0.435484	163258
chr8	39195825	39389243	12	0.435484	chr8	39232005	39287823	LQ.DEL.sr.single.chr8:39232005-39287823.1	0.756757	55818
chr8	39195825	39389243	12	0.435484	chr8	39232074	39387228	HQ.DEL.lr.single.chr8:39232074-39387228.1	0.442623	155154
chr8	39195825	39389243	12	0.435484	chr8	39232581	39386965	LQ.DEL.array.multi.chr8:39232581-39386965.3	0.794118	154384
chr8	39195825	39389243	12	0.435484	chr8	39303973	39321581	LQ.DEL.sr.single.chr8:39303973-39321581.1	0.888889	17608
chr8	39195825	39389243	12	0.435484	chr8	39307666	39312330	LQ.DEL.lr.single.chr8:39307666-39312330.1	1.17391	4664
chr8	39195825	39389243	12	0.435484	chr8	39346382	39349495	LQ.DEL.lr.single.chr8:39346382-39349495.1	0.923077	3113
chr8	39195825	39389243	12	0.435484	chr8	39349505	39351205	LQ.DEL.lr.single.chr8:39349505-39351205.1	1.12	1700
chr11	68069332	68238430	11	0.568627	chr11	68069332	68234318	LQ.DEL.sr.multi.chr11:68069332-68234318.2	0.888889	164986
chr11	68069332	68238430	11	0.568627	chr11	68079445	68083075	LQ.DEL.lr.single.chr11:68079445-68083075.1	0.942308	3630
chr11	68069332	68238430	11	0.568627	chr11	68095342	68099064	LQ.DEL.lr.single.chr11:68095342-68099064.1	1.13333	3722
chr11	68069332	68238430	11	0.568627	chr11	68106648	68112101	LQ.DEL.lr.single.chr11:68106648-68112101.1	0.94	5453
chr11	68069332	68238430	11	0.568627	chr11	68117915	68121616	LQ.DEL.lr.single.chr11:68117915-68121616.1	0.921569	3701
chr11	68069332	68238430	11	0.568627	chr11	68157714	68161522	LQ.DEL.lr.single.chr11:68157714-68161522.1	1	3808
chr11	68069332	68238430	11	0.568627	chr11	68183089	68183405	HQ.DEL.sr.multi.chr11:68183089-68183405.5	0.568627	316
chr11	68069332	68238430	11	0.568627	chr11	68187460	68191731	LQ.DEL.lr.single.chr11:68187460-68191731.1	0.956522	4271
chr11	68069332	68238430	11	0.568627	chr11	68196672	68199249	LQ.DEL.lr.single.chr11:68196672-68199249.1	0.960784	2577
chr11	68069332	68238430	11	0.568627	chr11	68226275	68227062	LQ.DEL.lr.single.chr11:68226275-68227062.1	1.02326	787
chr11	68069332	68238430	11	0.568627	chr11	68232857	68238430	LQ.DEL.lr.single.chr11:68232857-68238430.1	1.03774	5573
chr4	132645602	132684429	11	0	chr4	132645602	132647901	HQ.DEL.sr.single.chr4:132645602-132647901.1	0.615385	2299
chr4	132645602	132684429	11	0	chr4	132645694	132684429	HQ.DEL.lr.multi.chr4:132645694-132684429.6	0	38735
chr4	132645602	132684429	11	0	chr4	132647025	132649502	LQ.DEL.lr.single.chr4:132647025-132649502.1	1.31818	2477
chr4	132645602	132684429	11	0	chr4	132653247	132657004	LQ.DEL.lr.single.chr4:132653247-132657004.1	1.125	3757
chr4	132645602	132684429	11	0	chr4	132656402	132657601	HQ.DEL.sr.single.chr4:132656402-132657601.1	0.25	1199
chr4	132645602	132684429	11	0	chr4	132658902	132659601	LQ.DEL.sr.single.chr4:132658902-132659601.1	0.866667	699
chr4	132645602	132684429	11	0	chr4	132661302	132662601	LQ.DEL.sr.single.chr4:132661302-132662601.1	0.727273	1299
chr4	132645602	132684429	11	0	chr4	132662172	132664664	LQ.DEL.lr.single.chr4:132662172-132664664.1	2.22222	2492
chr4	132645602	132684429	11	0	chr4	132665902	132670201	HQ.DEL.sr.single.chr4:132665902-132670201.1	0.684211	4299
chr4	132645602	132684429	11	0	chr4	132667184	132670756	LQ.DEL.lr.single.chr4:132667184-132670756.1	0.761905	3572
chr4	132645602	132684429	11	0	chr4	132671055	132682454	HQ.DEL.sr.single.chr4:132671055-132682454.1	0	11399
chr6	31249700	31329702	11	0.46	chr6	31249700	31329702	LQ.DEL.sr.multi.chr6:31249700-31329702.3	0.910714	80002
chr6	31249700	31329702	11	0.46	chr6	31270366	31279433	LQ.DEL.array.multi.chr6:31270366-31279433.2	0.981132	9067
chr6	31249700	31329702	11	0.46	chr6	31271098	31275651	LQ.DEL.lr.single.chr6:31271098-31275651.1	1.1087	4553
chr6	31249700	31329702	11	0.46	chr6	31274796	31274930	HQ.DEL.sr.single.chr6:31274796-31274930.1	0.46	134
chr6	31249700	31329702	11	0.46	chr6	31275916	31278376	LQ.DEL.lr.multi.chr6:31275916-31278376.2	0.710526	2460
chr6	31249700	31329702	11	0.46	chr6	31275976	31279146	HQ.DEL.sr.single.chr6:31275976-31279146.1	0.509804	3170
chr6	31249700	31329702	11	0.46	chr6	31276277	31279081	HQ.DEL.array.single.chr6:31276277-31279081.1	0.55102	2804
chr6	31249700	31329702	11	0.46	chr6	31289278	31289843	LQ.DEL.lr.single.chr6:31289278-31289843.1	0.867925	565
chr6	31249700	31329702	11	0.46	chr6	31292091	31293878	HQ.DEL.sr.single.chr6:31292091-31293878.1	0.461538	1787
chr6	31249700	31329702	11	0.46	chr6	31292182	31293913	HQ.DEL.lr.single.chr6:31292182-31293913.1	0.48	1731
chr6	31249700	31329702	11	0.46	chr6	31311516	31315868	LQ.DEL.lr.single.chr6:31311516-31315868.1	0.961538	4352
chr1	120526947	120697078	10	0.391892	chr1	120526947	120697078	LQ.DEL.array.single.chr1:120526947-120697078.1	1.11321	170131
chr1	120526947	120697078	10	0.391892	chr1	120542921	120551448	LQ.DEL.lr.multi.chr1:120542921-120551448.3	0.8	8527
chr1	120526947	120697078	10	0.391892	chr1	120548417	120551445	LQ.DEL.sr.single.chr1:120548417-120551445.1	0.9375	3028
chr1	120526947	120697078	10	0.391892	chr1	120583459	120587021	LQ.DEL.lr.single.chr1:120583459-120587021.1	1.20455	3562
chr1	120526947	120697078	10	0.391892	chr1	120588409	120592567	LQ.DEL.lr.single.chr1:120588409-120592567.1	0.95	4158
chr1	120526947	120697078	10	0.391892	chr1	120623065	120630358	LQ.DEL.lr.single.chr1:120623065-120630358.1	0.833333	7293
chr1	120526947	120697078	10	0.391892	chr1	120625201	120626582	HQ.DEL.lr.single.chr1:120625201-120626582.1	0.68932	1381
chr1	120526947	120697078	10	0.391892	chr1	120636330	120690678	HQ.DEL.lr.multi.chr1:120636330-120690678.3	0.391892	54348
chr1	120526947	120697078	10	0.391892	chr1	120636332	120690692	HQ.DEL.sr.multi.chr1:120636332-120690692.4	0.39726	54360
chr1	120526947	120697078	10	0.391892	chr1	120636333	120690698	LQ.DEL.lr.multi.chr1:120636333-120690698.2	0.7	54365
chr2	87631803	87740701	10	0	chr2	87631803	87740601	HQ.DEL.lr.multi.chr2:87631803-87740601.5	0	108798
chr2	87631803	87740701	10	0	chr2	87632802	87633601	HQ.DEL.sr.single.chr2:87632802-87633601.1	0.2	799
chr2	87631803	87740701	10	0	chr2	87634502	87641501	HQ.DEL.sr.single.chr2:87634502-87641501.1	0.0151515	6999
chr2	87631803	87740701	10	0	chr2	87644149	87645194	LQ.DEL.lr.multi.chr2:87644149-87645194.2	1.05128	1045
chr2	87631803	87740701	10	0	chr2	87646685	87646866	LQ.DEL.sr.single.chr2:87646685-87646866.1	0.826087	181
chr2	87631803	87740701	10	0	chr2	87647302	87650601	HQ.DEL.sr.single.chr2:87647302-87650601.1	0.157895	3299
chr2	87631803	87740701	10	0	chr2	87652302	87655401	HQ.DEL.sr.single.chr2:87652302-87655401.1	0.181818	3099
chr2	87631803	87740701	10	0	chr2	87654924	87657743	LQ.DEL.lr.single.chr2:87654924-87657743.1	8.25	2819
chr2	87631803	87740701	10	0	chr2	87657102	87657501	HQ.DEL.sr.single.chr2:87657102-87657501.1	0	399
chr2	87631803	87740701	10	0	chr2	87720002	87740701	HQ.DEL.sr.single.chr2:87720002-87740701.1	0	20699
chr4	86970593	87015264	10	0.0588235	chr4	86970593	86975092	LQ.DEL.lr.single.chr4:86970593-86975092.1	0.980769	4499
chr4	86970593	87015264	10	0.0588235	chr4	86974515	86981259	HQ.DEL.array.multi.chr4:86974515-86981259.4	0.5	6744
chr4	86970593	87015264	10	0.0588235	chr4	86976314	86979956	HQ.DEL.lr.multi.chr4:86976314-86979956.4	0.5	3642
chr4	86970593	87015264	10	0.0588235	chr4	86976375	86979957	HQ.DEL.sr.multi.chr4:86976375-86979957.6	0.5	3582
chr4	86970593	87015264	10	0.0588235	chr4	86976413	87010825	LQ.DEL.array.multi.chr4:86976413-87010825.2	1.02041	34412
chr4	86970593	87015264	10	0.0588235	chr4	86991130	86992116	LQ.DEL.lr.single.chr4:86991130-86992116.1	1.04348	986
chr4	86970593	87015264	10	0.0588235	chr4	86992065	86995241	HQ.DEL.lr.single.chr4:86992065-86995241.1	0.448276	3176
chr4	86970593	87015264	10	0.0588235	chr4	86993702	86994201	HQ.DEL.sr.single.chr4:86993702-86994201.1	0.0588235	499
chr4	86970593	87015264	10	0.0588235	chr4	86995253	86996520	HQ.DEL.lr.single.chr4:86995253-86996520.1	0.322581	1267
chr4	86970593	87015264	10	0.0588235	chr4	87010446	87015264	LQ.DEL.lr.single.chr4:87010446-87015264.1	1.05882	4818
chr5	161719509	161981899	10	0.423077	chr5	161719509	161981899	LQ.DEL.sr.single.chr5:161719509-161981899.1	1.15909	262390
chr5	161719509	161981899	10	0.423077	chr5	161740508	161746541	LQ.DEL.lr.single.chr5:161740508-161746541.1	1	6033
chr5	161719509	161981899	10	0.423077	chr5	161782365	161787038	LQ.DEL.lr.single.chr5:161782365-161787038.1	0.894737	4673
chr5	161719509	161981899	10	0.423077	chr5	161789707	161794963	LQ.DEL.lr.single.chr5:161789707-161794963.1	0.839286	5256
chr5	161719509	161981899	10	0.423077	chr5	161795014	161796944	LQ.DEL.lr.single.chr5:161795014-161796944.1	0.90566	1930
chr5	161719509	161981899	10	0.423077	chr5	161797570	161802420	LQ.DEL.lr.single.chr5:161797570-161802420.1	1.06122	4850
chr5	161719509	161981899	10	0.423077	chr5	161807302	161807901	HQ.DEL.sr.single.chr5:161807302-161807901.1	0.423077	599
chr5	161719509	161981899	10	0.423077	chr5	161822698	161827514	LQ.DEL.lr.single.chr5:161822698-161827514.1	1.04	4816
chr5	161719509	161981899	10	0.423077	chr5	161930477	161932584	LQ.DEL.lr.single.chr5:161930477-161932584.1	0.927273	2107
chr5	161719509	161981899	10	0.423077	chr5	161957702	161958801	HQ.DEL.sr.single.chr5:161957702-161958801.1	0.698113	1099
chr6	32609019	32712868	10	0.321429	chr6	32609019	32712868	LQ.DEL.sr.multi.chr6:32609019-32712868.4	0.72973	103849
chr6	32609019	32712868	10	0.321429	chr6	32610093	32614962	LQ.DEL.lr.single.chr6:32610093-32614962.1	0.891892	4869
chr6	32609019	32712868	10	0.321429	chr6	32616057	32618973	LQ.DEL.lr.single.chr6:32616057-32618973.1	0.966667	2916
chr6	32609019	32712868	10	0.321429	chr6	32619053	32620129	LQ.DEL.lr.single.chr6:32619053-32620129.1	0.833333	1076
chr6	32609019	32712868	10	0.321429	chr6	32623520	32624595	LQ.DEL.lr.single.chr6:32623520-32624595.1	0.928571	1075
chr6	32609019	32712868	10	0.321429	chr6	32624897	32625862	LQ.DEL.lr.single.chr6:32624897-32625862.1	0.72973	965
chr6	32609019	32712868	10	0.321429	chr6	32636699	32640601	LQ.DEL.lr.single.chr6:32636699-32640601.1	1.16	3902
chr6	32609019	32712868	10	0.321429	chr6	32661816	32661934	HQ.DEL.sr.single.chr6:32661816-32661934.1	0.55102	118
chr6	32609019	32712868	10	0.321429	chr6	32676558	32677032	HQ.DEL.sr.multi.chr6:32676558-32677032.6	0.321429	474
chr6	32609019	32712868	10	0.321429	chr6	32679731	32683619	LQ.DEL.lr.single.chr6:32679731-32683619.1	0.928571	3888
chr7	141741502	141795067	10	0.047619	chr7	141741502	141742301	HQ.DEL.sr.single.chr7:141741502-141742301.1	0.0666667	799
chr7	141741502	141795067	10	0.047619	chr7	141741607	141794925	HQ.DEL.array.multi.chr7:141741607-141794925.2	0.509804	53318
chr7	141741502	141795067	10	0.047619	chr7	141741959	141743302	HQ.DEL.lr.single.chr7:141741959-141743302.1	0.047619	1343
chr7	141741502	141795067	10	0.047619	chr7	141742502	141746701	HQ.DEL.sr.single.chr7:141742502-141746701.1	0.510204	4199
chr7	141741502	141795067	10	0.047619	chr7	141759799	141788998	HQ.DEL.sr.single.chr7:141759799-141788998.1	0.509804	29199
chr7	141741502	141795067	10	0.047619	chr7	141760255	141786599	LQ.DEL.lr.single.chr7:141760255-141786599.1	0.9	26344
chr7	141741502	141795067	10	0.047619	chr7	141760543	141790767	LQ.DEL.sr.multi.chr7:141760543-141790767.3	0.83871	30224
chr7	141741502	141795067	10	0.047619	chr7	141764733	141795067	HQ.DEL.lr.multi.chr7:141764733-141795067.2	0.490196	30334
chr7	141741502	141795067	10	0.047619	chr7	141765705	141792107	LQ.DEL.array.multi.chr7:141765705-141792107.3	0.833333	26402
chr7	141741502	141795067	10	0.047619	chr7	141787208	141789918	LQ.DEL.lr.single.chr7:141787208-141789918.1	1.13043	2710
chr9	68698537	69054749	10	0.0851064	chr9	68698537	69054749	HQ.DEL.lr.multi.chr9:68698537-69054749.6	0.0851064	356212
chr9	68698537	69054749	10	0.0851064	chr9	68698538	68704489	LQ.DEL.lr.single.chr9:68698538-68704489.1	0.829268	5951
chr9	68698537	69054749	10	0.0851064	chr9	68710300	68714988	LQ.DEL.lr.single.chr9:68710300-68714988.1	0.916667	4688
chr9	68698537	69054749	10	0.0851064	chr9	68750513	68755133	LQ.DEL.lr.single.chr9:68750513-68755133.1	0.714286	4620
chr9	68698537	69054749	10	0.0851064	chr9	68795112	68797021	LQ.DEL.lr.single.chr9:68795112-68797021.1	0.827586	1909
chr9	68698537	69054749	10	0.0851064	chr9	68995916	68998121	LQ.DEL.lr.single.chr9:68995916-68998121.1	0.855491	2205
chr9	68698537	69054749	10	0.0851064	chr9	68996417	68997580	HQ.DEL.sr.multi.chr9:68996417-68997580.2	0.691892	1163
chr9	68698537	69054749	10	0.0851064	chr9	68999796	69000989	LQ.DEL.lr.single.chr9:68999796-69000989.1	1.06977	1193
chr9	68698537	69054749	10	0.0851064	chr9	69037552	69043501	LQ.DEL.lr.single.chr9:69037552-69043501.1	1.63158	5949
chr9	68698537	69054749	10	0.0851064	chr9	69043899	69054749	LQ.DEL.lr.single.chr9:69043899-69054749.1	2.27273	10850
chr1	16168261	16328965	9	0.924528	chr1	16168261	16328965	LQ.DEL.sr.single.chr1:16168261-16328965.1	1	160704
chr1	16168261	16328965	9	0.924528	chr1	16205593	16206109	LQ.DEL.lr.single.chr1:16205593-16206109.1	1.01961	516
chr1	16168261	16328965	9	0.924528	chr1	16206140	16206800	LQ.DEL.lr.single.chr1:16206140-16206800.1	0.924528	660
chr1	16168261	16328965	9	0.924528	chr1	16206821	16208460	LQ.DEL.lr.single.chr1:16206821-16208460.1	1.12	1639
chr1	16168261	16328965	9	0.924528	chr1	16227472	16231738	LQ.DEL.lr.single.chr1:16227472-16231738.1	0.981818	4266
chr1	16168261	16328965	9	0.924528	chr1	16264202	16267744	LQ.DEL.lr.single.chr1:16264202-16267744.1	1.06122	3542
chr1	16168261	16328965	9	0.924528	chr1	16276285	16279747	LQ.DEL.lr.single.chr1:16276285-16279747.1	0.941176	3462
chr1	16168261	16328965	9	0.924528	chr1	16300103	16304513	LQ.DEL.lr.single.chr1:16300103-16304513.1	0.924528	4410
chr1	16168261	16328965	9	0.924528	chr1	16313062	16317087	LQ.DEL.lr.single.chr1:16313062-16317087.1	0.979167	4025
chr10	5202005	5324662	9	0	chr10	5202005	5324662	LQ.DEL.sr.multi.chr10:5202005-5324662.2	0.946429	122657
chr10	5202005	5324662	9	0	chr10	5216640	5220163	LQ.DEL.lr.single.chr10:5216640-5220163.1	0.886792	3523
chr10	5202005	5324662	9	0	chr10	5245630	5248587	LQ.DEL.lr.single.chr10:5245630-5248587.1	1.07692	2957
chr10	5202005	5324662	9	0	chr10	5248653	5248758	HQ.DEL.sr.multi.chr10:5248653-5248758.5	0.472727	105
chr10	5202005	5324662	9	0	chr10	5265521	5268056	LQ.DEL.lr.single.chr10:5265521-5268056.1	0.829268	2535
chr10	5202005	5324662	9	0	chr10	5266302	5270101	HQ.DEL.sr.single.chr10:5266302-5270101.1	0.617021	3799
chr10	5202005	5324662	9	0	chr10	5274088	5277237	LQ.DEL.lr.single.chr10:5274088-5277237.1	1.08333	3149
chr10	5202005	5324662	9	0	chr10	5287246	5293358	HQ.DEL.lr.multi.chr10:5287246-5293358.4	0	6112
chr10	5202005	5324662	9	0	chr10	5287300	5293355	HQ.DEL.sr.multi.chr10:5287300-5293355.5	0	6055
chr11	55084766	55196480	9	0.928571	chr11	55084766	55196480	LQ.DEL.sr.single.chr11:55084766-55196480.1	0.980769	111714
chr11	55084766	55196480	9	0.928571	chr11	55090294	55094462	LQ.DEL.lr.single.chr11:55090294-55094462.1	1.10417	4168
chr11	55084766	55196480	9	0.928571	chr11	55119875	55120631	LQ.DEL.lr.single.chr11:55119875-55120631.1	1.10909	756
chr11	55084766	55196480	9	0.928571	chr11	55120729	55121824	LQ.DEL.lr.single.chr11:55120729-55121824.1	0.928571	1095
chr11	55084766	55196480	9	0.928571	chr11	55127144	55131266	LQ.DEL.lr.single.chr11:55127144-55131266.1	0.980769	4122
chr11	55084766	55196480	9	0.928571	chr11	55164049	55168263	LQ.DEL.lr.single.chr11:55164049-55168263.1	1.02041	4214
chr11	55084766	55196480	9	0.928571	chr11	55173648	55176603	LQ.DEL.lr.single.chr11:55173648-55176603.1	1.01852	2955
chr11	55084766	55196480	9	0.928571	chr11	55176631	55178163	LQ.DEL.lr.single.chr11:55176631-55178163.1	1.01961	1532
chr11	55084766	55196480	9	0.928571	chr11	55188639	55192310	LQ.DEL.lr.single.chr11:55188639-55192310.1	1	3671
chr11	68282841	68411794	9	0.462963	chr11	68282841	68411794	LQ.DEL.sr.single.chr11:68282841-68411794.1	1.08163	128953
chr11	68282841	68411794	9	0.462963	chr11	68297872	68298534	LQ.DEL.lr.single.chr11:68297872-68298534.1	1.09091	662
chr11	68282841	68411794	9	0.462963	chr11	68298558	68299988	LQ.DEL.lr.single.chr11:68298558-68299988.1	0.929825	1430
chr11	68282841	68411794	9	0.462963	chr11	68300015	68301150	LQ.DEL.lr.single.chr11:68300015-68301150.1	0.929825	1135
chr11	68282841	68411794	9	0.462963	chr11	68301161	68303126	LQ.DEL.lr.single.chr11:68301161-68303126.1	1	1965
chr11	68282841	68411794	9	0.462963	chr11	68338945	68343869	LQ.DEL.lr.single.chr11:68338945-68343869.1	0.913793	4924
chr11	68282841	68411794	9	0.462963	chr11	68340402	68340801	HQ.DEL.sr.single.chr11:68340402-68340801.1	0.462963	399
chr11	68282841	68411794	9	0.462963	chr11	68381208	68385154	LQ.DEL.lr.single.chr11:68381208-68385154.1	1.01923	3946
chr11	68282841	68411794	9	0.462963	chr11	68385168	68385937	LQ.DEL.lr.single.chr11:68385168-68385937.1	1	769
chr13	112933885	112962509	9	0	chr13	112933885	112944354	LQ.DEL.lr.multi.chr13:112933885-112944354.4	0.732143	10469
chr13	112933885	112962509	9	0	chr13	112934009	112962509	HQ.DEL.lr.multi.chr13:112934009-112962509.13	0	28500
chr13	112933885	112962509	9	0	chr13	112938102	112938501	HQ.DEL.sr.single.chr13:112938102-112938501.1	0	399
chr13	112933885	112962509	9	0	chr13	112943344	112943446	HQ.DEL.sr.single.chr13:112943344-112943446.1	0.555556	102
chr13	112933885	112962509	9	0	chr13	112944002	112944601	HQ.DEL.sr.single.chr13:112944002-112944601.1	0.162791	599
chr13	112933885	112962509	9	0	chr13	112944603	112945319	LQ.DEL.lr.multi.chr13:112944603-112945319.2	2.75	716
chr13	112933885	112962509	9	0	chr13	112946836	112949438	LQ.DEL.lr.single.chr13:112946836-112949438.1	1.375	2602
chr13	112933885	112962509	9	0	chr13	112949735	112953170	LQ.DEL.lr.multi.chr13:112949735-112953170.2	0.741935	3435
chr13	112933885	112962509	9	0	chr13	112953588	112957226	LQ.DEL.lr.single.chr13:112953588-112957226.1	0.714286	3638
chr16	46386526	46499859	9	0.176346	chr16	46386526	46414027	LQ.DEL.lr.multi.chr16:46386526-46414027.6	0.710513	27501
chr16	46386526	46499859	9	0.176346	chr16	46386635	46434657	HQ.DEL.lr.multi.chr16:46386635-46434657.12	0.176346	48022
chr16	46386526	46499859	9	0.176346	chr16	46416238	46499859	LQ.DEL.array.multi.chr16:46416238-46499859.2	0.727273	83621
chr16	46386526	46499859	9	0.176346	chr16	46416613	46436178	LQ.DEL.lr.multi.chr16:46416613-46436178.4	0.718599	19565
chr16	46386526	46499859	9	0.176346	chr16	46436366	46454679	LQ.DEL.lr.multi.chr16:46436366-46454679.5	0.807229	18313
chr16	46386526	46499859	9	0.176346	chr16	46455304	46455866	LQ.DEL.lr.single.chr16:46455304-46455866.1	1.7284	562
chr16	46386526	46499859	9	0.176346	chr16	46458859	46470193	LQ.DEL.lr.single.chr16:46458859-46470193.1	0.917647	11334
chr16	46386526	46499859	9	0.176346	chr16	46480956	46481997	HQ.DEL.lr.single.chr16:46480956-46481997.1	0.616667	1041
chr16	46386526	46499859	9	0.176346	chr16	46483299	46489340	HQ.DEL.lr.single.chr16:46483299-46489340.1	0.465116	6041
chr17	34504302	34757944	9	0	chr17	34504302	34555501	HQ.DEL.sr.single.chr17:34504302-34555501.1	0	51199
chr17	34504302	34757944	9	0	chr17	34504498	34757944	HQ.DEL.lr.multi.chr17:34504498-34757944.3	0	253446
chr17	34504302	34757944	9	0	chr17	34555820	34555927	HQ.DEL.sr.single.chr17:34555820-34555927.1	0	107
chr17	34504302	34757944	9	0	chr17	34556802	34572201	HQ.DEL.sr.single.chr17:34556802-34572201.1	0	15399
chr17	34504302	34757944	9	0	chr17	34587002	34588301	HQ.DEL.sr.single.chr17:34587002-34588301.1	0	1299
chr17	34504302	34757944	9	0	chr17	34591702	34656201	HQ.DEL.sr.single.chr17:34591702-34656201.1	0	64499
chr17	34504302	34757944	9	0	chr17	34656702	34657001	HQ.DEL.sr.single.chr17:34656702-34657001.1	0	299
chr17	34504302	34757944	9	0	chr17	34657383	34657490	HQ.DEL.sr.single.chr17:34657383-34657490.1	0	107
chr17	34504302	34757944	9	0	chr17	34658402	34659701	HQ.DEL.sr.single.chr17:34658402-34659701.1	0	1299
chr4	171176433	171279024	9	0.320755	chr4	171176433	171276400	LQ.DEL.sr.single.chr4:171176433-171276400.1	1.40541	99967
chr4	171176433	171279024	9	0.320755	chr4	171217850	171223596	LQ.DEL.lr.single.chr4:171217850-171223596.1	1.08163	5746
chr4	171176433	171279024	9	0.320755	chr4	171227052	171232357	LQ.DEL.lr.single.chr4:171227052-171232357.1	1.03846	5305
chr4	171176433	171279024	9	0.320755	chr4	171240102	171240301	HQ.DEL.sr.single.chr4:171240102-171240301.1	0.320755	199
chr4	171176433	171279024	9	0.320755	chr4	171261447	171265775	LQ.DEL.lr.single.chr4:171261447-171265775.1	1.01923	4328
chr4	171176433	171279024	9	0.320755	chr4	171276192	171277342	LQ.DEL.lr.single.chr4:171276192-171277342.1	0.74359	1150
chr4	171176433	171279024	9	0.320755	chr4	171276548	171277692	HQ.DEL.sr.single.chr4:171276548-171277692.1	0.5	1144
chr4	171176433	171279024	9	0.320755	chr4	171276626	171278217	HQ.DEL.lr.multi.chr4:171276626-171278217.4	0.452381	1591
chr4	171176433	171279024	9	0.320755	chr4	171278067	171279024	LQ.DEL.lr.single.chr4:171278067-171279024.1	1.125	957
chr4	187879302	187894801	9	0	chr4	187879302	187894801	HQ.DEL.sr.single.chr4:187879302-187894801.1	0.0566038	15499
chr4	187879302	187894801	9	0	chr4	187880422	187883734	HQ.DEL.lr.multi.chr4:187880422-187883734.3	0	3312
chr4	187879302	187894801	9	0	chr4	187883231	187884466	LQ.DEL.lr.multi.chr4:187883231-187884466.2	2	1235
chr4	187879302	187894801	9	0	chr4	187884043	187893649	HQ.DEL.lr.multi.chr4:187884043-187893649.11	0	9606
chr4	187879302	187894801	9	0	chr4	187886620	187889077	LQ.DEL.lr.single.chr4:187886620-187889077.1	1.5	2457
chr4	187879302	187894801	9	0	chr4	187890183	187890710	LQ.DEL.sr.single.chr4:187890183-187890710.1	1.5	527
chr4	187879302	187894801	9	0	chr4	187890315	187890863	LQ.DEL.lr.single.chr4:187890315-187890863.1	4.33333	548
chr4	187879302	187894801	9	0	chr4	187892028	187893127	LQ.DEL.lr.multi.chr4:187892028-187893127.2	2.5	1099
chr4	187879302	187894801	9	0	chr4	187893695	187894573	HQ.DEL.lr.multi.chr4:187893695-187894573.2	0.0512821	878
chr4	49269541	49311483	9	0	chr4	49269541	49282495	HQ.DEL.lr.single.chr4:49269541-49282495.1	0.0487805	12954
chr4	49269541	49311483	9	0	chr4	49278742	49279603	LQ.DEL.lr.single.chr4:49278742-49279603.1	4	861
chr4	49269541	49311483	9	0	chr4	49279633	49301445	LQ.DEL.lr.multi.chr4:49279633-49301445.2	1.2	21812
chr4	49269541	49311483	9	0	chr4	49282207	49296406	HQ.DEL.sr.single.chr4:49282207-49296406.1	0.013544	14199
chr4	49269541	49311483	9	0	chr4	49285149	49292655	HQ.DEL.lr.single.chr4:49285149-49292655.1	0.0520833	7506
chr4	49269541	49311483	9	0	chr4	49291192	49309854	HQ.DEL.array.single.chr4:49291192-49309854.1	0.256881	18662
chr4	49269541	49311483	9	0	chr4	49300802	49302501	HQ.DEL.sr.single.chr4:49300802-49302501.1	0.130435	1699
chr4	49269541	49311483	9	0	chr4	49307357	49307946	HQ.DEL.lr.single.chr4:49307357-49307946.1	0	589
chr4	49269541	49311483	9	0	chr4	49309733	49311483	HQ.DEL.lr.multi.chr4:49309733-49311483.2	0.358974	1750
chr5	104424956	104509804	9	0.482143	chr5	104424956	104501134	LQ.DEL.array.multi.chr5:104424956-104501134.3	0.771429	76178
chr5	104424956	104509804	9	0.482143	chr5	104427038	104430965	LQ.DEL.lr.single.chr5:104427038-104430965.1	1.05882	3927
chr5	104424956	104509804	9	0.482143	chr5	104430235	104509804	HQ.DEL.array.multi.chr5:104430235-104509804.2	0.482143	79569
chr5	104424956	104509804	9	0.482143	chr5	104432111	104503673	HQ.DEL.lr.multi.chr5:104432111-104503673.4	0.530612	71562
chr5	104424956	104509804	9	0.482143	chr5	104432113	104503673	HQ.DEL.sr.multi.chr5:104432113-104503673.5	0.530612	71560
chr5	104424956	104509804	9	0.482143	chr5	104435942	104443142	LQ.DEL.sr.single.chr5:104435942-104443142.1	1.04	7200
chr5	104424956	104509804	9	0.482143	chr5	104452628	104457777	LQ.DEL.lr.single.chr5:104452628-104457777.1	1.03846	5149
chr5	104424956	104509804	9	0.482143	chr5	104480244	104497582	LQ.DEL.sr.single.chr5:104480244-104497582.1	0.961538	17338
chr5	104424956	104509804	9	0.482143	chr5	104496800	104501646	LQ.DEL.lr.single.chr5:104496800-104501646.1	1	4846
chr5	680160	848936	9	0	chr5	680160	848936	LQ.DEL.lr.multi.chr5:680160-848936.5	0.803922	168776
chr5	680160	848936	9	0	chr5	682493	775041	LQ.DEL.sr.multi.chr5:682493-775041.2	0.74359	92548
chr5	680160	848936	9	0	chr5	686602	693301	HQ.DEL.sr.single.chr5:686602-693301.1	0.16129	6699
chr5	680160	848936	9	0	chr5	691717	692363	HQ.DEL.lr.single.chr5:691717-692363.1	0.5	646
chr5	680160	848936	9	0	chr5	714002	714901	HQ.DEL.sr.single.chr5:714002-714901.1	0.326087	899
chr5	680160	848936	9	0	chr5	717379	773568	LQ.DEL.array.single.chr5:717379-773568.1	0.84	56189
chr5	680160	848936	9	0	chr5	781702	782101	HQ.DEL.sr.single.chr5:781702-782101.1	0	399
chr5	680160	848936	9	0	chr5	836096	837047	HQ.DEL.lr.multi.chr5:836096-837047.4	0.565217	951
chr5	680160	848936	9	0	chr5	836145	837051	HQ.DEL.sr.multi.chr5:836145-837051.4	0.565217	906
chr8	106994752	108568641	9	0	chr8	106994752	108568641	LQ.DEL.lr.multi.chr8:106994752-108568641.51	0.864407	1573889
chr8	106994752	108568641	9	0	chr8	107511094	107511427	HQ.DEL.sr.multi.chr8:107511094-107511427.5	0.375	333
chr8	106994752	108568641	9	0	chr8	107522099	107522595	LQ.DEL.sr.single.chr8:107522099-107522595.1	1.0566	496
chr8	106994752	108568641	9	0	chr8	107706402	107707101	HQ.DEL.sr.single.chr8:107706402-107707101.1	0.208333	699
chr8	106994752	108568641	9	0	chr8	107728556	107728892	HQ.DEL.sr.multi.chr8:107728556-107728892.5	0.320755	336
chr8	106994752	108568641	9	0	chr8	107791156	107791576	LQ.DEL.sr.single.chr8:107791156-107791576.1	1.07843	420
chr8	106994752	108568641	9	0	chr8	108120216	108120631	HQ.DEL.sr.multi.chr8:108120216-108120631.5	0	415
chr8	106994752	108568641	9	0	chr8	108150614	108150982	LQ.DEL.sr.single.chr8:108150614-108150982.1	0.913793	368
chr8	106994752	108568641	9	0	chr8	108294602	108295001	HQ.DEL.sr.single.chr8:108294602-108295001.1	0.469388	399
chr1	189696955	189786872	8	0.444444	chr1	189696955	189786872	HQ.DEL.array.multi.chr1:189696955-189786872.3	0.531915	89917
chr1	189696955	189786872	8	0.444444	chr1	189704442	189783359	HQ.DEL.lr.multi.chr1:189704442-189783359.4	0.444444	78917
chr1	189696955	189786872	8	0.444444	chr1	189704477	189783358	HQ.DEL.sr.multi.chr1:189704477-189783358.5	0.444444	78881
chr1	189696955	189786872	8	0.444444	chr1	189705238	189781569	LQ.DEL.array.multi.chr1:189705238-189781569.2	0.857143	76331
chr1	189696955	189786872	8	0.444444	chr1	189738165	189740837	LQ.DEL.lr.single.chr1:189738165-189740837.1	1.04167	2672
chr1	189696955	189786872	8	0.444444	chr1	189764276	189766113	LQ.DEL.lr.single.chr1:189764276-189766113.1	1.08	1837
chr1	189696955	189786872	8	0.444444	chr1	189766126	189767418	LQ.DEL.lr.single.chr1:189766126-189767418.1	1.17391	1292
chr1	189696955	189786872	8	0.444444	chr1	189771446	189777754	LQ.DEL.sr.single.chr1:189771446-189777754.1	1	6308
chr1	248720905	248819201	8	0	chr1	248720905	248812363	HQ.DEL.array.multi.chr1:248720905-248812363.6	0	91458
chr1	248720905	248819201	8	0	chr1	248725202	248726901	LQ.DEL.sr.single.chr1:248725202-248726901.1	1	1699
chr1	248720905	248819201	8	0	chr1	248727602	248731301	HQ.DEL.sr.single.chr1:248727602-248731301.1	0.1	3699
chr1	248720905	248819201	8	0	chr1	248732002	248735101	HQ.DEL.sr.single.chr1:248732002-248735101.1	0.166667	3099
chr1	248720905	248819201	8	0	chr1	248737002	248798301	HQ.DEL.sr.multi.chr1:248737002-248798301.2	0	61299
chr1	248720905	248819201	8	0	chr1	248751708	248795558	HQ.DEL.lr.single.chr1:248751708-248795558.1	0	43850
chr1	248720905	248819201	8	0	chr1	248801502	248802701	HQ.DEL.sr.single.chr1:248801502-248802701.1	0.363636	1199
chr1	248720905	248819201	8	0	chr1	248807302	248819201	HQ.DEL.sr.single.chr1:248807302-248819201.1	0.212121	11899
chr10	51393232	51723701	8	0	chr10	51393232	51723701	HQ.DEL.lr.multi.chr10:51393232-51723701.2	0	330469
chr10	51393232	51723701	8	0	chr10	51466302	51473601	HQ.DEL.sr.single.chr10:51466302-51473601.1	0.545455	7299
chr10	51393232	51723701	8	0	chr10	51485502	51487101	HQ.DEL.sr.single.chr10:51485502-51487101.1	0.131579	1599
chr10	51393232	51723701	8	0	chr10	51565710	51567235	LQ.DEL.lr.single.chr10:51565710-51567235.1	1.10204	1525
chr10	51393232	51723701	8	0	chr10	51578909	51583438	LQ.DEL.lr.single.chr10:51578909-51583438.1	1.04082	4529
chr10	51393232	51723701	8	0	chr10	51595902	51605301	HQ.DEL.sr.single.chr10:51595902-51605301.1	0.106383	9399
chr10	51393232	51723701	8	0	chr10	51617823	51622316	LQ.DEL.lr.single.chr10:51617823-51622316.1	0.714286	4493
chr10	51393232	51723701	8	0	chr10	51635902	51721101	HQ.DEL.sr.single.chr10:51635902-51721101.1	0	85199
chr14	24414361	24500742	8	0	chr14	24414361	24491777	HQ.DEL.array.multi.chr14:24414361-24491777.2	0.577778	77416
chr14	24414361	24500742	8	0	chr14	24425037	24495460	LQ.DEL.lr.multi.chr14:24425037-24495460.2	0.7	70423
chr14	24414361	24500742	8	0	chr14	24428952	24474887	LQ.DEL.sr.multi.chr14:24428952-24474887.2	0.84375	45935
chr14	24414361	24500742	8	0	chr14	24436902	24443101	HQ.DEL.sr.single.chr14:24436902-24443101.1	0.541667	6199
chr14	24414361	24500742	8	0	chr14	24438648	24500742	LQ.DEL.array.multi.chr14:24438648-24500742.4	0.882353	62094
chr14	24414361	24500742	8	0	chr14	24446705	24493376	HQ.DEL.lr.multi.chr14:24446705-24493376.4	0	46671
chr14	24414361	24500742	8	0	chr14	24471158	24473173	HQ.DEL.sr.single.chr14:24471158-24473173.1	0	2015
chr14	24414361	24500742	8	0	chr14	24485502	24491501	HQ.DEL.sr.single.chr14:24485502-24491501.1	0.595238	5999
chr14	85332902	85716198	8	0.45283	chr14	85332902	85716198	LQ.DEL.sr.single.chr14:85332902-85716198.1	1	383296
chr14	85332902	85716198	8	0.45283	chr14	85381941	85384166	LQ.DEL.lr.single.chr14:85381941-85384166.1	0.980392	2225
chr14	85332902	85716198	8	0.45283	chr14	85421294	85423362	LQ.DEL.lr.single.chr14:85421294-85423362.1	0.857143	2068
chr14	85332902	85716198	8	0.45283	chr14	85454902	85455501	HQ.DEL.sr.single.chr14:85454902-85455501.1	0.45283	599
chr14	85332902	85716198	8	0.45283	chr14	85459571	85460249	LQ.DEL.lr.single.chr14:85459571-85460249.1	0.94	678
chr14	85332902	85716198	8	0.45283	chr14	85527068	85527748	LQ.DEL.lr.single.chr14:85527068-85527748.1	1.08333	680
chr14	85332902	85716198	8	0.45283	chr14	85549437	85550209	LQ.DEL.lr.single.chr14:85549437-85550209.1	1.0625	772
chr14	85332902	85716198	8	0.45283	chr14	85680823	85681374	LQ.DEL.lr.single.chr14:85680823-85681374.1	1	551
chr15	34672531	34865416	8	0	chr15	34672531	34865416	LQ.DEL.lr.multi.chr15:34672531-34865416.5	0.903846	192885
chr15	34672531	34865416	8	0	chr15	34688202	34689501	HQ.DEL.sr.single.chr15:34688202-34689501.1	0	1299
chr15	34672531	34865416	8	0	chr15	34702502	34703201	HQ.DEL.sr.single.chr15:34702502-34703201.1	0.125	699
chr15	34672531	34865416	8	0	chr15	34704802	34707401	HQ.DEL.sr.single.chr15:34704802-34707401.1	0	2599
chr15	34672531	34865416	8	0	chr15	34731910	34732275	LQ.DEL.sr.single.chr15:34731910-34732275.1	1.05455	365
chr15	34672531	34865416	8	0	chr15	34823802	34825401	HQ.DEL.sr.single.chr15:34823802-34825401.1	0	1599
chr15	34672531	34865416	8	0	chr15	34831602	34836452	HQ.DEL.lr.single.chr15:34831602-34836452.1	0.5	4850
chr15	34672531	34865416	8	0	chr15	34857394	34862080	HQ.DEL.lr.single.chr15:34857394-34862080.1	0.674419	4686
chr16	69999702	70231879	8	0.125	chr16	69999702	70000001	HQ.DEL.sr.single.chr16:69999702-70000001.1	0.153846	299
chr16	69999702	70231879	8	0.125	chr16	69999827	70222741	LQ.DEL.sr.single.chr16:69999827-70222741.1	1.04545	222914
chr16	69999702	70231879	8	0.125	chr16	70102922	70107291	LQ.DEL.lr.single.chr16:70102922-70107291.1	1.02128	4369
chr16	69999702	70231879	8	0.125	chr16	70134002	70134601	HQ.DEL.sr.single.chr16:70134002-70134601.1	0.566038	599
chr16	69999702	70231879	8	0.125	chr16	70145528	70231879	LQ.DEL.array.single.chr16:70145528-70231879.1	0.977273	86351
chr16	69999702	70231879	8	0.125	chr16	70150269	70151885	LQ.DEL.lr.single.chr16:70150269-70151885.1	0.8125	1616
chr16	69999702	70231879	8	0.125	chr16	70185836	70186428	LQ.DEL.lr.single.chr16:70185836-70186428.1	0.909091	592
chr16	69999702	70231879	8	0.125	chr16	70209463	70219562	HQ.DEL.lr.single.chr16:70209463-70219562.1	0.125	10099
chr19	53186993	53482294	8	0	chr19	53186993	53482294	LQ.DEL.sr.multi.chr19:53186993-53482294.2	0.807692	295301
chr19	53186993	53482294	8	0	chr19	53190402	53191101	HQ.DEL.sr.single.chr19:53190402-53191101.1	0.477273	699
chr19	53186993	53482294	8	0	chr19	53200739	53290611	LQ.DEL.lr.multi.chr19:53200739-53290611.3	0.886792	89872
chr19	53186993	53482294	8	0	chr19	53309432	53312880	LQ.DEL.lr.single.chr19:53309432-53312880.1	1.13333	3448
chr19	53186993	53482294	8	0	chr19	53320466	53391729	LQ.DEL.lr.multi.chr19:53320466-53391729.3	0.924528	71263
chr19	53186993	53482294	8	0	chr19	53422156	53424222	HQ.DEL.lr.multi.chr19:53422156-53424222.4	0	2066
chr19	53186993	53482294	8	0	chr19	53422195	53424214	HQ.DEL.sr.multi.chr19:53422195-53424214.5	0	2019
chr19	53186993	53482294	8	0	chr19	53428803	53433399	LQ.DEL.lr.single.chr19:53428803-53433399.1	0.960784	4596
chr3	5155234	5284396	8	0	chr3	5155234	5284396	LQ.DEL.sr.single.chr3:5155234-5284396.1	1.325	129162
chr3	5155234	5284396	8	0	chr3	5161278	5164429	LQ.DEL.lr.single.chr3:5161278-5164429.1	0.959184	3151
chr3	5155234	5284396	8	0	chr3	5171790	5177116	LQ.DEL.lr.single.chr3:5171790-5177116.1	1.125	5326
chr3	5155234	5284396	8	0	chr3	5188016	5191293	LQ.DEL.lr.single.chr3:5188016-5191293.1	1.05769	3277
chr3	5155234	5284396	8	0	chr3	5214813	5220105	LQ.DEL.lr.single.chr3:5214813-5220105.1	0.842105	5292
chr3	5155234	5284396	8	0	chr3	5241507	5245221	LQ.DEL.lr.single.chr3:5241507-5245221.1	0.946429	3714
chr3	5155234	5284396	8	0	chr3	5268438	5271577	LQ.DEL.lr.single.chr3:5268438-5271577.1	0.980769	3139
chr3	5155234	5284396	8	0	chr3	5275802	5276004	HQ.DEL.sr.multi.chr3:5275802-5276004.3	0	202
chr4	52661394	52680229	8	0	chr4	52661394	52663605	LQ.DEL.lr.single.chr4:52661394-52663605.1	1.05263	2211
chr4	52661394	52680229	8	0	chr4	52661502	52668301	HQ.DEL.sr.single.chr4:52661502-52668301.1	0.269231	6799
chr4	52661394	52680229	8	0	chr4	52661813	52665865	HQ.DEL.lr.single.chr4:52661813-52665865.1	0.473684	4052
chr4	52661394	52680229	8	0	chr4	52665970	52670392	LQ.DEL.lr.multi.chr4:52665970-52670392.2	1.17647	4422
chr4	52661394	52680229	8	0	chr4	52666022	52680229	HQ.DEL.lr.multi.chr4:52666022-52680229.7	0	14207
chr4	52661394	52680229	8	0	chr4	52670965	52673175	LQ.DEL.lr.single.chr4:52670965-52673175.1	1	2210
chr4	52661394	52680229	8	0	chr4	52676103	52677724	LQ.DEL.lr.multi.chr4:52676103-52677724.2	1.4	1621
chr4	52661394	52680229	8	0	chr4	52678752	52679261	LQ.DEL.lr.single.chr4:52678752-52679261.1	7	509
chr4	85979	367144	8	0.921569	chr4	104270	108657	LQ.DEL.lr.single.chr4:104270-108657.1	1	4387
chr4	85979	367144	8	0.921569	chr4	143194	147461	LQ.DEL.lr.single.chr4:143194-147461.1	1.04082	4267
chr4	85979	367144	8	0.921569	chr4	176277	177491	LQ.DEL.lr.single.chr4:176277-177491.1	1.07547	1214
chr4	85979	367144	8	0.921569	chr4	234851	236542	LQ.DEL.lr.single.chr4:234851-236542.1	0.941176	1691
chr4	85979	367144	8	0.921569	chr4	255226	257322	LQ.DEL.lr.single.chr4:255226-257322.1	0.921569	2096
chr4	85979	367144	8	0.921569	chr4	301254	307228	LQ.DEL.lr.single.chr4:301254-307228.1	1.04	5974
chr4	85979	367144	8	0.921569	chr4	337587	338129	LQ.DEL.array.single.chr4:337587-338129.1	1.12	542
chr4	85979	367144	8	0.921569	chr4	85979	367144	LQ.DEL.sr.multi.chr4:85979-367144.2	0.980769	281165
chr4	9157568	9365534	8	0	chr4	9157568	9214701	HQ.DEL.sr.multi.chr4:9157568-9214701.2	0	57133
chr4	9157568	9365534	8	0	chr4	9158119	9365534	HQ.DEL.lr.single.chr4:9158119-9365534.1	0	207415
chr4	9157568	9365534	8	0	chr4	9216070	9220818	HQ.DEL.sr.single.chr4:9216070-9220818.1	0	4748
chr4	9157568	9365534	8	0	chr4	9228802	9229301	HQ.DEL.sr.single.chr4:9228802-9229301.1	0	499
chr4	9157568	9365534	8	0	chr4	9245131	9249882	HQ.DEL.sr.single.chr4:9245131-9249882.1	0	4751
chr4	9157568	9365534	8	0	chr4	9268903	9273644	HQ.DEL.sr.single.chr4:9268903-9273644.1	0	4741
chr4	9157568	9365534	8	0	chr4	9326440	9331187	HQ.DEL.sr.single.chr4:9326440-9331187.1	0	4747
chr4	9157568	9365534	8	0	chr4	9345202	9345701	HQ.DEL.sr.single.chr4:9345202-9345701.1	0	499
chr5	21389008	21525751	8	0	chr5	21389008	21477620	LQ.DEL.lr.single.chr5:21389008-21477620.1	0.942308	88612
chr5	21389008	21525751	8	0	chr5	21421712	21439982	LQ.DEL.array.single.chr5:21421712-21439982.1	1.02	18270
chr5	21389008	21525751	8	0	chr5	21445958	21525751	LQ.DEL.array.multi.chr5:21445958-21525751.3	0.702703	79793
chr5	21389008	21525751	8	0	chr5	21450111	21452499	HQ.DEL.lr.multi.chr5:21450111-21452499.4	0	2388
chr5	21389008	21525751	8	0	chr5	21450170	21452463	HQ.DEL.sr.multi.chr5:21450170-21452463.4	0	2293
chr5	21389008	21525751	8	0	chr5	21450792	21452439	HQ.DEL.array.single.chr5:21450792-21452439.1	0	1647
chr5	21389008	21525751	8	0	chr5	21487913	21489072	LQ.DEL.lr.single.chr5:21487913-21489072.1	0.858333	1159
chr5	21389008	21525751	8	0	chr5	21489107	21489745	LQ.DEL.lr.single.chr5:21489107-21489745.1	1.17822	638
chr5	68864234	69719901	8	0	chr5	68864234	69719901	HQ.DEL.sr.single.chr5:68864234-69719901.1	0	855667
chr5	68864234	69719901	8	0	chr5	69195610	69196426	HQ.DEL.lr.single.chr5:69195610-69196426.1	0	816
chr5	68864234	69719901	8	0	chr5	69411011	69446118	HQ.DEL.lr.single.chr5:69411011-69446118.1	0	35107
chr5	68864234	69719901	8	0	chr5	69469538	69473530	HQ.DEL.lr.single.chr5:69469538-69473530.1	0	3992
chr5	68864234	69719901	8	0	chr5	69589217	69593425	HQ.DEL.lr.single.chr5:69589217-69593425.1	0	4208
chr5	68864234	69719901	8	0	chr5	69607006	69612672	HQ.DEL.lr.single.chr5:69607006-69612672.1	0	5666
chr5	68864234	69719901	8	0	chr5	69617058	69618847	HQ.DEL.lr.single.chr5:69617058-69618847.1	0	1789
chr5	68864234	69719901	8	0	chr5	69619437	69620031	LQ.DEL.lr.single.chr5:69619437-69620031.1	3.25	594
chr7	143884839	144050492	8	0	chr7	143884839	143993052	LQ.DEL.lr.multi.chr7:143884839-143993052.3	0.85	108213
chr7	143884839	144050492	8	0	chr7	143898586	143898923	LQ.DEL.sr.single.chr7:143898586-143898923.1	1.6	337
chr7	143884839	144050492	8	0	chr7	143908647	143910388	HQ.DEL.lr.multi.chr7:143908647-143910388.2	0.2	1741
chr7	143884839	144050492	8	0	chr7	143908656	143910396	HQ.DEL.sr.single.chr7:143908656-143910396.1	0.2	1740
chr7	143884839	144050492	8	0	chr7	143942873	143945145	HQ.DEL.lr.single.chr7:143942873-143945145.1	0	2272
chr7	143884839	144050492	8	0	chr7	143951871	144050492	HQ.DEL.lr.multi.chr7:143951871-144050492.3	0.0294118	98621
chr7	143884839	144050492	8	0	chr7	144012202	144012901	HQ.DEL.sr.single.chr7:144012202-144012901.1	0	699
chr7	143884839	144050492	8	0	chr7	144034781	144036522	HQ.DEL.sr.multi.chr7:144034781-144036522.2	0.0294118	1741
chr8	26796316	26919222	8	0.529412	chr8	26796316	26919222	LQ.DEL.sr.single.chr8:26796316-26919222.1	1.17778	122906
chr8	26796316	26919222	8	0.529412	chr8	26832852	26833662	LQ.DEL.lr.single.chr8:26832852-26833662.1	0.981481	810
chr8	26796316	26919222	8	0.529412	chr8	26833751	26834269	LQ.DEL.lr.single.chr8:26833751-26834269.1	0.943396	518
chr8	26796316	26919222	8	0.529412	chr8	26834306	26836539	LQ.DEL.lr.single.chr8:26834306-26836539.1	1.01852	2233
chr8	26796316	26919222	8	0.529412	chr8	26879395	26880953	HQ.DEL.sr.multi.chr8:26879395-26880953.5	0.529412	1558
chr8	26796316	26919222	8	0.529412	chr8	26879408	26880954	HQ.DEL.lr.multi.chr8:26879408-26880954.4	0.529412	1546
chr8	26796316	26919222	8	0.529412	chr8	26879523	26886810	LQ.DEL.array.single.chr8:26879523-26886810.1	0.979592	7287
chr8	26796316	26919222	8	0.529412	chr8	26905453	26907833	LQ.DEL.lr.single.chr8:26905453-26907833.1	1.06122	2380
chr1	165942315	166214505	7	0.403846	chr1	165942315	166214505	LQ.DEL.sr.single.chr1:165942315-166214505.1	1.03636	272190
chr1	165942315	166214505	7	0.403846	chr1	165959588	165961841	LQ.DEL.lr.single.chr1:165959588-165961841.1	1.03846	2253
chr1	165942315	166214505	7	0.403846	chr1	166006268	166006874	LQ.DEL.lr.single.chr1:166006268-166006874.1	0.903846	606
chr1	165942315	166214505	7	0.403846	chr1	166076255	166078585	LQ.DEL.lr.single.chr1:166076255-166078585.1	1.03774	2330
chr1	165942315	166214505	7	0.403846	chr1	166078902	166079301	HQ.DEL.sr.single.chr1:166078902-166079301.1	0.403846	399
chr1	165942315	166214505	7	0.403846	chr1	166131213	166136224	LQ.DEL.lr.single.chr1:166131213-166136224.1	0.979167	5011
chr1	165942315	166214505	7	0.403846	chr1	166171793	166176031	LQ.DEL.lr.single.chr1:166171793-166176031.1	1	4238
chr1	16992172	17196980	7	0.220779	chr1	16992172	17068176	LQ.DEL.lr.multi.chr1:16992172-17068176.6	0.931035	76004
chr1	16992172	17196980	7	0.220779	chr1	17009520	17012750	HQ.DEL.lr.multi.chr1:17009520-17012750.4	0.486842	3230
chr1	16992172	17196980	7	0.220779	chr1	17009526	17012767	HQ.DEL.sr.multi.chr1:17009526-17012767.3	0.480519	3241
chr1	16992172	17196980	7	0.220779	chr1	17024203	17024689	LQ.DEL.sr.single.chr1:17024203-17024689.1	1.11236	486
chr1	16992172	17196980	7	0.220779	chr1	17062574	17196980	HQ.DEL.lr.single.chr1:17062574-17196980.1	0.220779	134406
chr1	16992172	17196980	7	0.220779	chr1	17071424	17073188	LQ.DEL.sr.single.chr1:17071424-17073188.1	1.45455	1764
chr1	16992172	17196980	7	0.220779	chr1	17071432	17073208	LQ.DEL.lr.multi.chr1:17071432-17073208.3	1.33333	1776
chr10	135242626	135387384	7	0	chr10	135242626	135387384	LQ.DEL.sr.single.chr10:135242626-135387384.1	1.44118	144758
chr10	135242626	135387384	7	0	chr10	135244688	135245426	HQ.DEL.lr.multi.chr10:135244688-135245426.4	0	738
chr10	135242626	135387384	7	0	chr10	135281432	135285325	LQ.DEL.lr.single.chr10:135281432-135285325.1	1.17021	3893
chr10	135242626	135387384	7	0	chr10	135290430	135294601	HQ.DEL.lr.multi.chr10:135290430-135294601.5	0.0833333	4171
chr10	135242626	135387384	7	0	chr10	135291292	135293347	LQ.DEL.lr.multi.chr10:135291292-135293347.2	0.714286	2055
chr10	135242626	135387384	7	0	chr10	135293502	135294701	HQ.DEL.sr.single.chr10:135293502-135294701.1	0.102564	1199
chr10	135242626	135387384	7	0	chr10	135316941	135320839	HQ.DEL.lr.single.chr10:135316941-135320839.1	0.541667	3898
chr10	46973523	47149411	7	0	chr10	46973523	47149411	LQ.DEL.array.multi.chr10:46973523-47149411.3	0.986667	175888
chr10	46973523	47149411	7	0	chr10	47023035	47027099	LQ.DEL.lr.single.chr10:47023035-47027099.1	1.0411	4064
chr10	46973523	47149411	7	0	chr10	47028028	47031647	LQ.DEL.lr.single.chr10:47028028-47031647.1	0.974026	3619
chr10	46973523	47149411	7	0	chr10	47088376	47088707	HQ.DEL.sr.multi.chr10:47088376-47088707.4	0	331
chr10	46973523	47149411	7	0	chr10	47094679	47095529	LQ.DEL.lr.single.chr10:47094679-47095529.1	0.794521	850
chr10	46973523	47149411	7	0	chr10	47104246	47108188	LQ.DEL.lr.single.chr10:47104246-47108188.1	0.986301	3942
chr10	46973523	47149411	7	0	chr10	47138347	47142375	LQ.DEL.lr.single.chr10:47138347-47142375.1	1.01316	4028
chr11	134592688	134614814	7	0.488889	chr11	134592688	134597676	LQ.DEL.lr.single.chr11:134592688-134597676.1	1	4988
chr11	134592688	134614814	7	0.488889	chr11	134596578	134614814	LQ.DEL.sr.single.chr11:134596578-134614814.1	0.934783	18236
chr11	134592688	134614814	7	0.488889	chr11	134601923	134611255	HQ.DEL.array.multi.chr11:134601923-134611255.3	0.488889	9332
chr11	134592688	134614814	7	0.488889	chr11	134601964	134607669	HQ.DEL.lr.multi.chr11:134601964-134607669.4	0.488889	5705
chr11	134592688	134614814	7	0.488889	chr11	134601979	134607664	HQ.DEL.sr.multi.chr11:134601979-134607664.5	0.488889	5685
chr11	134592688	134614814	7	0.488889	chr11	134602658	134606676	LQ.DEL.array.single.chr11:134602658-134606676.1	0.956522	4018
chr11	134592688	134614814	7	0.488889	chr11	134605039	134610647	LQ.DEL.lr.single.chr11:134605039-134610647.1	0.810811	5608
chr17	18337627	18474646	7	0.2	chr17	18337627	18467209	HQ.DEL.array.single.chr17:18337627-18467209.1	0.4	129582
chr17	18337627	18474646	7	0.2	chr17	18342102	18344301	HQ.DEL.sr.single.chr17:18342102-18344301.1	0.2	2199
chr17	18337627	18474646	7	0.2	chr17	18344502	18345501	LQ.DEL.sr.single.chr17:18344502-18345501.1	2.5	999
chr17	18337627	18474646	7	0.2	chr17	18355392	18474646	LQ.DEL.array.single.chr17:18355392-18474646.1	0.956522	119254
chr17	18337627	18474646	7	0.2	chr17	18398102	18464801	HQ.DEL.sr.single.chr17:18398102-18464801.1	0.583333	66699
chr17	18337627	18474646	7	0.2	chr17	18418796	18465083	LQ.DEL.sr.single.chr17:18418796-18465083.1	0.84	46287
chr17	18337627	18474646	7	0.2	chr17	18450416	18453860	LQ.DEL.lr.single.chr17:18450416-18453860.1	0.92	3444
chr18	55299831	55381574	7	0.211538	chr18	55299831	55381574	LQ.DEL.sr.single.chr18:55299831-55381574.1	1.04167	81743
chr18	55299831	55381574	7	0.211538	chr18	55305792	55309613	LQ.DEL.lr.single.chr18:55305792-55309613.1	0.980769	3821
chr18	55299831	55381574	7	0.211538	chr18	55339902	55340401	HQ.DEL.sr.single.chr18:55339902-55340401.1	0.530612	499
chr18	55299831	55381574	7	0.211538	chr18	55341663	55342431	LQ.DEL.lr.single.chr18:55341663-55342431.1	0.981481	768
chr18	55299831	55381574	7	0.211538	chr18	55342441	55345201	LQ.DEL.lr.single.chr18:55342441-55345201.1	1.15556	2760
[truncated: 89,293 more rows]

## Sheet: merged.all.DUP
Chr CNV locus	Start CNV locus	End CNV locus	Count CNVR	Median DFC	Chr CNVR	Start CNVR	End CNVR	Id CNVR	DFC	Overlap bp
chr1	91561249	93514419	18	1.12963	chr1	91561249	93514419	LQ.DUP.sr.multi.chr1:91561249-93514419.2	1.01923	1953170
chr1	91561249	93514419	18	1.12963	chr1	91606616	91607733	LQ.DUP.lr.single.chr1:91606616-91607733.1	1.04	1117
chr1	91561249	93514419	18	1.12963	chr1	91768584	91769366	LQ.DUP.lr.single.chr1:91768584-91769366.1	1	782
chr1	91561249	93514419	18	1.12963	chr1	91801469	91806351	LQ.DUP.lr.single.chr1:91801469-91806351.1	0.94	4882
chr1	91561249	93514419	18	1.12963	chr1	91914725	91916180	LQ.DUP.lr.single.chr1:91914725-91916180.1	1.01923	1455
chr1	91561249	93514419	18	1.12963	chr1	91969833	91971722	LQ.DUP.lr.single.chr1:91969833-91971722.1	1.03846	1889
chr1	91561249	93514419	18	1.12963	chr1	92013603	92016547	LQ.DUP.lr.single.chr1:92013603-92016547.1	1.02	2944
chr1	91561249	93514419	18	1.12963	chr1	92074190	92077016	LQ.DUP.lr.single.chr1:92074190-92077016.1	1.06	2826
chr1	91561249	93514419	18	1.12963	chr1	92111163	92117499	LQ.DUP.lr.single.chr1:92111163-92117499.1	0.98	6336
chr1	91561249	93514419	18	1.12963	chr1	92161899	92162742	LQ.DUP.lr.single.chr1:92161899-92162742.1	1.09615	843
chr1	91561249	93514419	18	1.12963	chr1	92267533	92352239	LQ.DUP.lr.multi.chr1:92267533-92352239.2	1.04	84706
chr1	91561249	93514419	18	1.12963	chr1	92648998	92651726	LQ.DUP.lr.single.chr1:92648998-92651726.1	1.03704	2728
chr1	91561249	93514419	18	1.12963	chr1	92767808	92768517	LQ.DUP.lr.single.chr1:92767808-92768517.1	0.884615	709
chr1	91561249	93514419	18	1.12963	chr1	92956682	92966164	LQ.DUP.lr.single.chr1:92956682-92966164.1	1.09615	9482
chr1	91561249	93514419	18	1.12963	chr1	93133910	93139240	LQ.DUP.lr.single.chr1:93133910-93139240.1	1	5330
chr1	91561249	93514419	18	1.12963	chr1	93292064	93295269	LQ.DUP.lr.single.chr1:93292064-93295269.1	0.94	3205
chr1	91561249	93514419	18	1.12963	chr1	93371249	93373217	LQ.DUP.lr.single.chr1:93371249-93373217.1	1.07407	1968
chr1	91561249	93514419	18	1.12963	chr1	93486801	93487627	LQ.DUP.lr.single.chr1:93486801-93487627.1	1.12963	826
chr15	95845168	96978772	15	1.06	chr15	95845168	96978772	LQ.DUP.sr.multi.chr15:95845168-96978772.2	0.980769	1133604
chr15	95845168	96978772	15	1.06	chr15	95897852	95900626	LQ.DUP.lr.single.chr15:95897852-95900626.1	1.01923	2774
chr15	95845168	96978772	15	1.06	chr15	95964033	95968526	LQ.DUP.lr.single.chr15:95964033-95968526.1	0.923077	4493
chr15	95845168	96978772	15	1.06	chr15	96152646	96155105	LQ.DUP.lr.single.chr15:96152646-96155105.1	0.907407	2459
chr15	95845168	96978772	15	1.06	chr15	96241857	96244178	LQ.DUP.lr.single.chr15:96241857-96244178.1	0.942308	2321
chr15	95845168	96978772	15	1.06	chr15	96280437	96282327	LQ.DUP.lr.single.chr15:96280437-96282327.1	0.980769	1890
chr15	95845168	96978772	15	1.06	chr15	96299112	96300263	LQ.DUP.lr.single.chr15:96299112-96300263.1	0.910714	1151
chr15	95845168	96978772	15	1.06	chr15	96389277	96400904	LQ.DUP.lr.single.chr15:96389277-96400904.1	0.962963	11627
chr15	95845168	96978772	15	1.06	chr15	96422997	96425357	LQ.DUP.lr.single.chr15:96422997-96425357.1	0.903846	2360
chr15	95845168	96978772	15	1.06	chr15	96550365	96561119	LQ.DUP.lr.single.chr15:96550365-96561119.1	0.961538	10754
chr15	95845168	96978772	15	1.06	chr15	96579446	96581514	LQ.DUP.lr.single.chr15:96579446-96581514.1	0.903846	2068
chr15	95845168	96978772	15	1.06	chr15	96608825	96619156	LQ.DUP.lr.single.chr15:96608825-96619156.1	0.923077	10331
chr15	95845168	96978772	15	1.06	chr15	96724893	96727975	LQ.DUP.lr.single.chr15:96724893-96727975.1	1.06	3082
chr15	95845168	96978772	15	1.06	chr15	96754970	96755686	LQ.DUP.lr.single.chr15:96754970-96755686.1	1	716
chr15	95845168	96978772	15	1.06	chr15	96779160	96779880	LQ.DUP.lr.single.chr15:96779160-96779880.1	0.98	720
chr16	32454285	32662033	11	3.15385	chr16	32454285	32457977	HQ.DUP.lr.multi.chr16:32454285-32457977.3	2.80769	3692
chr16	32454285	32662033	11	3.15385	chr16	32454331	32457925	HQ.DUP.sr.single.chr16:32454331-32457925.1	2.48077	3594
chr16	32454285	32662033	11	3.15385	chr16	32456946	32662033	HQ.DUP.array.multi.chr16:32456946-32662033.3	2.22222	205087
chr16	32454285	32662033	11	3.15385	chr16	32515676	32520514	HQ.DUP.lr.multi.chr16:32515676-32520514.2	2.88462	4838
chr16	32454285	32662033	11	3.15385	chr16	32521990	32522668	HQ.DUP.lr.single.chr16:32521990-32522668.1	2.72222	678
chr16	32454285	32662033	11	3.15385	chr16	32530093	32538124	HQ.DUP.lr.single.chr16:32530093-32538124.1	3.14815	8031
chr16	32454285	32662033	11	3.15385	chr16	32541850	32542362	HQ.DUP.lr.single.chr16:32541850-32542362.1	3.03704	512
chr16	32454285	32662033	11	3.15385	chr16	32542715	32543224	HQ.DUP.lr.single.chr16:32542715-32543224.1	3	509
chr16	32454285	32662033	11	3.15385	chr16	32543274	32543781	HQ.DUP.lr.single.chr16:32543274-32543781.1	3.13462	507
chr16	32454285	32662033	11	3.15385	chr16	32557055	32560628	HQ.DUP.lr.multi.chr16:32557055-32560628.2	3.15385	3573
chr16	32454285	32662033	11	3.15385	chr16	32564699	32567231	HQ.DUP.lr.single.chr16:32564699-32567231.1	1.94444	2532
chr7	61967309	62633019	10	315.058	chr7	61967309	61975301	HQ.DUP.lr.multi.chr7:61967309-61975301.2	315.058	7992
chr7	61967309	62633019	10	315.058	chr7	61970427	61986925	LQ.DUP.lr.multi.chr7:61970427-61986925.2	1.03846	16498
chr7	61967309	62633019	10	315.058	chr7	61971046	62633019	LQ.DUP.array.multi.chr7:61971046-62633019.3	1	661973
chr7	61967309	62633019	10	315.058	chr7	61989152	61989660	LQ.DUP.lr.single.chr7:61989152-61989660.1	1.05769	508
chr7	61967309	62633019	10	315.058	chr7	61990587	61992525	LQ.DUP.lr.single.chr7:61990587-61992525.1	0.981481	1938
chr7	61967309	62633019	10	315.058	chr7	61998846	61999529	LQ.DUP.lr.single.chr7:61998846-61999529.1	0.944444	683
chr7	61967309	62633019	10	315.058	chr7	62027675	62029036	HQ.DUP.lr.multi.chr7:62027675-62029036.2	1.63462	1361
chr7	61967309	62633019	10	315.058	chr7	62084359	62089590	LQ.DUP.lr.single.chr7:62084359-62089590.1	0.925926	5231
chr7	61967309	62633019	10	315.058	chr7	62203650	62204558	LQ.DUP.lr.single.chr7:62203650-62204558.1	1.05769	908
chr7	61967309	62633019	10	315.058	chr7	62401678	62403758	LQ.DUP.lr.single.chr7:62401678-62403758.1	0.923077	2080
chr6	62178590	62919415	9	1.0625	chr6	62178590	62225315	LQ.DUP.lr.multi.chr6:62178590-62225315.2	0.980769	46725
chr6	62178590	62919415	9	1.0625	chr6	62178788	62919415	LQ.DUP.array.multi.chr6:62178788-62919415.3	1.0625	740627
chr6	62178590	62919415	9	1.0625	chr6	62305944	62307145	LQ.DUP.lr.single.chr6:62305944-62307145.1	0.980769	1201
chr6	62178590	62919415	9	1.0625	chr6	62398991	62403962	LQ.DUP.lr.single.chr6:62398991-62403962.1	0.962963	4971
chr6	62178590	62919415	9	1.0625	chr6	62643457	62644920	LQ.DUP.lr.single.chr6:62643457-62644920.1	1.05556	1463
chr6	62178590	62919415	9	1.0625	chr6	62722366	62723454	LQ.DUP.lr.single.chr6:62722366-62723454.1	0.962963	1088
chr6	62178590	62919415	9	1.0625	chr6	62736247	62742880	LQ.DUP.lr.single.chr6:62736247-62742880.1	0.962963	6633
chr6	62178590	62919415	9	1.0625	chr6	62826465	62827980	LQ.DUP.lr.single.chr6:62826465-62827980.1	0.87037	1515
chr6	62178590	62919415	9	1.0625	chr6	62910399	62911081	LQ.DUP.lr.single.chr6:62910399-62911081.1	1.06	682
chr19	53186784	53482020	8	1	chr19	53186784	53482020	LQ.DUP.sr.multi.chr19:53186784-53482020.2	0.96	295236
chr19	53186784	53482020	8	1	chr19	53227205	53238460	LQ.DUP.lr.single.chr19:53227205-53238460.1	0.9375	11255
chr19	53186784	53482020	8	1	chr19	53247266	53295917	LQ.DUP.lr.single.chr19:53247266-53295917.1	0.98	48651
chr19	53186784	53482020	8	1	chr19	53309182	53312621	LQ.DUP.lr.single.chr19:53309182-53312621.1	0.980769	3439
chr19	53186784	53482020	8	1	chr19	53318295	53374407	LQ.DUP.lr.single.chr19:53318295-53374407.1	0.96	56112
chr19	53186784	53482020	8	1	chr19	53322989	53361358	LQ.DUP.array.single.chr19:53322989-53361358.1	0.96	38369
chr19	53186784	53482020	8	1	chr19	53391723	53419399	LQ.DUP.lr.multi.chr19:53391723-53419399.2	1	27676
chr19	53186784	53482020	8	1	chr19	53474057	53479419	LQ.DUP.lr.single.chr19:53474057-53479419.1	0.98	5362
chr3	10030498	11911937	8	1.13462	chr3	10030498	10089899	LQ.DUP.lr.multi.chr3:10030498-10089899.2	1.13462	59401
chr3	10030498	11911937	8	1.13462	chr3	10088267	11911937	LQ.DUP.sr.multi.chr3:10088267-11911937.2	1	1823670
chr3	10030498	11911937	8	1.13462	chr3	10173248	10174341	LQ.DUP.lr.single.chr3:10173248-10174341.1	1.08	1093
chr3	10030498	11911937	8	1.13462	chr3	10220192	10223895	LQ.DUP.lr.single.chr3:10220192-10223895.1	1	3703
chr3	10030498	11911937	8	1.13462	chr3	10483772	10488450	LQ.DUP.lr.single.chr3:10483772-10488450.1	1.04082	4678
chr3	10030498	11911937	8	1.13462	chr3	10986033	10987928	LQ.DUP.lr.single.chr3:10986033-10987928.1	0.93617	1895
chr3	10030498	11911937	8	1.13462	chr3	11348863	11354403	LQ.DUP.lr.single.chr3:11348863-11354403.1	0.96	5540
chr3	10030498	11911937	8	1.13462	chr3	11417646	11423161	LQ.DUP.lr.single.chr3:11417646-11423161.1	0.961538	5515
chr17	44161867	45175822	7	2.01961	chr17	44161867	44474174	HQ.DUP.array.multi.chr17:44161867-44474174.5	2.01961	312307
chr17	44161867	45175822	7	2.01961	chr17	44163925	44784639	LQ.DUP.array.multi.chr17:44163925-44784639.2	0.947368	620714
chr17	44161867	45175822	7	2.01961	chr17	44182676	44192399	HQ.DUP.lr.single.chr17:44182676-44192399.1	2	9723
chr17	44161867	45175822	7	2.01961	chr17	44287866	45175822	LQ.DUP.sr.single.chr17:44287866-45175822.1	0.784314	887956
chr17	44161867	45175822	7	2.01961	chr17	44974478	44977245	LQ.DUP.lr.single.chr17:44974478-44977245.1	1.05882	2767
chr17	44161867	45175822	7	2.01961	chr17	45087692	45089376	LQ.DUP.lr.single.chr17:45087692-45089376.1	0.979592	1684
chr17	44161867	45175822	7	2.01961	chr17	45158849	45161816	LQ.DUP.lr.single.chr17:45158849-45161816.1	1	2967
chr2	96647095	98196163	7	2.13462	chr2	96647095	98196163	LQ.DUP.sr.single.chr2:96647095-98196163.1	0.96	1549068
chr2	96647095	98196163	7	2.13462	chr2	96671575	96673607	LQ.DUP.lr.single.chr2:96671575-96673607.1	1.08	2032
chr2	96647095	98196163	7	2.13462	chr2	96929601	96930982	LQ.DUP.lr.single.chr2:96929601-96930982.1	1.10417	1381
chr2	96647095	98196163	7	2.13462	chr2	97251390	97252176	LQ.DUP.lr.single.chr2:97251390-97252176.1	1	786
chr2	96647095	98196163	7	2.13462	chr2	97695753	97698175	LQ.DUP.lr.single.chr2:97695753-97698175.1	1.07692	2422
chr2	96647095	98196163	7	2.13462	chr2	97858818	97873772	HQ.DUP.lr.single.chr2:97858818-97873772.1	2.13462	14954
chr2	96647095	98196163	7	2.13462	chr2	97972649	98066187	LQ.DUP.lr.single.chr2:97972649-98066187.1	0	93538
chr1	83598248	83955219	6	1	chr1	83598248	83955219	LQ.DUP.array.single.chr1:83598248-83955219.1	0.888889	356971
chr1	83598248	83955219	6	1	chr1	83621729	83622542	LQ.DUP.lr.single.chr1:83621729-83622542.1	0.907407	813
chr1	83598248	83955219	6	1	chr1	83670794	83674118	LQ.DUP.lr.single.chr1:83670794-83674118.1	0.826923	3324
chr1	83598248	83955219	6	1	chr1	83793937	83795189	LQ.DUP.lr.single.chr1:83793937-83795189.1	0.692308	1252
chr1	83598248	83955219	6	1	chr1	83852416	83853279	LQ.DUP.lr.single.chr1:83852416-83853279.1	1	863
chr1	83598248	83955219	6	1	chr1	83883243	83889753	LQ.DUP.lr.single.chr1:83883243-83889753.1	0.942308	6510
chr10	98163180	99459729	6	1.125	chr10	98163180	99459729	LQ.DUP.sr.single.chr10:98163180-99459729.1	1.04	1296549
chr10	98163180	99459729	6	1.125	chr10	98186379	98187971	LQ.DUP.lr.single.chr10:98186379-98187971.1	1.01852	1592
chr10	98163180	99459729	6	1.125	chr10	98771928	98775161	LQ.DUP.lr.single.chr10:98771928-98775161.1	1.0625	3233
chr10	98163180	99459729	6	1.125	chr10	98785228	98789806	LQ.DUP.lr.single.chr10:98785228-98789806.1	1.12	4578
chr10	98163180	99459729	6	1.125	chr10	98881700	98883014	LQ.DUP.lr.single.chr10:98881700-98883014.1	1.125	1314
chr10	98163180	99459729	6	1.125	chr10	99010865	99011535	LQ.DUP.lr.single.chr10:99010865-99011535.1	0.355556	670
chr18	65038109	65598631	6	1.14545	chr18	65038109	65598631	LQ.DUP.sr.single.chr18:65038109-65598631.1	0.962264	560522
chr18	65038109	65598631	6	1.14545	chr18	65135143	65137545	LQ.DUP.lr.single.chr18:65135143-65137545.1	1	2402
chr18	65038109	65598631	6	1.14545	chr18	65341632	65344170	LQ.DUP.lr.single.chr18:65341632-65344170.1	1.05769	2538
chr18	65038109	65598631	6	1.14545	chr18	65452520	65453146	LQ.DUP.lr.single.chr18:65452520-65453146.1	1.14545	626
chr18	65038109	65598631	6	1.14545	chr18	65541235	65541800	LQ.DUP.lr.single.chr18:65541235-65541800.1	0.961538	565
chr18	65038109	65598631	6	1.14545	chr18	65576176	65589287	LQ.DUP.lr.single.chr18:65576176-65589287.1	0.962264	13111
chr15	100983928	101616177	5	1.08511	chr15	100983928	101616177	LQ.DUP.sr.single.chr15:100983928-101616177.1	1.04	632249
chr15	100983928	101616177	5	1.08511	chr15	101083796	101086082	LQ.DUP.lr.single.chr15:101083796-101086082.1	0.978723	2286
chr15	100983928	101616177	5	1.08511	chr15	101095850	101096668	LQ.DUP.lr.single.chr15:101095850-101096668.1	0.555556	818
chr15	100983928	101616177	5	1.08511	chr15	101144229	101145301	LQ.DUP.lr.single.chr15:101144229-101145301.1	1.03704	1072
chr15	100983928	101616177	5	1.08511	chr15	101250209	101250840	LQ.DUP.lr.single.chr15:101250209-101250840.1	1.08511	631
chr17	41379425	41466793	5	29.9574	chr17	41379425	41466793	LQ.DUP.lr.multi.chr17:41379425-41466793.3	1.28571	87368
chr17	41379425	41466793	5	29.9574	chr17	41381590	41382378	HQ.DUP.lr.single.chr17:41381590-41382378.1	25.1489	788
chr17	41379425	41466793	5	29.9574	chr17	41399751	41401180	HQ.DUP.lr.single.chr17:41399751-41401180.1	29.9574	1429
chr17	41379425	41466793	5	29.9574	chr17	41436524	41442564	LQ.DUP.sr.single.chr17:41436524-41442564.1	1.28571	6040
chr17	41379425	41466793	5	29.9574	chr17	41436526	41438135	HQ.DUP.lr.single.chr17:41436526-41438135.1	1.39216	1609
chr5	141011716	141579437	5	1.0625	chr5	141011716	141579437	LQ.DUP.sr.single.chr5:141011716-141579437.1	0.98	567721
chr5	141011716	141579437	5	1.0625	chr5	141091127	141099862	LQ.DUP.lr.single.chr5:141091127-141099862.1	1.0625	8735
chr5	141011716	141579437	5	1.0625	chr5	141279181	141285510	LQ.DUP.lr.single.chr5:141279181-141285510.1	1.02	6329
chr5	141011716	141579437	5	1.0625	chr5	141454228	141456961	LQ.DUP.lr.single.chr5:141454228-141456961.1	0.536585	2733
chr5	141011716	141579437	5	1.0625	chr5	141549734	141552224	LQ.DUP.lr.single.chr5:141549734-141552224.1	1	2490
chr7	56557370	57477887	5	1.1	chr7	56557370	57477887	LQ.DUP.sr.multi.chr7:56557370-57477887.3	0.88	920517
chr7	56557370	57477887	5	1.1	chr7	56594146	56594819	LQ.DUP.lr.single.chr7:56594146-56594819.1	0.961538	673
chr7	56557370	57477887	5	1.1	chr7	56658370	56662977	LQ.DUP.lr.single.chr7:56658370-56662977.1	0.865385	4607
chr7	56557370	57477887	5	1.1	chr7	56879596	56895647	LQ.DUP.lr.single.chr7:56879596-56895647.1	0.44186	16051
chr7	56557370	57477887	5	1.1	chr7	57252749	57253931	LQ.DUP.lr.single.chr7:57252749-57253931.1	1.1	1182
chr9	69836485	69992206	5	2.30769	chr9	69836485	69992206	LQ.DUP.array.single.chr9:69836485-69992206.1	0.884615	155721
chr9	69836485	69992206	5	2.30769	chr9	69954956	69955604	HQ.DUP.lr.single.chr9:69954956-69955604.1	1.88462	648
chr9	69836485	69992206	5	2.30769	chr9	69957149	69957737	HQ.DUP.lr.single.chr9:69957149-69957737.1	2.30769	588
chr9	69836485	69992206	5	2.30769	chr9	69959531	69960031	HQ.DUP.lr.single.chr9:69959531-69960031.1	1.98113	500
chr9	69836485	69992206	5	2.30769	chr9	69987537	69988392	LQ.DUP.lr.single.chr9:69987537-69988392.1	0.0384615	855
chr9	91963403	92343382	5	1.14	chr9	91963403	92343382	LQ.DUP.array.single.chr9:91963403-92343382.1	1.0625	379979
chr9	91963403	92343382	5	1.14	chr9	91964791	91968529	LQ.DUP.lr.single.chr9:91964791-91968529.1	1.08333	3738
chr9	91963403	92343382	5	1.14	chr9	91980703	91984262	LQ.DUP.lr.single.chr9:91980703-91984262.1	1.02083	3559
chr9	91963403	92343382	5	1.14	chr9	92210536	92217044	LQ.DUP.lr.single.chr9:92210536-92217044.1	1.14	6508
chr9	91963403	92343382	5	1.14	chr9	92312957	92317866	LQ.DUP.lr.single.chr9:92312957-92317866.1	1.02083	4909
chr1	12891002	13219928	4	1.24	chr1	12891002	12947458	LQ.DUP.lr.multi.chr1:12891002-12947458.2	1.1	56456
chr1	12891002	13219928	4	1.24	chr1	12942534	13219928	LQ.DUP.sr.multi.chr1:12942534-13219928.2	0.0576923	277394
chr1	12891002	13219928	4	1.24	chr1	13159180	13161664	LQ.DUP.array.single.chr1:13159180-13161664.1	0	2484
chr1	12891002	13219928	4	1.24	chr1	13177841	13219913	LQ.DUP.lr.multi.chr1:13177841-13219913.2	1.24	42072
chr1	149033410	149459615	4	4.75926	chr1	149033410	149459615	LQ.DUP.array.single.chr1:149033410-149459615.1	0.96	426205
chr1	149033410	149459615	4	4.75926	chr1	149033552	149035829	HQ.DUP.lr.multi.chr1:149033552-149035829.2	4.75926	2277
chr1	149033410	149459615	4	4.75926	chr1	149148903	149153920	LQ.DUP.lr.single.chr1:149148903-149153920.1	0.96	5017
chr1	149033410	149459615	4	4.75926	chr1	149284067	149284569	HQ.DUP.lr.single.chr1:149284067-149284569.1	2.04082	502
chr1	248594461	248727400	4	2.09259	chr1	248594461	248641192	HQ.DUP.array.multi.chr1:248594461-248641192.3	2.09259	46731
chr1	248594461	248727400	4	2.09259	chr1	248600962	248670324	LQ.DUP.array.single.chr1:248600962-248670324.1	1.04348	69362
chr1	248594461	248727400	4	2.09259	chr1	248647524	248727400	LQ.DUP.lr.single.chr1:248647524-248727400.1	0.0961538	79876
chr1	248594461	248727400	4	2.09259	chr1	248663395	248664774	HQ.DUP.lr.single.chr1:248663395-248664774.1	1.32692	1379
chr1	2582567	2693984	4	9.32609	chr1	2582567	2590183	HQ.DUP.lr.multi.chr1:2582567-2590183.2	9.32609	7616
chr1	2582567	2693984	4	9.32609	chr1	2583365	2693984	LQ.DUP.lr.multi.chr1:2583365-2693984.3	1.19565	110619
chr1	2582567	2693984	4	9.32609	chr1	2613890	2631468	HQ.DUP.lr.multi.chr1:2613890-2631468.2	4.73913	17578
chr1	2582567	2693984	4	9.32609	chr1	2687939	2691664	HQ.DUP.lr.single.chr1:2687939-2691664.1	1.56522	3725
chr19	41337301	41534603	4	1.04	chr19	41337301	41393256	LQ.DUP.array.single.chr19:41337301-41393256.1	0.96	55955
chr19	41337301	41534603	4	1.04	chr19	41347656	41392346	LQ.DUP.lr.single.chr19:41347656-41392346.1	1	44690
chr19	41337301	41534603	4	1.04	chr19	41389077	41534603	LQ.DUP.sr.single.chr19:41389077-41534603.1	1.02	145526
chr19	41337301	41534603	4	1.04	chr19	41440009	41519722	LQ.DUP.lr.multi.chr19:41440009-41519722.2	1.04	79713
chr19	55274805	55368347	4	1.79167	chr19	55274805	55353786	LQ.DUP.sr.single.chr19:55274805-55353786.1	1.06	78981
chr19	55274805	55368347	4	1.79167	chr19	55281145	55297649	HQ.DUP.sr.single.chr19:55281145-55297649.1	1.79167	16504
chr19	55274805	55368347	4	1.79167	chr19	55301626	55334160	LQ.DUP.array.single.chr19:55301626-55334160.1	1.04	32534
chr19	55274805	55368347	4	1.79167	chr19	55330823	55368347	LQ.DUP.lr.single.chr19:55330823-55368347.1	0.958333	37524
chr2	92272617	92326172	4	97.3269	chr2	92272617	92326172	HQ.DUP.lr.multi.chr2:92272617-92326172.5	97.3269	53555
chr2	92272617	92326172	4	97.3269	chr2	92283790	92285493	LQ.DUP.lr.single.chr2:92283790-92285493.1	1.05769	1703
chr2	92272617	92326172	4	97.3269	chr2	92300442	92306387	LQ.DUP.lr.single.chr2:92300442-92306387.1	1.11538	5945
chr2	92272617	92326172	4	97.3269	chr2	92308925	92315597	LQ.DUP.lr.multi.chr2:92308925-92315597.2	0.596154	6672
chr6	167662593	167821397	4	1.17021	chr6	167662593	167821397	LQ.DUP.sr.single.chr6:167662593-167821397.1	1.02083	158804
chr6	167662593	167821397	4	1.17021	chr6	167665065	167670218	LQ.DUP.lr.single.chr6:167665065-167670218.1	1	5153
chr6	167662593	167821397	4	1.17021	chr6	167698628	167699330	LQ.DUP.array.single.chr6:167698628-167699330.1	1.17021	702
chr6	167662593	167821397	4	1.17021	chr6	167799698	167802046	LQ.DUP.lr.multi.chr6:167799698-167802046.2	1.04167	2348
chr6	34039083	34041015	4	1.5	chr6	34039083	34041012	LQ.DUP.lr.multi.chr6:34039083-34041012.3	1.3	1929
chr6	34039083	34041015	4	1.5	chr6	34039403	34039959	HQ.DUP.sr.single.chr6:34039403-34039959.1	1.5	556
chr6	34039083	34041015	4	1.5	chr6	34039532	34040447	HQ.DUP.lr.multi.chr6:34039532-34040447.2	1.41667	915
chr6	34039083	34041015	4	1.5	chr6	34040281	34041015	LQ.DUP.sr.single.chr6:34040281-34041015.1	1.24	734
chr1	161409063	161646758	3	0.9	chr1	161409063	161646758	LQ.DUP.array.multi.chr1:161409063-161646758.2	0.88	237695
chr1	161409063	161646758	3	0.9	chr1	161410513	161442612	LQ.DUP.lr.multi.chr1:161410513-161442612.2	0	32099
chr1	161409063	161646758	3	0.9	chr1	161481663	161644881	LQ.DUP.lr.multi.chr1:161481663-161644881.3	0.9	163218
chr1	245605946	245607536	3	1.59574	chr1	245605946	245607536	HQ.DUP.lr.multi.chr1:245605946-245607536.2	1.53191	1590
chr1	245605946	245607536	3	1.59574	chr1	245606010	245606673	LQ.DUP.lr.single.chr1:245606010-245606673.1	1.17021	663
chr1	245605946	245607536	3	1.59574	chr1	245606260	245607272	HQ.DUP.sr.single.chr1:245606260-245607272.1	1.59574	1012
chr1	248546278	248547910	3	0.8	chr1	248546278	248546850	LQ.DUP.lr.single.chr1:248546278-248546850.1	0.76	572
chr1	248546278	248547910	3	0.8	chr1	248546550	248547910	LQ.DUP.sr.single.chr1:248546550-248547910.1	0.8	1360
chr1	248546278	248547910	3	0.8	chr1	248546923	248547625	LQ.DUP.lr.multi.chr1:248546923-248547625.2	0.66	702
chr1	30569449	30965367	3	1.06383	chr1	30569449	30965367	LQ.DUP.sr.single.chr1:30569449-30965367.1	1.02041	395918
chr1	30569449	30965367	3	1.06383	chr1	30738408	30740073	LQ.DUP.array.single.chr1:30738408-30740073.1	0.978723	1665
chr1	30569449	30965367	3	1.06383	chr1	30949053	30950811	LQ.DUP.lr.single.chr1:30949053-30950811.1	1.06383	1758
chr10	134633944	134636640	3	1.55319	chr10	134633944	134636640	LQ.DUP.lr.single.chr10:134633944-134636640.1	1.29787	2696
chr10	134633944	134636640	3	1.55319	chr10	134634749	134635738	HQ.DUP.sr.single.chr10:134634749-134635738.1	1.55319	989
chr10	134633944	134636640	3	1.55319	chr10	134635241	134636233	HQ.DUP.lr.single.chr10:134635241-134636233.1	1.31915	992
chr10	27224628	27229697	3	1.14583	chr10	27224628	27229308	LQ.DUP.sr.single.chr10:27224628-27229308.1	1.1	4680
chr10	27224628	27229697	3	1.14583	chr10	27224628	27229697	LQ.DUP.lr.multi.chr10:27224628-27229697.3	1.14583	5069
chr10	27224628	27229697	3	1.14583	chr10	27224672	27229578	LQ.DUP.array.multi.chr10:27224672-27229578.2	1.12	4906
chr10	90794795	90803055	3	1.67308	chr10	90794795	90802242	HQ.DUP.sr.multi.chr10:90794795-90802242.4	1.62963	7447
chr10	90794795	90803055	3	1.67308	chr10	90794796	90802244	HQ.DUP.lr.multi.chr10:90794796-90802244.3	1.61111	7448
chr10	90794795	90803055	3	1.67308	chr10	90794988	90803055	HQ.DUP.array.multi.chr10:90794988-90803055.2	1.67308	8067
chr11	50280123	50447311	3	1.77778	chr11	50280123	50447311	LQ.DUP.array.multi.chr11:50280123-50447311.2	1.22449	167188
chr11	50280123	50447311	3	1.77778	chr11	50291456	50402362	HQ.DUP.array.multi.chr11:50291456-50402362.4	1.48077	110906
chr11	50280123	50447311	3	1.77778	chr11	50323430	50324187	HQ.DUP.lr.single.chr11:50323430-50324187.1	1.77778	757
chr12	132959449	132960942	3	1.30612	chr12	132959449	132960392	LQ.DUP.lr.single.chr12:132959449-132960392.1	1.16327	943
chr12	132959449	132960942	3	1.30612	chr12	132959993	132960656	HQ.DUP.lr.single.chr12:132959993-132960656.1	1.30612	663
chr12	132959449	132960942	3	1.30612	chr12	132960424	132960942	LQ.DUP.lr.single.chr12:132960424-132960942.1	0.877551	518
chr12	34835388	34856695	3	1.07407	chr12	34835388	34853011	LQ.DUP.array.single.chr12:34835388-34853011.1	1.03704	17623
chr12	34835388	34856695	3	1.07407	chr12	34846350	34848050	LQ.DUP.lr.single.chr12:34846350-34848050.1	0.111111	1700
chr12	34835388	34856695	3	1.07407	chr12	34848087	34856695	LQ.DUP.lr.multi.chr12:34848087-34856695.2	1.07407	8608
chr12	38025755	38124847	3	1.44444	chr12	38025755	38029663	HQ.DUP.lr.multi.chr12:38025755-38029663.2	1.44444	3908
chr12	38025755	38124847	3	1.44444	chr12	38026925	38124847	LQ.DUP.array.single.chr12:38026925-38124847.1	1.01923	97922
chr12	38025755	38124847	3	1.44444	chr12	38041227	38048901	LQ.DUP.lr.multi.chr12:38041227-38048901.2	1.05769	7674
chr12	38341184	38370398	3	1.30769	chr12	38341184	38370398	LQ.DUP.array.single.chr12:38341184-38370398.1	0.962963	29214
chr12	38341184	38370398	3	1.30769	chr12	38365641	38367657	LQ.DUP.lr.single.chr12:38365641-38367657.1	1.26923	2016
chr12	38341184	38370398	3	1.30769	chr12	38366545	38367207	HQ.DUP.lr.single.chr12:38366545-38367207.1	1.30769	662
chr13	57749707	57784047	3	1.06383	chr13	57749707	57784047	LQ.DUP.array.single.chr13:57749707-57784047.1	1.06383	34340
chr13	57749707	57784047	3	1.06383	chr13	57766670	57768645	LQ.DUP.lr.single.chr13:57766670-57768645.1	0.962963	1975
chr13	57749707	57784047	3	1.06383	chr13	57775660	57776239	LQ.DUP.lr.single.chr13:57775660-57776239.1	1.01852	579
chr14	36417278	36419027	3	4.68085	chr14	36417278	36419027	LQ.DUP.lr.single.chr14:36417278-36419027.1	0.744681	1749
chr14	36417278	36419027	3	4.68085	chr14	36417305	36417736	HQ.DUP.sr.single.chr14:36417305-36417736.1	4.68085	431
chr14	36417278	36419027	3	4.68085	chr14	36417492	36418020	HQ.DUP.lr.single.chr14:36417492-36418020.1	1.6383	528
chr15	20545495	20549354	3	2.69767	chr15	20545495	20549354	HQ.DUP.lr.multi.chr15:20545495-20549354.2	2.69767	3859
chr15	20545495	20549354	3	2.69767	chr15	20547919	20548627	LQ.DUP.lr.single.chr15:20547919-20548627.1	1.13953	708
chr15	20545495	20549354	3	2.69767	chr15	20548746	20549351	LQ.DUP.lr.single.chr15:20548746-20549351.1	1.02326	605
chr15	22827971	22832269	3	2.4	chr15	22827971	22832269	HQ.DUP.lr.multi.chr15:22827971-22832269.2	1.64444	4298
chr15	22827971	22832269	3	2.4	chr15	22828778	22829150	HQ.DUP.sr.single.chr15:22828778-22829150.1	2.4	372
chr15	22827971	22832269	3	2.4	chr15	22829438	22830086	LQ.DUP.lr.single.chr15:22829438-22830086.1	1.26667	648
chr15	25460975	25474508	3	0.977778	chr15	25460975	25472543	LQ.DUP.sr.single.chr15:25460975-25472543.1	0.977778	11568
chr15	25460975	25474508	3	0.977778	chr15	25464499	25466669	LQ.DUP.array.single.chr15:25464499-25466669.1	0.914894	2170
chr15	25460975	25474508	3	0.977778	chr15	25472033	25474508	LQ.DUP.lr.single.chr15:25472033-25474508.1	0.977778	2475
chr16	33199648	33295117	3	11.2727	chr16	33199648	33295114	LQ.DUP.lr.multi.chr16:33199648-33295114.2	0	95466
chr16	33199648	33295117	3	11.2727	chr16	33237173	33241271	HQ.DUP.lr.single.chr16:33237173-33241271.1	3.90909	4098
chr16	33199648	33295117	3	11.2727	chr16	33293707	33295117	HQ.DUP.lr.multi.chr16:33293707-33295117.2	11.2727	1410
chr16	33993653	34016792	3	5.17308	chr16	33993653	34015369	HQ.DUP.array.single.chr16:33993653-34015369.1	1.90385	21716
chr16	33993653	34016792	3	5.17308	chr16	33994706	34016792	HQ.DUP.lr.multi.chr16:33994706-34016792.5	5.17308	22086
chr16	33993653	34016792	3	5.17308	chr16	34000324	34004500	LQ.DUP.lr.single.chr16:34000324-34004500.1	1.25	4176
chr16	46385802	46500510	3	227.944	chr16	46385802	46500510	HQ.DUP.lr.multi.chr16:46385802-46500510.6	227.944	114708
chr16	46385802	46500510	3	227.944	chr16	46435215	46437745	LQ.DUP.lr.single.chr16:46435215-46437745.1	1.16667	2530
chr16	46385802	46500510	3	227.944	chr16	46438391	46455400	HQ.DUP.array.single.chr16:46438391-46455400.1	1.38889	17009
chr16	70847248	71202529	3	1.94231	chr16	70847248	71202529	HQ.DUP.array.single.chr16:70847248-71202529.1	1.94231	355281
chr16	70847248	71202529	3	1.94231	chr16	70979295	70980571	HQ.DUP.lr.single.chr16:70979295-70980571.1	1.3125	1276
chr16	70847248	71202529	3	1.94231	chr16	71053539	71054378	HQ.DUP.lr.single.chr16:71053539-71054378.1	1.92593	839
chr16	72088500	72112297	3	1.02	chr16	72088500	72112297	LQ.DUP.array.single.chr16:72088500-72112297.1	1	23797
chr16	72088500	72112297	3	1.02	chr16	72090769	72092493	LQ.DUP.lr.single.chr16:72090769-72092493.1	0.583333	1724
chr16	72088500	72112297	3	1.02	chr16	72095078	72111272	LQ.DUP.lr.single.chr16:72095078-72111272.1	1.02	16194
chr16	88086699	88087800	3	1.41667	chr16	88086699	88087445	HQ.DUP.sr.multi.chr16:88086699-88087445.2	1.41667	746
chr16	88086699	88087800	3	1.41667	chr16	88086756	88087491	HQ.DUP.lr.single.chr16:88086756-88087491.1	1.39583	735
chr16	88086699	88087800	3	1.41667	chr16	88087143	88087800	LQ.DUP.lr.multi.chr16:88087143-88087800.2	0.770833	657
chr17	22224616	22263005	3	55.0189	chr17	22224616	22231815	LQ.DUP.lr.single.chr17:22224616-22231815.1	0.909091	7199
chr17	22224616	22263005	3	55.0189	chr17	22227469	22261792	LQ.DUP.array.single.chr17:22227469-22261792.1	1.22917	34323
chr17	22224616	22263005	3	55.0189	chr17	22241643	22263005	HQ.DUP.lr.multi.chr17:22241643-22263005.3	55.0189	21362
chr17	85955	173083	3	3.06383	chr17	122749	123325	HQ.DUP.lr.single.chr17:122749-123325.1	2.27273	576
chr17	85955	173083	3	3.06383	chr17	164178	167271	HQ.DUP.lr.multi.chr17:164178-167271.3	3.06383	3093
chr17	85955	173083	3	3.06383	chr17	85955	173083	LQ.DUP.lr.multi.chr17:85955-173083.7	1.20755	87128
chr18	13673059	13676323	3	1.48077	chr18	13673059	13676323	LQ.DUP.lr.multi.chr18:13673059-13676323.2	1.01923	3264
chr18	13673059	13676323	3	1.48077	chr18	13673692	13674231	HQ.DUP.sr.single.chr18:13673692-13674231.1	1.48077	539
chr18	13673059	13676323	3	1.48077	chr18	13673810	13674442	HQ.DUP.lr.single.chr18:13673810-13674442.1	1.34615	632
chr18	74297310	74297907	3	2.28846	chr18	74297310	74297834	LQ.DUP.sr.single.chr18:74297310-74297834.1	0.846154	524
chr18	74297310	74297907	3	2.28846	chr18	74297349	74297907	LQ.DUP.lr.single.chr18:74297349-74297907.1	0.711538	558
chr18	74297310	74297907	3	2.28846	chr18	74297416	74297522	HQ.DUP.sr.single.chr18:74297416-74297522.1	2.28846	106
chr19	54721745	54779320	3	1.54167	chr19	54721745	54779320	LQ.DUP.lr.single.chr19:54721745-54779320.1	1.10417	57575
chr19	54721745	54779320	3	1.54167	chr19	54723029	54749032	HQ.DUP.array.multi.chr19:54723029-54749032.3	1.54	26003
chr19	54721745	54779320	3	1.54167	chr19	54723747	54748785	HQ.DUP.lr.multi.chr19:54723747-54748785.2	1.54167	25038
chr2	167494375	167501455	3	1.38889	chr2	167494375	167501338	HQ.DUP.lr.multi.chr2:167494375-167501338.3	1.38889	6963
chr2	167494375	167501455	3	1.38889	chr2	167494439	167501410	HQ.DUP.sr.multi.chr2:167494439-167501410.3	1.38889	6971
chr2	167494375	167501455	3	1.38889	chr2	167494647	167501455	HQ.DUP.array.single.chr2:167494647-167501455.1	1.38889	6808
chr2	5162523	5163728	3	4.44231	chr2	5162523	5163728	HQ.DUP.lr.multi.chr2:5162523-5163728.3	4.40385	1205
chr2	5162523	5163728	3	4.44231	chr2	5162850	5163341	HQ.DUP.sr.single.chr2:5162850-5163341.1	4.44231	491
chr2	5162523	5163728	3	4.44231	chr2	5163070	5163633	LQ.DUP.lr.single.chr2:5163070-5163633.1	1.15385	563
chr2	89159470	89369338	3	0.83871	chr2	89159470	89181077	LQ.DUP.lr.single.chr2:89159470-89181077.1	0.5	21607
chr2	89159470	89369338	3	0.83871	chr2	89160122	89369338	LQ.DUP.array.multi.chr2:89160122-89369338.3	0.83871	209216
chr2	89159470	89369338	3	0.83871	chr2	89314157	89317297	LQ.DUP.lr.single.chr2:89314157-89317297.1	0.44	3140
chr21	10714950	10773717	3	18.0926	chr21	10714950	10766275	HQ.DUP.lr.multi.chr21:10714950-10766275.3	18.0926	51325
chr21	10714950	10773717	3	18.0926	chr21	10765290	10773711	LQ.DUP.lr.single.chr21:10765290-10773711.1	0.884615	8421
chr21	10714950	10773717	3	18.0926	chr21	10772815	10773717	HQ.DUP.lr.single.chr21:10772815-10773717.1	5.87037	902
chr21	47802255	47804653	3	1.38776	chr21	47802255	47804653	LQ.DUP.lr.multi.chr21:47802255-47804653.2	1.26531	2398
chr21	47802255	47804653	3	1.38776	chr21	47802868	47803916	HQ.DUP.sr.single.chr21:47802868-47803916.1	1.38776	1048
chr21	47802255	47804653	3	1.38776	chr21	47802988	47804006	HQ.DUP.lr.single.chr21:47802988-47804006.1	1.32653	1018
chr22	16851394	16857719	3	1.5	chr22	16851394	16855618	LQ.DUP.array.single.chr22:16851394-16855618.1	1.11111	4224
chr22	16851394	16857719	3	1.5	chr22	16855346	16856425	HQ.DUP.lr.single.chr22:16855346-16856425.1	1.5	1079
chr22	16851394	16857719	3	1.5	chr22	16855805	16857719	LQ.DUP.lr.single.chr22:16855805-16857719.1	1.16667	1914
chr22	24052397	24062657	3	1.47917	chr22	24052397	24062657	LQ.DUP.array.single.chr22:24052397-24062657.1	1.25	10260
chr22	24052397	24062657	3	1.47917	chr22	24052569	24062019	HQ.DUP.sr.multi.chr22:24052569-24062019.3	1.47917	9450
chr22	24052397	24062657	3	1.47917	chr22	24052578	24062019	HQ.DUP.lr.multi.chr22:24052578-24062019.3	1.47917	9441
chr22	42519682	42541811	3	1.5	chr22	42519682	42541811	LQ.DUP.lr.multi.chr22:42519682-42541811.2	1.29787	22129
chr22	42519682	42541811	3	1.5	chr22	42525582	42540535	HQ.DUP.lr.multi.chr22:42525582-42540535.2	1.34043	14953
chr22	42519682	42541811	3	1.5	chr22	42528851	42531303	HQ.DUP.array.single.chr22:42528851-42531303.1	1.5	2452
chr3	195506728	195515536	3	3.69565	chr3	195506728	195515319	HQ.DUP.sr.single.chr3:195506728-195515319.1	3.5	8591
chr3	195506728	195515536	3	3.69565	chr3	195507282	195515536	HQ.DUP.lr.multi.chr3:195507282-195515536.3	3.69565	8254
chr3	195506728	195515536	3	3.69565	chr3	195513960	195514635	LQ.DUP.lr.single.chr3:195513960-195514635.1	0.0425532	675
chr3	197110904	197119046	3	2.36538	chr3	197110904	197118605	HQ.DUP.lr.multi.chr3:197110904-197118605.3	2.36538	7701
chr3	197110904	197119046	3	2.36538	chr3	197110962	197111346	HQ.DUP.sr.single.chr3:197110962-197111346.1	2.11538	384
chr3	197110904	197119046	3	2.36538	chr3	197112145	197119046	LQ.DUP.lr.multi.chr3:197112145-197119046.2	1.26923	6901
chr3	90399395	90401294	3	1.38889	chr3	90399395	90400247	LQ.DUP.lr.single.chr3:90399395-90400247.1	1.2963	852
chr3	90399395	90401294	3	1.38889	chr3	90399847	90400670	HQ.DUP.lr.single.chr3:90399847-90400670.1	1.38889	823
chr3	90399395	90401294	3	1.38889	chr3	90400288	90401294	LQ.DUP.lr.multi.chr3:90400288-90401294.2	1.12963	1006
chr3	90451615	90453439	3	1.44444	chr3	90451615	90452366	LQ.DUP.lr.multi.chr3:90451615-90452366.2	1.11538	751
chr3	90451615	90453439	3	1.44444	chr3	90452074	90453089	HQ.DUP.lr.single.chr3:90452074-90453089.1	1.44444	1015
chr3	90451615	90453439	3	1.44444	chr3	90452640	90453439	LQ.DUP.lr.multi.chr3:90452640-90453439.2	1.01923	799
chr4	1140296	1141900	3	1.5625	chr4	1140296	1141195	LQ.DUP.lr.multi.chr4:1140296-1141195.2	1.20833	899
chr4	1140296	1141900	3	1.5625	chr4	1140765	1141665	HQ.DUP.sr.single.chr4:1140765-1141665.1	1.5625	900
chr4	1140296	1141900	3	1.5625	chr4	1140982	1141900	HQ.DUP.lr.multi.chr4:1140982-1141900.2	1.45833	918
chr4	160453027	160534410	3	1.05882	chr4	160453027	160534410	LQ.DUP.sr.single.chr4:160453027-160534410.1	1.05882	81383
chr4	160453027	160534410	3	1.05882	chr4	160512580	160514732	LQ.DUP.lr.single.chr4:160512580-160514732.1	1.01961	2152
chr4	160453027	160534410	3	1.05882	chr4	160523047	160526168	LQ.DUP.lr.single.chr4:160523047-160526168.1	1.01887	3121
chr4	189424342	189428965	3	2.5	chr4	189424342	189426997	LQ.DUP.lr.multi.chr4:189424342-189426997.3	1.2549	2655
chr4	189424342	189428965	3	2.5	chr4	189424489	189428806	HQ.DUP.lr.multi.chr4:189424489-189428806.2	2.5	4317
chr4	189424342	189428965	3	2.5	chr4	189427340	189428965	LQ.DUP.sr.single.chr4:189427340-189428965.1	1.21569	1625
chr4	190584096	190616444	3	3.26	chr4	190584096	190616444	HQ.DUP.lr.multi.chr4:190584096-190616444.3	3.26	32348
chr4	190584096	190616444	3	3.26	chr4	190606236	190609012	HQ.DUP.sr.single.chr4:190606236-190609012.1	1.7	2776
chr4	190584096	190616444	3	3.26	chr4	190607042	190610325	LQ.DUP.lr.multi.chr4:190607042-190610325.4	1.24	3283
chr4	32062887	32074609	3	0.980392	chr4	32062887	32070981	LQ.DUP.lr.multi.chr4:32062887-32070981.2	0.962264	8094
chr4	32062887	32074609	3	0.980392	chr4	32065770	32074609	LQ.DUP.sr.multi.chr4:32065770-32074609.2	0.980392	8839
chr4	32062887	32074609	3	0.980392	chr4	32071042	32074608	LQ.DUP.lr.single.chr4:32071042-32074608.1	0.980392	3566
chr4	34683502	34688661	3	1.96226	chr4	34683502	34688660	HQ.DUP.sr.multi.chr4:34683502-34688660.3	1.96226	5158
chr4	34683502	34688661	3	1.96226	chr4	34683503	34688661	HQ.DUP.lr.multi.chr4:34683503-34688661.3	1.96226	5158
chr4	34683502	34688661	3	1.96226	chr4	34683608	34688623	HQ.DUP.array.single.chr4:34683608-34688623.1	1.96226	5015
chr4	86102	367267	3	1.08333	chr4	107336	112210	LQ.DUP.lr.single.chr4:107336-112210.1	1.08333	4874
chr4	86102	367267	3	1.08333	chr4	155411	156457	LQ.DUP.array.single.chr4:155411-156457.1	1.03774	1046
chr4	86102	367267	3	1.08333	chr4	86102	367267	LQ.DUP.sr.multi.chr4:86102-367267.2	1	281165
chr4	9508396	9745703	3	1.02083	chr4	9508396	9745703	LQ.DUP.array.single.chr4:9508396-9745703.1	0.96	237307
chr4	9508396	9745703	3	1.02083	chr4	9662024	9671535	LQ.DUP.lr.single.chr4:9662024-9671535.1	0.980392	9511
chr4	9508396	9745703	3	1.02083	chr4	9728576	9736696	LQ.DUP.lr.single.chr4:9728576-9736696.1	1.02083	8120
chr5	1044675	1045860	3	2.36	chr5	1044675	1045855	HQ.DUP.lr.multi.chr5:1044675-1045855.2	2.08	1180
chr5	1044675	1045860	3	2.36	chr5	1045033	1045446	HQ.DUP.sr.single.chr5:1045033-1045446.1	2.36	413
chr5	1044675	1045860	3	2.36	chr5	1045235	1045860	LQ.DUP.lr.single.chr5:1045235-1045860.1	1.14	625
chr5	17712816	17719034	3	1.96154	chr5	17712816	17715854	HQ.DUP.sr.multi.chr5:17712816-17715854.3	1.96154	3038
chr5	17712816	17719034	3	1.96154	chr5	17712818	17715854	HQ.DUP.lr.multi.chr5:17712818-17715854.3	1.96154	3036
chr5	17712816	17719034	3	1.96154	chr5	17715056	17719034	LQ.DUP.lr.single.chr5:17715056-17719034.1	1.01923	3978
chr5	678313	847894	3	2.17021	chr5	678313	847894	LQ.DUP.lr.multi.chr5:678313-847894.2	0.96	169581
chr5	678313	847894	3	2.17021	chr5	754137	754693	HQ.DUP.sr.multi.chr5:754137-754693.2	2.17021	556
chr5	678313	847894	3	2.17021	chr5	754193	754716	HQ.DUP.lr.multi.chr5:754193-754716.2	2.17021	523
chr6	255650	384973	3	5.08889	chr6	255650	384973	HQ.DUP.array.multi.chr6:255650-384973.3	2.08	129323
chr6	255650	384973	3	5.08889	chr6	290036	290606	HQ.DUP.lr.single.chr6:290036-290606.1	2.03846	570
chr6	255650	384973	3	5.08889	chr6	371012	372457	HQ.DUP.lr.multi.chr6:371012-372457.2	5.08889	1445
chr6	32450725	32558504	3	0.944444	chr6	32450725	32558504	LQ.DUP.lr.single.chr6:32450725-32558504.1	0.730769	107779
chr6	32450725	32558504	3	0.944444	chr6	32496031	32539033	LQ.DUP.sr.single.chr6:32496031-32539033.1	0.68	43002
chr6	32450725	32558504	3	0.944444	chr6	32508476	32544309	LQ.DUP.array.multi.chr6:32508476-32544309.4	0.944444	35833
chr7	100676562	100684765	3	1.625	chr7	100676562	100678995	HQ.DUP.lr.multi.chr7:100676562-100678995.2	1.625	2433
chr7	100676562	100684765	3	1.625	chr7	100676594	100684765	LQ.DUP.lr.multi.chr7:100676594-100684765.3	1.27083	8171
chr7	100676562	100684765	3	1.625	chr7	100677286	100679760	HQ.DUP.sr.single.chr7:100677286-100679760.1	1.39583	2474
chr7	142454573	142493650	3	1.25	chr7	142454573	142486394	LQ.DUP.lr.multi.chr7:142454573-142486394.2	1.25	31821
chr7	142454573	142493650	3	1.25	chr7	142465936	142493650	LQ.DUP.array.multi.chr7:142465936-142493650.4	1.14583	27714
chr7	142454573	142493650	3	1.25	chr7	142475816	142486394	LQ.DUP.sr.single.chr7:142475816-142486394.1	1.125	10578
chr7	158123725	158132352	3	1.86957	chr7	158123725	158127125	HQ.DUP.lr.multi.chr7:158123725-158127125.2	1.86957	3400
chr7	158123725	158132352	3	1.86957	chr7	158123917	158124286	HQ.DUP.sr.multi.chr7:158123917-158124286.2	1.65217	369
chr7	158123725	158132352	3	1.86957	chr7	158126492	158132352	LQ.DUP.lr.single.chr7:158126492-158132352.1	0.0869565	5860
chr7	158707727	158710257	3	1.68	chr7	158707727	158710007	LQ.DUP.lr.multi.chr7:158707727-158710007.2	1.18	2280
chr7	158707727	158710257	3	1.68	chr7	158707791	158708658	HQ.DUP.lr.multi.chr7:158707791-158708658.2	1.68	867
chr7	158707727	158710257	3	1.68	chr7	158710006	158710257	LQ.DUP.sr.single.chr7:158710006-158710257.1	1.20455	251
chr7	4303101	4304481	3	1.46512	chr7	4303101	4304113	LQ.DUP.lr.multi.chr7:4303101-4304113.2	1.11628	1012
chr7	4303101	4304481	3	1.46512	chr7	4303668	4304390	HQ.DUP.sr.single.chr7:4303668-4304390.1	1.32558	722
chr7	4303101	4304481	3	1.46512	chr7	4303935	4304481	HQ.DUP.lr.multi.chr7:4303935-4304481.2	1.46512	546
chr7	47708719	47709533	3	1.375	chr7	47708719	47709530	HQ.DUP.sr.multi.chr7:47708719-47709530.3	1.375	811
chr7	47708719	47709533	3	1.375	chr7	47708719	47709533	HQ.DUP.lr.multi.chr7:47708719-47709533.3	1.375	814
chr7	47708719	47709533	3	1.375	chr7	47708840	47709368	LQ.DUP.lr.single.chr7:47708840-47709368.1	1.25	528
chr7	61739820	61802417	3	3.98077	chr7	61739820	61802417	HQ.DUP.lr.multi.chr7:61739820-61802417.3	3.98077	62597
chr7	61739820	61802417	3	3.98077	chr7	61745896	61791311	LQ.DUP.lr.multi.chr7:61745896-61791311.2	1.2963	45415
chr7	61739820	61802417	3	3.98077	chr7	61796201	61797988	LQ.DUP.lr.single.chr7:61796201-61797988.1	1.24074	1787
chr7	63610548	63904696	3	0.961538	chr7	63610548	63904696	LQ.DUP.sr.single.chr7:63610548-63904696.1	0.961538	294148
chr7	63610548	63904696	3	0.961538	chr7	63626825	63628010	LQ.DUP.lr.single.chr7:63626825-63628010.1	0.890909	1185
chr7	63610548	63904696	3	0.961538	chr7	63897534	63898932	LQ.DUP.lr.single.chr7:63897534-63898932.1	0.927273	1398
chr7	65942020	66054430	3	1.02083	chr7	65942020	66054430	LQ.DUP.sr.multi.chr7:65942020-66054430.2	1.02083	112410
chr7	65942020	66054430	3	1.02083	chr7	65973876	65977457	LQ.DUP.lr.single.chr7:65973876-65977457.1	0.96	3581
chr7	65942020	66054430	3	1.02083	chr7	66011383	66015052	LQ.DUP.lr.single.chr7:66011383-66015052.1	0.958333	3669
chr8	1196817	1198513	3	1.34783	chr8	1196817	1198403	LQ.DUP.lr.multi.chr8:1196817-1198403.2	0.586957	1586
chr8	1196817	1198513	3	1.34783	chr8	1196927	1197522	HQ.DUP.lr.single.chr8:1196927-1197522.1	1.34783	595
chr8	1196817	1198513	3	1.34783	chr8	1196939	1198513	LQ.DUP.sr.multi.chr8:1196939-1198513.2	0.478261	1574
chr8	47523894	47545903	3	1.40385	chr8	47523894	47545903	HQ.DUP.array.single.chr8:47523894-47545903.1	1.38462	22009
chr8	47523894	47545903	3	1.40385	chr8	47523944	47545336	HQ.DUP.lr.multi.chr8:47523944-47545336.3	1.40385	21392
chr8	47523894	47545903	3	1.40385	chr8	47524935	47544902	HQ.DUP.sr.multi.chr8:47524935-47544902.2	1.40385	19967
chr9	11630285	11720969	3	0.943396	chr9	11630285	11720969	LQ.DUP.array.single.chr9:11630285-11720969.1	0.943396	90684
chr9	11630285	11720969	3	0.943396	chr9	11635936	11638661	LQ.DUP.lr.single.chr9:11635936-11638661.1	0.923077	2725
chr9	11630285	11720969	3	0.943396	chr9	11711327	11715645	LQ.DUP.lr.single.chr9:11711327-11715645.1	0.90566	4318
chr9	5311567	5403173	3	1.07692	chr9	5311567	5337707	LQ.DUP.array.single.chr9:5311567-5337707.1	1.07692	26140
chr9	5311567	5403173	3	1.07692	chr9	5324747	5400641	LQ.DUP.lr.single.chr9:5324747-5400641.1	1.07692	75894
chr9	5311567	5403173	3	1.07692	chr9	5385326	5403173	LQ.DUP.array.single.chr9:5385326-5403173.1	1.07692	17847
chr9	79768704	79781624	3	2.07692	chr9	79768704	79781624	HQ.DUP.array.multi.chr9:79768704-79781624.5	2.07692	12920
chr9	79768704	79781624	3	2.07692	chr9	79769972	79777531	HQ.DUP.sr.multi.chr9:79769972-79777531.2	2.03846	7559
chr9	79768704	79781624	3	2.07692	chr9	79770089	79777596	HQ.DUP.lr.multi.chr9:79770089-79777596.3	2.03846	7507
chr1	102018087	102018994	2	1.57895	chr1	102018087	102018713	HQ.DUP.lr.multi.chr1:102018087-102018713.2	1.57895	626
chr1	102018087	102018994	2	1.57895	chr1	102018345	102018994	LQ.DUP.lr.single.chr1:102018345-102018994.1	0.888889	649
chr1	108760471	109097308	2	0.923077	chr1	108760471	109097308	LQ.DUP.array.single.chr1:108760471-109097308.1	0.519231	336837
chr1	108760471	109097308	2	0.923077	chr1	108778801	108998654	LQ.DUP.lr.single.chr1:108778801-108998654.1	0.923077	219853
chr1	110215012	110253902	2	0.58	chr1	110215012	110244931	LQ.DUP.array.single.chr1:110215012-110244931.1	0.52	29919
chr1	110215012	110253902	2	0.58	chr1	110216454	110253902	LQ.DUP.lr.multi.chr1:110216454-110253902.2	0.58	37448
chr1	11051156	11054784	2	1.40816	chr1	11051156	11054784	HQ.DUP.lr.multi.chr1:11051156-11054784.2	1.40816	3628
chr1	11051156	11054784	2	1.40816	chr1	11051278	11054618	HQ.DUP.sr.multi.chr1:11051278-11054618.2	1.40816	3340
chr1	120755686	120936665	2	0.480769	chr1	120755686	120936665	LQ.DUP.array.single.chr1:120755686-120936665.1	0.480769	180979
chr1	120755686	120936665	2	0.480769	chr1	120862593	120864104	LQ.DUP.lr.single.chr1:120862593-120864104.1	0.423077	1511
chr1	121385907	121485435	2	315.058	chr1	121385907	121485308	LQ.DUP.lr.multi.chr1:121385907-121485308.2	0.5	99401
chr1	121385907	121485435	2	315.058	chr1	121478370	121485435	HQ.DUP.lr.multi.chr1:121478370-121485435.2	315.058	7065
chr1	148854283	148855620	2	1.68293	chr1	148854283	148855263	HQ.DUP.lr.single.chr1:148854283-148855263.1	1.68293	980
chr1	148854283	148855620	2	1.68293	chr1	148854489	148855620	LQ.DUP.lr.multi.chr1:148854489-148855620.2	1.14634	1131
chr1	1530263	1532109	2	1.63265	chr1	1530263	1532109	LQ.DUP.lr.multi.chr1:1530263-1532109.2	1.2449	1846
chr1	1530263	1532109	2	1.63265	chr1	1530277	1531196	HQ.DUP.lr.single.chr1:1530277-1531196.1	1.63265	919
chr1	1567830	1683706	2	0.893617	chr1	1567830	1682096	LQ.DUP.lr.multi.chr1:1567830-1682096.3	0.893617	114266
chr1	1567830	1683706	2	0.893617	chr1	1567881	1683706	LQ.DUP.array.single.chr1:1567881-1683706.1	0.851064	115825
chr1	18375720	18376493	2	1.65306	chr1	18375720	18376275	LQ.DUP.lr.single.chr1:18375720-18376275.1	1.22449	555
chr1	18375720	18376493	2	1.65306	chr1	18375920	18376493	HQ.DUP.lr.single.chr1:18375920-18376493.1	1.65306	573
chr1	196714333	196819774	2	0.925926	chr1	196714333	196819774	LQ.DUP.lr.multi.chr1:196714333-196819774.2	0.925926	105441
chr1	196714333	196819774	2	0.925926	chr1	196727850	196802072	LQ.DUP.array.single.chr1:196727850-196802072.1	0.925926	74222
chr1	207097206	207098129	2	2.5102	chr1	207097206	207098129	HQ.DUP.lr.multi.chr1:207097206-207098129.2	2.5102	923
chr1	207097206	207098129	2	2.5102	chr1	207097300	207097843	HQ.DUP.sr.single.chr1:207097300-207097843.1	2.5102	543
chr1	207696481	207754886	2	0	chr1	207696481	207754886	LQ.DUP.array.single.chr1:207696481-207754886.1	0	58405
chr1	207696481	207754886	2	0	chr1	207705740	207737536	LQ.DUP.lr.single.chr1:207705740-207737536.1	0	31796
chr1	225133319	225248358	2	1	chr1	225133319	225248358	LQ.DUP.sr.single.chr1:225133319-225248358.1	1	115039
chr1	225133319	225248358	2	1	chr1	225135145	225141456	LQ.DUP.lr.single.chr1:225135145-225141456.1	0.981481	6311
chr1	234383319	234384144	2	1.30612	chr1	234383319	234384144	LQ.DUP.lr.single.chr1:234383319-234384144.1	1.28571	825
chr1	234383319	234384144	2	1.30612	chr1	234383652	234384072	HQ.DUP.sr.single.chr1:234383652-234384072.1	1.30612	420
chr1	245266185	245267033	2	1.7234	chr1	245266185	245266708	HQ.DUP.lr.single.chr1:245266185-245266708.1	1.7234	523
chr1	245266185	245267033	2	1.7234	chr1	245266201	245267033	LQ.DUP.lr.multi.chr1:245266201-245267033.2	1.21277	832
chr1	246187609	246188643	2	1.34694	chr1	246187609	246188239	LQ.DUP.lr.multi.chr1:246187609-246188239.2	0.959184	630
chr1	246187609	246188643	2	1.34694	chr1	246188028	246188643	HQ.DUP.lr.multi.chr1:246188028-246188643.2	1.34694	615
chr1	248033563	248034381	2	1.53061	chr1	248033563	248034381	LQ.DUP.lr.multi.chr1:248033563-248034381.3	1.22449	818
chr1	248033563	248034381	2	1.53061	chr1	248033569	248034092	HQ.DUP.lr.single.chr1:248033569-248034092.1	1.53061	523
chr1	25585225	25665195	2	0.48	chr1	25585225	25665195	LQ.DUP.array.multi.chr1:25585225-25665195.2	0.48	79970
chr1	25585225	25665195	2	0.48	chr1	25585501	25663897	LQ.DUP.lr.multi.chr1:25585501-25663897.2	0.48	78396
chr1	31124229	31124765	2	1.27273	chr1	31124229	31124746	LQ.DUP.lr.single.chr1:31124229-31124746.1	1.25	517
chr1	31124229	31124765	2	1.27273	chr1	31124279	31124765	LQ.DUP.sr.single.chr1:31124279-31124765.1	1.27273	486
chr1	45659132	45672346	2	1.06	chr1	45659132	45668649	LQ.DUP.array.single.chr1:45659132-45668649.1	1.03704	9517
chr1	45659132	45672346	2	1.06	chr1	45668501	45672346	LQ.DUP.lr.single.chr1:45668501-45672346.1	1.06	3845
chr1	61284283	61294754	2	1.64815	chr1	61284283	61294754	LQ.DUP.lr.single.chr1:61284283-61294754.1	0.980769	10471
chr1	61284283	61294754	2	1.64815	chr1	61288097	61288336	HQ.DUP.sr.single.chr1:61288097-61288336.1	1.64815	239
chr10	104397042	104397969	2	1.9375	chr10	104397042	104397904	LQ.DUP.lr.multi.chr10:104397042-104397904.2	1.125	862
chr10	104397042	104397969	2	1.9375	chr10	104397335	104397969	HQ.DUP.lr.multi.chr10:104397335-104397969.2	1.9375	634
chr10	11325769	11326514	2	2.02128	chr10	11325769	11326514	HQ.DUP.lr.multi.chr10:11325769-11326514.2	2.02128	745
chr10	11325769	11326514	2	2.02128	chr10	11325803	11326490	HQ.DUP.sr.multi.chr10:11325803-11326490.2	2.02128	687
chr10	124340312	124360402	2	0.895833	chr10	124340312	124360402	LQ.DUP.array.single.chr10:124340312-124360402.1	0.833333	20090
chr10	124340312	124360402	2	0.895833	chr10	124340678	124355545	LQ.DUP.lr.multi.chr10:124340678-124355545.3	0.895833	14867
chr10	125013849	125015339	2	4.41667	chr10	125013849	125015339	HQ.DUP.lr.multi.chr10:125013849-125015339.3	3.39583	1490
chr10	125013849	125015339	2	4.41667	chr10	125014491	125014983	HQ.DUP.sr.single.chr10:125014491-125014983.1	4.41667	492
chr10	127190688	127201216	2	1.03846	chr10	127190688	127197228	LQ.DUP.lr.multi.chr10:127190688-127197228.2	1.03846	6540
chr10	127190688	127201216	2	1.03846	chr10	127190797	127201216	LQ.DUP.sr.single.chr10:127190797-127201216.1	1.02	10419
chr10	132974486	132975454	2	2.36	chr10	132974486	132975454	HQ.DUP.lr.multi.chr10:132974486-132975454.2	2.2	968
chr10	132974486	132975454	2	2.36	chr10	132974608	132975077	HQ.DUP.sr.single.chr10:132974608-132975077.1	2.36	469
chr10	38814066	38871341	2	12.6154	chr10	38814066	38818835	HQ.DUP.lr.multi.chr10:38814066-38818835.2	12.6154	4769
chr10	38814066	38871341	2	12.6154	chr10	38815704	38871341	LQ.DUP.lr.single.chr10:38815704-38871341.1	0	55637
chr10	38883112	38888817	2	1.38889	chr10	38883112	38888817	LQ.DUP.lr.multi.chr10:38883112-38888817.3	1.25926	5705
chr10	38883112	38888817	2	1.38889	chr10	38886786	38887325	HQ.DUP.lr.single.chr10:38886786-38887325.1	1.38889	539
chr10	39076596	39112175	2	1.15385	chr10	39076596	39112175	LQ.DUP.lr.multi.chr10:39076596-39112175.2	1.15385	35579
chr10	39076596	39112175	2	1.15385	chr10	39101756	39107936	LQ.DUP.array.single.chr10:39101756-39107936.1	1.03846	6180
chr10	42397773	42409435	2	279.423	chr10	42397773	42404724	HQ.DUP.lr.multi.chr10:42397773-42404724.2	279.423	6951
chr10	42397773	42409435	2	279.423	chr10	42397900	42409435	LQ.DUP.lr.multi.chr10:42397900-42409435.2	1.2963	11535
chr10	42527023	42546688	2	253.519	chr10	42527023	42546688	HQ.DUP.lr.multi.chr10:42527023-42546688.3	253.519	19665
chr10	42527023	42546688	2	253.519	chr10	42529902	42546688	LQ.DUP.lr.multi.chr10:42529902-42546688.2	1.26923	16786
chr10	47529202	47705005	2	1.09259	chr10	47529202	47705005	LQ.DUP.array.single.chr10:47529202-47705005.1	1	175803
chr10	47529202	47705005	2	1.09259	chr10	47570238	47572909	LQ.DUP.lr.single.chr10:47570238-47572909.1	1.09259	2671
chr10	61641749	61642388	2	1.31111	chr10	61641749	61642388	HQ.DUP.lr.single.chr10:61641749-61642388.1	1.31111	639
chr10	61641749	61642388	2	1.31111	chr10	61641752	61642367	LQ.DUP.lr.single.chr10:61641752-61642367.1	1.29787	615
chr10	701688	702293	2	1.70909	chr10	701688	702135	HQ.DUP.sr.single.chr10:701688-702135.1	1.65455	447
chr10	701688	702293	2	1.70909	chr10	701697	702293	HQ.DUP.lr.single.chr10:701697-702293.1	1.70909	596
chr10	7565649	7568960	2	1.38462	chr10	7565649	7568960	LQ.DUP.lr.single.chr10:7565649-7568960.1	1.04	3311
chr10	7565649	7568960	2	1.38462	chr10	7568447	7568960	HQ.DUP.lr.single.chr10:7568447-7568960.1	1.38462	513
chr10	92617266	92619627	2	1.18421	chr10	92617266	92618168	LQ.DUP.array.single.chr10:92617266-92618168.1	1.18421	902
chr10	92617266	92619627	2	1.18421	chr10	92617621	92619627	LQ.DUP.lr.single.chr10:92617621-92619627.1	1.125	2006
chr10	97206786	97208026	2	1.02083	chr10	97206786	97208022	LQ.DUP.sr.multi.chr10:97206786-97208022.3	1.02083	1236
chr10	97206786	97208026	2	1.02083	chr10	97206789	97208026	LQ.DUP.lr.multi.chr10:97206789-97208026.2	1.02083	1237
chr11	106579867	106581145	2	1.66667	chr11	106579867	106580538	LQ.DUP.lr.multi.chr11:106579867-106580538.2	0.875	671
chr11	106579867	106581145	2	1.66667	chr11	106580253	106581145	HQ.DUP.lr.multi.chr11:106580253-106581145.2	1.66667	892
chr11	121887253	121888843	2	2.55769	chr11	121887253	121888843	LQ.DUP.lr.multi.chr11:121887253-121888843.2	0.711538	1590
chr11	121887253	121888843	2	2.55769	chr11	121888153	121888785	HQ.DUP.lr.single.chr11:121888153-121888785.1	2.55769	632
chr11	131550259	131551486	2	2.16667	chr11	131550259	131551486	LQ.DUP.lr.single.chr11:131550259-131551486.1	0.25	1227
chr11	131550259	131551486	2	2.16667	chr11	131550264	131550886	HQ.DUP.lr.single.chr11:131550264-131550886.1	2.16667	622
chr11	1739282	1745845	2	1.12	chr11	1739282	1740413	LQ.DUP.lr.single.chr11:1739282-1740413.1	1.12	1131
chr11	1739282	1745845	2	1.12	chr11	1740189	1745845	LQ.DUP.array.single.chr11:1740189-1745845.1	0.961538	5656
chr11	2625751	2663891	2	1.03846	chr11	2625751	2663891	LQ.DUP.array.single.chr11:2625751-2663891.1	1.03846	38140
chr11	2625751	2663891	2	1.03846	chr11	2627086	2630862	LQ.DUP.lr.single.chr11:2627086-2630862.1	0.980769	3776
chr11	3674986	3676055	2	1.38	chr11	3674986	3676015	LQ.DUP.lr.single.chr11:3674986-3676015.1	0.82	1029
chr11	3674986	3676055	2	1.38	chr11	3675450	3676055	HQ.DUP.lr.single.chr11:3675450-3676055.1	1.38	605
chr11	49116153	49126960	2	1	chr11	49116153	49121232	LQ.DUP.array.single.chr11:49116153-49121232.1	0.942308	5079
chr11	49116153	49126960	2	1	chr11	49119211	49126960	LQ.DUP.lr.single.chr11:49119211-49126960.1	1	7749
chr11	49839332	49880263	2	0.961538	chr11	49839332	49874078	LQ.DUP.sr.single.chr11:49839332-49874078.1	0.961538	34746
chr11	49839332	49880263	2	0.961538	chr11	49839636	49880263	LQ.DUP.lr.multi.chr11:49839636-49880263.2	0.961538	40627
chr11	50057854	50125116	2	1.46154	chr11	50057854	50125116	LQ.DUP.array.multi.chr11:50057854-50125116.2	1.25	67262
chr11	50057854	50125116	2	1.46154	chr11	50077260	50124615	HQ.DUP.array.multi.chr11:50077260-50124615.2	1.46154	47355
chr11	51180213	51196938	2	0.480769	chr11	51180213	51188328	LQ.DUP.lr.single.chr11:51180213-51188328.1	0.211538	8115
chr11	51180213	51196938	2	0.480769	chr11	51180544	51196938	LQ.DUP.array.single.chr11:51180544-51196938.1	0.480769	16394
chr11	51347516	51362778	2	0.480769	chr11	51347516	51362778	LQ.DUP.array.single.chr11:51347516-51362778.1	0.480769	15262
chr11	51347516	51362778	2	0.480769	chr11	51353208	51361859	LQ.DUP.lr.single.chr11:51353208-51361859.1	0.442308	8651
chr11	51568400	51594203	2	42.7885	chr11	51568400	51594203	HQ.DUP.lr.multi.chr11:51568400-51594203.3	42.7885	25803
chr11	51568400	51594203	2	42.7885	chr11	51582256	51593279	LQ.DUP.lr.single.chr11:51582256-51593279.1	1.15385	11023
chr11	54694268	54704969	2	0.346154	chr11	54694268	54702353	LQ.DUP.array.single.chr11:54694268-54702353.1	0.269231	8085
chr11	54694268	54704969	2	0.346154	chr11	54696077	54704969	LQ.DUP.lr.single.chr11:54696077-54704969.1	0.346154	8892
chr11	55028247	55038507	2	1	chr11	55028247	55038507	LQ.DUP.array.single.chr11:55028247-55038507.1	0.961538	10260
chr11	55028247	55038507	2	1	chr11	55029960	55032114	LQ.DUP.lr.single.chr11:55029960-55032114.1	1	2154
chr11	58163835	58170662	2	0.944444	chr11	58163835	58170662	LQ.DUP.lr.single.chr11:58163835-58170662.1	0.944444	6827
chr11	58163835	58170662	2	0.944444	chr11	58167064	58168268	LQ.DUP.array.single.chr11:58167064-58168268.1	0.442308	1204
chr11	58614671	58636511	2	1.14815	chr11	58614671	58636511	LQ.DUP.array.single.chr11:58614671-58636511.1	1.03846	21840
chr11	58614671	58636511	2	1.14815	chr11	58621662	58622786	LQ.DUP.lr.single.chr11:58621662-58622786.1	1.14815	1124
chr11	61777072	61778189	2	1.72917	chr11	61777072	61778189	HQ.DUP.lr.multi.chr11:61777072-61778189.2	1.70213	1117
chr11	61777072	61778189	2	1.72917	chr11	61777224	61777995	HQ.DUP.sr.single.chr11:61777224-61777995.1	1.72917	771
chr11	63698907	63701950	2	1.04255	chr11	63698907	63701945	LQ.DUP.lr.multi.chr11:63698907-63701945.2	1.04255	3038
chr11	63698907	63701950	2	1.04255	chr11	63698907	63701950	LQ.DUP.sr.multi.chr11:63698907-63701950.2	1.04255	3043
chr11	87922261	87927495	2	1.05556	chr11	87922261	87923024	LQ.DUP.array.single.chr11:87922261-87923024.1	0.903846	763
chr11	87922261	87927495	2	1.05556	chr11	87922583	87927495	LQ.DUP.lr.single.chr11:87922583-87927495.1	1.05556	4912
chr11	89623690	89688391	2	0.134615	chr11	89623690	89687091	LQ.DUP.lr.single.chr11:89623690-89687091.1	0.0769231	63401
chr11	89623690	89688391	2	0.134615	chr11	89684516	89688391	LQ.DUP.array.single.chr11:89684516-89688391.1	0.134615	3875
chr11	93958920	93974436	2	5.26	chr11	93958920	93966203	LQ.DUP.lr.single.chr11:93958920-93966203.1	1.01923	7283
chr11	93958920	93974436	2	5.26	chr11	93966061	93974436	HQ.DUP.lr.multi.chr11:93966061-93974436.2	5.26	8375
chr11	975177	975845	2	1.75	chr11	975177	975832	HQ.DUP.array.single.chr11:975177-975832.1	1.6087	655
chr11	975177	975845	2	1.75	chr11	975204	975845	HQ.DUP.lr.multi.chr11:975204-975845.2	1.75	641
chr12	10566089	10603748	2	1	chr12	10566089	10603748	LQ.DUP.array.single.chr12:10566089-10603748.1	0.944444	37659
chr12	10566089	10603748	2	1	chr12	10572556	10600957	LQ.DUP.lr.multi.chr12:10572556-10600957.2	1	28401
chr12	110099068	110100099	2	1.63462	chr12	110099068	110100099	HQ.DUP.lr.multi.chr12:110099068-110100099.2	1.57692	1031
chr12	110099068	110100099	2	1.63462	chr12	110099267	110099669	HQ.DUP.sr.single.chr12:110099267-110099669.1	1.63462	402
chr12	11167799	11286431	2	1.03846	chr12	11167799	11222980	LQ.DUP.sr.single.chr12:11167799-11222980.1	1.01852	55181
chr12	11167799	11286431	2	1.03846	chr12	11169650	11286431	LQ.DUP.lr.multi.chr12:11169650-11286431.2	1.03846	116781
chr12	112077006	112078061	2	1.46939	chr12	112077006	112078061	HQ.DUP.lr.multi.chr12:112077006-112078061.2	1.44898	1055
chr12	112077006	112078061	2	1.46939	chr12	112077209	112077998	HQ.DUP.sr.multi.chr12:112077209-112077998.2	1.46939	789
chr12	114501627	114502397	2	1.68889	chr12	114501627	114502397	LQ.DUP.lr.multi.chr12:114501627-114502397.2	1.28889	770
chr12	114501627	114502397	2	1.68889	chr12	114501643	114502185	HQ.DUP.lr.single.chr12:114501643-114502185.1	1.68889	542
chr12	121365632	121366501	2	1.5	chr12	121365632	121366501	LQ.DUP.lr.multi.chr12:121365632-121366501.2	0.642857	869
chr12	121365632	121366501	2	1.5	chr12	121365753	121366280	HQ.DUP.lr.single.chr12:121365753-121366280.1	1.5	527
chr12	129192637	129193452	2	1.22449	chr12	129192637	129193452	LQ.DUP.lr.multi.chr12:129192637-129193452.3	1.22449	815
chr12	129192637	129193452	2	1.22449	chr12	129192743	129193332	LQ.DUP.sr.single.chr12:129192743-129193332.1	1.14286	589
chr12	129572404	129574166	2	1.06818	chr12	129572404	129574166	LQ.DUP.lr.multi.chr12:129572404-129574166.2	1.06818	1762
chr12	129572404	129574166	2	1.06818	chr12	129572431	129574036	LQ.DUP.sr.single.chr12:129572431-129574036.1	1.02273	1605
chr12	130876458	130878128	2	2.12245	chr12	130876458	130878128	HQ.DUP.lr.multi.chr12:130876458-130878128.2	2.12245	1670
chr12	130876458	130878128	2	2.12245	chr12	130877353	130878083	LQ.DUP.lr.single.chr12:130877353-130878083.1	1.28571	730
chr12	132060785	132062007	2	1.44444	chr12	132060785	132061880	LQ.DUP.lr.single.chr12:132060785-132061880.1	1.17021	1095
chr12	132060785	132062007	2	1.44444	chr12	132061339	132062007	HQ.DUP.lr.single.chr12:132061339-132062007.1	1.44444	668
chr12	2629236	2630059	2	1.40426	chr12	2629236	2630059	LQ.DUP.lr.multi.chr12:2629236-2630059.2	1.21277	823
chr12	2629236	2630059	2	1.40426	chr12	2629435	2630051	HQ.DUP.lr.single.chr12:2629435-2630051.1	1.40426	616
chr12	30798682	30814259	2	0.981481	chr12	30798682	30814259	LQ.DUP.array.single.chr12:30798682-30814259.1	0.981481	15577
chr12	30798682	30814259	2	0.981481	chr12	30804692	30806100	LQ.DUP.lr.single.chr12:30804692-30806100.1	0.944444	1408
chr12	37991788	38016739	2	1.44444	chr12	37991788	38016739	LQ.DUP.lr.multi.chr12:37991788-38016739.2	1.18519	24951
chr12	37991788	38016739	2	1.44444	chr12	38006056	38008837	HQ.DUP.lr.single.chr12:38006056-38008837.1	1.44444	2781
chr12	38131687	38136964	2	1.33333	chr12	38131687	38136964	LQ.DUP.lr.multi.chr12:38131687-38136964.3	1.24074	5277
chr12	38131687	38136964	2	1.33333	chr12	38135060	38135718	HQ.DUP.lr.single.chr12:38135060-38135718.1	1.33333	658
chr12	40867874	40884927	2	1.10204	chr12	40867874	40884927	LQ.DUP.array.single.chr12:40867874-40884927.1	1.08	17053
chr12	40867874	40884927	2	1.10204	chr12	40878901	40880935	LQ.DUP.lr.multi.chr12:40878901-40880935.2	1.10204	2034
chr12	7771470	7780340	2	1	chr12	7771470	7780340	LQ.DUP.array.single.chr12:7771470-7780340.1	1	8870
chr12	7771470	7780340	2	1	chr12	7771850	7774779	LQ.DUP.lr.single.chr12:7771850-7774779.1	1	2929
chr12	80154857	80162774	2	1.5	chr12	80154857	80162752	HQ.DUP.lr.multi.chr12:80154857-80162752.3	1.5	7895
chr12	80154857	80162774	2	1.5	chr12	80154890	80162774	HQ.DUP.sr.multi.chr12:80154890-80162774.3	1.5	7884
chr12	87204805	87205930	2	0.888889	chr12	87204805	87205823	LQ.DUP.lr.multi.chr12:87204805-87205823.2	0.833333	1018
chr12	87204805	87205930	2	0.888889	chr12	87204806	87205930	LQ.DUP.sr.multi.chr12:87204806-87205930.2	0.888889	1124
chr13	109995391	109996074	2	1.16667	chr13	109995391	109995928	LQ.DUP.lr.single.chr13:109995391-109995928.1	0.740741	537
chr13	109995391	109996074	2	1.16667	chr13	109995682	109996074	LQ.DUP.sr.single.chr13:109995682-109996074.1	1.16667	392
chr13	111037759	111038569	2	1.93182	chr13	111037759	111038569	HQ.DUP.lr.multi.chr13:111037759-111038569.2	1.88636	810
chr13	111037759	111038569	2	1.93182	chr13	111037801	111038400	HQ.DUP.sr.single.chr13:111037801-111038400.1	1.93182	599
chr13	114088557	114091009	2	1.72727	chr13	114088557	114091009	LQ.DUP.lr.multi.chr13:114088557-114091009.2	1.22727	2452
chr13	114088557	114091009	2	1.72727	chr13	114089817	114090501	HQ.DUP.lr.multi.chr13:114089817-114090501.2	1.72727	684
chr13	114544387	114545215	2	1.67391	chr13	114544387	114545215	LQ.DUP.lr.multi.chr13:114544387-114545215.2	1.25	828
chr13	114544387	114545215	2	1.67391	chr13	114544530	114544912	HQ.DUP.sr.single.chr13:114544530-114544912.1	1.67391	382
chr13	29786814	29922037	2	1.02	chr13	29786814	29922037	LQ.DUP.sr.single.chr13:29786814-29922037.1	1.01961	135223
chr13	29786814	29922037	2	1.02	chr13	29796058	29802869	LQ.DUP.lr.single.chr13:29796058-29802869.1	1.02	6811
chr13	36530760	36532705	2	1.86	chr13	36530760	36532417	LQ.DUP.lr.single.chr13:36530760-36532417.1	1.09804	1657
chr13	36530760	36532705	2	1.86	chr13	36532055	36532705	HQ.DUP.lr.multi.chr13:36532055-36532705.3	1.86	650
chr13	50377875	50379255	2	1.64	chr13	50377875	50379255	HQ.DUP.lr.multi.chr13:50377875-50379255.2	1.60784	1380
chr13	50377875	50379255	2	1.64	chr13	50378135	50379240	HQ.DUP.sr.multi.chr13:50378135-50379240.3	1.64	1105
chr13	85280690	85282038	2	2.5	chr13	85280690	85281712	LQ.DUP.lr.multi.chr13:85280690-85281712.2	0.785714	1022
chr13	85280690	85282038	2	2.5	chr13	85280995	85282038	HQ.DUP.lr.multi.chr13:85280995-85282038.2	2.5	1043
chr14	106049050	106224352	2	1.2	chr14	106049050	106168154	LQ.DUP.sr.multi.chr14:106049050-106168154.3	0.851064	119104
chr14	106049050	106224352	2	1.2	chr14	106076624	106224352	LQ.DUP.lr.multi.chr14:106076624-106224352.2	1.2	147728
chr14	106825916	106991033	2	1.13462	chr14	106825916	106991033	LQ.DUP.array.single.chr14:106825916-106991033.1	1.03846	165117
chr14	106825916	106991033	2	1.13462	chr14	106854706	106938444	LQ.DUP.lr.multi.chr14:106854706-106938444.3	1.13462	83738
chr14	107049313	107132883	2	1.08511	chr14	107049313	107132883	LQ.DUP.lr.multi.chr14:107049313-107132883.2	1.08511	83570
chr14	107049313	107132883	2	1.08511	chr14	107087258	107099191	LQ.DUP.sr.multi.chr14:107087258-107099191.2	1.02	11933
chr14	20374821	20379622	2	1.07692	chr14	20374821	20377346	LQ.DUP.lr.single.chr14:20374821-20377346.1	1	2525
chr14	20374821	20379622	2	1.07692	chr14	20376129	20379622	LQ.DUP.array.single.chr14:20376129-20379622.1	1.07692	3493
chr14	56664019	56669782	2	1.61111	chr14	56664019	56669782	LQ.DUP.lr.single.chr14:56664019-56669782.1	1	5763
chr14	56664019	56669782	2	1.61111	chr14	56666861	56667030	HQ.DUP.sr.single.chr14:56666861-56667030.1	1.61111	169
chr14	72907903	72912823	2	2.02041	chr14	72907903	72912823	LQ.DUP.lr.single.chr14:72907903-72912823.1	1	4920
chr14	72907903	72912823	2	2.02041	chr14	72911466	72911590	HQ.DUP.sr.single.chr14:72911466-72911590.1	2.02041	124
chr14	73994388	74051967	2	0.92	chr14	73994388	74051967	LQ.DUP.array.multi.chr14:73994388-74051967.2	0.7	57579
chr14	73994388	74051967	2	0.92	chr14	73996841	74051342	LQ.DUP.lr.multi.chr14:73996841-74051342.2	0.92	54501
chr14	94830104	94846641	2	0.979592	chr14	94830104	94846637	LQ.DUP.lr.multi.chr14:94830104-94846637.2	0.979592	16533
chr14	94830104	94846641	2	0.979592	chr14	94830110	94846641	LQ.DUP.sr.single.chr14:94830110-94846641.1	0.979592	16531
chr15	23684976	23686505	2	1.35556	chr15	23684976	23686505	LQ.DUP.lr.multi.chr15:23684976-23686505.3	1.22222	1529
chr15	23684976	23686505	2	1.35556	chr15	23685455	23686092	HQ.DUP.lr.single.chr15:23685455-23686092.1	1.35556	637
chr16	16265623	16266438	2	1.08333	chr16	16265623	16266438	LQ.DUP.lr.multi.chr16:16265623-16266438.2	1.08333	815
chr16	16265623	16266438	2	1.08333	chr16	16265906	16266377	LQ.DUP.sr.single.chr16:16265906-16266377.1	1.02083	471
chr16	16633361	16690800	2	0.96	chr16	16633361	16690800	LQ.DUP.array.single.chr16:16633361-16690800.1	0.9	57439
chr16	16633361	16690800	2	0.96	chr16	16667091	16674378	LQ.DUP.lr.single.chr16:16667091-16674378.1	0.96	7287
chr16	20501101	20550237	2	0.84	chr16	20501101	20550237	LQ.DUP.array.single.chr16:20501101-20550237.1	0.5	49136
chr16	20501101	20550237	2	0.84	chr16	20503110	20547597	LQ.DUP.lr.multi.chr16:20503110-20547597.2	0.84	44487
chr16	21733697	21809459	2	0.74	chr16	21733697	21809459	LQ.DUP.array.single.chr16:21733697-21809459.1	0.74	75762
chr16	21733697	21809459	2	0.74	chr16	21793927	21795972	LQ.DUP.lr.single.chr16:21793927-21795972.1	0.307692	2045
chr16	219231	227514	2	0.847826	chr16	219231	226551	LQ.DUP.lr.multi.chr16:219231-226551.2	0.847826	7320
chr16	219231	227514	2	0.847826	chr16	222083	227514	LQ.DUP.array.single.chr16:222083-227514.1	0.727273	5431
chr16	22551908	22712190	2	2.03846	chr16	22551908	22712190	HQ.DUP.array.multi.chr16:22551908-22712190.2	1.8	160282
chr16	22551908	22712190	2	2.03846	chr16	22694102	22694960	HQ.DUP.lr.single.chr16:22694102-22694960.1	2.03846	858
chr16	2623509	2746543	2	0.895833	chr16	2623509	2746543	LQ.DUP.lr.single.chr16:2623509-2746543.1	0.895833	123034
chr16	2623509	2746543	2	0.895833	chr16	2649818	2736115	LQ.DUP.array.single.chr16:2649818-2736115.1	0.6875	86297
chr16	26385123	26386330	2	1.70833	chr16	26385123	26386330	HQ.DUP.lr.multi.chr16:26385123-26386330.2	1.70833	1207
chr16	26385123	26386330	2	1.70833	chr16	26385372	26386268	HQ.DUP.sr.multi.chr16:26385372-26386268.2	1.6875	896
chr16	33587465	33642378	2	2.03636	chr16	33587465	33633068	HQ.DUP.array.multi.chr16:33587465-33633068.2	2.03636	45603
chr16	33587465	33642378	2	2.03636	chr16	33631121	33642378	LQ.DUP.lr.single.chr16:33631121-33642378.1	0.903846	11257
chr16	34442125	34796742	2	1.5	chr16	34442125	34796742	HQ.DUP.array.multi.chr16:34442125-34796742.5	1.44231	354617
chr16	34442125	34796742	2	1.5	chr16	34498978	34503552	HQ.DUP.lr.multi.chr16:34498978-34503552.2	1.5	4574
chr16	35194609	35223008	2	1.03704	chr16	35194609	35223008	LQ.DUP.array.single.chr16:35194609-35223008.1	0.981481	28399
chr16	35194609	35223008	2	1.03704	chr16	35216694	35217322	LQ.DUP.lr.single.chr16:35216694-35217322.1	1.03704	628
chr16	35235518	35260245	2	3.61111	chr16	35235518	35260245	LQ.DUP.lr.multi.chr16:35235518-35260245.2	1.14815	24727
chr16	35235518	35260245	2	3.61111	chr16	35244980	35252901	HQ.DUP.lr.multi.chr16:35244980-35252901.2	3.61111	7921
chr16	65162149	65163587	2	1.5	chr16	65162149	65163587	LQ.DUP.lr.multi.chr16:65162149-65163587.2	1.125	1438
chr16	65162149	65163587	2	1.5	chr16	65162518	65163499	HQ.DUP.lr.multi.chr16:65162518-65163499.2	1.5	981
chr16	78038539	78041376	2	0.92	chr16	78038539	78041376	LQ.DUP.lr.multi.chr16:78038539-78041376.2	0.92	2837
chr16	78038539	78041376	2	0.92	chr16	78038539	78041376	LQ.DUP.sr.multi.chr16:78038539-78041376.3	0.92	2837
chr16	8611828	8615064	2	1.2	chr16	8611828	8612919	LQ.DUP.sr.single.chr16:8611828-8612919.1	1.08	1091
chr16	8611828	8615064	2	1.2	chr16	8611875	8615064	LQ.DUP.lr.multi.chr16:8611875-8615064.2	1.2	3189
chr16	87535449	87536696	2	1.44	chr16	87535449	87536070	LQ.DUP.lr.single.chr16:87535449-87536070.1	1.3	621
chr16	87535449	87536696	2	1.44	chr16	87535711	87536696	HQ.DUP.lr.multi.chr16:87535711-87536696.2	1.44	985
chr16	87772139	87773278	2	1.31915	chr16	87772139	87773278	LQ.DUP.lr.multi.chr16:87772139-87773278.2	1.19149	1139
chr16	87772139	87773278	2	1.31915	chr16	87772146	87772968	HQ.DUP.lr.single.chr16:87772146-87772968.1	1.31915	822
chr16	89074499	89075474	2	1.3913	chr16	89074499	89075046	LQ.DUP.lr.single.chr16:89074499-89075046.1	1.13043	547
chr16	89074499	89075474	2	1.3913	chr16	89074931	89075474	HQ.DUP.lr.single.chr16:89074931-89075474.1	1.3913	543
chr16	907424	909946	2	1.5	chr16	907424	909946	LQ.DUP.lr.multi.chr16:907424-909946.2	1.29545	2522
chr16	907424	909946	2	1.5	chr16	907699	909293	HQ.DUP.lr.single.chr16:907699-909293.1	1.5	1594
chr16	9120413	9121821	2	1.45833	chr16	9120413	9121821	HQ.DUP.sr.single.chr16:9120413-9121821.1	1.39583	1408
chr16	9120413	9121821	2	1.45833	chr16	9120545	9121758	HQ.DUP.lr.multi.chr16:9120545-9121758.2	1.45833	1213
chr17	16661446	16704453	2	1.31373	chr17	16661446	16704453	LQ.DUP.sr.single.chr17:16661446-16704453.1	1.22642	43007
chr17	16661446	16704453	2	1.31373	chr17	16694526	16696312	HQ.DUP.lr.single.chr17:16694526-16696312.1	1.31373	1786
chr17	16713578	16724646	2	1.44898	chr17	16713578	16717562	HQ.DUP.lr.single.chr17:16713578-16717562.1	1.33333	3984
chr17	16713578	16724646	2	1.44898	chr17	16716743	16724646	HQ.DUP.array.single.chr17:16716743-16724646.1	1.44898	7903
chr17	21902118	21912447	2	8.95652	chr17	21902118	21908644	HQ.DUP.lr.multi.chr17:21902118-21908644.3	8.95652	6526
chr17	21902118	21912447	2	8.95652	chr17	21902121	21912447	LQ.DUP.lr.multi.chr17:21902121-21912447.3	1.1087	10326
chr17	548993	550167	2	1.55319	chr17	548993	550167	LQ.DUP.lr.multi.chr17:548993-550167.2	1.19149	1174
chr17	548993	550167	2	1.55319	chr17	549067	550151	HQ.DUP.lr.multi.chr17:549067-550151.2	1.55319	1084
chr17	55079816	55081610	2	1.44898	chr17	55079816	55081610	HQ.DUP.lr.multi.chr17:55079816-55081610.2	1.44898	1794
chr17	55079816	55081610	2	1.44898	chr17	55080026	55081545	HQ.DUP.sr.single.chr17:55080026-55081545.1	1.44898	1519
chr17	56175655	56185402	2	1.03636	chr17	56175655	56185402	LQ.DUP.array.single.chr17:56175655-56185402.1	1.03636	9747
chr17	56175655	56185402	2	1.03636	chr17	56178099	56183336	LQ.DUP.lr.single.chr17:56178099-56183336.1	1.03636	5237
chr17	66067431	66071497	2	1.75	chr17	66067431	66068448	HQ.DUP.lr.multi.chr17:66067431-66068448.2	1.75	1017
chr17	66067431	66071497	2	1.75	chr17	66068245	66071497	LQ.DUP.lr.multi.chr17:66068245-66071497.2	1	3252
chr17	66771	68353	2	1.97959	chr17	66771	67925	LQ.DUP.lr.single.chr17:66771-67925.1	0.734694	1154
chr17	66771	68353	2	1.97959	chr17	67756	68353	HQ.DUP.lr.single.chr17:67756-68353.1	1.97959	597
chr17	670717	672239	2	1.43137	chr17	670717	671473	LQ.DUP.lr.single.chr17:670717-671473.1	1.13725	756
chr17	670717	672239	2	1.43137	chr17	671021	672239	HQ.DUP.lr.single.chr17:671021-672239.1	1.43137	1218
chr17	70267	71921	2	2.08511	chr17	70267	71921	LQ.DUP.lr.multi.chr17:70267-71921.2	1.21277	1654
chr17	70267	71921	2	2.08511	chr17	71206	71895	HQ.DUP.lr.single.chr17:71206-71895.1	2.08511	689
chr17	713071	713595	2	1.44681	chr17	713071	713595	HQ.DUP.lr.single.chr17:713071-713595.1	1.38298	524
chr17	713071	713595	2	1.44681	chr17	713094	713579	HQ.DUP.array.single.chr17:713094-713579.1	1.44681	485
chr17	77998086	77998854	2	1.5102	chr17	77998086	77998715	HQ.DUP.lr.single.chr17:77998086-77998715.1	1.5102	629
chr17	77998086	77998854	2	1.5102	chr17	77998184	77998854	LQ.DUP.lr.single.chr17:77998184-77998854.1	1.04082	670
chr17	81026021	81026768	2	1.25714	chr17	81026021	81026768	LQ.DUP.lr.multi.chr17:81026021-81026768.2	1.25714	747
chr17	81026021	81026768	2	1.25714	chr17	81026040	81026690	LQ.DUP.sr.single.chr17:81026040-81026690.1	0.714286	650
chr18	14793746	14815506	2	0.980769	chr18	14793746	14815506	LQ.DUP.lr.single.chr18:14793746-14815506.1	0.980769	21760
chr18	14793746	14815506	2	0.980769	chr18	14799518	14815415	LQ.DUP.array.single.chr18:14799518-14815415.1	0.584906	15897
chr18	15404216	15410899	2	4.94231	chr18	15404216	15410899	HQ.DUP.lr.multi.chr18:15404216-15410899.2	4.94231	6683
chr18	15404216	15410899	2	4.94231	chr18	15405081	15408187	HQ.DUP.sr.multi.chr18:15405081-15408187.2	2.98113	3106
chr18	2364084	2427765	2	1.05769	chr18	2364084	2427765	LQ.DUP.lr.single.chr18:2364084-2427765.1	1.05769	63681
chr18	2364084	2427765	2	1.05769	chr18	2372269	2377052	LQ.DUP.array.single.chr18:2372269-2377052.1	1.0566	4783
chr18	27091392	27092231	2	1.75	chr18	27091392	27091980	LQ.DUP.lr.single.chr18:27091392-27091980.1	1.25	588
chr18	27091392	27092231	2	1.75	chr18	27091440	27092231	HQ.DUP.lr.multi.chr18:27091440-27092231.2	1.75	791
chr18	29202618	29207574	2	1.03636	chr18	29202618	29205256	LQ.DUP.array.single.chr18:29202618-29205256.1	1.03636	2638
chr18	29202618	29207574	2	1.03636	chr18	29204323	29207574	LQ.DUP.lr.single.chr18:29204323-29207574.1	1.01887	3251
chr18	68387242	68405812	2	0.980769	chr18	68387242	68405812	LQ.DUP.lr.multi.chr18:68387242-68405812.3	0.980769	18570
chr18	68387242	68405812	2	0.980769	chr18	68387242	68405812	LQ.DUP.sr.multi.chr18:68387242-68405812.3	0.980769	18570
chr18	69711799	69712886	2	1.05455	chr18	69711799	69712886	LQ.DUP.sr.multi.chr18:69711799-69712886.3	1.05455	1087
chr18	69711799	69712886	2	1.05455	chr18	69711800	69712886	LQ.DUP.lr.multi.chr18:69711800-69712886.2	1.05455	1086
chr19	12027077	12068307	2	1.04	chr19	12027077	12068307	LQ.DUP.lr.single.chr19:12027077-12068307.1	1	41230
chr19	12027077	12068307	2	1.04	chr19	12039599	12046033	LQ.DUP.array.single.chr19:12039599-12046033.1	1.04	6434
chr19	13737524	13738808	2	1.38	chr19	13737524	13738785	HQ.DUP.sr.multi.chr19:13737524-13738785.3	1.38	1261
chr19	13737524	13738808	2	1.38	chr19	13737545	13738808	HQ.DUP.lr.multi.chr19:13737545-13738808.2	1.38	1263
chr19	15818842	15897311	2	1.3913	chr19	15818842	15897311	LQ.DUP.lr.multi.chr19:15818842-15897311.2	1.125	78469
chr19	15818842	15897311	2	1.3913	chr19	15889652	15890393	HQ.DUP.lr.multi.chr19:15889652-15890393.2	1.3913	741
chr19	21607430	21610080	2	0.981818	chr19	21607430	21608238	LQ.DUP.sr.single.chr19:21607430-21608238.1	0.962963	808
chr19	21607430	21610080	2	0.981818	chr19	21608158	21610080	LQ.DUP.array.single.chr19:21608158-21610080.1	0.981818	1922
chr19	24055434	24151101	2	1	chr19	24055434	24150562	LQ.DUP.lr.multi.chr19:24055434-24150562.2	1	95128
chr19	24055434	24151101	2	1	chr19	24056016	24151101	LQ.DUP.sr.single.chr19:24056016-24151101.1	0.923077	95085
chr19	27731783	27769894	2	315.058	chr19	27731783	27740495	HQ.DUP.lr.multi.chr19:27731783-27740495.2	315.058	8712
chr19	27731783	27769894	2	315.058	chr19	27731800	27769894	LQ.DUP.lr.single.chr19:27731800-27769894.1	1.09259	38094
chr19	27824707	27920427	2	3.68519	chr19	27824707	27920427	HQ.DUP.array.single.chr19:27824707-27920427.1	2.38889	95720
chr19	27824707	27920427	2	3.68519	chr19	27836764	27911116	HQ.DUP.lr.multi.chr19:27836764-27911116.5	3.68519	74352
chr19	3309948	3311331	2	1.08696	chr19	3309948	3311331	LQ.DUP.lr.multi.chr19:3309948-3311331.2	1.08696	1383
chr19	3309948	3311331	2	1.08696	chr19	3310216	3310995	LQ.DUP.sr.single.chr19:3310216-3310995.1	1.0625	779
chr19	33740639	33741888	2	1.36	chr19	33740639	33741888	LQ.DUP.lr.multi.chr19:33740639-33741888.2	1.28	1249
chr19	33740639	33741888	2	1.36	chr19	33741107	33741629	HQ.DUP.lr.single.chr19:33741107-33741629.1	1.36	522
chr19	34881543	34883882	2	1.39583	chr19	34881543	34883882	LQ.DUP.lr.multi.chr19:34881543-34883882.2	1.25	2339
chr19	34881543	34883882	2	1.39583	chr19	34882760	34883585	HQ.DUP.lr.single.chr19:34882760-34883585.1	1.39583	825
chr19	4035726	4036833	2	1.33333	chr19	4035726	4036833	HQ.DUP.lr.multi.chr19:4035726-4036833.2	1.33333	1107
chr19	4035726	4036833	2	1.33333	chr19	4036040	4036684	LQ.DUP.lr.single.chr19:4036040-4036684.1	1.18	644
chr19	41608744	41609640	2	1.63636	chr19	41608744	41609640	LQ.DUP.lr.multi.chr19:41608744-41609640.3	1.27273	896
chr19	41608744	41609640	2	1.63636	chr19	41609124	41609640	HQ.DUP.lr.single.chr19:41609124-41609640.1	1.63636	516
chr19	43308866	43613826	2	1.05556	chr19	43308866	43547145	LQ.DUP.array.single.chr19:43308866-43547145.1	1.02	238279
chr19	43308866	43613826	2	1.05556	chr19	43462590	43613826	LQ.DUP.lr.single.chr19:43462590-43613826.1	1.05556	151236
chr19	43690010	43798433	2	1	chr19	43690010	43773058	LQ.DUP.sr.single.chr19:43690010-43773058.1	0.98	83048
chr19	43690010	43798433	2	1	chr19	43737970	43798433	LQ.DUP.lr.single.chr19:43737970-43798433.1	1	60463
chr19	44183353	44184216	2	1.80435	chr19	44183353	44184216	HQ.DUP.lr.multi.chr19:44183353-44184216.2	1.72917	863
chr19	44183353	44184216	2	1.80435	chr19	44183486	44184074	HQ.DUP.sr.single.chr19:44183486-44184074.1	1.80435	588
chr19	51483820	51484929	2	1.37778	chr19	51483820	51484929	LQ.DUP.lr.multi.chr19:51483820-51484929.2	1.28889	1109
chr19	51483820	51484929	2	1.37778	chr19	51484167	51484695	HQ.DUP.sr.single.chr19:51484167-51484695.1	1.37778	528
chr19	54169111	54172817	2	1.45833	chr19	54169111	54172817	HQ.DUP.lr.multi.chr19:54169111-54172817.2	1.4375	3706
chr19	54169111	54172817	2	1.45833	chr19	54170040	54172317	HQ.DUP.array.multi.chr19:54170040-54172317.2	1.45833	2277
chr19	55475771	55477885	2	0.833333	chr19	55475771	55477808	LQ.DUP.lr.multi.chr19:55475771-55477808.2	0.833333	2037
chr19	55475771	55477885	2	0.833333	chr19	55476234	55477885	LQ.DUP.array.single.chr19:55476234-55477885.1	0.6875	1651
chr19	7396004	7396628	2	1.09615	chr19	7396004	7396385	LQ.DUP.sr.single.chr19:7396004-7396385.1	1.01923	381
chr19	7396004	7396628	2	1.09615	chr19	7396005	7396628	LQ.DUP.lr.multi.chr19:7396005-7396628.2	1.09615	623
chr19	877659	879895	2	1.55814	chr19	877659	879895	LQ.DUP.lr.multi.chr19:877659-879895.2	1.25581	2236
chr19	877659	879895	2	1.55814	chr19	878747	879733	HQ.DUP.lr.single.chr19:878747-879733.1	1.55814	986
chr2	10151656	10155686	2	0.953488	chr2	10151656	10155686	LQ.DUP.lr.multi.chr2:10151656-10155686.2	0.933333	4030
chr2	10151656	10155686	2	0.953488	chr2	10151660	10153412	LQ.DUP.sr.multi.chr2:10151660-10153412.2	0.953488	1752
chr2	115128856	115130248	2	2.5	chr2	115128856	115129767	LQ.DUP.lr.multi.chr2:115128856-115129767.2	0.788462	911
chr2	115128856	115130248	2	2.5	chr2	115129649	115130248	HQ.DUP.lr.multi.chr2:115129649-115130248.2	2.5	599
chr2	120417080	120418493	2	0.9375	chr2	120417080	120418493	LQ.DUP.sr.multi.chr2:120417080-120418493.3	0.9375	1413
chr2	120417080	120418493	2	0.9375	chr2	120417084	120418485	LQ.DUP.lr.single.chr2:120417084-120418485.1	0.9375	1401
chr2	125756371	125768402	2	0.98	chr2	125756371	125768402	LQ.DUP.lr.multi.chr2:125756371-125768402.3	0.98	12031
chr2	125756371	125768402	2	0.98	chr2	125766562	125768402	LQ.DUP.sr.multi.chr2:125766562-125768402.2	0.98	1840
chr2	130820503	130823033	2	2.57447	chr2	130820503	130823033	LQ.DUP.lr.single.chr2:130820503-130823033.1	0.340426	2530
chr2	130820503	130823033	2	2.57447	chr2	130822348	130822584	HQ.DUP.sr.single.chr2:130822348-130822584.1	2.57447	236
chr2	131289016	131344666	2	0	chr2	131289016	131344666	LQ.DUP.lr.single.chr2:131289016-131344666.1	0	55650
chr2	131289016	131344666	2	0	chr2	131313961	131321726	LQ.DUP.array.single.chr2:131313961-131321726.1	0	7765
chr2	133026667	133030692	2	6.3	chr2	133026667	133030692	HQ.DUP.sr.single.chr2:133026667-133030692.1	5.52083	4025
chr2	133026667	133030692	2	6.3	chr2	133026950	133029292	HQ.DUP.lr.multi.chr2:133026950-133029292.2	6.3	2342
chr2	133151345	133153312	2	2.53191	chr2	133151345	133153312	LQ.DUP.lr.multi.chr2:133151345-133153312.2	1.06383	1967
chr2	133151345	133153312	2	2.53191	chr2	133151410	133151982	HQ.DUP.lr.multi.chr2:133151410-133151982.2	2.53191	572
chr2	1365346	1366844	2	1.54	chr2	1365346	1365971	HQ.DUP.lr.multi.chr2:1365346-1365971.2	1.54	625
chr2	1365346	1366844	2	1.54	chr2	1365847	1366844	LQ.DUP.lr.multi.chr2:1365847-1366844.2	1.22	997
chr2	1528841	1539355	2	0.617021	chr2	1528841	1539355	LQ.DUP.lr.multi.chr2:1528841-1539355.2	0.617021	10514
chr2	1528841	1539355	2	0.617021	chr2	1529419	1536471	LQ.DUP.sr.single.chr2:1529419-1536471.1	0.553191	7052
chr2	1599033	1601693	2	1.375	chr2	1599033	1599832	HQ.DUP.lr.multi.chr2:1599033-1599832.2	1.375	799
chr2	1599033	1601693	2	1.375	chr2	1599084	1601693	LQ.DUP.lr.multi.chr2:1599084-1601693.2	1.22917	2609
chr2	16406393	16407988	2	1	chr2	16406393	16407988	LQ.DUP.sr.single.chr2:16406393-16407988.1	1	1595
chr2	16406393	16407988	2	1	chr2	16406411	16407985	LQ.DUP.lr.multi.chr2:16406411-16407985.2	1	1574
chr2	18906161	18907657	2	1.07692	chr2	18906161	18907657	LQ.DUP.lr.multi.chr2:18906161-18907657.2	1.07692	1496
chr2	18906161	18907657	2	1.07692	chr2	18906161	18907657	LQ.DUP.sr.multi.chr2:18906161-18907657.3	1.07692	1496
chr2	216473019	216473758	2	1.35714	chr2	216473019	216473758	HQ.DUP.lr.single.chr2:216473019-216473758.1	1.35714	739
chr2	216473019	216473758	2	1.35714	chr2	216473035	216473735	LQ.DUP.lr.single.chr2:216473035-216473735.1	1.21429	700
chr2	240640786	240641675	2	1.23404	chr2	240640786	240641614	LQ.DUP.sr.single.chr2:240640786-240641614.1	1.23404	828
chr2	240640786	240641675	2	1.23404	chr2	240640896	240641675	LQ.DUP.lr.single.chr2:240640896-240641675.1	1.17021	779
chr2	241565037	241565944	2	1.30233	chr2	241565037	241565944	LQ.DUP.lr.multi.chr2:241565037-241565944.2	1.27907	907
chr2	241565037	241565944	2	1.30233	chr2	241565089	241565863	HQ.DUP.lr.single.chr2:241565089-241565863.1	1.30233	774
chr2	241604696	241608453	2	1.14545	chr2	241604696	241608453	LQ.DUP.array.single.chr2:241604696-241608453.1	1.03636	3757
chr2	241604696	241608453	2	1.14545	chr2	241606400	241607941	LQ.DUP.lr.single.chr2:241606400-241607941.1	1.14545	1541
chr2	242869774	242871119	2	1.33333	chr2	242869774	242870336	HQ.DUP.lr.single.chr2:242869774-242870336.1	1.33333	562
chr2	242869774	242871119	2	1.33333	chr2	242869843	242871119	LQ.DUP.lr.multi.chr2:242869843-242871119.2	1.16279	1276
chr2	36409666	36411798	2	0.636364	chr2	36409666	36411798	LQ.DUP.lr.multi.chr2:36409666-36411798.2	0.636364	2132
chr2	36409666	36411798	2	0.636364	chr2	36410320	36411545	LQ.DUP.sr.single.chr2:36410320-36411545.1	0.509091	1225
chr2	45537626	45538460	2	1.51111	chr2	45537626	45538190	HQ.DUP.lr.single.chr2:45537626-45538190.1	1.51111	564
chr2	45537626	45538460	2	1.51111	chr2	45537911	45538460	LQ.DUP.lr.single.chr2:45537911-45538460.1	0.844444	549
chr2	70661281	70662414	2	1.34615	chr2	70661281	70662020	LQ.DUP.lr.single.chr2:70661281-70662020.1	1.28846	739
chr2	70661281	70662414	2	1.34615	chr2	70661291	70662414	HQ.DUP.lr.multi.chr2:70661291-70662414.2	1.34615	1123
chr2	739918	740899	2	3.14634	chr2	739918	740896	HQ.DUP.lr.multi.chr2:739918-740896.2	3.14634	978
chr2	739918	740899	2	3.14634	chr2	739939	740899	HQ.DUP.array.single.chr2:739939-740899.1	3.12195	960
chr2	90475420	90485446	2	5.13953	chr2	90475420	90485446	HQ.DUP.lr.multi.chr2:90475420-90485446.4	5.13953	10026
chr2	90475420	90485446	2	5.13953	chr2	90481702	90484853	LQ.DUP.lr.single.chr2:90481702-90484853.1	1.04651	3151
chr20	1552338	1596222	2	0.54	chr20	1552338	1596222	LQ.DUP.array.multi.chr20:1552338-1596222.3	0.54	43884
chr20	1552338	1596222	2	0.54	chr20	1556541	1589698	LQ.DUP.lr.multi.chr20:1556541-1589698.2	0.54	33157
chr20	18241725	18243170	2	0.923077	chr20	18241725	18243170	LQ.DUP.sr.multi.chr20:18241725-18243170.3	0.923077	1445
chr20	18241725	18243170	2	0.923077	chr20	18241727	18243170	LQ.DUP.lr.multi.chr20:18241727-18243170.2	0.923077	1443
chr20	2359697	2360615	2	1	chr20	2359697	2360615	LQ.DUP.sr.multi.chr20:2359697-2360615.3	1	918
chr20	2359697	2360615	2	1	chr20	2359702	2360615	LQ.DUP.lr.multi.chr20:2359702-2360615.2	1	913
chr20	23683423	23799059	2	1	chr20	23683423	23746217	LQ.DUP.sr.multi.chr20:23683423-23746217.3	1	62794
chr20	23683423	23799059	2	1	chr20	23710586	23799059	LQ.DUP.lr.single.chr20:23710586-23799059.1	1	88473
chr20	29420054	29511009	2	2.59259	chr20	29420054	29511009	HQ.DUP.array.single.chr20:29420054-29511009.1	1.61111	90955
chr20	29420054	29511009	2	2.59259	chr20	29449602	29452189	HQ.DUP.lr.single.chr20:29449602-29452189.1	2.59259	2587
chr20	30910424	30911020	2	1.4	chr20	30910424	30911020	HQ.DUP.lr.single.chr20:30910424-30911020.1	1.4	596
chr20	30910424	30911020	2	1.4	chr20	30910437	30911011	LQ.DUP.lr.multi.chr20:30910437-30911011.2	1.2	574
chr20	42325127	42325654	2	2.1	chr20	42325127	42325641	HQ.DUP.sr.multi.chr20:42325127-42325641.3	2.1	514
chr20	42325127	42325654	2	2.1	chr20	42325149	42325654	HQ.DUP.lr.single.chr20:42325149-42325654.1	2.1	505
chr20	47131297	47132983	2	9.76596	chr20	47131297	47132983	HQ.DUP.lr.multi.chr20:47131297-47132983.3	9.76596	1686
chr20	47131297	47132983	2	9.76596	chr20	47131706	47132787	HQ.DUP.sr.single.chr20:47131706-47132787.1	9.23404	1081
chr20	48579492	48591235	2	1.65957	chr20	48579492	48591235	LQ.DUP.lr.single.chr20:48579492-48591235.1	1.02	11743
chr20	48579492	48591235	2	1.65957	chr20	48579786	48580151	HQ.DUP.sr.multi.chr20:48579786-48580151.2	1.65957	365
chr20	52474800	52484364	2	2.05769	chr20	52474800	52484346	HQ.DUP.array.single.chr20:52474800-52484346.1	1.92308	9546
chr20	52474800	52484364	2	2.05769	chr20	52479185	52484364	HQ.DUP.lr.single.chr20:52479185-52484364.1	2.05769	5179
chr20	59676490	59677714	2	1.47826	chr20	59676490	59677021	LQ.DUP.lr.single.chr20:59676490-59677021.1	1.13043	531
chr20	59676490	59677714	2	1.47826	chr20	59676776	59677714	HQ.DUP.lr.multi.chr20:59676776-59677714.2	1.47826	938
chr20	59964903	59965975	2	1.12766	chr20	59964903	59965975	LQ.DUP.array.single.chr20:59964903-59965975.1	1.06383	1072
chr20	59964903	59965975	2	1.12766	chr20	59965317	59965687	LQ.DUP.sr.single.chr20:59965317-59965687.1	1.12766	370
chr20	62123015	62124330	2	1.34694	chr20	62123015	62124330	LQ.DUP.lr.multi.chr20:62123015-62124330.3	1.29787	1315
chr20	62123015	62124330	2	1.34694	chr20	62123362	62123894	HQ.DUP.lr.single.chr20:62123362-62123894.1	1.34694	532
chr20	62202472	62203397	2	1.5	chr20	62202472	62203069	HQ.DUP.lr.multi.chr20:62202472-62203069.2	1.5	597
chr20	62202472	62203397	2	1.5	chr20	62202612	62203397	LQ.DUP.lr.single.chr20:62202612-62203397.1	1	785
chr21	22783463	22784712	2	1.01852	chr21	22783463	22784708	LQ.DUP.sr.multi.chr21:22783463-22784708.3	1	1245
chr21	22783463	22784712	2	1.01852	chr21	22783463	22784712	LQ.DUP.lr.multi.chr21:22783463-22784712.3	1.01852	1249
chr21	34693654	34696339	2	0.942308	chr21	34693654	34696339	LQ.DUP.lr.multi.chr21:34693654-34696339.2	0.942308	2685
chr21	34693654	34696339	2	0.942308	chr21	34694835	34695291	LQ.DUP.sr.single.chr21:34694835-34695291.1	0.783784	456
chr21	41516867	41527706	2	1.14286	chr21	41516867	41527706	LQ.DUP.lr.single.chr21:41516867-41527706.1	1	10839
chr21	41516867	41527706	2	1.14286	chr21	41521089	41521810	LQ.DUP.array.single.chr21:41521089-41521810.1	1.14286	721
chr21	47217168	47218940	2	1.52	chr21	47217168	47218940	HQ.DUP.lr.multi.chr21:47217168-47218940.2	1.52	1772
chr21	47217168	47218940	2	1.52	chr21	47217652	47218471	HQ.DUP.sr.single.chr21:47217652-47218471.1	1.48	819
chr21	47467226	47468727	2	1.4	chr21	47467226	47468727	LQ.DUP.lr.multi.chr21:47467226-47468727.2	1.3	1501
chr21	47467226	47468727	2	1.4	chr21	47467720	47468142	HQ.DUP.sr.single.chr21:47467720-47468142.1	1.4	422
chr21	47589263	47590958	2	2.17391	chr21	47589263	47590958	LQ.DUP.lr.single.chr21:47589263-47590958.1	1.21739	1695
chr21	47589263	47590958	2	2.17391	chr21	47590171	47590839	HQ.DUP.lr.single.chr21:47590171-47590839.1	2.17391	668
chr22	18588758	18589790	2	1.87234	chr22	18588758	18589385	HQ.DUP.lr.multi.chr22:18588758-18589385.2	1.87234	627
chr22	18588758	18589790	2	1.87234	chr22	18589151	18589790	LQ.DUP.lr.multi.chr22:18589151-18589790.2	1.02128	639
chr22	18882070	18896970	2	5.05357	chr22	18882070	18896970	LQ.DUP.lr.multi.chr22:18882070-18896970.2	1.04167	14900
chr22	18882070	18896970	2	5.05357	chr22	18883223	18884504	HQ.DUP.lr.single.chr22:18883223-18884504.1	5.05357	1281
chr22	21033919	21039607	2	0.86	chr22	21033919	21039607	LQ.DUP.array.single.chr22:21033919-21039607.1	0.86	5688
chr22	21033919	21039607	2	0.86	chr22	21033954	21039121	LQ.DUP.lr.single.chr22:21033954-21039121.1	0.86	5167
chr22	24274694	24403623	2	1.02083	chr22	24274694	24402255	LQ.DUP.array.multi.chr22:24274694-24402255.3	1.02083	127561
chr22	24274694	24403623	2	1.02083	chr22	24280849	24403623	LQ.DUP.lr.multi.chr22:24280849-24403623.2	1.02083	122774
chr22	29515975	29516635	2	5.91489	chr22	29515975	29516635	HQ.DUP.lr.multi.chr22:29515975-29516635.3	2.87234	660
chr22	29515975	29516635	2	5.91489	chr22	29516074	29516440	HQ.DUP.sr.single.chr22:29516074-29516440.1	5.91489	366
chr22	32927887	32928561	2	1.54348	chr22	32927887	32928561	HQ.DUP.lr.single.chr22:32927887-32928561.1	1.51064	674
chr22	32927887	32928561	2	1.54348	chr22	32927932	32928517	HQ.DUP.array.single.chr22:32927932-32928517.1	1.54348	585
chr22	35457951	35469677	2	1.125	chr22	35457951	35469677	LQ.DUP.array.single.chr22:35457951-35469677.1	1.0625	11726
chr22	35457951	35469677	2	1.125	chr22	35465722	35469351	LQ.DUP.lr.single.chr22:35465722-35469351.1	1.125	3629
chr22	36535711	36591852	2	1.06	chr22	36535711	36591852	LQ.DUP.lr.single.chr22:36535711-36591852.1	1.06	56141
chr22	36535711	36591852	2	1.06	chr22	36564484	36571548	LQ.DUP.array.single.chr22:36564484-36571548.1	1.05769	7064
chr22	39289802	39299976	2	1.09259	chr22	39289802	39299976	LQ.DUP.array.single.chr22:39289802-39299976.1	1.07692	10174
chr22	39289802	39299976	2	1.09259	chr22	39290320	39292015	LQ.DUP.lr.single.chr22:39290320-39292015.1	1.09259	1695
chr22	42879201	43005214	2	0.979167	chr22	42879201	43005214	LQ.DUP.array.single.chr22:42879201-43005214.1	0.979167	126013
chr22	42879201	43005214	2	0.979167	chr22	42896769	42977058	LQ.DUP.lr.multi.chr22:42896769-42977058.2	0.979167	80289
chr3	140621106	140622359	2	1.11538	chr3	140621106	140622359	LQ.DUP.sr.multi.chr3:140621106-140622359.3	1.11538	1253
chr3	140621106	140622359	2	1.11538	chr3	140621108	140622359	LQ.DUP.lr.multi.chr3:140621108-140622359.2	1.11538	1251
chr3	146390405	146395175	2	1	chr3	146390405	146395166	LQ.DUP.lr.multi.chr3:146390405-146395166.3	1	4761
chr3	146390405	146395175	2	1	chr3	146390405	146395175	LQ.DUP.sr.multi.chr3:146390405-146395175.3	1	4770
chr3	18819703	18830516	2	3.75	chr3	18819703	18830516	LQ.DUP.lr.multi.chr3:18819703-18830516.2	1.125	10813
chr3	18819703	18830516	2	3.75	chr3	18829381	18830515	HQ.DUP.lr.multi.chr3:18829381-18830515.3	3.75	1134
chr3	194543310	194546430	2	0.857143	chr3	194543310	194546430	LQ.DUP.lr.multi.chr3:194543310-194546430.2	0.857143	3120
chr3	194543310	194546430	2	0.857143	chr3	194543310	194546430	LQ.DUP.sr.multi.chr3:194543310-194546430.3	0.857143	3120
chr3	195543245	195544040	2	1.15909	chr3	195543245	195543670	LQ.DUP.sr.single.chr3:195543245-195543670.1	1.15909	425
chr3	195543245	195544040	2	1.15909	chr3	195543397	195544040	LQ.DUP.lr.single.chr3:195543397-195544040.1	1.11364	643
chr3	50343466	50349348	2	1.51515	chr3	50343466	50349348	LQ.DUP.array.single.chr3:50343466-50349348.1	0.979592	5882
chr3	50343466	50349348	2	1.51515	chr3	50348763	50349279	HQ.DUP.lr.single.chr3:50348763-50349279.1	1.51515	516
chr3	95468117	95471001	2	0.981481	chr3	95468117	95471001	LQ.DUP.lr.multi.chr3:95468117-95471001.3	0.981481	2884
chr3	95468117	95471001	2	0.981481	chr3	95468117	95471001	LQ.DUP.sr.multi.chr3:95468117-95471001.2	0.981481	2884
chr4	151845838	151884310	2	1.09804	chr4	151845838	151884310	LQ.DUP.array.single.chr4:151845838-151884310.1	1.09804	38472
chr4	151845838	151884310	2	1.09804	chr4	151848737	151855808	LQ.DUP.lr.single.chr4:151848737-151855808.1	1.0566	7071
chr4	164815712	164816268	2	1.35185	chr4	164815712	164816222	HQ.DUP.lr.single.chr4:164815712-164816222.1	1.35185	510
chr4	164815712	164816268	2	1.35185	chr4	164815715	164816268	LQ.DUP.lr.single.chr4:164815715-164816268.1	1.27778	553
chr4	172372115	172379152	2	1.05882	chr4	172372115	172379152	LQ.DUP.array.multi.chr4:172372115-172379152.2	1.05882	7037
chr4	172372115	172379152	2	1.05882	chr4	172374794	172376615	LQ.DUP.lr.single.chr4:172374794-172376615.1	1	1821
chr4	190572715	190573822	2	1.71739	chr4	190572715	190573623	LQ.DUP.lr.single.chr4:190572715-190573623.1	1.26087	908
chr4	190572715	190573822	2	1.71739	chr4	190572717	190573822	HQ.DUP.lr.multi.chr4:190572717-190573822.3	1.71739	1105
chr4	3816522	3829677	2	2.88	chr4	3816522	3817595	HQ.DUP.lr.multi.chr4:3816522-3817595.3	2.88	1073
chr4	3816522	3829677	2	2.88	chr4	3816685	3829677	LQ.DUP.lr.single.chr4:3816685-3829677.1	1.02174	12992
chr4	40297098	40297819	2	5.1087	chr4	40297098	40297583	HQ.DUP.sr.single.chr4:40297098-40297583.1	5.1087	485
chr4	40297098	40297819	2	5.1087	chr4	40297107	40297819	HQ.DUP.lr.multi.chr4:40297107-40297819.2	4.5	712
chr4	49093249	49157502	2	34.0196	chr4	49093249	49157502	HQ.DUP.lr.multi.chr4:49093249-49157502.4	34.0196	64253
chr4	49093249	49157502	2	34.0196	chr4	49118621	49151883	LQ.DUP.lr.multi.chr4:49118621-49151883.2	1.27451	33262
chr4	49280624	49311045	2	3.76087	chr4	49280624	49311045	LQ.DUP.lr.multi.chr4:49280624-49311045.2	0.4375	30421
chr4	49280624	49311045	2	3.76087	chr4	49293517	49294190	HQ.DUP.lr.single.chr4:49293517-49294190.1	3.76087	673
chr4	55397	83555	2	5.76471	chr4	55397	68718	HQ.DUP.lr.single.chr4:55397-68718.1	5.76471	13321
chr4	55397	83555	2	5.76471	chr4	65958	83555	LQ.DUP.lr.single.chr4:65958-83555.1	1.07843	17597
chr4	6005154	6006596	2	1.46	chr4	6005154	6006596	LQ.DUP.lr.multi.chr4:6005154-6006596.2	1.18	1442
chr4	6005154	6006596	2	1.46	chr4	6005603	6006108	HQ.DUP.lr.single.chr4:6005603-6006108.1	1.46	505
chr4	71486717	71489021	2	1.5	chr4	71486717	71488719	LQ.DUP.lr.multi.chr4:71486717-71488719.2	1.25	2002
chr4	71486717	71489021	2	1.5	chr4	71487492	71489021	HQ.DUP.lr.multi.chr4:71487492-71489021.2	1.5	1529
chr4	73321506	73322138	2	2.5	chr4	73321506	73322138	HQ.DUP.lr.single.chr4:73321506-73322138.1	2.5	632
chr4	73321506	73322138	2	2.5	chr4	73321517	73322112	LQ.DUP.lr.single.chr4:73321517-73322112.1	1	595
chr4	91933642	91936100	2	0.509804	chr4	91933642	91936098	LQ.DUP.sr.multi.chr4:91933642-91936098.3	0.509804	2456
chr4	91933642	91936100	2	0.509804	chr4	91933643	91936100	LQ.DUP.lr.multi.chr4:91933643-91936100.2	0.509804	2457
chr4	93567358	93570164	2	1.38889	chr4	93567358	93570164	LQ.DUP.lr.multi.chr4:93567358-93570164.3	1.11111	2806
chr4	93567358	93570164	2	1.38889	chr4	93567359	93569474	HQ.DUP.lr.single.chr4:93567359-93569474.1	1.38889	2115
chr5	108688491	108690281	2	1.6	chr5	108688491	108690281	LQ.DUP.lr.multi.chr5:108688491-108690281.2	1.25455	1790
chr5	108688491	108690281	2	1.6	chr5	108689598	108690161	HQ.DUP.lr.single.chr5:108689598-108690161.1	1.6	563
chr5	143512489	143515057	2	1.05769	chr5	143512489	143515052	LQ.DUP.sr.multi.chr5:143512489-143515052.3	1.05769	2563
chr5	143512489	143515057	2	1.05769	chr5	143512489	143515057	LQ.DUP.lr.multi.chr5:143512489-143515057.3	1.05769	2568
chr5	150857688	150860029	2	1.13462	chr5	150857688	150860029	LQ.DUP.lr.single.chr5:150857688-150860029.1	1.13462	2341
chr5	150857688	150860029	2	1.13462	chr5	150857688	150860029	LQ.DUP.sr.multi.chr5:150857688-150860029.2	1.13462	2341
chr5	176018542	176019646	2	4.8125	chr5	176018542	176019646	LQ.DUP.lr.single.chr5:176018542-176019646.1	1.08333	1104
chr5	176018542	176019646	2	4.8125	chr5	176018692	176018933	HQ.DUP.sr.single.chr5:176018692-176018933.1	4.8125	241
chr5	177388161	177389703	2	1.86667	chr5	177388161	177388904	HQ.DUP.lr.single.chr5:177388161-177388904.1	1.86667	743
chr5	177388161	177389703	2	1.86667	chr5	177388169	177389703	LQ.DUP.lr.multi.chr5:177388169-177389703.2	0.888889	1534
chr5	180375029	180430789	2	1.01923	chr5	180375029	180428853	LQ.DUP.lr.single.chr5:180375029-180428853.1	1.01923	53824
chr5	180375029	180430789	2	1.01923	chr5	180375289	180430789	LQ.DUP.array.multi.chr5:180375289-180430789.2	1.01923	55500
chr5	1845506	1846070	2	1.64815	chr5	1845506	1846056	HQ.DUP.lr.single.chr5:1845506-1846056.1	1.64815	550
chr5	1845506	1846070	2	1.64815	chr5	1845521	1846070	HQ.DUP.sr.multi.chr5:1845521-1846070.2	1.64815	549
chr5	2490361	2491599	2	1.79167	chr5	2490361	2491599	HQ.DUP.lr.multi.chr5:2490361-2491599.2	1.79167	1238
chr5	2490361	2491599	2	1.79167	chr5	2490883	2491585	LQ.DUP.lr.single.chr5:2490883-2491585.1	1.29167	702
chr5	3323204	3324545	2	4.6875	chr5	3323204	3324545	HQ.DUP.lr.multi.chr5:3323204-3324545.3	4.6875	1341
chr5	3323204	3324545	2	4.6875	chr5	3323740	3324405	HQ.DUP.sr.single.chr5:3323740-3324405.1	4.22917	665
chr5	49405642	49441621	2	15.3077	chr5	49405642	49441621	LQ.DUP.lr.multi.chr5:49405642-49441621.2	0.538462	35979
chr5	49405642	49441621	2	15.3077	chr5	49432474	49441621	HQ.DUP.lr.multi.chr5:49432474-49441621.2	15.3077	9147
chr5	49545582	49547585	2	1.32692	chr5	49545582	49547585	LQ.DUP.lr.multi.chr5:49545582-49547585.2	1.26923	2003
chr5	49545582	49547585	2	1.32692	chr5	49546963	49547585	HQ.DUP.lr.single.chr5:49546963-49547585.1	1.32692	622
chr5	57892316	57894099	2	2	chr5	57892316	57893160	HQ.DUP.lr.single.chr5:57892316-57893160.1	2	844
chr5	57892316	57894099	2	2	chr5	57892501	57894099	LQ.DUP.lr.multi.chr5:57892501-57894099.2	0.666667	1598
chr5	628470	629154	2	3.04444	chr5	628470	629154	HQ.DUP.lr.multi.chr5:628470-629154.3	2.18605	684
chr5	628470	629154	2	3.04444	chr5	628608	628942	HQ.DUP.sr.single.chr5:628608-628942.1	3.04444	334
chr5	79049570	79051932	2	1.03846	chr5	79049570	79051932	LQ.DUP.lr.multi.chr5:79049570-79051932.3	1.03846	2362
chr5	79049570	79051932	2	1.03846	chr5	79049570	79051932	LQ.DUP.sr.multi.chr5:79049570-79051932.2	1.03846	2362
chr5	96095578	96097897	2	1.10909	chr5	96095578	96097897	LQ.DUP.array.single.chr5:96095578-96097897.1	1.10909	2319
chr5	96095578	96097897	2	1.10909	chr5	96095738	96097857	LQ.DUP.lr.single.chr5:96095738-96097857.1	1.09091	2119
chr6	119011719	119013929	2	1.12	chr6	119011719	119013927	LQ.DUP.sr.multi.chr6:119011719-119013927.3	1.12	2208
chr6	119011719	119013929	2	1.12	chr6	119011721	119013929	LQ.DUP.lr.multi.chr6:119011721-119013929.2	1.12	2208
chr6	141033217	141034150	2	2.4	chr6	141033217	141033909	HQ.DUP.lr.multi.chr6:141033217-141033909.2	2.4	692
chr6	141033217	141034150	2	2.4	chr6	141033320	141034150	LQ.DUP.lr.single.chr6:141033320-141034150.1	0.8125	830
chr6	149059339	149060128	2	1.4	chr6	149059339	149060106	LQ.DUP.lr.single.chr6:149059339-149060106.1	1.2	767
chr6	149059339	149060128	2	1.4	chr6	149059368	149060128	HQ.DUP.lr.single.chr6:149059368-149060128.1	1.4	760
chr6	150514274	150523037	2	2	chr6	150514274	150523037	LQ.DUP.array.multi.chr6:150514274-150523037.2	1.0625	8763
chr6	150514274	150523037	2	2	chr6	150518798	150519528	HQ.DUP.lr.multi.chr6:150518798-150519528.2	2	730
chr6	165048650	165049441	2	1.8	chr6	165048650	165049441	LQ.DUP.lr.multi.chr6:165048650-165049441.2	1.1875	791
chr6	165048650	165049441	2	1.8	chr6	165048905	165049425	HQ.DUP.lr.single.chr6:165048905-165049425.1	1.8	520
chr6	166032436	166033283	2	1.57692	chr6	166032436	166033006	LQ.DUP.lr.multi.chr6:166032436-166033006.2	1.19231	570
chr6	166032436	166033283	2	1.57692	chr6	166032685	166033283	HQ.DUP.lr.multi.chr6:166032685-166033283.2	1.57692	598
chr6	166700843	166703382	2	1.4375	chr6	166700843	166703382	LQ.DUP.lr.multi.chr6:166700843-166703382.3	1.25	2539
chr6	166700843	166703382	2	1.4375	chr6	166701861	166702375	HQ.DUP.lr.single.chr6:166701861-166702375.1	1.4375	514
chr6	169014464	169016453	2	1.44444	chr6	169014464	169016447	LQ.DUP.lr.single.chr6:169014464-169016447.1	1.24444	1983
chr6	169014464	169016453	2	1.44444	chr6	169015732	169016453	HQ.DUP.lr.single.chr6:169015732-169016453.1	1.44444	721
chr6	169331265	169332894	2	2.88889	chr6	169331265	169332524	LQ.DUP.lr.multi.chr6:169331265-169332524.2	0.978723	1259
chr6	169331265	169332894	2	2.88889	chr6	169331275	169332894	HQ.DUP.lr.multi.chr6:169331275-169332894.2	2.88889	1619
chr6	170528467	170530692	2	1.75556	chr6	170528467	170530692	HQ.DUP.lr.multi.chr6:170528467-170530692.2	1.75556	2225
chr6	170528467	170530692	2	1.75556	chr6	170528468	170529878	LQ.DUP.lr.single.chr6:170528468-170529878.1	1.13333	1410
chr6	170775031	170776908	2	1.33333	chr6	170775031	170776591	LQ.DUP.lr.multi.chr6:170775031-170776591.2	0.895833	1560
chr6	170775031	170776908	2	1.33333	chr6	170776059	170776908	HQ.DUP.lr.multi.chr6:170776059-170776908.2	1.33333	849
chr6	35754561	35766787	2	1.58333	chr6	35754561	35766786	HQ.DUP.sr.multi.chr6:35754561-35766786.3	1.58333	12225
chr6	35754561	35766787	2	1.58333	chr6	35754562	35766787	HQ.DUP.lr.multi.chr6:35754562-35766787.3	1.58333	12225
chr6	52630459	52691457	2	1.14	chr6	52630459	52691457	LQ.DUP.lr.multi.chr6:52630459-52691457.2	1.14	60998
chr6	52630459	52691457	2	1.14	chr6	52650935	52691457	LQ.DUP.sr.multi.chr6:52650935-52691457.3	1.06	40522
chr6	53924655	53928710	2	0.925926	chr6	53924655	53928710	LQ.DUP.sr.multi.chr6:53924655-53928710.3	0.925926	4055
chr6	53924655	53928710	2	0.925926	chr6	53924658	53928710	LQ.DUP.lr.multi.chr6:53924658-53928710.3	0.925926	4052
chr6	57901149	57901951	2	1.8	chr6	57901149	57901668	LQ.DUP.lr.single.chr6:57901149-57901668.1	0.375	519
chr6	57901149	57901951	2	1.8	chr6	57901401	57901951	HQ.DUP.lr.single.chr6:57901401-57901951.1	1.8	550
chr6	58773683	58780142	2	315.058	chr6	58773683	58780142	HQ.DUP.lr.multi.chr6:58773683-58780142.3	315.058	6459
chr6	58773683	58780142	2	315.058	chr6	58774932	58775772	LQ.DUP.lr.single.chr6:58774932-58775772.1	1.11538	840
chr6	86636625	86641366	2	1.44444	chr6	86636625	86641366	HQ.DUP.lr.multi.chr6:86636625-86641366.2	1.42593	4741
chr6	86636625	86641366	2	1.44444	chr6	86637024	86640876	HQ.DUP.sr.single.chr6:86637024-86640876.1	1.44444	3852
chr7	100634393	100647503	2	1.6087	chr7	100634393	100647503	LQ.DUP.lr.multi.chr7:100634393-100647503.3	1.17391	13110
chr7	100634393	100647503	2	1.6087	chr7	100634462	100636427	HQ.DUP.lr.single.chr7:100634462-100636427.1	1.6087	1965
chr7	106271368	106272835	2	1.45833	chr7	106271368	106271965	HQ.DUP.lr.multi.chr7:106271368-106271965.2	1.45833	597
chr7	106271368	106272835	2	1.45833	chr7	106271703	106272835	LQ.DUP.lr.multi.chr7:106271703-106272835.3	1.10417	1132
chr7	109437092	109454271	2	0.981481	chr7	109437092	109454271	LQ.DUP.array.single.chr7:109437092-109454271.1	0.942308	17179
chr7	109437092	109454271	2	0.981481	chr7	109450129	109452436	LQ.DUP.lr.single.chr7:109450129-109452436.1	0.981481	2307
chr7	112436937	112438321	2	1.8	chr7	112436937	112438321	LQ.DUP.lr.multi.chr7:112436937-112438321.3	0.625	1384
chr7	112436937	112438321	2	1.8	chr7	112436986	112437498	HQ.DUP.lr.single.chr7:112436986-112437498.1	1.8	512
chr7	140181587	140189224	2	1.04	chr7	140181587	140189224	LQ.DUP.lr.multi.chr7:140181587-140189224.3	1.04	7637
chr7	140181587	140189224	2	1.04	chr7	140181588	140189221	LQ.DUP.sr.multi.chr7:140181588-140189221.2	1.04	7633
chr7	142002087	142048196	2	1.32692	chr7	142002087	142048194	LQ.DUP.lr.multi.chr7:142002087-142048194.2	1.1	46107
chr7	142002087	142048196	2	1.32692	chr7	142041965	142048196	HQ.DUP.lr.single.chr7:142041965-142048196.1	1.32692	6231
chr7	145914935	145919403	2	0.87037	chr7	145914935	145919403	LQ.DUP.array.multi.chr7:145914935-145919403.2	0.87037	4468
chr7	145914935	145919403	2	0.87037	chr7	145916100	145917953	LQ.DUP.lr.single.chr7:145916100-145917953.1	0.851852	1853
chr7	148027145	148028886	2	2.85417	chr7	148027145	148028856	LQ.DUP.lr.single.chr7:148027145-148028856.1	1.0625	1711
chr7	148027145	148028886	2	2.85417	chr7	148027691	148028886	HQ.DUP.lr.single.chr7:148027691-148028886.1	2.85417	1195
chr7	155120211	155121728	2	2	chr7	155120211	155121728	HQ.DUP.lr.multi.chr7:155120211-155121728.3	2	1517
chr7	155120211	155121728	2	2	chr7	155120703	155121728	LQ.DUP.lr.single.chr7:155120703-155121728.1	1.15217	1025
chr7	155126018	155128431	2	2.29167	chr7	155126018	155127732	LQ.DUP.lr.multi.chr7:155126018-155127732.2	1.22917	1714
chr7	155126018	155128431	2	2.29167	chr7	155127191	155128431	HQ.DUP.lr.single.chr7:155127191-155128431.1	2.29167	1240
chr7	157517820	157519145	2	1.86364	chr7	157517820	157519096	HQ.DUP.lr.single.chr7:157517820-157519096.1	1.86364	1276
chr7	157517820	157519145	2	1.86364	chr7	157518629	157519145	LQ.DUP.lr.single.chr7:157518629-157519145.1	1.18182	516
chr7	157524149	157526283	2	1.5	chr7	157524149	157524881	HQ.DUP.lr.single.chr7:157524149-157524881.1	1.5	732
chr7	157524149	157526283	2	1.5	chr7	157524181	157526283	LQ.DUP.lr.single.chr7:157524181-157526283.1	0.772727	2102
chr7	158133175	158135283	2	1.26087	chr7	158133175	158135283	LQ.DUP.lr.multi.chr7:158133175-158135283.2	1.19565	2108
chr7	158133175	158135283	2	1.26087	chr7	158133846	158134873	LQ.DUP.sr.single.chr7:158133846-158134873.1	1.26087	1027
chr7	158995348	158996471	2	4.95349	chr7	158995348	158995902	LQ.DUP.lr.single.chr7:158995348-158995902.1	0.659091	554
chr7	158995348	158996471	2	4.95349	chr7	158995378	158996471	HQ.DUP.lr.multi.chr7:158995378-158996471.2	4.95349	1093
chr7	38384101	38407761	2	0.980769	chr7	38384101	38403472	LQ.DUP.lr.multi.chr7:38384101-38403472.3	0.980769	19371
chr7	38384101	38407761	2	0.980769	chr7	38384509	38407761	LQ.DUP.array.single.chr7:38384509-38407761.1	0.807692	23252
chr7	498768	499542	2	2.04348	chr7	498768	499535	LQ.DUP.sr.single.chr7:498768-499535.1	1.26087	767
chr7	498768	499542	2	2.04348	chr7	499192	499542	HQ.DUP.sr.single.chr7:499192-499542.1	2.04348	350
chr7	54309069	54388276	2	0.942308	chr7	54309069	54386510	LQ.DUP.lr.single.chr7:54309069-54386510.1	0.942308	77441
chr7	54309069	54388276	2	0.942308	chr7	54380642	54388276	LQ.DUP.array.single.chr7:54380642-54388276.1	0	7634
chr7	55231156	55235404	2	1.97826	chr7	55231156	55235391	LQ.DUP.lr.multi.chr7:55231156-55235391.2	1.13043	4235
chr7	55231156	55235404	2	1.97826	chr7	55234849	55235404	HQ.DUP.lr.single.chr7:55234849-55235404.1	1.97826	555
chr7	56436455	56442875	2	3.425	chr7	56436455	56442875	LQ.DUP.lr.multi.chr7:56436455-56442875.2	0.75	6420
chr7	56436455	56442875	2	3.425	chr7	56438493	56440395	HQ.DUP.lr.single.chr7:56438493-56440395.1	3.425	1902
chr7	61099312	61102747	2	2.76923	chr7	61099312	61101364	HQ.DUP.lr.single.chr7:61099312-61101364.1	2.76923	2052
chr7	61099312	61102747	2	2.76923	chr7	61100011	61102747	LQ.DUP.lr.single.chr7:61100011-61102747.1	0	2736
chr7	61120870	61243367	2	1.84615	chr7	61120870	61237656	LQ.DUP.lr.single.chr7:61120870-61237656.1	0	116786
chr7	61120870	61243367	2	1.84615	chr7	61237556	61243367	HQ.DUP.lr.single.chr7:61237556-61243367.1	1.84615	5811
chr7	64975110	65042299	2	0	chr7	64975110	65041944	LQ.DUP.array.single.chr7:64975110-65041944.1	0	66834
chr7	64975110	65042299	2	0	chr7	64978965	65042299	LQ.DUP.lr.single.chr7:64978965-65042299.1	0	63334
chr8	142502331	142503317	2	1.95349	chr8	142502331	142503317	HQ.DUP.lr.multi.chr8:142502331-142503317.3	1.95349	986
chr8	142502331	142503317	2	1.95349	chr8	142502459	142503004	LQ.DUP.lr.single.chr8:142502459-142503004.1	0.55814	545
chr8	142640591	142645065	2	1	chr8	142640591	142645056	LQ.DUP.array.single.chr8:142640591-142645056.1	0.695652	4465
chr8	142640591	142645065	2	1	chr8	142640733	142645065	LQ.DUP.lr.multi.chr8:142640733-142645065.3	1	4332
chr8	142952913	142954157	2	1.32558	chr8	142952913	142954157	LQ.DUP.lr.multi.chr8:142952913-142954157.2	1.27273	1244
chr8	142952913	142954157	2	1.32558	chr8	142953045	142953790	HQ.DUP.lr.single.chr8:142953045-142953790.1	1.32558	745
chr8	142955185	142955820	2	3.56522	chr8	142955185	142955820	HQ.DUP.lr.multi.chr8:142955185-142955820.2	3.5	635
chr8	142955185	142955820	2	3.56522	chr8	142955314	142955814	HQ.DUP.sr.single.chr8:142955314-142955814.1	3.56522	500
chr8	144940218	144995831	2	5.07317	chr8	144940218	144940777	HQ.DUP.lr.multi.chr8:144940218-144940777.3	5.07317	559
chr8	144940218	144995831	2	5.07317	chr8	144940218	144995831	LQ.DUP.lr.multi.chr8:144940218-144995831.2	1.20455	55613
chr8	145781914	145783185	2	1.36	chr8	145781914	145782513	LQ.DUP.lr.single.chr8:145781914-145782513.1	1.3	599
chr8	145781914	145783185	2	1.36	chr8	145781938	145783185	HQ.DUP.lr.multi.chr8:145781938-145783185.2	1.36	1247
chr8	145912259	145914866	2	1.56818	chr8	145912259	145914866	LQ.DUP.lr.multi.chr8:145912259-145914866.4	1.16279	2607
chr8	145912259	145914866	2	1.56818	chr8	145912304	145913445	HQ.DUP.lr.single.chr8:145912304-145913445.1	1.56818	1141
chr8	2251603	2268242	2	1.96154	chr8	2251603	2268242	HQ.DUP.lr.single.chr8:2251603-2268242.1	1.78846	16639
chr8	2251603	2268242	2	1.96154	chr8	2253695	2263666	HQ.DUP.array.single.chr8:2253695-2263666.1	1.96154	9971
chr8	43092754	43097517	2	3.38462	chr8	43092754	43097517	HQ.DUP.lr.multi.chr8:43092754-43097517.3	3.38462	4763
chr8	43092754	43097517	2	3.38462	chr8	43095864	43096815	LQ.DUP.lr.single.chr8:43095864-43096815.1	1.19231	951
chr8	43793726	43838888	2	4.90385	chr8	43793726	43838888	LQ.DUP.lr.multi.chr8:43793726-43838888.2	1.21154	45162
chr8	43793726	43838888	2	4.90385	chr8	43821830	43830608	HQ.DUP.lr.multi.chr8:43821830-43830608.2	4.90385	8778
chr8	46838898	46863868	2	31.5769	chr8	46838898	46863868	LQ.DUP.lr.single.chr8:46838898-46863868.1	1.26923	24970
chr8	46838898	46863868	2	31.5769	chr8	46839073	46860084	HQ.DUP.lr.multi.chr8:46839073-46860084.2	31.5769	21011
chr8	47420011	47460128	2	1.01887	chr8	47420011	47460128	LQ.DUP.array.single.chr8:47420011-47460128.1	0.981132	40117
chr8	47420011	47460128	2	1.01887	chr8	47436278	47437950	LQ.DUP.lr.single.chr8:47436278-47437950.1	1.01887	1672
chr8	58115886	58132174	2	5.3913	chr8	58115886	58132174	LQ.DUP.lr.multi.chr8:58115886-58132174.3	1.26087	16288
chr8	58115886	58132174	2	5.3913	chr8	58118269	58127115	HQ.DUP.lr.multi.chr8:58118269-58127115.3	5.3913	8846
chr8	75657127	75691260	2	1.01887	chr8	75657127	75691260	LQ.DUP.array.single.chr8:75657127-75691260.1	1	34133
chr8	75657127	75691260	2	1.01887	chr8	75671821	75675872	LQ.DUP.lr.single.chr8:75671821-75675872.1	1.01887	4051
chr9	107361609	107369636	2	1.07547	chr9	107361609	107369324	LQ.DUP.array.single.chr9:107361609-107369324.1	1	7715
chr9	107361609	107369636	2	1.07547	chr9	107362698	107369636	LQ.DUP.lr.single.chr9:107362698-107369636.1	1.07547	6938
chr9	111009769	111010634	2	1.76596	chr9	111009769	111010634	LQ.DUP.lr.single.chr9:111009769-111010634.1	1.2766	865
chr9	111009769	111010634	2	1.76596	chr9	111009837	111010610	HQ.DUP.lr.multi.chr9:111009837-111010610.2	1.76596	773
chr9	112285845	112286565	2	0.9	chr9	112285845	112286565	LQ.DUP.sr.multi.chr9:112285845-112286565.3	0.9	720
chr9	112285845	112286565	2	0.9	chr9	112285846	112286563	LQ.DUP.lr.multi.chr9:112285846-112286563.3	0.9	717
chr9	121030802	121036087	2	1.07547	chr9	121030802	121036087	LQ.DUP.lr.single.chr9:121030802-121036087.1	1	5285
chr9	121030802	121036087	2	1.07547	chr9	121033696	121034881	LQ.DUP.array.single.chr9:121033696-121034881.1	1.07547	1185
chr9	124226903	124227820	2	1.44231	chr9	124226903	124227820	HQ.DUP.lr.multi.chr9:124226903-124227820.3	1.44231	917
chr9	124226903	124227820	2	1.44231	chr9	124226904	124227819	HQ.DUP.sr.multi.chr9:124226904-124227819.3	1.44231	915
chr9	126162261	126172381	2	1	chr9	126162261	126172381	LQ.DUP.lr.single.chr9:126162261-126172381.1	1	10120
chr9	126162261	126172381	2	1	chr9	126166842	126168741	LQ.DUP.array.single.chr9:126166842-126168741.1	0.595745	1899
chr9	132158744	132159476	2	1.78	chr9	132158744	132159224	HQ.DUP.sr.single.chr9:132158744-132159224.1	1.78	480
chr9	132158744	132159476	2	1.78	chr9	132158969	132159476	HQ.DUP.lr.multi.chr9:132158969-132159476.2	1.56	507
chr9	133830310	133830849	2	1.86	chr9	133830310	133830849	HQ.DUP.lr.multi.chr9:133830310-133830849.2	1.36	539
chr9	133830310	133830849	2	1.86	chr9	133830448	133830705	HQ.DUP.sr.single.chr9:133830448-133830705.1	1.86	257
chr9	135936709	135960592	2	1.02083	chr9	135936709	135960592	LQ.DUP.lr.multi.chr9:135936709-135960592.2	0.979167	23883
chr9	135936709	135960592	2	1.02083	chr9	135944496	135957645	LQ.DUP.array.single.chr9:135944496-135957645.1	1.02083	13149
chr9	137304638	137374163	2	0.978261	chr9	137304638	137374163	LQ.DUP.lr.single.chr9:137304638-137374163.1	0.978261	69525
chr9	137304638	137374163	2	0.978261	chr9	137356025	137359300	LQ.DUP.array.single.chr9:137356025-137359300.1	0.190476	3275
chr9	137576720	137577923	2	1.95833	chr9	137576720	137577869	HQ.DUP.lr.multi.chr9:137576720-137577869.2	1.95833	1149
chr9	137576720	137577923	2	1.95833	chr9	137577378	137577923	LQ.DUP.lr.single.chr9:137577378-137577923.1	1.20833	545
chr9	139526627	139527765	2	2.69565	chr9	139526627	139527765	HQ.DUP.lr.multi.chr9:139526627-139527765.2	2.5	1138
chr9	139526627	139527765	2	2.69565	chr9	139527085	139527482	HQ.DUP.sr.single.chr9:139527085-139527482.1	2.69565	397
chr9	139996273	139998392	2	1.48936	chr9	139996273	139998392	HQ.DUP.lr.multi.chr9:139996273-139998392.2	1.48936	2119
chr9	139996273	139998392	2	1.48936	chr9	139996284	139997052	LQ.DUP.lr.multi.chr9:139996284-139997052.3	1.25532	768
chr9	140222072	140222938	2	7.7037	chr9	140222072	140222938	HQ.DUP.lr.multi.chr9:140222072-140222938.2	7.66667	866
chr9	140222072	140222938	2	7.7037	chr9	140222154	140222918	HQ.DUP.sr.single.chr9:140222154-140222918.1	7.7037	764
chr9	140223024	140225004	2	1.97826	chr9	140223024	140225004	LQ.DUP.lr.single.chr9:140223024-140225004.1	1.23913	1980
chr9	140223024	140225004	2	1.97826	chr9	140223045	140224271	HQ.DUP.sr.single.chr9:140223045-140224271.1	1.97826	1226
chr9	17581146	17634284	2	0.961538	chr9	17581146	17634284	LQ.DUP.array.single.chr9:17581146-17634284.1	0.961538	53138
chr9	17581146	17634284	2	0.961538	chr9	17612647	17617266	LQ.DUP.lr.single.chr9:17612647-17617266.1	0.942308	4619
chr9	20024051	20036489	2	1.10204	chr9	20024051	20036489	LQ.DUP.lr.single.chr9:20024051-20036489.1	0.981132	12438
chr9	20024051	20036489	2	1.10204	chr9	20024875	20027231	LQ.DUP.array.single.chr9:20024875-20027231.1	1.10204	2356
chr9	24906992	24909353	2	1.45833	chr9	24906992	24909353	LQ.DUP.lr.single.chr9:24906992-24909353.1	1.03846	2361
chr9	24906992	24909353	2	1.45833	chr9	24908453	24908663	HQ.DUP.sr.single.chr9:24908453-24908663.1	1.45833	210
chr9	28652710	28665145	2	1.0566	chr9	28652710	28661972	LQ.DUP.lr.single.chr9:28652710-28661972.1	1.0566	9262
chr9	28652710	28665145	2	1.0566	chr9	28661946	28665145	LQ.DUP.array.single.chr9:28661946-28665145.1	0.943396	3199
chr9	28740061	28767224	2	0.981132	chr9	28740061	28767224	LQ.DUP.array.single.chr9:28740061-28767224.1	0.981132	27163
chr9	28740061	28767224	2	0.981132	chr9	28757646	28760278	LQ.DUP.lr.single.chr9:28757646-28760278.1	0.961538	2632
chr9	44243087	44326728	2	0.45283	chr9	44243087	44326728	LQ.DUP.array.single.chr9:44243087-44326728.1	0.25	83641
chr9	44243087	44326728	2	0.45283	chr9	44257902	44261086	LQ.DUP.lr.single.chr9:44257902-44261086.1	0.45283	3184
chr9	46727528	46804211	2	0.24	chr9	46727528	46804211	LQ.DUP.lr.single.chr9:46727528-46804211.1	0	76683
chr9	46727528	46804211	2	0.24	chr9	46768162	46782409	LQ.DUP.array.single.chr9:46768162-46782409.1	0.24	14247
chr9	48710	209354	2	0.692308	chr9	48710	209354	LQ.DUP.array.single.chr9:48710-209354.1	0.692308	160644
chr9	48710	209354	2	0.692308	chr9	91533	94392	LQ.DUP.lr.single.chr9:91533-94392.1	0.58	2859
chr9	66465779	66482685	2	7.75	chr9	66465779	66478409	HQ.DUP.array.single.chr9:66465779-66478409.1	5.73077	12630
chr9	66465779	66482685	2	7.75	chr9	66469995	66482685	HQ.DUP.lr.single.chr9:66469995-66482685.1	7.75	12690
chr9	76018466	76048557	2	1.01887	chr9	76018466	76027596	LQ.DUP.array.single.chr9:76018466-76027596.1	1.01887	9130
chr9	76018466	76048557	2	1.01887	chr9	76027444	76048557	LQ.DUP.lr.single.chr9:76027444-76048557.1	1.01887	21113
chr9	8640898	8646059	2	0.94	chr9	8640898	8642335	LQ.DUP.array.single.chr9:8640898-8642335.1	0.634615	1437
chr9	8640898	8646059	2	0.94	chr9	8641934	8646059	LQ.DUP.lr.single.chr9:8641934-8646059.1	0.94	4125
chr9	91868189	91869678	2	1.59574	chr9	91868189	91869678	LQ.DUP.lr.multi.chr9:91868189-91869678.2	1.25	1489
chr9	91868189	91869678	2	1.59574	chr9	91869047	91869621	HQ.DUP.lr.multi.chr9:91869047-91869621.2	1.59574	574
chr9	97462576	97465711	2	0.94	chr9	97462576	97464526	LQ.DUP.array.single.chr9:97462576-97464526.1	0.92	1950
chr9	97462576	97465711	2	0.94	chr9	97462882	97465711	LQ.DUP.lr.single.chr9:97462882-97465711.1	0.94	2829
chr1	100001038	100003622	1	1.01923	chr1	100001038	100003622	LQ.DUP.lr.single.chr1:100001038-100003622.1	1.01923	2584
chr1	100094135	100095611	1	1.05769	chr1	100094135	100095611	LQ.DUP.lr.single.chr1:100094135-100095611.1	1.05769	1476
chr1	100338848	100342256	1	1	chr1	100338848	100342256	LQ.DUP.lr.single.chr1:100338848-100342256.1	1	3408
chr1	100490508	100491340	1	1.01818	chr1	100490508	100491340	LQ.DUP.lr.single.chr1:100490508-100491340.1	1.01818	832
chr1	100544453	100546944	1	1.05769	chr1	100544453	100546944	LQ.DUP.lr.single.chr1:100544453-100546944.1	1.05769	2491
chr1	10061548	10066559	1	1.04082	chr1	10061548	10066559	LQ.DUP.lr.single.chr1:10061548-10066559.1	1.04082	5011
chr1	100662634	100663651	1	1	chr1	100662634	100663651	LQ.DUP.lr.single.chr1:100662634-100663651.1	1	1017
chr1	100704268	100710645	1	1.05769	chr1	100704268	100710645	LQ.DUP.lr.single.chr1:100704268-100710645.1	1.05769	6377
chr1	100925833	100941979	1	1.03846	chr1	100925833	100941979	LQ.DUP.lr.single.chr1:100925833-100941979.1	1.03846	16146
chr1	101045494	101047089	1	1	chr1	101045494	101047089	LQ.DUP.lr.single.chr1:101045494-101047089.1	1	1595
chr1	101092947	101094690	1	1.06	chr1	101092947	101094690	LQ.DUP.lr.single.chr1:101092947-101094690.1	1.06	1743
chr1	1011590	1014810	1	0.292683	chr1	1011590	1014810	LQ.DUP.lr.single.chr1:1011590-1014810.1	0.292683	3220
chr1	101254399	101261088	1	1.03846	chr1	101254399	101261088	LQ.DUP.lr.single.chr1:101254399-101261088.1	1.03846	6689
chr1	101484182	101488723	1	1	chr1	101484182	101488723	LQ.DUP.lr.single.chr1:101484182-101488723.1	1	4541
chr1	10155581	10157808	1	1.08	chr1	10155581	10157808	LQ.DUP.lr.single.chr1:10155581-10157808.1	1.08	2227
chr1	101556843	101560152	1	1.03704	chr1	101556843	101560152	LQ.DUP.lr.single.chr1:101556843-101560152.1	1.03704	3309
chr1	101565128	101566119	1	1.05769	chr1	101565128	101566119	LQ.DUP.lr.single.chr1:101565128-101566119.1	1.05769	991
chr1	101627945	101634081	1	1.05769	chr1	101627945	101634081	LQ.DUP.lr.single.chr1:101627945-101634081.1	1.05769	6136
chr1	101718753	101719494	1	1	chr1	101718753	101719494	LQ.DUP.lr.multi.chr1:101718753-101719494.2	1	741
chr1	101918842	101921042	1	1.02	chr1	101918842	101921042	LQ.DUP.lr.single.chr1:101918842-101921042.1	1.02	2200
chr1	102170218	102174301	1	0.962963	chr1	102170218	102174301	LQ.DUP.lr.single.chr1:102170218-102174301.1	0.962963	4083
chr1	102185467	102186499	1	1.03704	chr1	102185467	102186499	LQ.DUP.lr.single.chr1:102185467-102186499.1	1.03704	1032
chr1	102213234	102219781	1	1.05556	chr1	102213234	102219781	LQ.DUP.lr.single.chr1:102213234-102219781.1	1.05556	6547
chr1	102226251	102229487	1	1.01852	chr1	102226251	102229487	LQ.DUP.lr.single.chr1:102226251-102229487.1	1.01852	3236
chr1	102318563	102322685	1	1.12963	chr1	102318563	102322685	LQ.DUP.lr.single.chr1:102318563-102322685.1	1.12963	4122
chr1	10247775	10248378	1	0.2	chr1	10247775	10248378	LQ.DUP.lr.single.chr1:10247775-10248378.1	0.2	603
chr1	102729743	102733302	1	0.981481	chr1	102729743	102733302	LQ.DUP.lr.single.chr1:102729743-102733302.1	0.981481	3559
chr1	102790394	102793500	1	1	chr1	102790394	102793500	LQ.DUP.lr.single.chr1:102790394-102793500.1	1	3106
chr1	102795584	102797762	1	0.981481	chr1	102795584	102797762	LQ.DUP.lr.single.chr1:102795584-102797762.1	0.981481	2178
chr1	102823169	102823974	1	1.05556	chr1	102823169	102823974	LQ.DUP.lr.single.chr1:102823169-102823974.1	1.05556	805
chr1	102876849	102880034	1	0.962963	chr1	102876849	102880034	LQ.DUP.lr.single.chr1:102876849-102880034.1	0.962963	3185
chr1	102890606	102895370	1	1.03704	chr1	102890606	102895370	LQ.DUP.lr.single.chr1:102890606-102895370.1	1.03704	4764
chr1	102915848	102917469	1	0.981481	chr1	102915848	102917469	LQ.DUP.lr.single.chr1:102915848-102917469.1	0.981481	1621
chr1	102996390	103000606	1	0.944444	chr1	102996390	103000606	LQ.DUP.lr.single.chr1:102996390-103000606.1	0.944444	4216
chr1	103062081	103065955	1	0.925926	chr1	103062081	103065955	LQ.DUP.lr.single.chr1:103062081-103065955.1	0.925926	3874
chr1	103081450	103086790	1	0.962963	chr1	103081450	103086790	LQ.DUP.lr.single.chr1:103081450-103086790.1	0.962963	5340
chr1	10315222	10315793	1	1.04082	chr1	10315222	10315793	LQ.DUP.lr.single.chr1:10315222-10315793.1	1.04082	571
chr1	103238179	103239557	1	1.06	chr1	103238179	103239557	LQ.DUP.lr.single.chr1:103238179-103239557.1	1.06	1378
chr1	103449458	103452641	1	0.963636	chr1	103449458	103452641	LQ.DUP.lr.single.chr1:103449458-103452641.1	0.963636	3183
chr1	103755553	103756401	1	0.907407	chr1	103755553	103756401	LQ.DUP.lr.single.chr1:103755553-103756401.1	0.907407	848
chr1	104039822	104041860	1	0.962963	chr1	104039822	104041860	LQ.DUP.lr.single.chr1:104039822-104041860.1	0.962963	2038
chr1	104098220	104103115	1	1	chr1	104098220	104103115	LQ.DUP.lr.single.chr1:104098220-104103115.1	1	4895
chr1	104111091	104112346	1	1	chr1	104111091	104112346	LQ.DUP.lr.single.chr1:104111091-104112346.1	1	1255
chr1	104141110	104294485	1	0	chr1	104141110	104294485	LQ.DUP.lr.single.chr1:104141110-104294485.1	0	153375
chr1	104341732	104344106	1	0.962963	chr1	104341732	104344106	LQ.DUP.lr.single.chr1:104341732-104344106.1	0.962963	2374
chr1	1046392	1047617	1	1.02041	chr1	1046392	1047617	LQ.DUP.lr.single.chr1:1046392-1047617.1	1.02041	1225
chr1	104667501	104670679	1	0.925926	chr1	104667501	104670679	LQ.DUP.lr.single.chr1:104667501-104670679.1	0.925926	3178
chr1	104727627	104730758	1	1.01852	chr1	104727627	104730758	LQ.DUP.lr.single.chr1:104727627-104730758.1	1.01852	3131
chr1	104732775	104733542	1	1	chr1	104732775	104733542	LQ.DUP.lr.single.chr1:104732775-104733542.1	1	767
chr1	104784789	104787822	1	0.944444	chr1	104784789	104787822	LQ.DUP.lr.single.chr1:104784789-104787822.1	0.944444	3033
chr1	104847958	104848525	1	0.945455	chr1	104847958	104848525	LQ.DUP.lr.single.chr1:104847958-104848525.1	0.945455	567
chr1	105002104	105011080	1	0.92	chr1	105002104	105011080	LQ.DUP.lr.single.chr1:105002104-105011080.1	0.92	8976
chr1	105034482	105035844	1	0.87037	chr1	105034482	105035844	LQ.DUP.lr.single.chr1:105034482-105035844.1	0.87037	1362
chr1	105049234	105058519	1	0.981481	chr1	105049234	105058519	LQ.DUP.lr.single.chr1:105049234-105058519.1	0.981481	9285
chr1	105213765	105223975	1	0.962963	chr1	105213765	105223975	LQ.DUP.lr.single.chr1:105213765-105223975.1	0.962963	10210
chr1	105235720	105238081	1	1	chr1	105235720	105238081	LQ.DUP.lr.single.chr1:105235720-105238081.1	1	2361
chr1	105240577	105248313	1	0.945455	chr1	105240577	105248313	LQ.DUP.lr.single.chr1:105240577-105248313.1	0.945455	7736
chr1	105249095	105250323	1	0.942308	chr1	105249095	105250323	LQ.DUP.lr.single.chr1:105249095-105250323.1	0.942308	1228
chr1	105510071	105511161	1	1	chr1	105510071	105511161	LQ.DUP.lr.single.chr1:105510071-105511161.1	1	1090
chr1	105828027	105831051	1	0.981481	chr1	105828027	105831051	LQ.DUP.lr.single.chr1:105828027-105831051.1	0.981481	3024
chr1	106019205	106022375	1	0.963636	chr1	106019205	106022375	LQ.DUP.array.single.chr1:106019205-106022375.1	0.963636	3170
chr1	106144152	106149702	1	0.962963	chr1	106144152	106149702	LQ.DUP.lr.single.chr1:106144152-106149702.1	0.962963	5550
chr1	106241124	106242603	1	0.925926	chr1	106241124	106242603	LQ.DUP.lr.single.chr1:106241124-106242603.1	0.925926	1479
chr1	106305123	106307443	1	0.981481	chr1	106305123	106307443	LQ.DUP.lr.single.chr1:106305123-106307443.1	0.981481	2320
chr1	106357310	106359892	1	0.925926	chr1	106357310	106359892	LQ.DUP.lr.single.chr1:106357310-106359892.1	0.925926	2582
chr1	106485926	106491276	1	2	chr1	106485926	106491276	HQ.DUP.lr.multi.chr1:106485926-106491276.2	2	5350
chr1	106546214	106549539	1	0.907407	chr1	106546214	106549539	LQ.DUP.lr.single.chr1:106546214-106549539.1	0.907407	3325
chr1	106656018	106658300	1	1	chr1	106656018	106658300	LQ.DUP.lr.single.chr1:106656018-106658300.1	1	2282
chr1	106680909	106684893	1	1	chr1	106680909	106684893	LQ.DUP.lr.single.chr1:106680909-106684893.1	1	3984
chr1	106712807	106714512	1	0.981481	chr1	106712807	106714512	LQ.DUP.lr.single.chr1:106712807-106714512.1	0.981481	1705
chr1	106911936	106913255	1	1.03704	chr1	106911936	106913255	LQ.DUP.lr.single.chr1:106911936-106913255.1	1.03704	1319
chr1	106978409	106981639	1	0.981481	chr1	106978409	106981639	LQ.DUP.lr.single.chr1:106978409-106981639.1	0.981481	3230
chr1	107074598	107075499	1	1	chr1	107074598	107075499	LQ.DUP.lr.single.chr1:107074598-107075499.1	1	901
chr1	107230068	107231019	1	1.01852	chr1	107230068	107231019	LQ.DUP.lr.single.chr1:107230068-107231019.1	1.01852	951
chr1	107281996	107285213	1	1.09259	chr1	107281996	107285213	LQ.DUP.lr.single.chr1:107281996-107285213.1	1.09259	3217
chr1	107429976	107430565	1	1.01852	chr1	107429976	107430565	LQ.DUP.lr.single.chr1:107429976-107430565.1	1.01852	589
chr1	107547213	107557323	1	1	chr1	107547213	107557323	LQ.DUP.lr.single.chr1:107547213-107557323.1	1	10110
chr1	10757030	10759163	1	0.957447	chr1	10757030	10759163	LQ.DUP.lr.single.chr1:10757030-10759163.1	0.957447	2133
chr1	107572629	107575360	1	0.961538	chr1	107572629	107575360	LQ.DUP.lr.single.chr1:107572629-107575360.1	0.961538	2731
chr1	107667558	107677404	1	0.981481	chr1	107667558	107677404	LQ.DUP.lr.single.chr1:107667558-107677404.1	0.981481	9846
chr1	107736146	107740681	1	1.11538	chr1	107736146	107740681	LQ.DUP.lr.single.chr1:107736146-107740681.1	1.11538	4535
chr1	107898180	107905638	1	1	chr1	107898180	107905638	LQ.DUP.lr.single.chr1:107898180-107905638.1	1	7458
chr1	107908568	107909868	1	0.944444	chr1	107908568	107909868	LQ.DUP.lr.single.chr1:107908568-107909868.1	0.944444	1300
chr1	107929190	107932480	1	1.01923	chr1	107929190	107932480	LQ.DUP.lr.single.chr1:107929190-107932480.1	1.01923	3290
chr1	107953829	107959616	1	0.962963	chr1	107953829	107959616	LQ.DUP.lr.single.chr1:107953829-107959616.1	0.962963	5787
chr1	108002878	108004051	1	1.06	chr1	108002878	108004051	LQ.DUP.lr.single.chr1:108002878-108004051.1	1.06	1173
chr1	108350196	108353375	1	1.01852	chr1	108350196	108353375	LQ.DUP.lr.single.chr1:108350196-108353375.1	1.01852	3179
chr1	108391658	108392735	1	0.907407	chr1	108391658	108392735	LQ.DUP.lr.single.chr1:108391658-108392735.1	0.907407	1077
chr1	108479713	108481036	1	1.01923	chr1	108479713	108481036	LQ.DUP.lr.single.chr1:108479713-108481036.1	1.01923	1323
chr1	108523763	108524287	1	1.07407	chr1	108523763	108524287	LQ.DUP.lr.single.chr1:108523763-108524287.1	1.07407	524
chr1	108619985	108626241	1	0.961538	chr1	108619985	108626241	LQ.DUP.lr.single.chr1:108619985-108626241.1	0.961538	6256
chr1	109246575	109248886	1	1.06	chr1	109246575	109248886	LQ.DUP.lr.single.chr1:109246575-109248886.1	1.06	2311
chr1	109404909	109410824	1	1.02	chr1	109404909	109410824	LQ.DUP.lr.single.chr1:109404909-109410824.1	1.02	5915
chr1	109411208	109417979	1	1.01923	chr1	109411208	109417979	LQ.DUP.lr.single.chr1:109411208-109417979.1	1.01923	6771
chr1	109627012	109628810	1	0.98	chr1	109627012	109628810	LQ.DUP.lr.single.chr1:109627012-109628810.1	0.98	1798
chr1	109654378	109658824	1	1	chr1	109654378	109658824	LQ.DUP.lr.single.chr1:109654378-109658824.1	1	4446
chr1	109670549	109678833	1	1.02	chr1	109670549	109678833	LQ.DUP.lr.single.chr1:109670549-109678833.1	1.02	8284
chr1	109914992	109924518	1	0.980769	chr1	109914992	109924518	LQ.DUP.lr.single.chr1:109914992-109924518.1	0.980769	9526
chr1	109948647	109951330	1	0.923077	chr1	109948647	109951330	LQ.DUP.lr.single.chr1:109948647-109951330.1	0.923077	2683
chr1	109962758	109965061	1	1	chr1	109962758	109965061	LQ.DUP.lr.single.chr1:109962758-109965061.1	1	2303
chr1	110010349	110013875	1	1.08	chr1	110010349	110013875	LQ.DUP.lr.single.chr1:110010349-110013875.1	1.08	3526
chr1	110057061	110060096	1	0.98	chr1	110057061	110060096	LQ.DUP.lr.single.chr1:110057061-110060096.1	0.98	3035
chr1	110139369	110140813	1	1.01923	chr1	110139369	110140813	LQ.DUP.lr.single.chr1:110139369-110140813.1	1.01923	1444
chr1	110266905	110270834	1	1.02	chr1	110266905	110270834	LQ.DUP.lr.single.chr1:110266905-110270834.1	1.02	3929
chr1	110329786	110331889	1	1.06383	chr1	110329786	110331889	LQ.DUP.lr.single.chr1:110329786-110331889.1	1.06383	2103
chr1	110544539	110547291	1	1.03846	chr1	110544539	110547291	LQ.DUP.lr.single.chr1:110544539-110547291.1	1.03846	2752
chr1	110780995	110791081	1	1.04082	chr1	110780995	110791081	LQ.DUP.lr.single.chr1:110780995-110791081.1	1.04082	10086
chr1	110861900	110866868	1	1.01923	chr1	110861900	110866868	LQ.DUP.lr.single.chr1:110861900-110866868.1	1.01923	4968
chr1	110898740	110905683	1	1.01923	chr1	110898740	110905683	LQ.DUP.array.single.chr1:110898740-110905683.1	1.01923	6943
chr1	11101646	11102177	1	1.16327	chr1	11101646	11102177	LQ.DUP.lr.single.chr1:11101646-11102177.1	1.16327	531
chr1	111135893	111137504	1	0.9	chr1	111135893	111137504	LQ.DUP.lr.single.chr1:111135893-111137504.1	0.9	1611
chr1	111190384	111191293	1	0.961538	chr1	111190384	111191293	LQ.DUP.lr.single.chr1:111190384-111191293.1	0.961538	909
chr1	111235471	111237743	1	1.04	chr1	111235471	111237743	LQ.DUP.lr.single.chr1:111235471-111237743.1	1.04	2272
chr1	111299634	111307197	1	1.05769	chr1	111299634	111307197	LQ.DUP.lr.single.chr1:111299634-111307197.1	1.05769	7563
chr1	111312561	111314347	1	1.07692	chr1	111312561	111314347	LQ.DUP.lr.single.chr1:111312561-111314347.1	1.07692	1786
chr1	111314486	111319108	1	1.02	chr1	111314486	111319108	LQ.DUP.lr.single.chr1:111314486-111319108.1	1.02	4622
chr1	111383149	111389163	1	1.03704	chr1	111383149	111389163	LQ.DUP.lr.single.chr1:111383149-111389163.1	1.03704	6014
chr1	111430439	111433022	1	1.03846	chr1	111430439	111433022	LQ.DUP.lr.single.chr1:111430439-111433022.1	1.03846	2583
chr1	111539605	111542006	1	1.09259	chr1	111539605	111542006	LQ.DUP.lr.single.chr1:111539605-111542006.1	1.09259	2401
chr1	111900009	111903789	1	1.05769	chr1	111900009	111903789	LQ.DUP.lr.single.chr1:111900009-111903789.1	1.05769	3780
chr1	111913537	111921653	1	1.13462	chr1	111913537	111921653	LQ.DUP.lr.single.chr1:111913537-111921653.1	1.13462	8116
chr1	11191716	11194268	1	1.06	chr1	11191716	11194268	LQ.DUP.lr.single.chr1:11191716-11194268.1	1.06	2552
chr1	111956232	111958342	1	1.02	chr1	111956232	111958342	LQ.DUP.lr.single.chr1:111956232-111958342.1	1.02	2110
chr1	111975445	111981689	1	1.09615	chr1	111975445	111981689	LQ.DUP.lr.single.chr1:111975445-111981689.1	1.09615	6244
chr1	112001177	112007393	1	1.05769	chr1	112001177	112007393	LQ.DUP.lr.single.chr1:112001177-112007393.1	1.05769	6216
chr1	11205431	11206704	1	1.08163	chr1	11205431	11206704	LQ.DUP.lr.single.chr1:11205431-11206704.1	1.08163	1273
chr1	112076065	112078355	1	1.09615	chr1	112076065	112078355	LQ.DUP.lr.single.chr1:112076065-112078355.1	1.09615	2290
chr1	112141489	112144767	1	1.1	chr1	112141489	112144767	LQ.DUP.lr.single.chr1:112141489-112144767.1	1.1	3278
chr1	11217021	11221042	1	1	chr1	11217021	11221042	LQ.DUP.lr.single.chr1:11217021-11221042.1	1	4021
chr1	112376249	112387265	1	1.04	chr1	112376249	112387265	LQ.DUP.lr.single.chr1:112376249-112387265.1	1.04	11016
chr1	112415334	112415918	1	1.10204	chr1	112415334	112415918	LQ.DUP.lr.single.chr1:112415334-112415918.1	1.10204	584
chr1	112551923	112556255	1	1.02	chr1	112551923	112556255	LQ.DUP.lr.single.chr1:112551923-112556255.1	1.02	4332
chr1	113141411	113149072	1	0.980769	chr1	113141411	113149072	LQ.DUP.lr.single.chr1:113141411-113149072.1	0.980769	7661
chr1	113149882	113164405	1	1	chr1	113149882	113164405	LQ.DUP.lr.single.chr1:113149882-113164405.1	1	14523
chr1	1133885	1142763	1	1.04545	chr1	1133885	1142763	LQ.DUP.lr.single.chr1:1133885-1142763.1	1.04545	8878
chr1	11378798	11380032	1	0.979592	chr1	11378798	11380032	LQ.DUP.lr.single.chr1:11378798-11380032.1	0.979592	1234
chr1	113791233	113797764	1	0.94	chr1	113791233	113797764	LQ.DUP.lr.single.chr1:113791233-113797764.1	0.94	6531
chr1	113818531	113823615	1	1.03846	chr1	113818531	113823615	LQ.DUP.lr.single.chr1:113818531-113823615.1	1.03846	5084
chr1	114196321	114200417	1	1	chr1	114196321	114200417	LQ.DUP.lr.single.chr1:114196321-114200417.1	1	4096
chr1	114236786	114244057	1	1.05556	chr1	114236786	114244057	LQ.DUP.lr.single.chr1:114236786-114244057.1	1.05556	7271
chr1	114331065	114333400	1	1.09615	chr1	114331065	114333400	LQ.DUP.lr.single.chr1:114331065-114333400.1	1.09615	2335
chr1	11433583	11434507	1	0.938776	chr1	11433583	11434507	LQ.DUP.lr.multi.chr1:11433583-11434507.3	0.938776	924
chr1	114371891	114375210	1	1.03704	chr1	114371891	114375210	LQ.DUP.lr.single.chr1:114371891-114375210.1	1.03704	3319
chr1	114502348	114506095	1	1.07407	chr1	114502348	114506095	LQ.DUP.lr.single.chr1:114502348-114506095.1	1.07407	3747
chr1	114681928	114684259	1	1	chr1	114681928	114684259	LQ.DUP.lr.single.chr1:114681928-114684259.1	1	2331
chr1	114716917	114721527	1	0.961538	chr1	114716917	114721527	LQ.DUP.lr.single.chr1:114716917-114721527.1	0.961538	4610
chr1	114754396	114759671	1	1	chr1	114754396	114759671	LQ.DUP.lr.single.chr1:114754396-114759671.1	1	5275
chr1	114791033	114796752	1	1.02	chr1	114791033	114796752	LQ.DUP.lr.single.chr1:114791033-114796752.1	1.02	5719
chr1	115003793	115005291	1	1	chr1	115003793	115005291	LQ.DUP.lr.single.chr1:115003793-115005291.1	1	1498
chr1	115571585	115572501	1	0.854545	chr1	115571585	115572501	LQ.DUP.lr.single.chr1:115571585-115572501.1	0.854545	916
chr1	115600701	115601923	1	1.06	chr1	115600701	115601923	LQ.DUP.lr.single.chr1:115600701-115601923.1	1.06	1222
chr1	115743507	115750634	1	1	chr1	115743507	115750634	LQ.DUP.lr.single.chr1:115743507-115750634.1	1	7127
chr1	115970950	115973441	1	0.88	chr1	115970950	115973441	LQ.DUP.lr.single.chr1:115970950-115973441.1	0.88	2491
chr1	116022415	116024061	1	0.877551	chr1	116022415	116024061	LQ.DUP.lr.single.chr1:116022415-116024061.1	0.877551	1646
chr1	116124025	116125877	1	0.980769	chr1	116124025	116125877	LQ.DUP.lr.single.chr1:116124025-116125877.1	0.980769	1852
chr1	116347891	116354727	1	1	chr1	116347891	116354727	LQ.DUP.lr.single.chr1:116347891-116354727.1	1	6836
chr1	116466396	116471959	1	0.980769	chr1	116466396	116471959	LQ.DUP.lr.single.chr1:116466396-116471959.1	0.980769	5563
chr1	116812275	116815016	1	1.01923	chr1	116812275	116815016	LQ.DUP.lr.single.chr1:116812275-116815016.1	1.01923	2741
chr1	116964818	116971791	1	1.04	chr1	116964818	116971791	LQ.DUP.lr.single.chr1:116964818-116971791.1	1.04	6973
chr1	116994758	117002007	1	1.1	chr1	116994758	117002007	LQ.DUP.lr.single.chr1:116994758-117002007.1	1.1	7249
chr1	117052007	117054708	1	1.08	chr1	117052007	117054708	LQ.DUP.lr.single.chr1:117052007-117054708.1	1.08	2701
chr1	117146561	117148295	1	1	chr1	117146561	117148295	LQ.DUP.lr.single.chr1:117146561-117148295.1	1	1734
chr1	117271212	117277670	1	0.98	chr1	117271212	117277670	LQ.DUP.lr.single.chr1:117271212-117277670.1	0.98	6458
chr1	117350859	117351952	1	1.07692	chr1	117350859	117351952	LQ.DUP.lr.single.chr1:117350859-117351952.1	1.07692	1093
chr1	117356691	117362170	1	1.05769	chr1	117356691	117362170	LQ.DUP.lr.single.chr1:117356691-117362170.1	1.05769	5479
chr1	117446401	117456136	1	1.04082	chr1	117446401	117456136	LQ.DUP.lr.single.chr1:117446401-117456136.1	1.04082	9735
chr1	117620805	117625359	1	0.961538	chr1	117620805	117625359	LQ.DUP.lr.single.chr1:117620805-117625359.1	0.961538	4554
chr1	117656150	117657613	1	1.09615	chr1	117656150	117657613	LQ.DUP.lr.single.chr1:117656150-117657613.1	1.09615	1463
chr1	117703800	117706085	1	1.01923	chr1	117703800	117706085	LQ.DUP.lr.single.chr1:117703800-117706085.1	1.01923	2285
chr1	118032732	118035675	1	1.01923	chr1	118032732	118035675	LQ.DUP.lr.single.chr1:118032732-118035675.1	1.01923	2943
chr1	118104468	118106860	1	1	chr1	118104468	118106860	LQ.DUP.lr.single.chr1:118104468-118106860.1	1	2392
chr1	118286536	118291574	1	0.961538	chr1	118286536	118291574	LQ.DUP.lr.single.chr1:118286536-118291574.1	0.961538	5038
chr1	118521268	118522312	1	0.96	chr1	118521268	118522312	LQ.DUP.lr.single.chr1:118521268-118522312.1	0.96	1044
chr1	118532222	118534211	1	0.925926	chr1	118532222	118534211	LQ.DUP.lr.single.chr1:118532222-118534211.1	0.925926	1989
chr1	118677050	118680189	1	0.980769	chr1	118677050	118680189	LQ.DUP.lr.single.chr1:118677050-118680189.1	0.980769	3139
chr1	118743312	118743935	1	0.925926	chr1	118743312	118743935	LQ.DUP.lr.single.chr1:118743312-118743935.1	0.925926	623
chr1	118799008	118804938	1	0.942308	chr1	118799008	118804938	LQ.DUP.lr.single.chr1:118799008-118804938.1	0.942308	5930
chr1	118861462	118862149	1	1.63889	chr1	118861462	118862149	HQ.DUP.lr.single.chr1:118861462-118862149.1	1.63889	687
chr1	118870749	118873104	1	0.903846	chr1	118870749	118873104	LQ.DUP.lr.single.chr1:118870749-118873104.1	0.903846	2355
chr1	119020051	119021913	1	1.05556	chr1	119020051	119021913	LQ.DUP.lr.single.chr1:119020051-119021913.1	1.05556	1862
chr1	119104764	119107747	1	1.03846	chr1	119104764	119107747	LQ.DUP.lr.single.chr1:119104764-119107747.1	1.03846	2983
chr1	119204667	119207056	1	1	chr1	119204667	119207056	LQ.DUP.lr.single.chr1:119204667-119207056.1	1	2389
chr1	119296783	119297736	1	1.09259	chr1	119296783	119297736	LQ.DUP.lr.single.chr1:119296783-119297736.1	1.09259	953
chr1	119432518	119434237	1	1.03846	chr1	119432518	119434237	LQ.DUP.lr.single.chr1:119432518-119434237.1	1.03846	1719
chr1	119688855	119690965	1	0.980769	chr1	119688855	119690965	LQ.DUP.lr.single.chr1:119688855-119690965.1	0.980769	2110
chr1	119851444	119854144	1	1.01923	chr1	119851444	119854144	LQ.DUP.lr.single.chr1:119851444-119854144.1	1.01923	2700
chr1	119946019	119949323	1	0.942308	chr1	119946019	119949323	LQ.DUP.lr.single.chr1:119946019-119949323.1	0.942308	3304
chr1	120012853	120013616	1	0.96	chr1	120012853	120013616	LQ.DUP.array.single.chr1:120012853-120013616.1	0.96	763
chr1	120043358	120065360	1	1.02	chr1	120043358	120065360	LQ.DUP.lr.single.chr1:120043358-120065360.1	1.02	22002
chr1	120103176	120150532	1	1.04	chr1	120103176	120150532	LQ.DUP.lr.single.chr1:120103176-120150532.1	1.04	47356
chr1	120214937	120216542	1	0.944444	chr1	120214937	120216542	LQ.DUP.lr.single.chr1:120214937-120216542.1	0.944444	1605
chr1	120228275	120238120	1	1.01923	chr1	120228275	120238120	LQ.DUP.lr.single.chr1:120228275-120238120.1	1.01923	9845
chr1	120512279	120513006	1	1.07692	chr1	120512279	120513006	LQ.DUP.lr.single.chr1:120512279-120513006.1	1.07692	727
chr1	120523574	120524566	1	1.06	chr1	120523574	120524566	LQ.DUP.lr.single.chr1:120523574-120524566.1	1.06	992
chr1	121118006	121123241	1	1.46	chr1	121118006	121123241	HQ.DUP.lr.single.chr1:121118006-121123241.1	1.46	5235
chr1	121175743	121177097	1	0.938776	chr1	121175743	121177097	LQ.DUP.lr.single.chr1:121175743-121177097.1	0.938776	1354
chr1	121233467	121235019	1	0.907407	chr1	121233467	121235019	LQ.DUP.lr.single.chr1:121233467-121235019.1	0.907407	1552
chr1	121351979	121382011	1	18.8654	chr1	121351979	121382011	HQ.DUP.lr.multi.chr1:121351979-121382011.2	18.8654	30032
chr1	1224704	1225628	1	0.439024	chr1	1224704	1225628	LQ.DUP.lr.single.chr1:1224704-1225628.1	0.439024	924
chr1	12328522	12329516	1	1.18519	chr1	12328522	12329516	LQ.DUP.lr.single.chr1:12328522-12329516.1	1.18519	994
chr1	12396810	12400914	1	1.07692	chr1	12396810	12400914	LQ.DUP.lr.single.chr1:12396810-12400914.1	1.07692	4104
chr1	1317611	1318277	1	2.61224	chr1	1317611	1318277	HQ.DUP.lr.multi.chr1:1317611-1318277.2	2.61224	666
chr1	13326444	13329531	1	0	chr1	13326444	13329531	LQ.DUP.array.single.chr1:13326444-13329531.1	0	3087
chr1	13607202	13645036	1	0	chr1	13607202	13645036	LQ.DUP.array.single.chr1:13607202-13645036.1	0	37834
chr1	1380724	1454734	1	0.978723	chr1	1380724	1454734	LQ.DUP.lr.single.chr1:1380724-1454734.1	0.978723	74010
chr1	13820206	13830235	1	1	chr1	13820206	13830235	LQ.DUP.lr.single.chr1:13820206-13830235.1	1	10029
chr1	14022932	14030520	1	1.06	chr1	14022932	14030520	LQ.DUP.lr.single.chr1:14022932-14030520.1	1.06	7588
chr1	14072355	14074393	1	1.01852	chr1	14072355	14074393	LQ.DUP.lr.single.chr1:14072355-14074393.1	1.01852	2038
chr1	142535439	142542748	1	19.5714	chr1	142535439	142542748	HQ.DUP.lr.multi.chr1:142535439-142542748.3	19.5714	7309
chr1	142713791	142717768	1	1.54545	chr1	142713791	142717768	HQ.DUP.lr.single.chr1:142713791-142717768.1	1.54545	3977
chr1	14278006	14279311	1	0.923077	chr1	14278006	14279311	LQ.DUP.lr.single.chr1:14278006-14279311.1	0.923077	1305
chr1	14317328	14323344	1	1.01923	chr1	14317328	14323344	LQ.DUP.lr.single.chr1:14317328-14323344.1	1.01923	6016
chr1	143542608	143544014	1	2.97959	chr1	143542608	143544014	HQ.DUP.lr.single.chr1:143542608-143544014.1	2.97959	1406
chr1	143901217	143989140	1	0.62	chr1	143901217	143989140	LQ.DUP.array.single.chr1:143901217-143989140.1	0.62	87923
chr1	14420200	14422226	1	1.03846	chr1	14420200	14422226	LQ.DUP.lr.single.chr1:14420200-14422226.1	1.03846	2026
chr1	144887919	144889564	1	1.85185	chr1	144887919	144889564	HQ.DUP.lr.single.chr1:144887919-144889564.1	1.85185	1645
chr1	144973077	144989257	1	1.59615	chr1	144973077	144989257	HQ.DUP.sr.single.chr1:144973077-144989257.1	1.59615	16180
chr1	144994542	144998307	1	4.14	chr1	144994542	144998307	HQ.DUP.lr.single.chr1:144994542-144998307.1	4.14	3765
chr1	145014725	145016962	1	4.07692	chr1	145014725	145016962	HQ.DUP.lr.single.chr1:145014725-145016962.1	4.07692	2237
chr1	145031477	145032053	1	4.27778	chr1	145031477	145032053	HQ.DUP.lr.single.chr1:145031477-145032053.1	4.27778	576
chr1	145042593	145043147	1	3.87037	chr1	145042593	145043147	HQ.DUP.lr.single.chr1:145042593-145043147.1	3.87037	554
chr1	145074645	145075761	1	4	chr1	145074645	145075761	HQ.DUP.lr.single.chr1:145074645-145075761.1	4	1116
chr1	14640260	14655211	1	1	chr1	14640260	14655211	LQ.DUP.lr.single.chr1:14640260-14655211.1	1	14951
chr1	146685490	146687655	1	1.01923	chr1	146685490	146687655	LQ.DUP.lr.single.chr1:146685490-146687655.1	1.01923	2165
chr1	146737118	146742497	1	0.980769	chr1	146737118	146742497	LQ.DUP.lr.single.chr1:146737118-146742497.1	0.980769	5379
chr1	146770682	146775741	1	0.962963	chr1	146770682	146775741	LQ.DUP.lr.single.chr1:146770682-146775741.1	0.962963	5059
chr1	146783829	146792547	1	1	chr1	146783829	146792547	LQ.DUP.lr.single.chr1:146783829-146792547.1	1	8718
chr1	146801720	146806504	1	1.05769	chr1	146801720	146806504	LQ.DUP.lr.single.chr1:146801720-146806504.1	1.05769	4784
chr1	146887286	146889206	1	1.05556	chr1	146887286	146889206	LQ.DUP.lr.single.chr1:146887286-146889206.1	1.05556	1920
chr1	146960349	146960452	1	1.6	chr1	146960349	146960452	HQ.DUP.sr.single.chr1:146960349-146960452.1	1.6	103
chr1	147139319	147140150	1	1	chr1	147139319	147140150	LQ.DUP.lr.single.chr1:147139319-147140150.1	1	831
chr1	147185288	147188560	1	0.980769	chr1	147185288	147188560	LQ.DUP.lr.single.chr1:147185288-147188560.1	0.980769	3272
chr1	147262027	147264794	1	1.04	chr1	147262027	147264794	LQ.DUP.lr.single.chr1:147262027-147264794.1	1.04	2767
chr1	147279362	147280265	1	0.903846	chr1	147279362	147280265	LQ.DUP.lr.single.chr1:147279362-147280265.1	0.903846	903
chr1	147326732	147328903	1	0.979592	chr1	147326732	147328903	LQ.DUP.lr.single.chr1:147326732-147328903.1	0.979592	2171
chr1	147392709	147394277	1	1.78846	chr1	147392709	147394277	HQ.DUP.lr.single.chr1:147392709-147394277.1	1.78846	1568
chr1	147438503	147440451	1	0	chr1	147438503	147440451	LQ.DUP.lr.single.chr1:147438503-147440451.1	0	1948
chr1	147733660	147735155	1	0.98	chr1	147733660	147735155	LQ.DUP.lr.single.chr1:147733660-147735155.1	0.98	1495
chr1	147753796	147774533	1	0.84	chr1	147753796	147774533	LQ.DUP.lr.single.chr1:147753796-147774533.1	0.84	20737
chr1	148009113	148010653	1	5.42	chr1	148009113	148010653	HQ.DUP.lr.single.chr1:148009113-148010653.1	5.42	1540
chr1	148821276	148825005	1	0.423077	chr1	148821276	148825005	LQ.DUP.lr.single.chr1:148821276-148825005.1	0.423077	3729
chr1	148848385	148850992	1	4.36364	chr1	148848385	148850992	HQ.DUP.lr.multi.chr1:148848385-148850992.3	4.36364	2607
chr1	149728564	149730045	1	1.82692	chr1	149728564	149730045	HQ.DUP.lr.single.chr1:149728564-149730045.1	1.82692	1481
chr1	149755148	149758926	1	0.692308	chr1	149755148	149758926	LQ.DUP.lr.single.chr1:149755148-149758926.1	0.692308	3778
chr1	149862899	149866649	1	1	chr1	149862899	149866649	LQ.DUP.lr.single.chr1:149862899-149866649.1	1	3750
chr1	15001629	15002968	1	0.938776	chr1	15001629	15002968	LQ.DUP.lr.single.chr1:15001629-15002968.1	0.938776	1339
chr1	150153168	150160340	1	1.04	chr1	150153168	150160340	LQ.DUP.lr.single.chr1:150153168-150160340.1	1.04	7172
chr1	150255000	150257712	1	0.918367	chr1	150255000	150257712	LQ.DUP.lr.single.chr1:150255000-150257712.1	0.918367	2712
chr1	150354702	150356272	1	1.06	chr1	150354702	150356272	LQ.DUP.lr.single.chr1:150354702-150356272.1	1.06	1570
chr1	150371982	150379687	1	1.08	chr1	150371982	150379687	LQ.DUP.lr.single.chr1:150371982-150379687.1	1.08	7705
chr1	150436127	150439032	1	0.96	chr1	150436127	150439032	LQ.DUP.lr.single.chr1:150436127-150439032.1	0.96	2905
chr1	150455178	150457146	1	0.96	chr1	150455178	150457146	LQ.DUP.lr.single.chr1:150455178-150457146.1	0.96	1968
chr1	150494532	150502231	1	0.98	chr1	150494532	150502231	LQ.DUP.lr.single.chr1:150494532-150502231.1	0.98	7699
chr1	151033014	151038157	1	1.01923	chr1	151033014	151038157	LQ.DUP.lr.single.chr1:151033014-151038157.1	1.01923	5143
chr1	151417531	151418620	1	1.07407	chr1	151417531	151418620	LQ.DUP.lr.single.chr1:151417531-151418620.1	1.07407	1089
chr1	151442645	151444535	1	1.10204	chr1	151442645	151444535	LQ.DUP.lr.single.chr1:151442645-151444535.1	1.10204	1890
chr1	151546069	151551146	1	1.02041	chr1	151546069	151551146	LQ.DUP.lr.single.chr1:151546069-151551146.1	1.02041	5077
chr1	151673615	151675513	1	0.959184	chr1	151673615	151675513	LQ.DUP.lr.single.chr1:151673615-151675513.1	0.959184	1898
chr1	151692140	151694498	1	0.979592	chr1	151692140	151694498	LQ.DUP.lr.single.chr1:151692140-151694498.1	0.979592	2358
chr1	151735555	151744881	1	1.02041	chr1	151735555	151744881	LQ.DUP.lr.single.chr1:151735555-151744881.1	1.02041	9326
chr1	151896054	151898271	1	1.13462	chr1	151896054	151898271	LQ.DUP.lr.single.chr1:151896054-151898271.1	1.13462	2217
chr1	152034679	152041340	1	1	chr1	152034679	152041340	LQ.DUP.lr.single.chr1:152034679-152041340.1	1	6661
chr1	152120947	152122122	1	1.03846	chr1	152120947	152122122	LQ.DUP.lr.single.chr1:152120947-152122122.1	1.03846	1175
chr1	152185775	152192762	1	0.76087	chr1	152185775	152192762	LQ.DUP.lr.multi.chr1:152185775-152192762.2	0.76087	6987
chr1	152199145	152201847	1	0.961538	chr1	152199145	152201847	LQ.DUP.lr.single.chr1:152199145-152201847.1	0.961538	2702
chr1	152276097	152284930	1	0.978261	chr1	152276097	152284930	LQ.DUP.lr.multi.chr1:152276097-152284930.2	0.978261	8833
chr1	152285018	152285897	1	0.851064	chr1	152285018	152285897	LQ.DUP.lr.single.chr1:152285018-152285897.1	0.851064	879
chr1	152304467	152306277	1	1.03704	chr1	152304467	152306277	LQ.DUP.lr.single.chr1:152304467-152306277.1	1.03704	1810
chr1	152466878	152472237	1	1	chr1	152466878	152472237	LQ.DUP.lr.single.chr1:152466878-152472237.1	1	5359
chr1	152552754	152553026	1	0.87234	chr1	152552754	152553026	LQ.DUP.array.single.chr1:152552754-152553026.1	0.87234	272
chr1	152609785	152611597	1	1	chr1	152609785	152611597	LQ.DUP.lr.single.chr1:152609785-152611597.1	1	1812
chr1	152622356	152625008	1	1.09615	chr1	152622356	152625008	LQ.DUP.lr.single.chr1:152622356-152625008.1	1.09615	2652
chr1	152711409	152713976	1	0.942308	chr1	152711409	152713976	LQ.DUP.lr.single.chr1:152711409-152713976.1	0.942308	2567
chr1	152752734	152756955	1	1	chr1	152752734	152756955	LQ.DUP.lr.single.chr1:152752734-152756955.1	1	4221
chr1	15275667	15278828	1	0.918367	chr1	15275667	15278828	LQ.DUP.lr.single.chr1:15275667-15278828.1	0.918367	3161
chr1	152891393	152892465	1	1	chr1	152891393	152892465	LQ.DUP.lr.single.chr1:152891393-152892465.1	1	1072
chr1	152936459	152937094	1	0.865385	chr1	152936459	152937094	LQ.DUP.lr.single.chr1:152936459-152937094.1	0.865385	635
chr1	153007891	153010162	1	1.03704	chr1	153007891	153010162	LQ.DUP.lr.single.chr1:153007891-153010162.1	1.03704	2271
chr1	153024482	153027338	1	1.03846	chr1	153024482	153027338	LQ.DUP.lr.single.chr1:153024482-153027338.1	1.03846	2856
chr1	153162031	153163008	1	0.979592	chr1	153162031	153163008	LQ.DUP.lr.single.chr1:153162031-153163008.1	0.979592	977
chr1	153322931	153325725	1	1	chr1	153322931	153325725	LQ.DUP.lr.single.chr1:153322931-153325725.1	1	2794
chr1	153475317	153476257	1	0.979592	chr1	153475317	153476257	LQ.DUP.lr.single.chr1:153475317-153476257.1	0.979592	940
chr1	153711114	153712274	1	0.96	chr1	153711114	153712274	LQ.DUP.lr.single.chr1:153711114-153712274.1	0.96	1160
chr1	153748221	153749383	1	1.11364	chr1	153748221	153749383	LQ.DUP.lr.single.chr1:153748221-153749383.1	1.11364	1162
chr1	153818753	153821196	1	1.01923	chr1	153818753	153821196	LQ.DUP.lr.single.chr1:153818753-153821196.1	1.01923	2443
chr1	15386943	15389760	1	1.08163	chr1	15386943	15389760	LQ.DUP.lr.single.chr1:15386943-15389760.1	1.08163	2817
chr1	154368507	154369789	1	1	chr1	154368507	154369789	LQ.DUP.lr.single.chr1:154368507-154369789.1	1	1282
chr1	154686437	154687123	1	1.44898	chr1	154686437	154687123	HQ.DUP.lr.multi.chr1:154686437-154687123.3	1.44898	686
chr1	154713043	154725382	1	1.06122	chr1	154713043	154725382	LQ.DUP.lr.single.chr1:154713043-154725382.1	1.06122	12339
chr1	154732715	154735611	1	1.14	chr1	154732715	154735611	LQ.DUP.lr.single.chr1:154732715-154735611.1	1.14	2896
chr1	154810244	154811704	1	0.893617	chr1	154810244	154811704	LQ.DUP.lr.single.chr1:154810244-154811704.1	0.893617	1460
chr1	154919514	154922015	1	0.978723	chr1	154919514	154922015	LQ.DUP.lr.single.chr1:154919514-154922015.1	0.978723	2501
chr1	154956869	154960582	1	0.918367	chr1	154956869	154960582	LQ.DUP.lr.single.chr1:154956869-154960582.1	0.918367	3713
chr1	155160984	155161843	1	0.529412	chr1	155160984	155161843	LQ.DUP.lr.multi.chr1:155160984-155161843.3	0.529412	859
chr1	155182723	155210630	1	1	chr1	155182723	155210630	LQ.DUP.lr.single.chr1:155182723-155210630.1	1	27907
chr1	155367760	155370861	1	1.07692	chr1	155367760	155370861	LQ.DUP.lr.single.chr1:155367760-155370861.1	1.07692	3101
chr1	155541741	155543566	1	1.04	chr1	155541741	155543566	LQ.DUP.lr.single.chr1:155541741-155543566.1	1.04	1825
chr1	155768657	155773520	1	1.02	chr1	155768657	155773520	LQ.DUP.lr.single.chr1:155768657-155773520.1	1.02	4863
chr1	155774906	155781550	1	0.94	chr1	155774906	155781550	LQ.DUP.lr.single.chr1:155774906-155781550.1	0.94	6644
chr1	155943021	155944568	1	0.918367	chr1	155943021	155944568	LQ.DUP.lr.single.chr1:155943021-155944568.1	0.918367	1547
chr1	156111372	156113222	1	0.92	chr1	156111372	156113222	LQ.DUP.lr.single.chr1:156111372-156113222.1	0.92	1850
chr1	15611234	15613652	1	1.04	chr1	15611234	15613652	LQ.DUP.lr.single.chr1:15611234-15613652.1	1.04	2418
chr1	15631829	15634164	1	1.06122	chr1	15631829	15634164	LQ.DUP.lr.single.chr1:15631829-15634164.1	1.06122	2335
chr1	156497596	156498649	1	1	chr1	156497596	156498649	LQ.DUP.lr.single.chr1:156497596-156498649.1	1	1053
chr1	156614482	156617296	1	1	chr1	156614482	156617296	LQ.DUP.lr.single.chr1:156614482-156617296.1	1	2814
chr1	156803510	156807834	1	1.02041	chr1	156803510	156807834	LQ.DUP.lr.single.chr1:156803510-156807834.1	1.02041	4324
chr1	156853131	156857465	1	1.02128	chr1	156853131	156857465	LQ.DUP.lr.single.chr1:156853131-156857465.1	1.02128	4334
chr1	156902868	156908891	1	0.978723	chr1	156902868	156908891	LQ.DUP.lr.single.chr1:156902868-156908891.1	0.978723	6023
chr1	156941855	156942894	1	0.961538	chr1	156941855	156942894	LQ.DUP.lr.single.chr1:156941855-156942894.1	0.961538	1039
chr1	156978993	156979775	1	1.09615	chr1	156978993	156979775	LQ.DUP.lr.single.chr1:156978993-156979775.1	1.09615	782
chr1	157107494	157111585	1	1.02041	chr1	157107494	157111585	LQ.DUP.lr.single.chr1:157107494-157111585.1	1.02041	4091
chr1	157142653	157167452	1	1	chr1	157142653	157167452	LQ.DUP.lr.single.chr1:157142653-157167452.1	1	24799
chr1	15721035	15723704	1	1.06122	chr1	15721035	15723704	LQ.DUP.lr.single.chr1:15721035-15723704.1	1.06122	2669
chr1	157251814	157254864	1	1	chr1	157251814	157254864	LQ.DUP.lr.single.chr1:157251814-157254864.1	1	3050
chr1	157319985	157321471	1	1.06	chr1	157319985	157321471	LQ.DUP.lr.single.chr1:157319985-157321471.1	1.06	1486
chr1	157543851	157546368	1	1.03846	chr1	157543851	157546368	LQ.DUP.lr.single.chr1:157543851-157546368.1	1.03846	2517
chr1	157577144	157582436	1	0.925926	chr1	157577144	157582436	LQ.DUP.lr.single.chr1:157577144-157582436.1	0.925926	5292
chr1	157615573	157618792	1	1	chr1	157615573	157618792	LQ.DUP.lr.single.chr1:157615573-157618792.1	1	3219
chr1	157742645	157743564	1	1.1	chr1	157742645	157743564	LQ.DUP.lr.single.chr1:157742645-157743564.1	1.1	919
chr1	157815695	157821965	1	0.961538	chr1	157815695	157821965	LQ.DUP.lr.single.chr1:157815695-157821965.1	0.961538	6270
chr1	157931574	157934198	1	0.959184	chr1	157931574	157934198	LQ.DUP.lr.single.chr1:157931574-157934198.1	0.959184	2624
chr1	157967250	157969496	1	1.04	chr1	157967250	157969496	LQ.DUP.lr.single.chr1:157967250-157969496.1	1.04	2246
chr1	158289537	158291168	1	0.96	chr1	158289537	158291168	LQ.DUP.lr.single.chr1:158289537-158291168.1	0.96	1631
chr1	158328870	158332740	1	1.03846	chr1	158328870	158332740	LQ.DUP.lr.single.chr1:158328870-158332740.1	1.03846	3870
chr1	158488002	158489565	1	0.981481	chr1	158488002	158489565	LQ.DUP.lr.single.chr1:158488002-158489565.1	0.981481	1563
chr1	158627019	158629436	1	0.925926	chr1	158627019	158629436	LQ.DUP.lr.single.chr1:158627019-158629436.1	0.925926	2417
chr1	158707429	158716447	1	1.03846	chr1	158707429	158716447	LQ.DUP.lr.single.chr1:158707429-158716447.1	1.03846	9018
chr1	158794206	158799554	1	0.980769	chr1	158794206	158799554	LQ.DUP.lr.single.chr1:158794206-158799554.1	0.980769	5348
chr1	159013462	159018678	1	0.537037	chr1	159013462	159018678	LQ.DUP.lr.single.chr1:159013462-159018678.1	0.537037	5216
chr1	159060797	159065346	1	1.01923	chr1	159060797	159065346	LQ.DUP.lr.single.chr1:159060797-159065346.1	1.01923	4549
chr1	159236338	159238514	1	0.981481	chr1	159236338	159238514	LQ.DUP.lr.single.chr1:159236338-159238514.1	0.981481	2176
chr1	159259547	159261654	1	1.01923	chr1	159259547	159261654	LQ.DUP.lr.single.chr1:159259547-159261654.1	1.01923	2107
chr1	159308286	159317897	1	1	chr1	159308286	159317897	LQ.DUP.lr.single.chr1:159308286-159317897.1	1	9611
chr1	159325649	159330525	1	1.07273	chr1	159325649	159330525	LQ.DUP.lr.single.chr1:159325649-159330525.1	1.07273	4876
chr1	15935156	15938426	1	1.02	chr1	15935156	15938426	LQ.DUP.lr.single.chr1:15935156-15938426.1	1.02	3270
chr1	15963986	15975822	1	1	chr1	15963986	15975822	LQ.DUP.lr.single.chr1:15963986-15975822.1	1	11836
chr1	159708518	159710796	1	1.03846	chr1	159708518	159710796	LQ.DUP.lr.single.chr1:159708518-159710796.1	1.03846	2278
chr1	160044326	160046700	1	1.06	chr1	160044326	160046700	LQ.DUP.lr.single.chr1:160044326-160046700.1	1.06	2374
chr1	160113035	160116235	1	0.980769	chr1	160113035	160116235	LQ.DUP.lr.single.chr1:160113035-160116235.1	0.980769	3200
chr1	16024315	16027370	1	1.08	chr1	16024315	16027370	LQ.DUP.lr.single.chr1:16024315-16027370.1	1.08	3055
chr1	160397225	160398992	1	1.08	chr1	160397225	160398992	LQ.DUP.lr.single.chr1:160397225-160398992.1	1.08	1767
chr1	160853723	160856857	1	1.05769	chr1	160853723	160856857	LQ.DUP.lr.single.chr1:160853723-160856857.1	1.05769	3134
chr1	160919483	160923917	1	1.10204	chr1	160919483	160923917	LQ.DUP.lr.single.chr1:160919483-160923917.1	1.10204	4434
chr1	161322057	161322791	1	1	chr1	161322057	161322791	LQ.DUP.lr.single.chr1:161322057-161322791.1	1	734
chr1	161338004	161341461	1	1.03846	chr1	161338004	161341461	LQ.DUP.lr.single.chr1:161338004-161341461.1	1.03846	3457
chr1	161373544	161375840	1	1	chr1	161373544	161375840	LQ.DUP.lr.single.chr1:161373544-161375840.1	1	2296
chr1	161880201	161883798	1	1.16667	chr1	161880201	161883798	LQ.DUP.lr.single.chr1:161880201-161883798.1	1.16667	3597
chr1	162055890	162066516	1	1.05769	chr1	162055890	162066516	LQ.DUP.lr.single.chr1:162055890-162066516.1	1.05769	10626
chr1	162098321	162099244	1	1.09615	chr1	162098321	162099244	LQ.DUP.lr.single.chr1:162098321-162099244.1	1.09615	923
chr1	162119119	162122697	1	1.09615	chr1	162119119	162122697	LQ.DUP.lr.single.chr1:162119119-162122697.1	1.09615	3578
chr1	162153241	162156909	1	1.11538	chr1	162153241	162156909	LQ.DUP.lr.single.chr1:162153241-162156909.1	1.11538	3668
chr1	162404906	162408155	1	1.05556	chr1	162404906	162408155	LQ.DUP.lr.single.chr1:162404906-162408155.1	1.05556	3249
chr1	162464811	162471051	1	1.06	chr1	162464811	162471051	LQ.DUP.lr.single.chr1:162464811-162471051.1	1.06	6240
chr1	162543301	162545032	1	1.09615	chr1	162543301	162545032	LQ.DUP.lr.single.chr1:162543301-162545032.1	1.09615	1731
chr1	162581531	162585522	1	0.961538	chr1	162581531	162585522	LQ.DUP.lr.single.chr1:162581531-162585522.1	0.961538	3991
chr1	162646811	162650364	1	1	chr1	162646811	162650364	LQ.DUP.lr.single.chr1:162646811-162650364.1	1	3553
chr1	162791155	162791900	1	1.09259	chr1	162791155	162791900	LQ.DUP.lr.single.chr1:162791155-162791900.1	1.09259	745
chr1	162823275	162826177	1	1.03846	chr1	162823275	162826177	LQ.DUP.lr.single.chr1:162823275-162826177.1	1.03846	2902
chr1	162838402	162838513	1	1.57447	chr1	162838402	162838513	HQ.DUP.sr.single.chr1:162838402-162838513.1	1.57447	111
chr1	162876814	162879260	1	1.11538	chr1	162876814	162879260	LQ.DUP.lr.single.chr1:162876814-162879260.1	1.11538	2446
chr1	163065571	163068553	1	1	chr1	163065571	163068553	LQ.DUP.lr.single.chr1:163065571-163068553.1	1	2982
chr1	163115074	163119840	1	0.961538	chr1	163115074	163119840	LQ.DUP.lr.single.chr1:163115074-163119840.1	0.961538	4766
chr1	163240540	163241481	1	0.980769	chr1	163240540	163241481	LQ.DUP.lr.single.chr1:163240540-163241481.1	0.980769	941
chr1	16329836	16331253	1	1.04082	chr1	16329836	16331253	LQ.DUP.lr.single.chr1:16329836-16331253.1	1.04082	1417
chr1	163326324	163330313	1	0.981481	chr1	163326324	163330313	LQ.DUP.lr.single.chr1:163326324-163330313.1	0.981481	3989
chr1	163353440	163355498	1	1.03636	chr1	163353440	163355498	LQ.DUP.lr.single.chr1:163353440-163355498.1	1.03636	2058
chr1	163584279	163587618	1	0.925926	chr1	163584279	163587618	LQ.DUP.lr.single.chr1:163584279-163587618.1	0.925926	3339
chr1	16360638	16388792	1	0.978261	chr1	16360638	16388792	LQ.DUP.lr.multi.chr1:16360638-16388792.2	0.978261	28154
chr1	163655890	163658723	1	0.981481	chr1	163655890	163658723	LQ.DUP.lr.single.chr1:163655890-163658723.1	0.981481	2833
chr1	163684638	163687102	1	1.01818	chr1	163684638	163687102	LQ.DUP.lr.single.chr1:163684638-163687102.1	1.01818	2464
chr1	163781730	163783635	1	0.980769	chr1	163781730	163783635	LQ.DUP.lr.single.chr1:163781730-163783635.1	0.980769	1905
chr1	163808206	163808892	1	1	chr1	163808206	163808892	LQ.DUP.lr.single.chr1:163808206-163808892.1	1	686
chr1	163940919	163943332	1	0.961538	chr1	163940919	163943332	LQ.DUP.lr.single.chr1:163940919-163943332.1	0.961538	2413
chr1	164031562	164032517	1	1.03704	chr1	164031562	164032517	LQ.DUP.lr.single.chr1:164031562-164032517.1	1.03704	955
chr1	164177269	164180385	1	1	chr1	164177269	164180385	LQ.DUP.lr.single.chr1:164177269-164180385.1	1	3116
chr1	164372340	164374203	1	1.01923	chr1	164372340	164374203	LQ.DUP.lr.single.chr1:164372340-164374203.1	1.01923	1863
chr1	164500202	164501872	1	0.865385	chr1	164500202	164501872	LQ.DUP.lr.single.chr1:164500202-164501872.1	0.865385	1670
chr1	164524981	164528820	1	0.961538	chr1	164524981	164528820	LQ.DUP.lr.single.chr1:164524981-164528820.1	0.961538	3839
chr1	164810566	164811634	1	1.06122	chr1	164810566	164811634	LQ.DUP.lr.single.chr1:164810566-164811634.1	1.06122	1068
chr1	165183460	165184200	1	1.01923	chr1	165183460	165184200	LQ.DUP.lr.single.chr1:165183460-165184200.1	1.01923	740
chr1	165310094	165310855	1	0.923077	chr1	165310094	165310855	LQ.DUP.lr.single.chr1:165310094-165310855.1	0.923077	761
chr1	165796259	165803097	1	1	chr1	165796259	165803097	LQ.DUP.lr.single.chr1:165796259-165803097.1	1	6838
chr1	165977321	165984059	1	0.98	chr1	165977321	165984059	LQ.DUP.lr.single.chr1:165977321-165984059.1	0.98	6738
chr1	166135100	166139743	1	1.06122	chr1	166135100	166139743	LQ.DUP.lr.single.chr1:166135100-166139743.1	1.06122	4643
chr1	166313044	166315810	1	1	chr1	166313044	166315810	LQ.DUP.lr.single.chr1:166313044-166315810.1	1	2766
chr1	166367807	166376757	1	1.05769	chr1	166367807	166376757	LQ.DUP.lr.single.chr1:166367807-166376757.1	1.05769	8950
chr1	166630537	166634492	1	1.01923	chr1	166630537	166634492	LQ.DUP.lr.single.chr1:166630537-166634492.1	1.01923	3955
chr1	166674910	166676385	1	0.981481	chr1	166674910	166676385	LQ.DUP.lr.single.chr1:166674910-166676385.1	0.981481	1475
chr1	166745175	166747692	1	1.05769	chr1	166745175	166747692	LQ.DUP.lr.single.chr1:166745175-166747692.1	1.05769	2517
chr1	166809657	166812515	1	0.94	chr1	166809657	166812515	LQ.DUP.lr.single.chr1:166809657-166812515.1	0.94	2858
chr1	166815677	166818450	1	1	chr1	166815677	166818450	LQ.DUP.lr.single.chr1:166815677-166818450.1	1	2773
chr1	166947099	166950822	1	1	chr1	166947099	166950822	LQ.DUP.lr.single.chr1:166947099-166950822.1	1	3723
chr1	16702180	16703653	1	0.98	chr1	16702180	16703653	LQ.DUP.lr.single.chr1:16702180-16703653.1	0.98	1473
chr1	167025656	167026282	1	1.10204	chr1	167025656	167026282	LQ.DUP.lr.multi.chr1:167025656-167026282.2	1.10204	626
chr1	167071561	167072153	1	0.925926	chr1	167071561	167072153	LQ.DUP.lr.single.chr1:167071561-167072153.1	0.925926	592
chr1	167218966	167224853	1	1.03704	chr1	167218966	167224853	LQ.DUP.lr.single.chr1:167218966-167224853.1	1.03704	5887
chr1	167284525	167285741	1	1.07692	chr1	167284525	167285741	LQ.DUP.lr.single.chr1:167284525-167285741.1	1.07692	1216
chr1	167496473	167497725	1	0.96	chr1	167496473	167497725	LQ.DUP.lr.single.chr1:167496473-167497725.1	0.96	1252
chr1	167535963	167536736	1	1.04	chr1	167535963	167536736	LQ.DUP.lr.single.chr1:167535963-167536736.1	1.04	773
chr1	167643881	167645369	1	1	chr1	167643881	167645369	LQ.DUP.lr.single.chr1:167643881-167645369.1	1	1488
chr1	167727443	167733682	1	1	chr1	167727443	167733682	LQ.DUP.lr.single.chr1:167727443-167733682.1	1	6239
chr1	167755591	167758588	1	1	chr1	167755591	167758588	LQ.DUP.lr.single.chr1:167755591-167758588.1	1	2997
chr1	167808301	167814792	1	1.03846	chr1	167808301	167814792	LQ.DUP.lr.single.chr1:167808301-167814792.1	1.03846	6491
chr1	167898692	167899811	1	1.03636	chr1	167898692	167899811	LQ.DUP.lr.single.chr1:167898692-167899811.1	1.03636	1119
chr1	167930589	167937261	1	1.01923	chr1	167930589	167937261	LQ.DUP.lr.single.chr1:167930589-167937261.1	1.01923	6672
chr1	168024588	168025733	1	0.68	chr1	168024588	168025733	LQ.DUP.lr.multi.chr1:168024588-168025733.3	0.68	1145
chr1	168330802	168336069	1	1.04	chr1	168330802	168336069	LQ.DUP.lr.single.chr1:168330802-168336069.1	1.04	5267
chr1	168535510	168546654	1	1.01923	chr1	168535510	168546654	LQ.DUP.lr.single.chr1:168535510-168546654.1	1.01923	11144
chr1	168764068	168770957	1	1.03846	chr1	168764068	168770957	LQ.DUP.lr.single.chr1:168764068-168770957.1	1.03846	6889
chr1	168880832	168881716	1	0.961538	chr1	168880832	168881716	LQ.DUP.lr.single.chr1:168880832-168881716.1	0.961538	884
chr1	16890283	16894339	1	13.8	chr1	16890283	16894339	HQ.DUP.lr.single.chr1:16890283-16894339.1	13.8	4056
chr1	168971079	168974356	1	1.05769	chr1	168971079	168974356	LQ.DUP.lr.single.chr1:168971079-168974356.1	1.05769	3277
chr1	169017922	169019469	1	1.02	chr1	169017922	169019469	LQ.DUP.lr.single.chr1:169017922-169019469.1	1.02	1547
chr1	16906318	16912615	1	1.94	chr1	16906318	16912615	HQ.DUP.lr.single.chr1:16906318-16912615.1	1.94	6297
chr1	169105637	169108129	1	1.04	chr1	169105637	169108129	LQ.DUP.lr.single.chr1:169105637-169108129.1	1.04	2492
chr1	169284002	169286178	1	1.01852	chr1	169284002	169286178	LQ.DUP.lr.single.chr1:169284002-169286178.1	1.01852	2176
chr1	169309179	169310867	1	1.10204	chr1	169309179	169310867	LQ.DUP.lr.single.chr1:169309179-169310867.1	1.10204	1688
chr1	16933335	16936731	1	4.6	chr1	16933335	16936731	HQ.DUP.lr.single.chr1:16933335-16936731.1	4.6	3396
chr1	169391447	169395522	1	0.963636	chr1	169391447	169395522	LQ.DUP.lr.single.chr1:169391447-169395522.1	0.963636	4075
chr1	16962006	16964173	1	4.57143	chr1	16962006	16964173	HQ.DUP.lr.single.chr1:16962006-16964173.1	4.57143	2167
chr1	16980777	17125659	1	1.58	chr1	16980777	17125659	HQ.DUP.lr.multi.chr1:16980777-17125659.2	1.58	144882
chr1	169935414	169937575	1	0.981481	chr1	169935414	169937575	LQ.DUP.lr.single.chr1:169935414-169937575.1	0.981481	2161
chr1	169951044	169954949	1	1.09259	chr1	169951044	169954949	LQ.DUP.lr.single.chr1:169951044-169954949.1	1.09259	3905
chr1	170037638	170042624	1	1.07407	chr1	170037638	170042624	LQ.DUP.lr.single.chr1:170037638-170042624.1	1.07407	4986
chr1	170330378	170331252	1	0.851852	chr1	170330378	170331252	LQ.DUP.lr.single.chr1:170330378-170331252.1	0.851852	874
chr1	170458748	170462087	1	1.03704	chr1	170458748	170462087	LQ.DUP.lr.single.chr1:170458748-170462087.1	1.03704	3339
chr1	170641547	170645224	1	0.980769	chr1	170641547	170645224	LQ.DUP.lr.single.chr1:170641547-170645224.1	0.980769	3677
chr1	170745426	170746245	1	0.942308	chr1	170745426	170746245	LQ.DUP.lr.single.chr1:170745426-170746245.1	0.942308	819
chr1	170785635	170789184	1	0.925926	chr1	170785635	170789184	LQ.DUP.lr.single.chr1:170785635-170789184.1	0.925926	3549
chr1	170930404	170932296	1	1	chr1	170930404	170932296	LQ.DUP.lr.single.chr1:170930404-170932296.1	1	1892
chr1	170964233	170965480	1	1.01923	chr1	170964233	170965480	LQ.DUP.lr.single.chr1:170964233-170965480.1	1.01923	1247
chr1	171018578	171020831	1	1.05769	chr1	171018578	171020831	LQ.DUP.lr.single.chr1:171018578-171020831.1	1.05769	2253
chr1	171048920	171050849	1	0.962963	chr1	171048920	171050849	LQ.DUP.lr.single.chr1:171048920-171050849.1	0.962963	1929
chr1	171061210	171064884	1	1.01923	chr1	171061210	171064884	LQ.DUP.lr.single.chr1:171061210-171064884.1	1.01923	3674
chr1	171108996	171114117	1	0.980769	chr1	171108996	171114117	LQ.DUP.lr.single.chr1:171108996-171114117.1	0.980769	5121
chr1	171174817	171184107	1	1	chr1	171174817	171184107	LQ.DUP.lr.single.chr1:171174817-171184107.1	1	9290
chr1	171289006	171293540	1	1.03846	chr1	171289006	171293540	LQ.DUP.lr.single.chr1:171289006-171293540.1	1.03846	4534
chr1	171379377	171390362	1	1.01923	chr1	171379377	171390362	LQ.DUP.lr.single.chr1:171379377-171390362.1	1.01923	10985
chr1	171722062	171723150	1	1.03704	chr1	171722062	171723150	LQ.DUP.lr.single.chr1:171722062-171723150.1	1.03704	1088
chr1	171791666	171794228	1	1.05769	chr1	171791666	171794228	LQ.DUP.lr.single.chr1:171791666-171794228.1	1.05769	2562
chr1	1718081	1728421	1	1.02041	chr1	1718081	1728421	LQ.DUP.lr.single.chr1:1718081-1728421.1	1.02041	10340
chr1	171831700	171832465	1	0.865385	chr1	171831700	171832465	LQ.DUP.lr.single.chr1:171831700-171832465.1	0.865385	765
chr1	171846104	171847379	1	1	chr1	171846104	171847379	LQ.DUP.lr.single.chr1:171846104-171847379.1	1	1275
chr1	171870523	171881438	1	1.01923	chr1	171870523	171881438	LQ.DUP.lr.single.chr1:171870523-171881438.1	1.01923	10915
chr1	171914409	171918596	1	1.05769	chr1	171914409	171918596	LQ.DUP.lr.single.chr1:171914409-171918596.1	1.05769	4187
chr1	172183289	172189184	1	1.03704	chr1	172183289	172189184	LQ.DUP.lr.single.chr1:172183289-172189184.1	1.03704	5895
chr1	172592640	172594258	1	0.8	chr1	172592640	172594258	LQ.DUP.lr.single.chr1:172592640-172594258.1	0.8	1618
chr1	172663325	172663903	1	0.638889	chr1	172663325	172663903	LQ.DUP.lr.multi.chr1:172663325-172663903.2	0.638889	578
chr1	172803851	172804401	1	0.918367	chr1	172803851	172804401	LQ.DUP.lr.single.chr1:172803851-172804401.1	0.918367	550
chr1	172859319	172862814	1	1.01923	chr1	172859319	172862814	LQ.DUP.lr.single.chr1:172859319-172862814.1	1.01923	3495
chr1	172915043	172916986	1	1.01923	chr1	172915043	172916986	LQ.DUP.lr.single.chr1:172915043-172916986.1	1.01923	1943
chr1	172961258	172962014	1	0.888889	chr1	172961258	172962014	LQ.DUP.lr.single.chr1:172961258-172962014.1	0.888889	756
chr1	172986442	172987173	1	1.03704	chr1	172986442	172987173	LQ.DUP.lr.single.chr1:172986442-172987173.1	1.03704	731
chr1	173067715	173076158	1	1.01852	chr1	173067715	173076158	LQ.DUP.lr.single.chr1:173067715-173076158.1	1.01852	8443
chr1	173141574	173150278	1	1.05769	chr1	173141574	173150278	LQ.DUP.lr.single.chr1:173141574-173150278.1	1.05769	8704
chr1	173186600	173187968	1	0.980769	chr1	173186600	173187968	LQ.DUP.lr.single.chr1:173186600-173187968.1	0.980769	1368
chr1	173208882	173218558	1	1.03846	chr1	173208882	173218558	LQ.DUP.lr.single.chr1:173208882-173218558.1	1.03846	9676
chr1	173328964	173330690	1	1.08	chr1	173328964	173330690	LQ.DUP.lr.single.chr1:173328964-173330690.1	1.08	1726
chr1	173338917	173344040	1	1.02	chr1	173338917	173344040	LQ.DUP.lr.single.chr1:173338917-173344040.1	1.02	5123
chr1	173560457	173566435	1	1.07407	chr1	173560457	173566435	LQ.DUP.lr.single.chr1:173560457-173566435.1	1.07407	5978
chr1	173597850	173600926	1	1.05769	chr1	173597850	173600926	LQ.DUP.lr.single.chr1:173597850-173600926.1	1.05769	3076
chr1	173875600	173881480	1	1.02	chr1	173875600	173881480	LQ.DUP.lr.single.chr1:173875600-173881480.1	1.02	5880
chr1	173910104	173914970	1	1.05769	chr1	173910104	173914970	LQ.DUP.lr.single.chr1:173910104-173914970.1	1.05769	4866
chr1	174173960	174176545	1	1.05556	chr1	174173960	174176545	LQ.DUP.lr.single.chr1:174173960-174176545.1	1.05556	2585
chr1	174224084	174225743	1	1.07692	chr1	174224084	174225743	LQ.DUP.lr.single.chr1:174224084-174225743.1	1.07692	1659
chr1	174338985	174339689	1	1.07273	chr1	174338985	174339689	LQ.DUP.lr.single.chr1:174338985-174339689.1	1.07273	704
chr1	174367998	174370519	1	1.03846	chr1	174367998	174370519	LQ.DUP.lr.single.chr1:174367998-174370519.1	1.03846	2521
chr1	174476437	174480063	1	1.09259	chr1	174476437	174480063	LQ.DUP.lr.single.chr1:174476437-174480063.1	1.09259	3626
chr1	174496802	174502082	1	1.01923	chr1	174496802	174502082	LQ.DUP.lr.single.chr1:174496802-174502082.1	1.01923	5280
chr1	174633071	174635738	1	1	chr1	174633071	174635738	LQ.DUP.lr.single.chr1:174633071-174635738.1	1	2667
chr1	174670949	174677281	1	1.01852	chr1	174670949	174677281	LQ.DUP.lr.single.chr1:174670949-174677281.1	1.01852	6332
chr1	174746542	174749434	1	0.962963	chr1	174746542	174749434	LQ.DUP.lr.single.chr1:174746542-174749434.1	0.962963	2892
chr1	174784913	174785507	1	1.05556	chr1	174784913	174785507	LQ.DUP.lr.single.chr1:174784913-174785507.1	1.05556	594
chr1	175047982	175054572	1	1	chr1	175047982	175054572	LQ.DUP.lr.single.chr1:175047982-175054572.1	1	6590
chr1	175071479	175077512	1	0.959184	chr1	175071479	175077512	LQ.DUP.lr.single.chr1:175071479-175077512.1	0.959184	6033
chr1	175494773	175495437	1	1.05769	chr1	175494773	175495437	LQ.DUP.lr.single.chr1:175494773-175495437.1	1.05769	664
chr1	175613985	175626147	1	0.96	chr1	175613985	175626147	LQ.DUP.lr.single.chr1:175613985-175626147.1	0.96	12162
chr1	17562181	17568481	1	1.02128	chr1	17562181	17568481	LQ.DUP.lr.single.chr1:17562181-17568481.1	1.02128	6300
chr1	175934822	175936966	1	0.980769	chr1	175934822	175936966	LQ.DUP.lr.single.chr1:175934822-175936966.1	0.980769	2144
chr1	175979125	175980110	1	1.05556	chr1	175979125	175980110	LQ.DUP.lr.single.chr1:175979125-175980110.1	1.05556	985
chr1	175992647	176000736	1	1	chr1	175992647	176000736	LQ.DUP.lr.single.chr1:175992647-176000736.1	1	8089
chr1	176018056	176022482	1	1.01852	chr1	176018056	176022482	LQ.DUP.lr.single.chr1:176018056-176022482.1	1.01852	4426
chr1	176059460	176060259	1	1.14815	chr1	176059460	176060259	LQ.DUP.lr.single.chr1:176059460-176060259.1	1.14815	799
chr1	176097859	176099170	1	1.03636	chr1	176097859	176099170	LQ.DUP.lr.single.chr1:176097859-176099170.1	1.03636	1311
chr1	176198780	176207282	1	0.942308	chr1	176198780	176207282	LQ.DUP.lr.single.chr1:176198780-176207282.1	0.942308	8502
chr1	176243235	176245332	1	0.981481	chr1	176243235	176245332	LQ.DUP.lr.single.chr1:176243235-176245332.1	0.981481	2097
chr1	176274195	176277006	1	0.942308	chr1	176274195	176277006	LQ.DUP.lr.single.chr1:176274195-176277006.1	0.942308	2811
chr1	176327057	176333713	1	1.03846	chr1	176327057	176333713	LQ.DUP.lr.single.chr1:176327057-176333713.1	1.03846	6656
chr1	176431862	176437225	1	1	chr1	176431862	176437225	LQ.DUP.lr.single.chr1:176431862-176437225.1	1	5363
chr1	176461439	176462114	1	0.962963	chr1	176461439	176462114	LQ.DUP.lr.single.chr1:176461439-176462114.1	0.962963	675
chr1	176534963	176536685	1	0.92	chr1	176534963	176536685	LQ.DUP.lr.single.chr1:176534963-176536685.1	0.92	1722
chr1	17675886	17678930	1	0.877551	chr1	17675886	17678930	LQ.DUP.array.single.chr1:17675886-17678930.1	0.877551	3044
chr1	176860951	176869403	1	0.98	chr1	176860951	176869403	LQ.DUP.lr.single.chr1:176860951-176869403.1	0.98	8452
chr1	177035220	177036482	1	1.04	chr1	177035220	177036482	LQ.DUP.lr.single.chr1:177035220-177036482.1	1.04	1262
chr1	177081789	177087683	1	0.903846	chr1	177081789	177087683	LQ.DUP.lr.single.chr1:177081789-177087683.1	0.903846	5894
chr1	177444239	177447394	1	1.02	chr1	177444239	177447394	LQ.DUP.lr.single.chr1:177444239-177447394.1	1.02	3155
chr1	177484339	177489919	1	0.980769	chr1	177484339	177489919	LQ.DUP.lr.single.chr1:177484339-177489919.1	0.980769	5580
chr1	177753185	177761946	1	0.98	chr1	177753185	177761946	LQ.DUP.lr.single.chr1:177753185-177761946.1	0.98	8761
chr1	177880132	177884597	1	1.04	chr1	177880132	177884597	LQ.DUP.lr.single.chr1:177880132-177884597.1	1.04	4465
chr1	177937191	177937830	1	1.05556	chr1	177937191	177937830	LQ.DUP.lr.single.chr1:177937191-177937830.1	1.05556	639
chr1	178451915	178456013	1	1.06	chr1	178451915	178456013	LQ.DUP.lr.single.chr1:178451915-178456013.1	1.06	4098
chr1	178530884	178531616	1	1.02	chr1	178530884	178531616	LQ.DUP.lr.single.chr1:178530884-178531616.1	1.02	732
chr1	178553895	178555194	1	1.16	chr1	178553895	178555194	LQ.DUP.lr.single.chr1:178553895-178555194.1	1.16	1299
chr1	178616281	178620160	1	0.942308	chr1	178616281	178620160	LQ.DUP.lr.single.chr1:178616281-178620160.1	0.942308	3879
chr1	178774262	178778134	1	1.05556	chr1	178774262	178778134	LQ.DUP.lr.single.chr1:178774262-178778134.1	1.05556	3872
chr1	178830250	178832526	1	1.03704	chr1	178830250	178832526	LQ.DUP.lr.single.chr1:178830250-178832526.1	1.03704	2276
chr1	178857420	178861160	1	1.03636	chr1	178857420	178861160	LQ.DUP.lr.single.chr1:178857420-178861160.1	1.03636	3740
chr1	178890768	178892583	1	1.07407	chr1	178890768	178892583	LQ.DUP.lr.single.chr1:178890768-178892583.1	1.07407	1815
chr1	17919893	17923620	1	1	chr1	17919893	17923620	LQ.DUP.lr.single.chr1:17919893-17923620.1	1	3727
chr1	179212306	179217731	1	1.06	chr1	179212306	179217731	LQ.DUP.lr.single.chr1:179212306-179217731.1	1.06	5425
chr1	179243390	179246178	1	0.980769	chr1	179243390	179246178	LQ.DUP.lr.single.chr1:179243390-179246178.1	0.980769	2788
chr1	179249526	179250046	1	1	chr1	179249526	179250046	LQ.DUP.lr.single.chr1:179249526-179250046.1	1	520
chr1	179278333	179279754	1	0.981481	chr1	179278333	179279754	LQ.DUP.lr.single.chr1:179278333-179279754.1	0.981481	1421
chr1	179673584	179675123	1	1.01923	chr1	179673584	179675123	LQ.DUP.lr.single.chr1:179673584-179675123.1	1.01923	1539
chr1	179694045	179697544	1	0.980769	chr1	179694045	179697544	LQ.DUP.lr.single.chr1:179694045-179697544.1	0.980769	3499
chr1	179740839	179744230	1	1.02041	chr1	179740839	179744230	LQ.DUP.lr.single.chr1:179740839-179744230.1	1.02041	3391
chr1	179876181	179878449	1	1.01923	chr1	179876181	179878449	LQ.DUP.lr.single.chr1:179876181-179878449.1	1.01923	2268
chr1	179909162	179911340	1	1	chr1	179909162	179911340	LQ.DUP.lr.single.chr1:179909162-179911340.1	1	2178
chr1	18004401	18004918	1	0.978723	chr1	18004401	18004918	LQ.DUP.lr.single.chr1:18004401-18004918.1	0.978723	517
chr1	18026885	18037345	1	0.978723	chr1	18026885	18037345	LQ.DUP.lr.single.chr1:18026885-18037345.1	0.978723	10460
chr1	180475494	180476874	1	1.11538	chr1	180475494	180476874	LQ.DUP.lr.single.chr1:180475494-180476874.1	1.11538	1380
chr1	180756834	180758694	1	1.07407	chr1	180756834	180758694	LQ.DUP.lr.single.chr1:180756834-180758694.1	1.07407	1860
chr1	180781472	180790641	1	1.05556	chr1	180781472	180790641	LQ.DUP.lr.single.chr1:180781472-180790641.1	1.05556	9169
chr1	180973586	180976315	1	1	chr1	180973586	180976315	LQ.DUP.lr.single.chr1:180973586-180976315.1	1	2729
chr1	181017583	181019252	1	1.02128	chr1	181017583	181019252	LQ.DUP.lr.single.chr1:181017583-181019252.1	1.02128	1669
chr1	181073766	181078304	1	1.02128	chr1	181073766	181078304	LQ.DUP.lr.single.chr1:181073766-181078304.1	1.02128	4538
chr1	181175576	181176821	1	0.869565	chr1	181175576	181176821	LQ.DUP.lr.single.chr1:181175576-181176821.1	0.869565	1245
chr1	18117606	18123269	1	1	chr1	18117606	18123269	LQ.DUP.lr.single.chr1:18117606-18123269.1	1	5663
chr1	181261835	181265486	1	1.09615	chr1	181261835	181265486	LQ.DUP.lr.single.chr1:181261835-181265486.1	1.09615	3651
chr1	181344927	181345442	1	1.12963	chr1	181344927	181345442	LQ.DUP.lr.single.chr1:181344927-181345442.1	1.12963	515
chr1	181501335	181504197	1	1	chr1	181501335	181504197	LQ.DUP.lr.single.chr1:181501335-181504197.1	1	2862
chr1	181785302	181787679	1	1.09615	chr1	181785302	181787679	LQ.DUP.lr.single.chr1:181785302-181787679.1	1.09615	2377
chr1	18188512	18192715	1	0.98	chr1	18188512	18192715	LQ.DUP.lr.single.chr1:18188512-18192715.1	0.98	4203
chr1	181930153	181931442	1	1	chr1	181930153	181931442	LQ.DUP.lr.single.chr1:181930153-181931442.1	1	1289
chr1	182089598	182090551	1	1.04082	chr1	182089598	182090551	LQ.DUP.lr.single.chr1:182089598-182090551.1	1.04082	953
chr1	182100598	182104505	1	0.923077	chr1	182100598	182104505	LQ.DUP.lr.single.chr1:182100598-182104505.1	0.923077	3907
[truncated: 24,242 more rows]

## Sheet: merge.above1.DEL
Chr CNV locus	Start CNV locus	End CNV locus	Count CNVR	Median DFC	Chr CNVR	Start CNVR	End CNVR	Id CNVR	DFC	Overlap bp
[truncated: 17,662 more rows]

[truncated: 5 more sheets: merge.above1.DUP, merge.above1_HQ.DEL, merge.above1_HQ.DUP, merge.above5.DEL, merge.above5.DUP]
