# Supplementary material for: Comprehensive characterization of copy number variation (CNV) called from array, long- and short-read data
Source: BMC Genomics. 2021 Nov 17;22:826. doi: 10.1186/s12864-021-08082-3 (PMC8596897; doi:10.1186/s12864-021-08082-3)
Supplement: Supplementary file 3 — Additional file 3 VaPoR output for CNVRs. VaPoR tool outputs for each technology CNVRs (using error-corrected PacBio dataset) [file 12864_2021_8082_MOESM3_ESM.xlsx]

## Sheet: cnvr.array.vapor
CHR	POS	END	SVTYPE	VaPoR_QS	VaPoR_GS	VaPoR_GT	VaPoR_GQ	VaPoR_Rec
chr1	82170	98602	DEL	NA	NA	NA	NA	NA
chr1	564540	570404	TANDUP	0	0	0/0	4.46007	-0.5,-0.49,-0.44,-0.49,-0.51,-0.45,-0.49,-0.5,-0.46,-0.48,-0.46,-0.49,-0.49,-0.5,-0.55,-0.47
chr1	1567881	1683706	TANDUP	0.511335	0.0769231	0/0	2.347	-1.04,-1.03,-1.11,-1.04,-1.06,-1.04,-1.0,-0.97,-1.08,0.51,-1.02,-1.06,-1.11
chr1	1774334	1778090	DEL	0.982226	1	2021-01-01	3.34524	0.98,0.98,0.98,0.98,0.98,0.98,0.98,0.98,0.98,0.98,0.98,0.98
chr1	7569215	7571521	DEL	0	0	0/0	3.06666	-1.12,-1.09,-1.05,-1.17,-1.05,-1.13,-1.07,-1.1,-1.06,-1.07,-1.04
chr1	9596173	9597928	DEL	0.914838	0.888889	2021-01-01	1.25488	0.84,0.96,0.96,-0.91,0.95,0.95,0.85,0.85,0.96
chr1	10482550	10483507	DEL	0	0	0/0	5.01757	-4.04,0.0,-2.86,-3.14,0.0,0.0,0.0,0.0,-3.04,0.0,0.0,0.0,-2.51,0.0,0.0,0.0,-3.08,-3.69
chr1	13159180	13161664	TANDUP	0	0	0/0	2.51013	-0.42,-0.43,-0.43,-0.43,-0.43,-0.43,-0.42,-0.45,-0.44
chr1	13326444	13329531	TANDUP	0	0	0/0	1.68166	-1.18,-1.1,-1.14,-1.15,-1.11,-1.21
chr1	13607202	13645036	TANDUP	0	0	0/0	1.14713	-0.6,-0.57,-0.48,-0.57
chr1	16152274	16155502	DEL	0.793785	0.833333	2021-01-01	1.20901	0.0,0.8,0.0,0.79,0.8,0.8,0.78,0.79,0.78,0.8,0.79,0.79,0.8,0.79,0.0,0.8,0.8,0.79
chr1	16153497	16155010	DEL	0.769134	1	2021-01-01	3.9026	0.76,0.77,0.76,0.74,0.77,0.78,0.78,0.78,0.78,0.78,0.76,0.78,0.77,0.77
chr1	17224089	17230183	DEL	0	0	0/0	3.9026	-2.66,-2.56,-1.84,-1.94,-1.91,-2.74,-2.63,-2.14,-2.81,-2.94,-2.75,-1.95,-2.02,-1.84
chr1	17675886	17678930	TANDUP	NA	NA	NA	NA	NA
chr1	25585225	25665195	TANDUP	0	0	0/0	5.01757	-0.98,-0.97,-0.96,-0.96,-0.96,-0.96,-1.01,-1.0,-0.94,-0.98,-0.92,-0.99,-0.94,-0.93,-1.0,-0.95,-1.0,-1.02
chr1	30738408	30740073	TANDUP	0.120159	0.833333	2021-01-01	2.07	0.1,-7.15,0.11,0.07,0.12,0.1,0.14,0.1,0.15,0.15,0.1,0.13
chr1	31247387	31256256	DEL	0	0	0/0	4.18133	-0.98,-1.03,-1.04,-1.09,-1.02,-1.03,-1.03,-1.01,-0.97,-1.04,-0.9,-1.01,-1.01,-1.02,-1.03
chr1	31393985	31394332	TANDUP	NA	NA	NA	NA	NA
chr1	31574645	31575837	DEL	0	0	0/0	3.06666	-0.02,-0.02,-0.02,-0.02,-0.02,-0.02,-0.02,0.0,-0.02,-0.02,-0.02
chr1	35097164	35109386	DEL	0	0	0/0	3.34524	-0.66,-0.66,-0.68,-0.65,-0.59,-0.65,-0.64,-0.65,-0.64,-0.68,-0.69,-0.61
chr1	35102307	35111970	DEL	0	0	0/0	1.41096	-0.44,-0.91,-0.06,-0.04,-0.13
chr1	39998696	40001204	DEL	0.724148	1	2021-01-01	3.06666	0.72,0.7,0.73,0.73,0.72,0.71,0.76,0.71,0.71,0.72,0.77
chr1	45659132	45668649	TANDUP	0	0	0/0	5.57507	-1.03,-1.03,-1.02,-1.03,-0.99,-1.06,-1.04,-1.02,-1.03,-1.05,-1.03,-1.0,-1.02,-1.0,-1.03,-1.02,-1.04,-1.04,-1.03,-1.03
chr1	53594192	53595574	DEL	0.765445	0.25	0/1	0.880077	-1.58,-1.92,-1.7,0.73,0.76,-1.75,-1.66,-1.66,0.82,-1.7,-1.76,-1.52,-1.75,-1.89,-1.81,-1.68,0.76,0.75,-1.71,-1.82
chr1	58743911	58745033	DEL	0	0	0/0	4.46007	0.0,0.0,0.0,0.0,0.0,0.0,0.0,0.0,0.0,0.0,0.0,0.0,0.0,0.0,0.0,0.0
chr1	60046731	60052368	DEL	0	0	0/0	4.18133	-0.91,-0.91,-0.91,-0.91,-0.91,-0.91,-0.91,-0.91,-0.91,-0.91,-0.91,-0.91,-0.91,-0.91,-0.91
chr1	64922435	64974601	DEL	0	0	0/0	3.6239	0.0,0.0,0.0,0.0,0.0,0.0,0.0,0.0,0.0,0.0,0.0,0.0,0.0
chr1	72762662	72814783	DEL	0	0	0/0	5.57507	-0.85,-0.85,-0.87,-0.85,-0.85,-0.89,-0.85,-0.89,-0.83,-0.89,-0.83,-0.85,-0.85,-0.83,-0.83,-0.85,-0.81,-0.85,-0.83,-0.92
chr1	78649179	78651619	DEL	0	0	0/0	3.46021	-0.91,-0.91,-0.91,-0.91,-0.91,0.0,0.0,-0.91,0.0,-0.91,-0.91,0.0,0.0,-0.91,-0.91,0.0,0.01
chr1	80219938	80223381	DEL	0	0	0/0	5.57507	-0.49,-0.48,-0.49,-0.53,-0.44,-0.5,-0.47,-0.5,-0.49,-0.46,-0.49,-0.51,-0.5,-0.48,-0.5,-0.49,-0.5,-0.49,-0.5,-0.47
chr1	83598248	83955219	TANDUP	0	0	0/0	5.57507	-1.13,-1.1,-1.08,-1.12,-1.12,-1.1,-1.12,-1.11,-1.13,-1.09,-1.15,-1.09,-1.12,-1.14,-1.1,-1.11,-1.07,-1.08,-1.1,-1.09
chr1	85666191	85667696	TANDUP	0	0	0/0	2.78824	-10.33,-8.8,-22.9,-22.57,-12.47,-7.04,-10.79,-18.63,-21.93,-40.49
chr1	89476419	89478526	DEL	0.774489	0.214286	0/1	0.335438	-15.48,-21.57,-15.74,0.77,0.78,-15.81,-20.33,-19.26,-19.04,0.77,-22.81,-14.9,-21.52,-27.32
chr1	92232083	92233422	DEL	0.42327	0.65	0/1	3.37639	-0.3,0.43,0.43,0.42,0.43,0.43,-0.38,0.43,-0.12,-0.33,0.4,0.42,-0.42,-0.43,-0.31,0.43,0.41,0.43,0.43,0.42
chr1	94288287	94291362	DEL	0	0	0/0	5.57507	-0.9,-0.9,-0.9,-0.9,-0.9,-0.9,-0.88,-0.9,-0.9,-0.9,-0.9,-0.9,-0.96,-0.9,-0.9,-0.99,-0.9,-1.0,-0.89,-0.92
chr1	106019205	106022375	TANDUP	NA	NA	NA	NA	NA
chr1	108402984	108405403	DEL	0.941418	0.3125	0/1	1.93874	-9.65,0.93,0.96,-9.55,-9.29,0.96,-8.82,0.94,-9.55,-9.28,-9.55,0.92,-8.78,-9.55,-9.55,-9.32
chr1	108733355	108737496	DEL	0	0	0/0	3.9026	0.0,0.0,0.0,-2.48,0.0,0.0,-2.27,-2.47,-2.57,0.0,-2.39,0.0,-2.62,-2.89
chr1	108760471	109097308	TANDUP	NA	NA	NA	NA	NA
chr1	109573261	109575559	DEL	0	0	0/0	4.46007	0.0,-0.91,0.0,-0.91,-0.58,0.0,0.0,-0.72,0.0,0.0,0.0,-0.91,-0.91,0.0,-0.79,-0.91
chr1	110186846	110191122	DEL	0	0	0/0	2.78824	-0.05,-0.05,-0.05,-0.05,-0.05,-0.05,-0.05,-0.05,-0.07,-0.04
chr1	110215012	110244931	TANDUP	0	0	0/0	1.79456	0.0,0.0,0.0,0.01,0.0,0.0,0.0,0.0,0.0,0.0,0.0
chr1	110898740	110905683	TANDUP	0	0	0/0	4.73882	-0.54,-0.52,-0.51,-0.51,-0.51,-0.52,-0.51,-0.49,-0.48,-0.52,-0.52,-0.52,-0.56,-0.52,-0.52,-0.52,-0.51
chr1	116135317	116677627	DEL	NA	NA	NA	NA	NA
chr1	120012853	120013616	TANDUP	0	0	0/0	3.34524	-5.45,-4.68,-4.4,-4.83,-7.84,-3.99,-5.65,-3.49,-2.39,-5.08,-4.15,-9.43
chr1	120526947	120697078	DEL	NA	NA	NA	NA	NA
chr1	120755686	120936665	TANDUP	NA	NA	NA	NA	NA
chr1	143901217	143989140	TANDUP	NA	NA	NA	NA	NA
chr1	149033410	149459615	TANDUP	NA	NA	NA	NA	NA
chr1	152552754	152553026	TANDUP	0	0	0/0	2.78824	-2729999.0,-271.59,-135.99,-17.25,-272.18,-81.3,-90.59,-2735953.63,-272.23,-2729999.0
chr1	152555610	152590091	DEL	0	0	0/0	3.06666	0.0,0.0,0.0,0.0,-0.9,-0.88,0.0,0.0,0.0,0.0,-0.86
chr1	152555706	152586594	DEL	0	0	0/0	3.06666	0.0,0.0,0.0,0.0,-0.75,-0.74,0.0,0.0,0.0,0.0,-0.74
chr1	152759358	152776589	DEL	0	0	0/0	4.18133	-0.94,-0.93,-0.96,-0.97,-0.95,-0.97,-0.92,-0.93,-1.0,-1.0,-0.98,-0.94,-0.98,-0.96,-0.95
chr1	158867528	158870050	DEL	0.180951	0.95	2021-01-01	5.57507	0.22,0.08,0.16,0.16,0.19,0.21,0.16,0.21,0.12,0.15,0.21,0.19,0.19,0.16,0.19,0.19,0.18,0.21,0.16,0.19
chr1	158961733	158966297	DEL	0.862902	0.55	0/1	5.93371	0.0,0.87,0.0,0.87,0.0,0.87,0.0,0.86,0.86,0.0,0.0,0.86,0.0,0.87,0.0,0.0,0.86,0.86,0.84,0.86
chr1	159012766	159019831	DEL	0	0	0/0	5.57507	-1.01,-1.04,-1.17,-1.0,-0.98,-1.0,-0.91,-1.03,-1.06,-1.04,-1.04,-1.05,-1.02,-1.08,-1.04,-1.0,-1.0,-1.06,-1.06,-1.01
chr1	159648762	159649629	DEL	0.56507	0.625	0/1	3.21273	0.56,0.58,0.56,0.49,-3.25,0.58,-3.37,-3.88,-3.61,0.6,0.56,-3.33,0.57,0.59,-3.89,0.56
chr1	161409063	161646758	TANDUP	0	0	0/0	5.57507	-1.23,-1.08,-1.18,-1.17,-1.13,-1.19,-1.21,-1.15,-1.19,-1.18,-1.12,-1.1,-1.14,-1.12,-1.18,-1.21,-1.19,-1.18,-1.18,-1.19
chr1	180747033	180756127	DEL	0	0	0/0	5.57507	-0.5,-0.5,-0.5,-0.5,-0.5,-0.51,-0.52,-0.5,-0.5,-0.51,-0.5,-0.5,-0.48,-0.52,-0.5,-0.54,-0.5,-0.5,-0.5,-0.46
chr1	183581362	183589167	DEL	0.687879	1	2021-01-01	5.57507	0.81,0.77,0.63,0.71,0.83,0.62,0.78,0.61,0.62,0.73,0.72,0.61,0.62,0.73,0.49,0.67,0.73,0.66,0.68,0.74
chr1	185009886	185011740	DEL	0.426221	0.65	0/1	3.37639	0.4,-0.35,0.43,0.43,0.43,-0.33,0.43,-0.37,0.42,0.42,0.43,0.43,-0.37,0.43,0.0,-0.37,0.43,0.43,-0.36,0.42
chr1	187464835	187466483	DEL	0.939448	0.4	0/1	4.65497	0.96,-8.53,0.96,-9.29,-8.88,-8.15,0.91,0.91,0.96,-7.56,-9.62,-8.84,-8.97,-9.18,0.96,-8.74,-8.59,0.91,-8.74,0.95
chr1	187715748	187723720	DEL	0	0	0/0	5.29632	0.0,0.0,0.0,0.0,0.0,0.0,0.0,0.0,0.0,0.0,0.0,0.0,0.0,0.0,0.0,0.0,0.0,0.0,0.0
chr1	188109938	188117710	DEL	0.490613	0.05	0/0	4.29634	-4.25,0.49,-4.27,-4.25,-4.14,-4.21,-4.25,-4.19,-4.28,-4.26,-4.18,-4.26,-4.21,-4.21,-4.26,-4.26,-4.11,-4.21,-4.25,-4.07
chr1	189696955	189786872	DEL	NA	NA	NA	NA	NA
chr1	189705238	189781569	DEL	NA	NA	NA	NA	NA
chr1	194450274	194454737	DEL	0	0	0/0	3.6239	0.0,0.0,0.0,0.0,0.0,0.0,0.0,0.0,0.0,0.0,0.0,0.0,0.0
chr1	196727850	196802072	TANDUP	0	0	0/0	5.57507	-1.13,-1.26,-1.22,-1.18,-1.21,-1.15,-1.26,-1.19,-1.19,-1.15,-1.25,-1.14,-1.22,-1.15,-1.17,-1.17,-1.12,-1.37,-1.12,-1.14
chr1	206072736	206200159	TANDUP	0	0	0/0	5.29632	-1.23,-1.18,-1.23,-1.29,-1.23,-1.34,-1.23,-1.23,-1.34,-1.29,-1.29,-1.38,-1.41,-1.32,-1.34,-1.67,-1.23,-1.3,-1.34
chr1	206555955	206603410	TANDUP	0	0	0/0	4.18133	-1.38,-1.36,-1.36,-1.39,-1.4,-1.42,-1.47,-1.39,-1.39,-1.33,-1.42,-1.37,-1.35,-1.58,-1.43
chr1	206721915	206734499	DEL	NA	NA	NA	NA	NA
chr1	207292502	207293208	DEL	0.945522	1	2021-01-01	5.57507	0.95,0.95,0.95,0.94,0.95,0.95,0.95,0.95,0.95,0.95,0.95,0.95,0.94,0.94,0.93,0.94,0.95,0.95,0.95,0.94
chr1	207541995	207545574	DEL	0.973265	1	2021-01-01	3.6239	0.95,0.94,0.94,0.99,0.99,0.98,0.95,0.99,0.96,0.99,0.99,0.99,0.99
chr1	207696481	207754886	TANDUP	0	0	0/0	5.57507	-3.68,-3.61,-3.85,-3.83,-3.55,-3.62,-3.94,-3.5,-3.68,-3.68,-3.84,-3.68,-3.88,-4.14,-3.6,-3.8,-3.85,-3.68,-3.91,-3.93
chr1	222373943	222380499	DEL	0	0	0/0	2.78824	0.0,0.0,0.0,0.0,-0.05,-0.05,0.0,0.0,0.0,0.0
chr1	229811155	229822279	DEL	0	0	0/0	5.01757	-1.68,-1.76,-1.65,-1.41,-1.68,-1.68,-1.68,-1.58,-1.67,-1.64,-1.68,-1.55,-1.74,-1.75,-1.68,-1.68,-1.78,-1.64
chr1	234319179	234319651	DEL	0	0	0/0	2.78824	-3.85,-3.97,-3.74,-4.2,-3.78,-3.8,-3.84,-4.26,-4.02,-3.97
chr1	234744318	234747260	TANDUP	0	0	0/0	3.6239	-1.04,-0.96,-1.06,-1.02,-0.97,-0.97,-0.96,-1.01,-1.05,-1.0,-1.03,-1.01,-1.07
chr1	234911945	234958266	TANDUP	0	0	0/0	4.73882	-0.17,-0.17,-0.17,-0.17,-0.17,-0.17,-0.17,-0.17,-0.17,-0.17,-0.17,-0.17,-0.2,-0.17,-0.2,-0.17,-0.17
chr1	236385116	236385379	TANDUP	NA	NA	NA	NA	NA
chr1	246683172	246685467	TANDUP	0	0	0/0	1.14713	-13.83,-10.27,-3.05,-5.9
chr1	248594461	248641192	TANDUP	NA	NA	NA	NA	NA
chr1	248600962	248670324	TANDUP	0	0	0/0	4.46007	0.0,0.0,0.0,0.0,0.0,0.0,0.0,0.0,0.0,0.0,0.0,0.0,0.0,0.0,0.0,0.0
chr1	248720905	248812363	DEL	0	0	0/0	3.34524	-0.78,-0.89,-0.92,-0.96,-0.89,-0.95,-0.92,-0.96,-1.11,-0.92,-1.05,-0.91
chr1	248866885	248867366	DEL	0.34955	0.95	2021-01-01	5.57507	0.39,0.31,0.26,0.37,0.38,0.41,0.05,0.34,0.36,0.16,0.38,0.4,0.39,0.38,0.33,0.29,0.36,0.39,0.38,0.37
chr2	739939	740899	TANDUP	NA	NA	NA	NA	NA
chr2	3732830	3737798	DEL	0.640445	1	2021-01-01	5.57507	0.95,0.33,0.2,0.48,0.96,0.34,0.95,0.29,0.26,0.33,0.96,0.96,0.96,0.39,0.31,0.33,0.95,0.95,0.96,0.95
chr2	4204633	4223770	DEL	0	0	0/0	5.57507	-1.22,-1.19,-1.33,-1.26,-1.19,-1.29,-1.22,-1.22,-1.26,-1.22,-1.25,-1.22,-1.07,-1.22,-1.19,-1.35,-1.22,-1.15,-1.27,-1.22
chr2	4206427	4234746	DEL	NA	NA	NA	NA	NA
chr2	7416777	7456361	DEL	0	0	0/0	5.57507	-1.06,-1.06,-1.05,-1.07,-1.06,-1.05,-1.06,-1.03,-1.07,-1.04,-1.05,-1.06,-1.08,-1.06,-1.05,-1.06,-1.06,-1.09,-1.05,-1.06
chr2	14702922	14710627	DEL	0.991957	1	2021-01-01	3.34524	0.99,0.99,0.99,0.99,0.99,0.99,0.99,0.99,0.99,0.99,0.99,0.99
chr2	22688510	22689942	DEL	0.555367	0.384615	0/1	2.77071	-0.11,-0.11,-0.05,-0.11,0.55,-0.11,-0.11,-0.11,0.56,0.56,0.56,0.55,-0.12
chr2	24132253	24143039	DEL	0	0	0/0	3.06666	-6.64,-5.62,-5.39,-5.36,-5.75,-5.62,-4.49,-5.64,-5.65,-5.67,-5.75
chr2	29073042	29073467	TANDUP	0	0	0/0	4.73882	-7.07,-6.93,-6.99,-5.67,-6.7,-6.88,-7.13,-8.14,-13.21,-8.01,-8.02,-5.13,-14.15,-5.13,-10.76,-13.36,-202.47
chr2	33224505	33227313	DEL	0.950568	1	2021-01-01	5.01757	0.99,0.99,0.99,0.99,0.99,0.86,0.99,0.99,0.99,0.88,0.99,0.88,0.88,0.88,0.99,0.88,0.99,0.99
chr2	34523689	34525820	DEL	0.393643	0.65	0/1	3.37639	0.39,-0.99,0.39,-0.96,-0.99,0.39,-0.99,0.39,0.4,0.4,0.39,0.39,0.39,0.38,-0.99,-0.96,0.4,0.4,-0.96,0.39
chr2	34687269	34737353	DEL	0	0	0/0	5.29632	-0.82,-0.8,-0.88,-0.86,-0.8,-0.8,-0.86,-0.67,-0.86,-0.84,-0.84,-0.83,-0.84,-0.83,-0.84,-0.84,-0.81,-0.86,-0.86
chr2	34697895	34725422	DEL	NA	NA	NA	NA	NA
chr2	35967122	35997482	DEL	NA	NA	NA	NA	NA
chr2	37958078	38005884	TANDUP	0	0	0/0	5.57507	-1.05,-1.11,-1.07,-1.06,-1.09,-1.01,-1.07,-1.0,-1.04,-1.07,-1.08,-1.06,-1.08,-1.07,-1.05,-1.12,-1.1,-1.09,-1.07,-1.01
chr2	39868986	39919736	DEL	0	0	0/0	3.06666	-1.16,-1.34,-1.27,-1.14,-1.28,-1.39,-1.28,-1.32,-1.23,-1.4,-1.28
chr2	42346150	42347102	DEL	0	0	0/0	5.29632	0.0,0.0,-0.91,0.0,0.0,0.0,0.0,0.0,0.0,0.0,0.0,-0.91,0.0,0.0,0.0,0.0,0.0,0.0,0.0
chr2	51921094	51927868	DEL	0	0	0/0	3.9026	-0.91,-0.91,-0.91,-0.91,-0.91,-0.91,-0.91,-0.91,-0.91,-0.91,-0.91,-0.91,-0.91,-0.91
chr2	51926276	51927772	DEL	0	0	0/0	5.01757	-0.65,-1.05,-1.0,-0.6,-1.03,-1.06,-1.01,-1.01,-0.63,-1.0,-0.62,-1.08,-0.59,-0.63,-0.99,-1.03,-0.98,-0.6
chr2	52738982	52791331	DEL	0	0	0/0	3.9026	-1.55,-1.53,-1.46,-1.55,-1.61,-1.55,-1.55,-1.52,-1.61,-1.53,-1.49,-1.45,-1.65,-1.55
chr2	54565628	54567472	DEL	0.913905	1	2021-01-01	5.57507	0.91,0.91,0.91,0.91,0.91,0.91,0.91,0.91,0.91,0.91,0.91,0.91,0.91,0.91,0.91,0.91,0.91,0.91,0.91,0.91
chr2	59623296	59631007	DEL	0	0	0/0	4.46007	0.0,0.0,0.0,-1.07,-1.08,-1.07,0.0,-1.04,-1.12,-1.96,0.0,-1.06,-1.07,-1.08,0.0,0.0
chr2	59624204	59627173	DEL	0	0	0/0	2.78824	-0.5,-0.54,-0.5,-0.52,-0.55,-0.52,-0.53,-0.48,-0.52,-0.51
chr2	66505626	66507613	DEL	0	0	0/0	3.06666	0.0,-1.14,0.0,-1.04,-1.18,0.0,-1.05,-1.05,-0.91,0.0,-1.04
chr2	70124795	70125555	DEL	0	0	0/0	5.57507	0.0,0.0,0.0,0.0,0.0,0.0,0.0,0.0,0.0,0.0,0.0,0.0,0.0,0.0,0.0,0.0,0.0,0.0,0.0,0.0
chr2	71590464	71598107	TANDUP	0	0	0/0	5.01757	0.0,0.0,0.0,0.0,0.0,0.0,0.0,0.0,0.0,0.0,0.0,0.0,0.0,0.0,0.0,0.0,0.0,0.0
chr2	75889634	75890540	TANDUP	0	0	0/0	4.18133	-0.4,-0.55,-0.5,-1.01,-0.22,-0.34,-0.47,-0.34,-0.34,-0.4,-0.31,-0.53,-0.5,-0.5,-0.67
chr2	76773726	76775435	DEL	0.903591	1	2021-01-01	5.57507	0.9,0.9,0.9,0.9,0.9,0.9,0.9,0.9,0.9,0.9,0.9,0.9,0.9,0.9,0.9,0.91,0.9,0.9,0.9,0.9
chr2	79076627	79081290	DEL	0	0	0/0	5.57507	0.0,0.0,0.0,0.0,0.0,0.0,0.0,0.0,0.0,0.0,0.0,0.0,0.0,0.0,0.0,0.0,0.0,0.0,0.0,0.0
chr2	87908050	87911901	TANDUP	0	0	0/0	1.14713	-0.48,-0.61,-0.61,-0.42
chr2	89132095	89161443	DEL	0	0	0/0	4.18133	-0.38,-0.38,-0.4,-0.39,-0.39,-0.38,-0.38,-0.39,-0.38,-0.38,-0.35,-0.41,-0.38,-0.38,-0.38
chr2	89160122	89369338	TANDUP	NA	NA	NA	NA	NA
chr2	97857329	97860223	DEL	0	0	0/0	4.18133	-1.28,-1.35,-1.34,-1.29,-1.37,-1.31,-1.42,-1.33,-1.39,-1.45,-1.32,-1.15,-1.28,-1.3,-1.26
chr2	98025649	98164534	DEL	0	0	0/0	3.6239	-2.01,-1.98,-2.02,-1.96,-2.09,-1.85,-2.08,-2.23,-2.07,-1.92,-2.07,-2.14,-2.14
chr2	102053411	102054318	DEL	0	0	0/0	5.29632	-0.25,-0.24,-0.26,-0.24,-0.25,-0.25,-0.25,-0.25,-0.24,-0.24,-0.25,-0.25,-0.25,-0.25,-0.24,-0.26,-0.91,-0.25,-0.24
chr2	102232597	102233391	DEL	0	0	0/0	5.57507	0.0,0.0,0.0,-0.7,-0.69,0.0,0.0,0.0,-0.62,0.0,0.0,-0.65,0.0,0.0,0.0,0.0,0.0,0.0,0.0,0.0
chr2	106695029	106696297	DEL	0	0	0/0	5.01757	-9.0,-3.76,-7.53,-0.11,-0.11,-3.01,-1.91,-21.19,-9.86,-6.49,-0.11,-0.11,-0.11,-7.58,-3.16,-0.11,-1.14,-0.11
chr2	106880095	106885357	TANDUP	NA	NA	NA	NA	NA
chr2	108855330	108856331	DEL	0	0	0/0	5.57507	-0.16,-0.15,-0.17,-0.18,-0.17,-0.17,-0.17,-0.17,-0.17,-0.17,-0.17,-0.17,-0.17,-0.17,-0.18,-0.17,-0.17,-0.17,-0.18,-0.18
chr2	109300258	109301859	TANDUP	0	0	0/0	2.51013	-2.49,-2.71,-2.81,-2.76,-2.66,-2.95,-2.7,-2.82,-2.37
chr2	109690230	109695131	DEL	0.887177	0.923077	2021-01-01	2.347	0.92,0.84,0.88,0.92,-0.91,0.88,0.88,0.89,0.86,0.81,0.92,0.92,0.92
chr2	110442927	110447590	TANDUP	0	0	0/0	5.57507	-0.03,-0.03,-0.03,-0.02,-0.02,-0.03,-0.03,-0.03,-0.02,-0.02,-0.03,-0.03,-0.02,-0.03,-0.02,-0.03,-0.02,-0.03,-0.02,-0.02
chr2	113045162	113049710	TANDUP	0	0	0/0	5.57507	-3.21,-2.68,-3.11,-3.25,-3.01,-2.92,-3.28,-3.46,-3.14,-3.55,-3.22,-3.01,-3.07,-3.01,-3.03,-3.12,-3.12,-2.96,-3.26,-3.01
chr2	114167656	114267309	TANDUP	NA	NA	NA	NA	NA
chr2	116662065	116662678	DEL	0.503649	0.454545	0/1	3.32769	-1.01,0.52,0.5,0.5,-0.99,0.5,-0.95,0.49,-2.51,-0.98,-1.01
chr2	121797526	121798787	DEL	0	0	0/0	5.57507	-0.17,-0.19,-0.19,-0.15,-0.19,-0.19,-0.19,-0.17,-0.19,-0.19,-0.2,-0.19,-0.19,-0.19,-0.19,-0.19,-0.19,-0.19,-0.19,-0.19
chr2	123476418	123485387	DEL	0.20142	0.214286	0/1	1.23831	-0.07,-0.05,-0.09,-0.09,0.04,0.13,-0.08,0.33,-0.91,0.14,-0.91,-0.07,-0.05,-0.91
chr2	126443174	126451968	DEL	0.821158	1	2021-01-01	5.57507	0.21,0.98,0.6,0.98,0.98,0.98,0.98,0.98,0.62,0.98,0.98,0.52,0.98,0.6,0.98,0.98,0.98,0.98,0.55,0.62
chr2	127674758	127677272	DEL	0	0	0/0	3.9026	0.0,0.0,0.0,0.0,0.0,0.0,0.0,0.0,0.0,0.0,0.0,0.0,0.0,0.0
chr2	129638272	129646581	DEL	0	0	0/0	5.57507	-0.62,-0.64,-0.67,-0.8,-0.58,-0.6,-0.62,-0.52,-0.6,-0.67,-0.62,-0.71,-0.62,-0.61,-0.8,-0.62,-0.65,-0.62,-0.61,-0.76
chr2	130241565	130254582	DEL	0	0	0/0	4.46007	-2.18,-2.27,-2.5,-2.53,-2.37,-2.15,-2.37,-2.37,-2.31,-2.6,-2.37,-4.89,-2.32,-2.37,-2.33,-2.33
chr2	130793883	130823235	DEL	0	0	0/0	1.14713	-0.88,-0.84,-0.95,-1.01
chr2	130966368	130967860	TANDUP	0	0	0/0	1.95611	-494.11,-0.0,-994.04,-995.26,-2.38,-744.04,-593.31
chr2	131313961	131321726	TANDUP	0	0	0/0	5.57507	-0.08,-0.1,-0.1,-0.1,-0.1,-0.09,-0.1,-0.1,-0.1,-0.09,-0.09,-0.09,-0.1,-0.1,-0.1,-0.1,-0.09,-0.11,-0.09,-0.09
chr2	132221763	132224604	TANDUP	0	0	0/0	4.73882	-10.48,-9.27,-9.59,-10.52,-10.33,-8.32,-8.81,-8.27,-17.93,-10.16,-8.47,-9.88,-13.03,-10.16,-12.55,-8.08,-14.16
chr2	132292077	132307136	DEL	0	0	0/0	1.68166	-1.09,-1.07,-1.06,-1.09,-1.12,-1.06
chr2	132853885	132862886	DEL	0.961678	1	2021-01-01	3.06666	0.97,0.97,0.96,0.96,0.95,0.95,0.97,0.97,0.97,0.96,0.95
chr2	133669758	133676214	DEL	0	0	0/0	4.46007	-0.94,-0.91,-0.86,-0.87,-0.89,-0.91,-0.84,-0.87,-0.84,-0.79,-0.84,-0.87,-0.87,-0.93,-0.84,-0.9
chr2	136099417	136101666	DEL	0.927112	1	2021-01-01	5.57507	0.95,0.89,0.95,0.93,0.94,0.93,0.95,0.93,0.95,0.95,0.95,0.9,0.95,0.93,0.93,0.97,0.87,0.94,0.94,0.81
chr2	146862598	146877612	DEL	NA	NA	NA	NA	NA
chr2	151031148	151038204	DEL	0.54373	0.5	0/1	7.21246	-1.29,-1.48,0.55,-1.36,-1.34,0.55,0.53,-1.31,-1.36,0.53,-1.42,0.53,0.56,0.54,-1.37,0.55,0.55,-1.35,0.55,-1.33
chr2	151033471	151038142	DEL	0	0	0/0	3.34524	-1.09,-1.12,-1.09,-1.06,-1.05,-1.13,-0.98,-1.03,-1.09,-1.07,-1.09,-1.01
chr2	154808546	154808709	DEL	0	0	0/0	4.46007	-6.83,-8.22,-9.38,-8.17,-8.94,-8.94,-8.39,-8.83,-8.17,-8.94,-8.06,-8.94,-8.56,-8.94,-8.94,-8.17
chr2	155810840	155828240	DEL	0	0	0/0	2.78824	-0.01,-0.01,-0.01,-0.01,-0.01,-0.01,-0.01,-0.01,-0.01,-0.01
chr2	155818580	155830996	DEL	0	0	0/0	5.29632	-1.43,-1.42,-1.24,-1.44,-1.16,-1.27,-0.98,-1.72,-1.22,-1.8,-1.16,-1.45,-1.45,-1.16,-1.16,-1.11,-1.14,-1.63,-1.67
chr2	159957476	159963294	DEL	0	0	0/0	5.57507	-0.98,-1.01,-0.99,-0.97,-1.05,-0.98,-1.01,-0.99,-0.99,-1.0,-1.0,-1.07,-1.01,-0.98,-1.0,-1.01,-1.03,-1.01,-1.04,-1.02
chr2	159959358	159961014	DEL	0	0	0/0	5.01757	-0.36,-0.37,-0.39,-0.37,-0.37,-0.37,-0.37,-0.36,-0.35,-0.35,-0.37,-0.33,-0.37,-0.26,-0.37,-0.4,-0.37,-0.32
chr2	162741161	162743110	DEL	0	0	0/0	5.57507	-0.49,-0.48,-0.47,-0.49,-0.49,-0.48,-0.48,-0.48,-0.5,-0.48,-0.48,-0.48,-0.49,-0.51,-0.48,-0.48,-0.49,-0.51,-0.47,-0.47
chr2	167494647	167501455	TANDUP	NA	NA	NA	NA	NA
chr2	177265710	177271922	DEL	0	0	0/0	5.57507	0.0,-0.84,0.0,0.0,-0.87,-0.86,0.0,-0.84,-0.86,0.0,0.0,-0.86,0.0,0.0,0.0,0.0,0.0,0.0,0.0,0.0
chr2	180060110	180083212	DEL	NA	NA	NA	NA	NA
chr2	182856916	182857575	DEL	0.571206	0.5	0/1	7.21246	0.57,-1.03,-1.13,0.57,0.56,-1.2,0.58,0.57,0.58,-1.17,0.57,-1.1,0.55,0.57,-1.13,-1.17,-1.15,-1.14,0.58,-1.17
chr2	184074811	184094561	DEL	0	0	0/0	5.29632	-0.37,-0.38,-0.33,-0.36,-0.32,-0.37,-0.34,-0.35,-0.3,-0.36,-0.27,-0.36,-0.36,-0.28,-0.38,-0.34,-0.34,-0.37,-0.34
chr2	184085170	184094130	DEL	0	0	0/0	5.29632	-0.67,-0.7,-0.66,-0.67,-0.7,-0.72,-0.7,-0.7,-0.7,-0.7,-0.66,-0.71,-0.72,-0.7,-0.63,-0.7,-0.69,-0.68,-0.73
chr2	189455396	189461474	TANDUP	0	0	0/0	5.01757	-0.98,-0.95,-0.95,-0.93,-0.95,-0.95,-0.95,-0.93,-0.93,-0.95,-0.95,-0.95,-0.95,-0.95,-0.95,-0.95,-0.96,-0.95
chr2	194689555	194697784	DEL	0	0	0/0	4.46007	-0.91,-0.91,-0.91,-0.91,-0.91,-0.91,-0.91,-0.91,-0.91,-0.91,-0.91,-0.91,-0.91,-0.91,-0.91,-0.91
chr2	197040451	197061821	DEL	0	0	0/0	5.29632	-82.67,-117.0,-129.0,-129.0,-118.0,-129.0,-127.5,-129.0,-224.0,-129.0,-120.0,-113.0,-129.0,-125.5,-129.0,-117.0,-129.0,-245.0,-129.0
chr2	204182055	204191474	DEL	0.878099	1	2021-01-01	1.68166	0.93,0.83,0.9,0.94,0.74,0.93
chr2	204184632	204190907	DEL	0.948632	1	2021-01-01	2.78824	0.95,0.95,0.95,0.95,0.95,0.95,0.95,0.95,0.95,0.95
chr2	208350677	208359498	DEL	0	0	0/0	5.57507	0.0,0.0,0.0,0.0,0.0,0.0,0.0,0.0,0.0,0.0,0.0,0.0,0.0,0.0,0.0,0.0,0.0,0.0,0.0,0.0
chr2	208354912	208359336	DEL	0.835157	1	2021-01-01	1.95611	0.85,0.81,0.86,0.85,0.82,0.83,0.84
chr2	215728820	215730870	DEL	0.631065	1	2021-01-01	5.57507	0.47,0.9,0.43,0.46,0.72,0.43,0.43,0.99,0.51,0.99,0.57,0.48,0.99,0.99,0.46,0.45,0.99,0.47,0.43,0.48
chr2	217955126	217959240	DEL	0	0	0/0	5.57507	-0.99,-0.99,-1.0,-1.01,-0.99,-0.98,-0.98,-0.98,-0.97,-0.95,-0.98,-0.96,-1.03,-1.04,-0.99,-0.99,-0.97,-0.99,-0.99,-0.99
chr2	217955979	217957389	DEL	0.26618	1	2021-01-01	5.57507	0.26,0.27,0.26,0.27,0.27,0.26,0.27,0.25,0.27,0.26,0.27,0.26,0.25,0.26,0.26,0.27,0.28,0.26,0.26,0.28
chr2	220052107	220054328	DEL	0.924956	1	2021-01-01	5.01757	0.93,0.9,0.93,0.93,0.93,0.93,0.93,0.92,0.93,0.93,0.93,0.93,0.93,0.93,0.93,0.92,0.93,0.9
chr2	229264404	229268336	TANDUP	0	0	0/0	5.57507	-1.15,-1.18,-1.22,-1.16,-1.18,-1.11,-1.19,-1.08,-1.18,-1.15,-1.11,-1.08,-1.34,-1.12,-1.16,-1.2,-1.09,-1.2,-1.15,-1.14
chr2	229759309	229763663	TANDUP	0	0	0/0	2.78824	-1.11,-1.02,-1.09,-1.09,-1.0,-1.01,-1.02,-1.02,-0.95,-1.07
chr2	236010734	236011379	TANDUP	0	0	0/0	2.51013	-16.51,-4.08,-11.52,-3.7,-20.77,-27.33,-15.59,-17.69,-3.97
chr2	237355509	237356151	TANDUP	0	0	0/0	3.9026	-13.99,-2.53,-9.82,-2.54,-7.28,-5.26,-3.96,-4.46,-2.54,-2.54,-4.46,-4.38,-2.16,-34.85
chr2	239582169	239589235	TANDUP	NA	NA	NA	NA	NA
chr2	241604696	241608453	TANDUP	NA	NA	NA	NA	NA
chr2	241997551	242000781	TANDUP	NA	NA	NA	NA	NA
chr3	224614	234726	DEL	0	0	0/0	5.29632	-2.81,-2.81,-2.97,-2.69,-3.06,-2.99,-3.05,-2.81,-2.81,-2.76,-2.81,-2.91,-2.81,-2.4,-2.92,-2.75,-2.81,-2.81,-3.84
chr3	2028578	2029063	DEL	0	0	0/0	4.18133	-2.03,-2.17,-1.89,-2.03,-2.19,-1.73,-1.99,-2.2,-2.01,-1.99,-2.03,-1.98,-2.01,-2.05,-1.86
chr3	6648835	6654513	DEL	0.953057	1	2021-01-01	5.29632	0.96,0.95,0.97,0.99,0.98,0.95,0.96,0.95,0.95,0.94,0.96,0.95,0.95,0.95,0.96,0.96,0.91,0.96,0.93
chr3	6651128	6653332	DEL	0.767086	1	2021-01-01	3.06666	0.73,0.79,0.79,0.81,0.84,0.79,0.71,0.81,0.8,0.79,0.57
chr3	8325612	8326814	DEL	0.32171	0.333333	0/1	1.77729	-0.76,-0.77,-0.73,0.32,0.33,0.31,-0.78,-0.77,-0.7,0.33,-0.73,-0.73
chr3	9157386	9157839	TANDUP	0.612436	0.0714286	0/0	2.62483	-4539999.0,-4565297.51,-4561208.68,0.61,-4536665.67,-4546807.51,-4561596.22,-4551596.22,-2.5,-4551596.22,-4549999.0,-4559860.11,-4543332.33,-4539999.0
chr3	11108322	11113177	DEL	0.964117	0.6	0/1	4.65497	-0.91,-0.91,-0.91,0.97,0.96,0.97,0.97,-0.91,0.97,-0.91,-0.91,0.97,0.97,0.97,0.96,0.96,0.94,-0.91,-0.91,0.97
chr3	12701396	12720017	TANDUP	NA	NA	NA	NA	NA
chr3	13140732	13143407	DEL	0	0	0/0	4.73882	-3.01,-3.04,-2.88,-3.06,-3.03,-2.92,-3.2,-3.02,-3.1,-3.07,-3.2,-3.01,-3.0,-3.06,-3.11,-3.13,-3.75
chr3	13142252	13142638	TANDUP	NA	NA	NA	NA	NA
chr3	16239062	16241371	DEL	0	0	0/0	4.18133	-0.86,-0.67,-0.91,-0.85,-0.97,-0.88,-0.72,-0.9,-0.87,-0.88,-0.85,-0.94,-0.67,-0.69,-0.78
chr3	21711853	21712513	TANDUP	0	0	0/0	3.73889	-8.12,-3.54,-0.33,-0.32,-0.27,-0.32,-3.67,-0.31,-0.27,-1.4,-0.28,-0.32,-5.99,-6.73,-0.32,0.06,-0.26,-2.97
chr3	21723726	21725961	DEL	0.50955	0.6	0/1	3.49136	0.48,-0.41,0.5,0.51,-0.38,0.52,-0.43,-0.42,-0.42,0.52,0.52,0.51,-0.43,0.51,0.51
chr3	24446416	24448711	DEL	0.87671	1	2021-01-01	5.29632	0.95,0.91,0.9,0.85,0.82,0.78,0.93,0.93,0.93,0.89,0.93,0.9,0.88,0.85,0.87,0.74,0.93,0.93,0.75
chr3	25030835	25032206	DEL	0.814449	1	2021-01-01	4.73882	0.68,0.95,0.7,0.7,0.95,0.95,0.96,0.7,0.95,0.69,0.69,0.69,0.95,0.95,0.95,0.67,0.7
chr3	26450962	26452257	DEL	0.474037	0.6	0/1	4.65497	-0.91,0.46,0.48,0.47,-0.91,0.47,-0.91,-0.91,0.47,0.53,0.46,0.46,-0.91,0.48,-0.91,-0.91,0.47,-0.91,0.48,0.47
chr3	32102084	32107962	DEL	0.264186	0.571429	0/1	3.77005	0.27,-0.91,0.25,-0.91,-0.16,-0.91,0.25,-0.91,0.26,0.26,-0.91,0.26,0.27,0.28
chr3	47490695	47493389	DEL	0.967193	0.6	0/1	4.65497	0.97,0.97,-0.91,0.97,0.97,0.97,-0.91,-0.91,0.97,-0.91,0.97,0.97,-0.91,0.97,-0.91,0.97,0.97,-0.91,-0.91,0.97
chr3	50343466	50349348	TANDUP	NA	NA	NA	NA	NA
chr3	57412804	57414117	DEL	0	0	0/0	5.57507	-0.26,-0.22,-0.15,-0.22,-0.25,-0.28,-0.26,-0.26,-0.26,-0.25,-0.26,-0.25,-0.25,-0.22,-0.26,-0.28,-0.27,-0.29,-0.27,-0.26
chr3	65185848	65210452	DEL	0	0	0/0	4.46007	-1.05,-1.01,-1.01,-1.0,-0.99,-1.01,-0.99,-1.01,-1.05,-1.02,-1.02,-0.99,-1.01,-1.02,-1.04,-1.08
chr3	65187405	65215168	DEL	0	0	0/0	4.73882	-1.45,-1.45,-1.6,-1.45,-1.6,-1.42,-1.37,-1.45,-1.43,-1.45,-1.45,-1.55,-1.41,-1.45,-1.5,-1.45,-1.45
chr3	68631989	68640250	DEL	0	0	0/0	5.57507	-0.91,-0.91,-0.91,-0.91,-0.91,-0.91,-0.91,-0.91,-0.91,-0.91,-0.91,-0.91,-0.91,-0.91,-0.91,-0.91,-0.91,-0.91,-0.91,-0.91
chr3	68739499	68747867	DEL	0.981526	1	2021-01-01	5.57507	0.99,0.97,0.97,0.97,0.99,0.98,0.99,0.99,0.98,0.97,0.99,0.99,0.99,0.99,0.99,0.97,0.97,0.99,0.97,0.97
chr3	68746164	68747413	TANDUP	0	0	0/0	1.14713	-4.15,-6.69,-5.22,-2.05
chr3	75842140	75852663	DEL	0	0	0/0	1.95611	-2.05,-2.03,-2.17,-1.89,-2.06,-2.21,-1.97
chr3	88703597	88713920	DEL	NA	NA	NA	NA	NA
chr3	90462081	90477209	DEL	NA	NA	NA	NA	NA
chr3	95465880	95468309	DEL	0.819326	1	2021-01-01	5.57507	0.74,0.89,0.78,0.8,0.76,0.8,0.9,0.69,0.81,0.9,0.79,0.74,0.9,0.81,0.9,0.75,0.89,0.89,0.89,0.76
chr3	98409865	98415400	DEL	0	0	0/0	4.18133	-0.91,-0.91,-0.91,-0.91,-0.91,-0.91,-0.91,-0.91,-0.91,-0.91,-0.91,-0.91,-0.91,-0.91,-0.91
chr3	98899096	98902558	DEL	0	0	0/0	5.57507	0.0,0.0,0.0,0.0,0.0,0.0,0.0,0.0,0.0,0.0,0.0,0.0,0.0,0.0,0.0,0.0,0.0,0.0,0.0,0.0
chr3	98941121	98950964	DEL	0	0	0/0	5.57507	-1.11,-1.23,-0.83,-0.61,-0.95,-1.46,-0.83,-1.45,-0.81,-1.36,-0.91,-1.64,-1.64,-0.86,-1.49,-1.12,-1.5,-0.93,-0.25,-1.18
chr3	99628795	99629618	DEL	0.498525	0.5	0/1	7.21246	-1.02,0.5,-1.02,0.5,0.49,-0.97,0.5,0.5,-1.01,-1.02,0.51,-1.0,-1.0,0.5,0.5,-1.02,-0.99,-0.99,0.5,0.5
chr3	100521677	100522512	DEL	0.530834	0.307692	0/1	1.50501	0.53,0.53,-1.14,-1.29,-1.07,0.52,-1.12,-1.07,0.54,-1.09,-1.12,-1.14,-1.17
chr3	101357579	101359974	TANDUP	NA	NA	NA	NA	NA
chr3	104278144	104279042	DEL	0.787218	0.894737	2021-01-01	4.01761	0.94,0.93,0.93,0.36,0.93,0.05,0.93,0.19,0.93,0.29,0.93,0.93,-0.05,0.39,0.94,0.94,0.93,0.93,0.93
chr3	108268721	108273375	TANDUP	0	0	0/0	5.57507	-1.46,-1.42,-1.44,-1.38,-1.42,-1.47,-1.52,-1.47,-1.47,-1.46,-1.44,-1.46,-1.42,-1.49,-1.46,-1.46,-1.48,-1.47,-1.47,-1.47
chr3	111243676	111247289	TANDUP	NA	NA	NA	NA	NA
chr3	121524344	121531631	DEL	0.908877	0.1	0/0	3.01798	-0.91,-0.91,-0.91,-0.91,0.9,-0.91,-0.91,-0.91,-0.91,-0.91,-0.91,-0.91,-0.91,-0.91,-0.91,-0.91,-0.91,0.92,-0.91,-0.91
chr3	124936344	124936985	DEL	0	0	0/0	3.06666	0.0,0.0,0.0,0.0,0.0,0.0,0.0,0.0,0.0,0.0,0.0
chr3	125672365	125679046	TANDUP	0	0	0/0	5.01757	-0.91,-0.88,-0.95,-0.92,-0.88,-0.97,-0.94,-0.93,-0.77,-0.83,-0.94,-0.92,-0.94,-0.91,-0.92,-0.84,-1.01,-1.0
chr3	129761991	129808869	DEL	0	0	0/0	2.78824	-1.01,-1.03,-0.97,-0.99,-1.04,-0.95,-0.96,-1.03,-0.95,-1.0
chr3	129763752	129932014	DEL	NA	NA	NA	NA	NA
chr3	130131959	130132890	DEL	0.391428	0.642857	0/1	2.49262	0.39,0.39,0.38,0.39,-0.94,0.43,-0.93,0.39,-0.97,-0.92,-1.05,0.39,0.38,0.38
chr3	131708261	131713399	DEL	0.458111	0.5	0/1	7.21246	0.46,0.46,-0.33,-0.35,-0.33,-0.34,0.48,-0.36,0.45,0.45,0.45,-0.35,-0.32,-0.34,-0.38,0.45,0.46,0.47,0.46,-0.36
chr3	136020773	136026295	DEL	0	0	0/0	5.57507	0.0,0.0,-0.0,-0.01,-0.01,-0.04,-0.01,0.0,0.0,-0.02,-0.01,0.0,0.0,0.0,0.0,0.0,0.0,-0.01,0.0,-0.01
chr3	144750495	144750997	TANDUP	0	0	0/0	5.57507	-7.8,-9.6,-9.6,-9.37,-6.51,-9.21,-9.6,-7.8,-9.6,-9.54,-9.86,-9.54,-7.81,-7.94,-9.6,-14.6,-9.6,-15.05,-9.6,-9.64
chr3	144888503	144889003	DEL	0.436654	0.5	0/1	5.76997	0.42,0.43,-1.06,0.44,0.45,-0.99,0.44,0.43,0.44,-1.13,-1.0,-0.95,-1.01,0.44,-0.99,-0.98
chr3	146385189	146390605	DEL	0.995018	1	2021-01-01	4.18133	1.0,0.99,1.0,1.0,1.0,1.0,1.0,1.0,1.0,1.0,1.0,0.99,0.97,1.0,1.0
chr3	156092052	156093564	DEL	0.111675	0.05	0/1	5.93371	0.09,-2.02,0.09,0.05,0.09,0.09,-2.16,-2.31,0.09,-2.22,-2.16,-2.32,0.09,0.11,-2.16,0.09,0.09,-2.16,-2.12,0.09
chr3	159257020	159257642	DEL	0.402513	0.8	2021-01-01	0.589326	0.4,0.41,0.41,0.41,0.4,0.38,0.41,0.4,0.4,0.4,0.4,-1.05,-1.05,-1.06,0.41,0.41,0.4,0.41,-1.06,0.39
chr3	159460317	159471849	DEL	0	0	0/0	4.18133	-0.59,-0.6,-0.63,-0.61,-0.58,-0.61,-0.59,-0.56,-0.58,-0.62,-0.49,-0.66,-0.59,-0.59,-0.58
chr3	159461407	159463400	DEL	0.620424	0.818182	2021-01-01	0.62602	0.62,0.63,-0.31,0.63,0.62,0.61,-0.35,0.59,0.61,0.63,0.64
chr3	162512139	162626613	DEL	NA	NA	NA	NA	NA
chr3	162512657	162623881	DEL	NA	NA	NA	NA	NA
chr3	162717329	162723252	DEL	0	0	0/0	4.29634	0.0,0.0,0.0,0.0,0.0,0.0,0.0,0.0,0.0,0.0,0.0,0.0,0.01,0.0,0.0,0.0,0.0,0.0,0.0,0.0
chr3	162764944	162769062	DEL	0.553144	1	2021-01-01	5.01757	0.54,0.55,0.55,0.55,0.56,0.55,0.55,0.54,0.55,0.55,0.55,0.56,0.55,0.56,0.59,0.53,0.57,0.55
chr3	177294490	177297536	DEL	0.431532	0.6	0/1	4.65497	0.43,-0.83,0.48,-0.8,-0.82,0.42,0.44,-0.84,0.43,0.43,-0.87,0.43,0.41,0.43,-0.79,-0.82,0.42,0.43,0.43,-0.85
chr3	177383124	177383607	DEL	NA	NA	NA	NA	NA
chr3	178550206	178550880	DEL	0.642434	0.6	0/1	0.880077	0.91,0.91,0.09,0.91,0.12,0.43,-0.16,0.91,0.9,0.91,0.05,0.13,0.28,0.4,-0.09,0.9,-0.23,0.07,-0.1,-0.22
chr3	183399751	183404661	TANDUP	0	0	0/0	4.46007	-309.0,-318.0,-308.0,-318.0,-310.0,-259.0,-318.0,-300.0,-318.0,-310.0,-310.0,-275.0,-309.0,-289.0,-272.0,-309.0
chr3	187732845	187734911	DEL	0.965868	1	2021-01-01	5.57507	0.97,0.97,0.99,0.98,0.98,0.99,0.98,0.98,0.98,0.97,0.97,0.94,0.94,0.94,0.94,0.94,0.98,0.94,0.97,0.99
chr3	189737261	189740574	DEL	0	0	0/0	5.57507	-0.22,-0.22,-0.22,-0.64,-0.66,-0.22,-0.22,-0.23,-0.23,-0.63,-0.23,-0.65,-0.22,-0.63,-0.68,-0.73,-0.7,-0.22,-0.23,-0.23
chr3	192875347	192885399	DEL	0.564758	0.588235	0/1	4.21249	-1.11,-1.02,0.54,0.54,-1.19,-1.25,0.55,0.55,0.61,0.53,0.54,0.6,0.56,0.62,-1.23,-1.21,-1.12
chr3	192876324	192884669	DEL	0	0	0/0	3.06666	-0.93,-0.94,-0.98,-1.11,-0.95,-0.95,-0.95,-1.07,-0.9,-0.91,-1.04
chr3	192877902	192882903	TANDUP	0	0	0/0	3.06666	-2.85,-2.68,-2.68,-2.83,-2.63,-2.62,-2.83,-2.57,-2.73,-2.57,-2.68
chr3	193355074	193355107	TANDUP	0	0	0/0	5.01757	-344037.46,-345530.91,-349999.0,-32.26,-339999.0,-347367.42,-339999.0,-16.78,-339999.0,-339999.0,-345956.45,-33.5,-33.5,-339999.0,-339999.0,-339999.0,-339999.0,-339999.0
chr3	194123641	194125847	TANDUP	0	0	0/0	5.29632	-1.05,-1.02,-0.99,-0.87,-1.02,-1.0,-1.0,-1.01,-1.05,-1.02,-1.0,-1.01,-1.01,-1.04,-1.03,-0.98,-1.03,-0.97,-1.04
chr3	194187888	194191495	TANDUP	0	0	0/0	1.41096	-3.11,-2.7,-2.64,-3.41,-2.82
chr3	194555749	194556684	TANDUP	NA	NA	NA	NA	NA
chr3	194785987	194788490	TANDUP	NA	NA	NA	NA	NA
chr3	194998493	195002387	TANDUP	0	0	0/0	3.9026	-2.01,-2.02,-2.3,-2.02,-2.02,-2.02,-1.92,-2.16,-1.97,-2.07,-1.98,-2.02,-1.97,-2.01
chr3	195455862	195456751	DEL	0.72836	1	2021-01-01	3.6239	0.72,0.73,0.73,0.73,0.73,0.73,0.73,0.73,0.73,0.73,0.73,0.73,0.72
chr3	195764641	195766737	TANDUP	NA	NA	NA	NA	NA
chr4	155411	156457	TANDUP	0	0	0/0	2.51013	-364.7,-1705.81,-146.27,-69.45,-430.04,-64.05,-68.05,-339.75,-41.03
chr4	337587	338129	DEL	0	0	0/0	5.57507	-2.54,-2.55,-2.55,-2.6,-2.55,-2.61,-2.61,-2.56,-2.66,-2.72,-2.54,-2.6,-2.6,-2.67,-2.6,-2.74,-2.79,-2.6,-3.02,-2.54
chr4	1381673	1388115	TANDUP	NA	NA	NA	NA	NA
chr4	4568068	4568575	TANDUP	NA	NA	NA	NA	NA
chr4	6651264	6652913	DEL	0	0	0/0	5.01757	0.0,0.0,0.0,0.0,0.0,0.0,0.0,0.0,0.0,0.0,0.0,0.0,0.0,0.0,0.0,0.0,0.0,0.0
chr4	6895182	6900570	DEL	0	0	0/0	5.01757	0.0,-2.14,0.0,0.0,0.0,0.0,0.0,-2.6,0.0,-2.35,-2.59,0.0,-2.47,-2.32,0.0,-2.56,-2.55,0.0
chr4	9456977	9482329	DEL	NA	NA	NA	NA	NA
chr4	9508396	9745703	TANDUP	0	0	0/0	5.57507	-0.42,-0.44,-0.49,-0.47,-0.49,-0.49,-0.51,-0.44,-0.5,-0.45,-0.44,-0.45,-0.44,-0.41,-0.45,-0.46,-0.46,-0.42,-0.44,-0.41
chr4	10174154	10234566	DEL	NA	NA	NA	NA	NA
chr4	10391534	10403481	DEL	0	0	0/0	3.9026	-0.15,-0.15,-0.13,-0.15,-0.15,-0.15,-0.15,-0.15,-0.13,-0.14,-0.12,-0.14,-0.15,-0.16
chr4	34683608	34688623	TANDUP	NA	NA	NA	NA	NA
chr4	34779025	34829131	DEL	0	0	0/0	5.57507	-5.15,-6.64,-5.03,-5.01,-5.11,-5.14,-5.15,-5.11,-5.73,-4.18,-5.12,-5.16,-5.15,-5.15,-4.91,-5.08,-5.12,-5.11,-5.15,-5.11
chr4	35495327	35496895	TANDUP	NA	NA	NA	NA	NA
chr4	40025327	40026129	DEL	0.474615	1	2021-01-01	5.57507	0.57,0.58,0.38,0.38,0.37,0.35,0.57,0.58,0.37,0.37,0.38,0.57,0.4,0.57,0.57,0.38,0.57,0.58,0.37,0.57
chr4	40156365	40159940	TANDUP	0	0	0/0	4.46007	-0.57,-0.58,-0.58,-0.56,-0.56,-0.59,-0.59,-0.58,-0.59,-0.57,-0.58,-0.59,-0.58,-0.59,-0.54,-0.59
chr4	41957431	41959924	TANDUP	0	0	0/0	1.14713	-2.53,-1.97,-2.28,-2.32
chr4	49291192	49309854	DEL	NA	NA	NA	NA	NA
chr4	54252951	54270148	DEL	0	0	0/0	5.57507	-0.6,-0.6,-0.6,-0.6,-0.6,-0.6,-0.6,-0.6,-0.58,-0.6,-0.6,-0.6,-0.6,-0.6,-0.6,-0.6,-0.6,-0.6,-0.6,-0.6
chr4	61330130	61334710	DEL	0.367754	0.05	0/0	4.29634	-0.91,0.37,-0.91,-0.91,-0.91,-0.91,-0.91,-0.91,-0.91,-0.91,-0.91,-0.91,-0.91,-0.91,-0.91,-0.91,-0.91,-0.91,-0.91,-0.91
chr4	61939167	61942248	DEL	0.98292	1	2021-01-01	5.57507	0.99,0.98,0.99,0.97,0.99,0.99,0.96,0.99,0.97,0.97,0.99,0.99,0.99,0.98,0.99,0.98,0.98,0.99,0.99,0.99
chr4	65719076	65719562	DEL	0.732544	1	2021-01-01	5.57507	0.72,0.73,0.73,0.72,0.73,0.73,0.73,0.72,0.72,0.72,0.73,0.89,0.72,0.73,0.72,0.72,0.72,0.73,0.73,0.72
chr4	69352550	69551731	DEL	NA	NA	NA	NA	NA
chr4	70127644	70241009	DEL	0	0	0/0	3.9026	-1.24,-1.14,-1.34,-1.28,-1.06,-1.16,-1.38,-1.16,-1.34,-1.03,-1.36,-1.28,-1.06,-1.67
chr4	76948569	76949047	DEL	0.314392	0.35	0/1	3.37639	0.25,-0.91,0.29,0.26,-0.91,0.26,-0.91,-0.91,-0.91,-0.91,-0.91,-0.91,-0.91,0.25,-0.91,-0.91,0.28,-0.91,-0.91,0.61
chr4	76948569	76977780	TANDUP	0	0	0/0	5.57507	-0.64,-0.69,-0.68,-0.7,-0.69,-0.68,-0.78,-0.69,-0.7,-0.68,-0.65,-0.7,-0.68,-0.69,-0.68,-0.7,-0.68,-0.68,-0.69,-0.63
chr4	83844664	83847657	TANDUP	0	0	0/0	5.57507	-0.72,-0.72,-0.72,-0.72,-0.72,-0.7,-0.74,-0.73,-0.72,-0.7,-0.73,-0.72,-0.74,-0.73,-0.72,-0.74,-0.72,-0.74,-0.72,-0.72
chr4	86974515	86981259	DEL	0	0	0/0	5.57507	-1.37,-1.39,-1.3,-1.38,-1.33,-1.34,-1.33,-1.35,-1.39,-1.35,-1.31,-1.32,-1.35,-1.33,-1.34,-1.32,-1.33,-1.39,-1.3,-1.35
chr4	86976413	87010825	DEL	0	0	0/0	5.57507	0.0,0.0,-0.93,-0.9,-1.0,0.0,0.0,0.0,0.0,0.0,-0.92,-1.02,-0.96,-1.03,-0.99,0.0,0.0,-1.01,-0.97,0.0
chr4	88692044	88697560	TANDUP	NA	NA	NA	NA	NA
chr4	91931552	91935848	DEL	0.981835	1	2021-01-01	4.46007	0.94,1.0,0.99,0.99,0.85,0.99,0.99,1.0,1.0,1.0,0.99,1.0,1.0,1.0,0.99,1.0
chr4	92160322	92162441	DEL	0	0	0/0	5.57507	-3.93,-3.57,-3.69,-3.33,-3.91,-3.51,-3.52,-3.6,-3.58,-3.92,-3.92,-3.51,-3.98,-3.57,-3.58,-3.65,-3.82,-3.92,-3.5,-3.51
chr4	104751630	104751645	TANDUP	NA	NA	NA	NA	NA
chr4	107604246	107609234	DEL	0.488866	1	2021-01-01	2.78824	0.28,0.3,0.28,0.99,0.99,0.99,0.28,0.28,0.23,0.27
chr4	115174511	115184390	TANDUP	0	0	0/0	5.57507	0.0,0.0,0.0,0.0,0.0,0.0,0.0,0.0,0.0,0.0,0.0,0.0,0.0,0.0,0.0,0.0,0.0,0.0,0.0,0.0
chr4	115928721	115931894	DEL	0.592465	0.352941	0/1	2.93422	-1.53,-1.58,-1.5,-1.5,0.59,0.59,-1.56,-1.43,-1.51,-1.58,-1.5,-1.44,0.6,0.58,0.6,-1.46,0.59
chr4	116166829	116180469	DEL	0	0	0/0	4.18133	-0.87,-1.0,-0.96,-0.17,-0.16,-0.16,-1.0,-0.16,-0.16,-0.16,-1.01,-0.16,-0.17,-0.17,-0.17
chr4	116172611	116180555	DEL	0	0	0/0	1.68166	-1.06,-1.0,-1.0,-0.98,-1.01,-1.08
chr4	117367648	117368494	DEL	0	0	0/0	5.01757	-0.33,-0.81,-0.3,-0.74,-0.62,-0.86,-0.3,-0.3,-0.32,-0.3,-0.31,-0.68,-0.31,-0.3,-0.32,-0.32,-0.79,-0.79
chr4	128702602	128707166	TANDUP	0	0	0/0	5.57507	-1.98,-2.16,-2.23,-2.16,-2.16,-2.16,-2.16,-1.99,-2.16,-2.12,-2.2,-2.08,-2.2,-2.2,-2.2,-2.1,-2.2,-2.5,-2.2,-2.16
chr4	130066164	130068470	DEL	0.671673	0.55	0/1	5.93371	0.79,0.0,0.71,0.68,0.68,0.68,0.69,0.0,0.0,0.71,0.68,0.64,0.0,0.0,0.0,0.0,0.0,0.0,0.51,0.63
chr4	133178892	133182910	DEL	0.287942	0.95	2021-01-01	4.29634	0.25,0.31,0.35,0.22,0.25,0.35,0.38,0.25,0.34,0.26,0.26,0.26,0.27,-0.91,0.32,0.3,0.23,0.28,0.34,0.25
chr4	145319066	145319927	DEL	0.799328	1	2021-01-01	1.68166	0.8,0.86,0.81,0.8,0.67,0.85
chr4	151845838	151884310	TANDUP	NA	NA	NA	NA	NA
chr4	161034952	161084569	DEL	NA	NA	NA	NA	NA
chr4	161041088	161072143	DEL	0	0	0/0	5.57507	-1.68,-1.64,-1.73,-1.51,-1.68,-1.65,-1.67,-1.72,-1.6,-1.61,-1.63,-1.69,-1.74,-1.6,-1.67,-1.66,-1.68,-1.74,-1.63,-1.66
chr4	161879066	161884729	DEL	0	0	0/1	2.10091	0.0,0.0,0.0,0.0,0.01,0.0,0.0,0.01,0.01,0.0,0.0,0.0,0.0,0.0,0.0,0.01,0.0,0.0,0.01,0.01
chr4	161880018	161884396	DEL	0.818002	1	2021-01-01	3.06666	0.92,0.86,0.91,0.88,0.81,0.81,0.84,0.84,0.87,0.48,0.79
chr4	163394008	163396453	DEL	0.988243	1	2021-01-01	5.57507	0.99,0.99,0.99,0.99,0.99,0.99,0.99,0.99,0.99,0.99,0.99,0.99,0.99,0.99,0.99,0.99,0.99,0.99,0.99,0.99
chr4	166003442	166004889	DEL	NA	NA	NA	NA	NA
chr4	166157948	166159055	TANDUP	0	0	0/0	3.06666	-5.98,-6.42,-5.26,-5.47,-5.9,-7.65,-6.71,-7.3,-2.83,-6.14,-6.21
chr4	167004318	167004862	DEL	0	0	0/0	5.01757	0.0,-0.91,-0.91,-0.91,0.0,0.0,0.0,-0.91,0.0,0.0,-0.91,0.0,-0.91,-0.91,-0.91,-0.91,-0.91,-0.91
chr4	169116481	169118430	TANDUP	NA	NA	NA	NA	NA
chr4	172372115	172379152	TANDUP	0	0	0/0	5.29632	-0.44,-0.44,-0.44,-0.44,-0.43,-0.39,-0.44,-0.41,-0.44,-0.37,-0.44,-0.45,-0.43,-0.43,-0.43,-0.45,-0.43,-0.43,-0.43
chr4	172988680	172992916	DEL	0.609928	0.684211	0/1	2.37803	0.63,-0.91,0.59,-0.91,0.59,-0.91,0.61,0.63,0.61,-0.91,0.61,-0.91,0.61,0.61,0.61,0.61,0.61,-0.91,0.63
chr4	173425019	173434070	DEL	0	0	0/0	5.57507	-0.03,-0.03,-0.04,-0.03,-0.03,-0.03,-0.03,-0.03,-0.03,-0.03,-0.03,-0.03,-0.03,-0.03,-0.03,-0.03,-0.03,-0.03,-0.03,-0.03
chr4	182056558	182057193	DEL	0.298051	1	2021-01-01	5.57507	0.3,0.31,0.3,0.3,0.3,0.3,0.3,0.29,0.3,0.3,0.29,0.3,0.29,0.29,0.3,0.3,0.3,0.31,0.3,0.3
chr4	183399808	183404210	TANDUP	0	0	0/0	1.41096	-1.84,-2.37,-2.72,-2.25,-2.49
chr4	184595037	184600497	TANDUP	0	0	0/0	5.57507	-0.92,-0.95,-0.94,-1.08,-0.92,-0.94,-0.92,-0.94,-0.9,-1.05,-0.96,-0.94,-0.9,-0.9,-0.9,-0.93,-0.96,-0.94,-0.99,-0.82
chr4	186165173	186171187	TANDUP	NA	NA	NA	NA	NA
chr4	186441146	186444110	DEL	0	0	0/0	5.01757	-1.32,-1.35,-1.29,-1.31,-1.33,-1.31,-1.33,-1.3,-1.33,-1.31,-1.33,-1.45,-1.37,-1.4,-1.3,-1.33,-1.4,-1.33
chr4	187093513	187111440	DEL	0	0	0/0	5.57507	0.0,0.0,-0.99,-0.97,0.0,-1.07,0.0,-0.97,0.0,-0.99,-1.0,-0.95,-0.98,0.0,-0.96,0.0,-0.84,-0.98,-0.96,-1.01
chr4	187353524	187357809	TANDUP	0	0	0/0	2.51013	-1.65,-1.52,-1.8,-3.44,-1.58,-16.0,-1.99,-1.99,-2.3
chr4	190985642	190986343	DEL	NA	NA	NA	NA	NA
chr5	717379	773568	DEL	0	0	0/0	5.29632	-1.1,-1.16,-1.02,-1.33,-1.22,-1.17,-1.1,-1.13,-1.11,-1.16,-1.22,-1.22,-1.05,-1.35,-1.2,-1.31,-1.22,-1.17,-1.31
chr5	901298	914136	DEL	0	0	0/0	5.57507	-0.92,-0.84,-0.84,-0.85,-0.87,-0.89,-0.9,-0.84,-0.87,-0.87,-0.88,-0.85,-0.85,-0.88,-0.93,-0.88,-0.87,-0.9,-0.89,-0.82
chr5	1178138	1180723	DEL	0	0	0/0	3.6239	-0.5,-0.61,-0.39,-0.55,-0.33,-0.32,-0.51,-0.23,-0.64,-0.56,-0.59,-0.15,-0.07
chr5	1924604	1925111	DEL	0.387482	0.944444	2021-01-01	5.01757	0.39,0.34,0.4,0.4,0.39,0.38,0.4,0.4,0.01,0.39,0.38,0.39,0.4,0.36,0.42,0.4,0.39,0.39
chr5	6689617	6699280	TANDUP	0	0	0/0	5.57507	-1.94,-1.86,-1.82,-2.04,-1.84,-1.8,-1.93,-1.91,-1.9,-1.83,-1.84,-1.87,-1.92,-1.79,-1.84,-1.84,-1.88,-1.83,-1.84,-1.72
chr5	7322330	7329134	DEL	0.817166	0.3	0/1	2.10091	-1.72,0.9,-1.71,-1.75,-1.7,-1.71,-1.63,0.95,0.87,-1.73,-1.71,0.92,-1.71,0.62,-1.69,-1.71,-1.72,0.64,-1.75,-0.91
chr5	10273006	10274951	DEL	0	0	0/0	4.18133	-0.0,-0.0,-0.0,0.0,-0.0,-0.0,-0.01,-0.0,-0.0,-0.0,-0.0,-0.0,-0.0,-0.0,-0.0
chr5	12810977	12820331	DEL	0	0	0/0	3.01798	-0.01,-1.18,-1.16,-1.13,-1.15,-1.19,0.04,-1.13,-0.1,-0.05,-1.17,-0.04,-1.18,-0.07,-0.02,-1.23,-0.01,-1.23,-1.14,0.01
chr5	12815780	12820076	DEL	0	0	0/0	1.68166	-0.02,-0.02,-0.04,-0.02,-0.03,-0.03
chr5	16124833	16125678	DEL	0	0	0/1	2.65592	0.01,-0.22,0.01,-0.19,0.01,-0.17,-0.19,-0.19,-0.19,-0.19,0.01,-0.2,-0.19,-0.19,-0.19,0.01,-0.2,0.01
chr5	19374821	19376411	DEL	0	0	0/0	3.06666	-1.08,-1.06,-1.45,-1.21,-1.06,-1.08,-1.03,-1.28,-1.09,-1.36,-1.25
chr5	21221875	21223901	TANDUP	0	0	0/0	1.14713	-1.04,-0.95,-1.1,-1.01
chr5	21421712	21439982	DEL	0	0	0/0	5.57507	-0.66,-0.64,-0.66,-0.66,-0.66,-0.64,-0.66,-0.64,-0.63,-0.66,-0.66,-0.66,-0.65,-0.64,-0.66,-0.64,-0.65,-0.64,-0.63,-0.66
chr5	21445958	21525751	DEL	NA	NA	NA	NA	NA
chr5	21450792	21452439	DEL	NA	NA	NA	NA	NA
chr5	23884245	23905357	DEL	NA	NA	NA	NA	NA
chr5	25889777	25891892	DEL	0	0	0/0	5.57507	-3.93,-3.96,-3.89,-4.34,-4.42,-4.67,-4.23,-4.77,-4.32,-4.6,-4.2,-4.68,-4.13,-4.27,-4.31,-4.62,-4.17,-4.24,-5.03,-4.33
chr5	26796702	26801907	DEL	0.791328	1	2021-01-01	5.57507	1.0,1.0,1.0,0.54,1.0,0.46,1.0,1.0,1.0,1.0,1.0,0.47,1.0,0.52,0.43,0.43,0.51,1.0,1.0,0.52
chr5	27524059	27526393	DEL	0	0	0/0	4.73882	-2.1,-2.09,-2.11,-2.15,-1.91,-2.19,-2.43,-2.08,-2.27,-2.17,-2.3,-2.1,-2.13,-2.33,-2.4,-2.07,-3.27
chr5	28927599	28932999	TANDUP	0	0	0/0	5.01757	-0.89,-0.87,-0.82,-0.89,-0.91,-0.85,-0.87,-0.83,-0.87,-0.87,-0.92,-0.9,-0.89,-0.89,-0.88,-0.88,-0.86,-0.9
chr5	29913981	29914492	DEL	0.321287	0.9	2021-01-01	4.29634	0.1,0.39,0.36,0.18,-0.91,0.63,0.27,0.24,0.48,0.45,0.17,0.37,0.3,0.43,0.01,0.37,0.23,0.12,0.59,0.12
chr5	37839636	37840756	TANDUP	0	0	0/0	2.23258	-13.36,-9.71,-14.76,-13.33,-13.43,-9.19,-2.48,-16.01
chr5	45527011	45527970	TANDUP	0	0	0/0	3.9026	-60.86,-59.96,-59.67,-58.57,-59.78,-67.8,-66.42,-33.32,-30.72,-24.0,-68.64,-73.99,-23.0,-28.63
chr5	46214782	46220269	TANDUP	NA	NA	NA	NA	NA
chr5	46261151	46405359	DEL	NA	NA	NA	NA	NA
chr5	46271008	46273502	DEL	0.921424	1	2021-01-01	3.9026	0.92,0.92,0.92,0.92,0.92,0.92,0.93,0.92,0.92,0.92,0.91,0.92,0.92,0.92
chr5	50234326	50239097	TANDUP	NA	NA	NA	NA	NA
chr5	57322512	57335945	DEL	0	0	0/0	5.57507	-2.23,-2.78,-2.3,-2.54,-2.43,-2.15,-2.2,-2.35,-2.22,-2.29,-2.32,-2.22,-2.25,-2.25,-2.42,-2.19,-2.37,-2.22,-2.27,-2.24
chr5	60001651	60003708	DEL	0.946495	0.588235	0/1	4.21249	0.95,0.95,-40.75,-43.38,0.95,0.95,-44.62,-43.38,-38.75,-43.38,0.95,0.95,0.95,0.95,0.95,0.92,-44.62
chr5	63697966	63703697	DEL	0	0	0/0	5.29632	0.0,-0.91,0.0,0.0,0.0,0.0,0.0,0.0,0.0,0.0,0.0,0.0,0.0,0.0,-0.91,0.0,-0.91,-0.91,-0.91
chr5	69283618	69341186	TANDUP	NA	NA	NA	NA	NA
chr5	72385003	72386139	TANDUP	0	0	0/0	4.18133	-5.14,-3.51,-5.08,-5.68,-4.97,-3.89,-4.46,-3.89,-5.08,-4.57,-4.95,-7.69,-4.7,-5.38,-6.17
chr5	78109175	78123756	DEL	0	0	0/0	5.57507	-3.16,-3.16,-3.16,-3.16,-3.16,-3.53,-3.22,-2.71,-3.48,-3.64,-3.16,-3.16,-3.16,-3.16,-3.15,-4.97,-3.04,-3.16,-3.16,-3.16
chr5	78109802	78111790	DEL	0.62485	0.6	0/1	4.65497	-2.83,0.62,-2.77,0.64,0.63,-2.42,0.65,0.63,0.63,0.59,0.63,-2.85,0.63,-2.36,0.62,-2.87,0.6,-3.2,0.62,-2.73
chr5	79945853	79948255	TANDUP	0	0	0/0	3.06666	-0.13,-0.13,-0.13,-0.13,-0.13,-0.13,-0.13,-0.14,-0.15,-0.14,-0.14
chr5	83948432	83955098	DEL	0	0	0/0	5.01757	0.0,0.0,0.0,0.0,0.0,0.0,0.0,0.0,0.0,0.0,0.0,0.0,0.0,0.0,0.0,0.0,0.0,0.0
chr5	86115169	86117832	DEL	0	0	0/0	5.57507	-1.0,-1.03,-1.09,-1.06,-0.29,-0.24,-1.13,-0.06,-1.05,-1.08,-1.02,-0.12,-0.12,-0.17,-0.24,-1.1,-1.11,-1.01,-1.07,-1.07
chr5	90499770	90502087	DEL	0.996081	1	2021-01-01	5.01757	1.0,1.0,1.0,1.0,1.0,0.99,1.0,1.0,1.0,1.0,1.0,1.0,1.0,1.0,1.0,1.0,1.0,1.0
chr5	95966616	95967159	DEL	0.58365	0.117647	0/0	2.18416	-1.65,-1.75,0.57,0.0,-1.8,-1.85,-1.86,-1.75,0.0,-1.78,-1.8,0.0,-1.75,-1.75,-1.75,-1.75,0.59
chr5	96095578	96097897	TANDUP	0	0	0/0	1.41096	-3.64,-3.36,-3.14,-2.52,-2.11
chr5	97116861	97120507	TANDUP	0	0	0/0	1.68166	-0.37,-1.46,-0.0,-1.3,-0.74,-0.05
chr5	97401542	97402755	DEL	0.582322	0.35	0/1	3.37639	0.55,0.6,-1.28,-1.36,-1.61,0.59,-1.33,0.58,-1.28,0.57,-1.41,-1.26,-1.29,0.61,-1.29,-1.31,-1.19,-1.26,-1.26,0.58
chr5	98345156	98347360	DEL	0.932964	1	2021-01-01	4.73882	0.93,0.93,0.93,0.93,0.93,0.93,0.93,0.93,0.93,0.93,0.93,0.93,0.93,0.93,0.93,0.93,0.93
chr5	98840392	98842842	DEL	NA	NA	NA	NA	NA
chr5	104424956	104501134	DEL	0	0	0/0	5.57507	-0.64,-0.62,-0.65,-0.65,-0.6,-0.65,-0.6,-0.64,-0.64,-0.64,-0.66,-0.65,-0.65,-0.62,-0.68,-0.65,-0.67,-0.64,-0.7,-0.63
chr5	104430235	104509804	DEL	NA	NA	NA	NA	NA
chr5	105894419	105895597	DEL	0	0	0/0	5.01757	-1.38,-1.39,-1.39,-1.4,-1.56,-1.28,-1.39,-1.39,-1.27,-1.39,-1.39,-1.19,-1.39,-1.39,-1.39,-1.39,-1.55,-1.28
chr5	109459520	109475317	TANDUP	NA	NA	NA	NA	NA
chr5	112477787	112478379	DEL	0.436694	0.454545	0/1	3.32769	0.44,-0.91,-0.91,0.45,-0.91,0.43,-0.91,0.43,-0.91,0.44,-0.91
chr5	117385486	117395999	DEL	NA	NA	NA	NA	NA
chr5	117387519	117405572	DEL	0	0	0/0	3.9026	-1.24,-1.22,-1.25,-1.25,-1.18,-1.14,-1.43,-1.21,-1.41,-1.2,-1.25,-1.31,-1.21,-1.18
chr5	119377904	119382860	DEL	0	0	0/0	5.57507	-0.81,-0.81,-0.87,-0.84,-0.85,-0.84,-0.83,-0.83,-0.86,-0.88,-0.85,-0.83,-0.81,-0.83,-0.85,-0.85,-0.83,-0.83,-0.83,-0.87
chr5	123545097	123545857	TANDUP	0	0	0/0	1.41096	-28.03,-45.59,-54.58,-19.93,-18.56
chr5	127335788	127336854	DEL	0	0	0/0	4.29634	-0.27,-1.12,0.04,-1.06,-0.31,-1.01,-1.06,-1.01,-0.33,-0.3,-1.01,-0.31,-0.36,-0.32,-1.03,-1.1,-0.98,-1.0,-0.26,-0.22
chr5	130332362	130332858	TANDUP	0.32413	1	2021-01-01	5.57507	0.32,0.34,0.31,0.29,0.33,0.34,0.32,0.34,0.31,0.32,0.32,0.33,0.36,0.32,0.33,0.32,0.32,0.33,0.33,0.32
chr5	134592448	134597660	TANDUP	NA	NA	NA	NA	NA
chr5	135115252	135120861	DEL	0.989996	1	2021-01-01	3.6239	0.99,0.99,0.99,0.99,0.99,0.99,0.99,0.99,0.99,0.99,0.99,0.99,0.99
chr5	136854920	136856297	DEL	0.7775	1	2021-01-01	3.6239	0.78,0.78,0.78,0.78,0.78,0.78,0.78,0.78,0.78,0.78,0.78,0.78,0.78
chr5	137806547	137818836	DEL	0	0	0/0	5.29632	-1.16,-1.25,-1.18,-1.22,-1.14,-1.14,-1.11,-1.12,-1.17,-1.29,-1.14,-1.09,-1.21,-1.1,-1.08,-1.12,-1.2,-1.25,-1.17
chr5	137810502	137816781	DEL	0	0	0/0	1.41096	-0.64,-0.65,-0.62,-0.66,-0.68
chr5	139931384	139931740	DEL	0	0	0/0	3.9026	-0.91,-0.91,-0.91,-0.91,-0.91,-0.91,-0.91,-0.91,-0.91,-0.91,-0.91,-0.91,-0.91,-0.91
chr5	140214368	140215658	TANDUP	0	0	0/0	3.06666	-11.06,-15.13,-27.16,-8.53,-9.05,-29.62,-18.78,-11.61,-13.98,-25.11,-22.69
chr5	140504259	140511762	TANDUP	NA	NA	NA	NA	NA
chr5	144871931	144872750	DEL	0.67758	1	2021-01-01	5.57507	0.46,0.72,0.91,0.91,0.22,0.9,0.91,0.43,0.9,0.9,0.75,0.91,0.55,0.61,0.7,0.91,0.5,0.59,0.27,0.5
chr5	147553094	147555199	DEL	0	0	0/0	1.74666	0.0,0.0,0.0,0.0,0.0,0.0,0.01,0.01,0.0,0.0,0.0,0.0,0.01,0.0,0.0,0.0,0.0,0.0,0.0,0.0
chr5	148205927	148206283	DEL	0	0	0/0	4.73882	-0.84,-0.85,-0.85,-0.89,-0.89,-0.89,-0.86,-0.86,-0.86,-0.87,-0.91,-0.87,-0.86,-0.83,-0.89,-0.96,-0.92
chr5	150880463	150883183	TANDUP	0	0	0/0	5.57507	-3.75,-3.73,-3.73,-3.57,-4.08,-3.57,-3.73,-3.75,-3.75,-3.55,-3.75,-3.62,-3.73,-3.73,-3.73,-3.75,-3.73,-3.75,-3.41,-3.75
chr5	151354642	151355584	TANDUP	0	0	0/0	5.57507	-1.79,-1.79,-1.81,-55.06,-1.79,-1.79,-1.79,-1.79,-1.8,-46.54,-1.8,-1.83,-54.68,-6.97,-30.41,-45.22,-7.08,-40.22,-1.79,-1.79
chr5	155311775	155312583	DEL	0.552553	0.736842	0/1	1.13083	-0.91,0.55,0.55,0.54,0.55,0.57,-0.91,-0.91,0.55,0.55,-0.91,0.56,0.55,-0.91,0.55,0.55,0.55,0.57,0.55
chr5	159349801	159351114	TANDUP	0	0	0/0	3.06666	-3.73,-3.74,-0.56,-3.74,-3.74,-3.62,-3.76,-3.81,-3.81,-3.75,-3.85
chr5	166402717	166403337	DEL	0	0	0/0	5.29632	0.0,-0.51,0.0,-0.51,-0.53,0.0,-0.5,0.0,0.0,-0.51,-0.52,-0.52,-0.51,0.0,0.0,-0.53,0.0,0.0,0.0
chr5	170129779	170131495	DEL	0	0	0/0	4.73882	-0.04,-0.04,-0.66,-0.61,-0.61,-0.04,-0.04,-0.67,-0.04,-0.65,-0.04,-0.04,-0.04,-0.04,-0.65,-0.04,-0.91
chr5	172942260	172946850	DEL	0	0	0/0	3.34524	-2.75,-2.75,-2.76,-2.58,-2.77,-2.95,-2.88,-3.09,-2.76,-2.77,-2.73,-2.66
chr5	177157399	177198449	DEL	NA	NA	NA	NA	NA
chr5	178109175	178113319	DEL	0.878964	1	2021-01-01	5.57507	0.91,0.81,0.84,0.91,0.82,0.82,0.91,0.9,0.91,0.91,0.91,0.85,0.91,0.91,0.84,0.85,0.91,0.85,0.91,0.91
chr5	178109975	178113163	DEL	0.731134	1	2021-01-01	2.23258	0.72,0.75,0.74,0.73,0.72,0.74,0.72,0.73
chr5	180375289	180430789	TANDUP	0	0	0/0	4.73882	-0.07,-0.06,-0.04,-0.06,-0.05,-0.07,-0.07,-0.07,-0.06,-0.06,-0.07,-0.07,-0.04,-0.07,-0.06,-0.06,-0.04
chr6	255650	384973	TANDUP	0	0	0/0	5.29632	-0.55,-0.56,-0.53,-0.54,-0.59,-0.57,-0.57,-0.57,-0.56,-0.58,-0.61,-0.73,-0.53,-0.55,-0.54,-0.5,-0.58,-0.54,-0.57
chr6	5898383	5898838	DEL	0.880447	1	2021-01-01	3.9026	0.67,0.92,0.91,0.91,0.91,0.91,0.91,0.91,0.92,0.88,0.91,0.92,0.92,0.71
chr6	6953602	6954514	DEL	0	0	0/0	5.57507	-0.91,-0.91,-0.91,-0.91,-0.91,-0.91,-0.91,-0.91,-0.91,-0.4,-0.91,-0.91,-0.91,-0.91,-0.91,-0.91,-0.91,-0.91,-0.91,-0.91
chr6	7626736	7636491	DEL	0	0	0/0	3.06666	-0.91,-0.91,-0.91,-0.41,-0.91,-0.91,-0.91,-0.91,-0.91,-0.91,-0.91
chr6	14740872	14745737	DEL	0.959646	1	2021-01-01	5.57507	0.96,0.96,0.96,0.96,0.95,0.96,0.96,0.96,0.96,0.96,0.96,0.96,0.96,0.96,0.96,0.97,0.96,0.96,0.96,0.96
chr6	14745229	14745766	DEL	0.52902	1	2021-01-01	5.57507	0.5,0.5,0.5,0.54,0.52,0.5,0.6,0.54,0.52,0.47,0.5,0.5,0.46,0.54,0.52,0.52,0.47,0.57,0.58,0.75
chr6	18402120	18402881	DEL	0.470927	1	2021-01-01	5.57507	0.47,0.48,0.46,0.47,0.47,0.47,0.46,0.46,0.47,0.47,0.46,0.47,0.47,0.48,0.44,0.47,0.47,0.52,0.47,0.48
chr6	23711548	23746486	DEL	0	0	0/0	5.57507	-4.56,-4.56,-4.46,-4.55,-4.46,-3.59,-4.56,-4.56,-4.56,-4.56,-4.56,-4.56,-4.03,-4.56,-4.56,-4.45,-4.56,-4.3,-4.84,-4.36
chr6	23743271	23746193	DEL	0.941542	1	2021-01-01	4.73882	0.94,0.94,0.94,0.94,0.94,0.94,0.94,0.94,0.94,0.94,0.94,0.94,0.94,0.94,0.94,0.94,0.94
chr6	26770723	26775340	TANDUP	NA	NA	NA	NA	NA
chr6	29265458	29266673	TANDUP	NA	NA	NA	NA	NA
chr6	29653954	29928841	TANDUP	NA	NA	NA	NA	NA
chr6	29817995	29818468	DEL	NA	NA	NA	NA	NA
chr6	31193076	31194314	TANDUP	NA	NA	NA	NA	NA
chr6	31203886	31205617	TANDUP	NA	NA	NA	NA	NA
chr6	31270366	31271970	TANDUP	NA	NA	NA	NA	NA
chr6	31270366	31279433	DEL	NA	NA	NA	NA	NA
chr6	31276277	31279081	DEL	NA	NA	NA	NA	NA
chr6	31287831	31289437	TANDUP	NA	NA	NA	NA	NA
chr6	31344008	31344778	TANDUP	NA	NA	NA	NA	NA
chr6	31958876	31985522	TANDUP	NA	NA	NA	NA	NA
chr6	32234521	32235177	TANDUP	NA	NA	NA	NA	NA
chr6	32345667	32349772	TANDUP	NA	NA	NA	NA	NA
chr6	32508476	32544309	TANDUP	NA	NA	NA	NA	NA
chr6	32561068	32561123	TANDUP	0	0	0/0	2.78824	-17.56,-55.76,-17.71,-55.76,-55.07,-53.7,-559999.0,-567332.33,-27.12,-16.46
chr6	32593021	32602107	DEL	NA	NA	NA	NA	NA
chr6	32612034	32612620	TANDUP	0	0	0/0	2.51013	-1.61,-18.7,-7.41,-8.41,-11.52,-10.57,-5.25,-8.38,-10.3
chr6	32634341	32636733	TANDUP	0	0	0/0	1.41096	-0.77,-0.8,-0.81,-0.95,-0.83
chr6	33029125	33029668	TANDUP	NA	NA	NA	NA	NA
chr6	33583939	33585879	DEL	0.763461	1	2021-01-01	2.78824	0.76,0.76,0.77,0.77,0.76,0.78,0.74,0.75,0.77,0.78
chr6	33937823	33943036	DEL	0.966839	1	2021-01-01	5.01757	0.96,0.97,0.96,0.96,0.97,0.97,0.96,0.97,0.97,0.96,0.96,0.97,0.97,0.96,0.96,0.96,0.96,0.96
chr6	33938743	33942705	DEL	0.952633	1	2021-01-01	1.95611	0.92,0.95,0.97,0.95,0.97,0.95,0.96
chr6	48930877	48938505	DEL	0.18604	0.65	0/1	3.37639	0.19,0.19,0.18,-0.9,0.18,0.19,0.18,0.17,-0.91,-0.91,0.19,-0.94,0.19,-0.87,0.18,0.21,-0.87,-0.92,0.19,0.18
chr6	48931729	48935200	DEL	0	0	0/0	1.41096	-1.05,-1.11,-1.04,-1.05,-1.06
chr6	50822132	50825017	TANDUP	0	0	0/0	1.14713	-0.35,-2.26,-0.4,-0.33
chr6	51736168	51736776	DEL	0.753103	1	2021-01-01	5.57507	0.86,0.27,0.85,0.86,0.86,0.86,0.86,0.86,0.86,0.7,0.86,0.62,0.86,0.86,0.86,0.85,0.4,0.86,0.45,0.59
chr6	53928764	53935402	DEL	0	0	0/0	4.73882	0.0,0.0,0.0,0.0,0.0,0.0,0.0,0.0,0.0,0.0,0.0,0.0,0.0,0.0,0.0,0.0,0.0
chr6	55825819	55850938	DEL	0	0	0/0	4.73882	-0.32,-0.29,-0.94,-0.31,-0.97,-0.93,-0.91,-0.89,-0.93,-0.32,-0.96,-0.96,-1.27,-0.95,-0.92,-0.31,-0.94
chr6	55826155	55886898	DEL	0	0	0/0	0.953763	0.01,0.01,-0.71,0.0,-0.66,-0.65,-0.65,-0.78,0.0,-0.73,-0.73,-0.75,-0.71,-0.73,0.0,-0.71,0.01
chr6	56265335	56265821	TANDUP	NA	NA	NA	NA	NA
chr6	57622861	57631223	TANDUP	NA	NA	NA	NA	NA
chr6	58423732	58428804	TANDUP	NA	NA	NA	NA	NA
chr6	58426052	58427069	DEL	0.499433	1	2021-01-01	1.68166	0.43,0.48,0.42,0.61,0.69,0.36
chr6	62178788	62919415	TANDUP	0	0	0/0	5.57507	-0.16,-0.16,-0.15,-0.15,-0.16,-0.15,-0.15,-0.16,-0.15,-0.15,-0.15,-0.15,-0.16,-0.13,-0.15,-0.15,-0.15,-0.15,-0.15,-0.16
chr6	64667010	64668280	DEL	0	0	0/0	5.01757	-0.13,0.0,-0.13,0.0,0.0,0.0,0.0,-0.13,0.0,-0.12,-0.13,0.0,0.0,0.0,-0.14,0.0,-0.12,-0.14
chr6	66394321	66407215	DEL	0	0	0/0	5.57507	-0.52,-0.52,-0.56,-0.54,-0.55,-0.55,-0.55,-0.53,-0.53,-0.54,-0.52,-0.52,-0.55,-0.56,-0.52,-0.53,-0.55,-0.52,-0.5,-0.53
chr6	66396780	66407209	DEL	0	0	0/0	5.57507	-1.15,-1.17,-1.14,-1.15,-1.19,-1.13,-1.21,-1.19,-1.16,-1.16,-1.22,-1.15,-1.18,-1.18,-1.18,-1.16,-1.15,-1.13,-1.18,-1.24
chr6	67004972	67051189	DEL	0	0	0/0	5.57507	-0.75,-0.73,-0.76,-0.75,-0.77,-0.76,-0.75,-0.73,-0.76,-0.78,-0.78,-0.8,-0.75,-0.75,-0.76,-0.75,-0.75,-0.71,-0.77,-0.75
chr6	72863860	72874518	DEL	0	0	0/0	4.18133	-0.82,0.0,-0.82,-0.84,0.0,0.0,-0.84,0.0,-0.86,-0.82,0.0,-0.85,-0.84,0.0,0.0
chr6	74832500	74833451	DEL	0.304945	0.166667	0/1	0.853154	-0.86,-0.9,0.3,-0.85,-0.94,-0.89,-0.84,-0.78,0.31,-0.84,-0.91,-0.85
chr6	77097492	77103692	DEL	0.721127	1	2021-01-01	4.46007	0.99,1.0,1.0,0.52,0.62,1.0,1.0,0.49,0.53,0.52,0.45,0.99,0.48,0.47,0.49,0.99
chr6	78720042	78749628	TANDUP	0	0	0/0	5.57507	0.0,0.0,0.0,0.0,0.0,0.0,0.0,0.0,0.0,0.0,0.0,0.0,0.0,0.0,0.0,0.0,0.0,0.0,0.0,0.0
chr6	78965859	79038415	DEL	NA	NA	NA	NA	NA
chr6	78969065	79035185	DEL	0	0	0/0	3.34524	-0.09,-0.09,-0.09,-0.09,-0.09,-0.09,-0.1,-0.09,-0.09,-0.09,-0.09,-0.09
chr6	89921631	89922223	TANDUP	0	0	0/0	4.73882	-5957260.9,-5969229.77,-5947537.46,-18.32,-5981974.31,-5965019.75,-5959340.56,-5962975.19,-5953383.62,-5965075.92,-5941691.31,-5979281.87,-5964917.7,-5951546.62,-5951546.62,-5941391.41,-5957260.9
chr6	100034554	100035273	DEL	0.876009	1	2021-01-01	4.46007	0.88,0.86,0.88,0.88,0.88,0.88,0.86,0.88,0.88,0.87,0.88,0.88,0.88,0.88,0.88,0.88
chr6	101934410	101939024	DEL	0	0	0/0	5.57507	-0.29,-0.27,-0.3,-0.26,-0.29,-1.02,-1.03,-1.02,-1.04,-1.02,-1.06,-1.02,-0.31,-0.3,-1.06,-1.05,-0.28,-1.06,-1.3,-0.25
chr6	103736692	103764186	DEL	0	0	0/0	5.57507	-0.6,-0.59,-0.56,-0.56,-0.57,-0.56,-0.57,-0.6,-0.56,-0.58,-0.56,-0.64,-0.6,-0.56,-0.55,-0.58,-0.53,-0.56,-0.57,-0.59
chr6	103737976	103762061	DEL	0	0	0/0	2.51013	-0.96,-1.01,-0.98,-0.96,-0.87,-1.2,-0.89,-0.94,-0.97
chr6	105260784	105262877	DEL	0.850705	1	2021-01-01	3.9026	0.8,0.83,0.92,0.77,0.72,0.91,0.82,0.84,0.92,0.85,0.78,0.92,0.92,0.91
chr6	125243346	125248671	DEL	0.940012	0.882353	2021-01-01	2.18416	0.95,0.94,0.94,0.88,0.95,0.92,-0.91,0.9,0.96,0.99,0.95,-0.91,0.99,0.97,0.93,0.89,0.94
chr6	128826775	128834791	DEL	0	0	0/0	5.57507	-2.78,-2.95,-2.98,-2.98,-2.97,-2.83,-2.95,-2.88,-2.89,-2.95,-2.91,-3.14,-2.84,-3.13,-2.94,-2.97,-3.06,-2.92,-2.95,-2.92
chr6	128827511	128829618	DEL	0	0	0/0	5.01757	-0.21,-0.56,-0.54,-0.61,-0.58,-0.47,-0.22,-0.22,-0.55,-0.22,-0.22,-0.58,-0.55,-0.22,-0.56,-0.21,-0.22,-0.19
chr6	132106620	132118530	DEL	0	0	0/0	5.57507	0.0,-0.81,-0.8,-0.81,-0.81,0.0,-0.81,-0.95,0.0,0.0,0.0,0.0,0.0,-0.8,-0.71,0.0,-0.81,0.0,-0.81,-0.81
chr6	132113668	132118438	DEL	0	0	0/0	4.46007	-0.25,-0.25,-0.25,-0.25,-0.22,-0.22,-0.25,-0.24,-0.22,-0.23,-0.25,-0.26,-0.23,-0.24,-0.26,-0.26
chr6	132371113	132377795	DEL	0	0	0/0	2.78824	-1.26,-1.26,-1.26,-1.45,-1.46,-1.26,-1.26,-1.09,-1.26,-1.26
chr6	132374734	132379091	DEL	0	0	0/0	5.57507	-2.62,-2.52,-2.51,-2.81,-2.44,-2.43,-2.69,-2.66,-2.56,-2.44,-2.65,-2.52,-2.39,-2.56,-2.58,-2.19,-2.97,-2.44,-2.25,-2.27
chr6	132702249	132716205	DEL	0	0	0/0	5.57507	-0.97,-1.03,-0.95,-0.9,-0.97,-0.97,-0.98,-1.0,-0.98,-0.98,-0.98,-0.97,-0.99,-0.98,-1.01,-0.96,-1.02,-0.98,-1.0,-0.94
chr6	132704751	132712616	DEL	0	0	0/0	5.57507	-0.47,-0.5,-0.48,-0.51,-0.47,-0.44,-0.47,-0.48,-0.49,-0.47,-0.47,-0.46,-0.49,-0.43,-0.47,-0.47,-0.46,-0.49,-0.46,-0.5
chr6	134268981	134269712	DEL	0.963796	0.555556	0/1	2.60736	0.97,-0.91,-0.91,0.96,0.95,0.96,0.97,-0.91,-0.91
chr6	141548633	141549965	DEL	0.921595	1	2021-01-01	4.46007	0.92,0.92,0.92,0.92,0.92,0.92,0.92,0.92,0.92,0.92,0.92,0.92,0.92,0.92,0.92,0.91
chr6	147707790	147709446	TANDUP	0	0	0/0	3.34524	-0.45,-0.7,-0.56,-0.68,-0.96,-1.19,-1.0,-0.81,-1.1,-0.98,-0.46,-1.18
chr6	150514274	150523037	TANDUP	0	0	0/0	4.46007	-483.0,-483.0,-489.0,-474.0,-471.0,-488.0,-488.0,-487.0,-475.0,-483.0,-489.0,-476.0,-473.0,-440.0,-489.0,-471.0
chr6	152234382	152235107	DEL	0	0	0/0	5.01757	-4.27,-4.32,-5.31,-6.29,-4.82,-4.35,-4.82,-4.12,-4.84,-5.29,-4.84,-4.29,-4.37,-4.96,-4.42,-4.26,-4.35,-4.45
chr6	158929424	158931009	TANDUP	0	0	0/0	5.29632	-1.18,-1.43,-3.37,-2.84,-1.19,-1.16,-2.52,-1.8,-1.2,-1.43,-1.16,-5.0,-8.42,-1.71,-0.88,-1.45,-1.92,-3.05,-2.57
chr6	160511946	160512441	TANDUP	0	0	0/0	4.46007	-97.35,-7.22,-96.75,-102.86,-7.22,-96.32,-102.17,-15.8,-3.57,-97.37,-7.48,-99.55,-9.07,-40.65,-15.54,-101.43
chr6	161138180	161147220	DEL	0	0	0/0	5.57507	-1.0,-1.13,-1.06,-0.99,-1.06,-1.11,-1.07,-1.05,-1.03,-1.11,-1.09,-1.03,-1.11,-1.05,-1.03,-1.02,-1.07,-1.09,-1.07,-1.04
chr6	165724052	165732065	DEL	0	0	0/0	4.73882	-0.91,-0.91,-0.91,-0.91,-0.91,-0.91,-0.91,-0.91,-0.91,-0.91,-0.91,-0.91,-0.91,-0.91,-0.91,-0.91,-0.91
chr6	167479611	167482906	DEL	0.502379	1	2021-01-01	5.57507	0.45,0.44,0.43,0.51,0.5,0.47,0.43,0.57,0.5,0.65,0.52,0.29,0.5,0.48,0.53,0.46,0.56,0.66,0.55,0.54
chr6	167488131	167489148	DEL	0.708324	1	2021-01-01	5.01757	0.71,0.71,0.71,0.71,0.71,0.71,0.71,0.71,0.7,0.71,0.71,0.71,0.71,0.71,0.7,0.71,0.71,0.71
chr6	167698628	167699330	TANDUP	0	0	0/0	2.78824	-4.49,-0.51,-1.91,-0.64,-0.62,-7.6,-3.85,-3.66,-7.57,-5.14
chr7	40677	69227	TANDUP	0	0	0/0	4.18133	-0.96,-0.99,-1.05,-1.04,-1.01,-1.08,-1.0,-1.09,-1.07,-1.05,-1.12,-1.15,-1.02,-1.02,-1.1
chr7	882659	901383	TANDUP	0	0	0/0	2.51013	-0.96,-0.99,-1.0,-1.01,-1.02,-0.94,-1.02,-1.02,-1.02
chr7	1855970	1863481	DEL	0.283384	0.6	0/1	4.65497	0.31,-0.81,0.3,-0.95,0.31,0.28,-0.96,0.28,0.2,0.29,-0.99,0.29,0.3,0.26,-0.84,-0.89,-0.91,-0.87,0.31,0.28
chr7	1857908	1859059	DEL	0	0	0/0	2.51013	-0.49,-0.52,-0.46,-0.46,-0.46,-0.48,-0.47,-0.55,-0.48
chr7	5186118	5191486	TANDUP	0	0	0/0	5.57507	-81.5,-91.0,-87.0,-91.0,-87.0,-183.0,-91.0,-91.0,-91.0,-86.0,-91.0,-91.0,-91.0,-175.0,-91.0,-174.0,-82.5,-91.0,-91.0,-87.0
chr7	9653882	9657899	TANDUP	0	0	0/0	5.57507	-0.59,-0.59,-0.59,-0.62,-0.59,-0.62,-0.59,-0.59,-0.59,-0.62,-0.59,-0.59,-0.59,-0.56,-0.59,-0.59,-0.61,-0.59,-0.59,-0.59
chr7	13013605	13034967	DEL	NA	NA	NA	NA	NA
chr7	13021917	13029819	DEL	0	0	0/0	5.57507	-0.18,-0.18,-0.18,-0.18,-0.12,-0.22,-0.73,-0.64,-0.67,-0.85,-0.18,-0.18,-0.22,-0.18,-0.22,-0.8,-0.8,-0.19,-0.22,-0.74
chr7	22434809	22437262	DEL	0.999105	0.111111	0/0	2.46156	-0.91,-0.91,1.0,1.0,-0.91,-0.91,-0.91,-0.91,-0.91,-0.91,-0.91,-0.91,-0.91,-0.91,-0.91,-0.91,-0.91,-0.91
chr7	24038230	24040059	DEL	0.760006	0.4	0/1	4.65497	-3.58,0.79,0.73,-3.69,-3.99,-3.63,-3.69,0.76,0.75,-3.75,0.74,0.79,-3.69,0.77,-3.89,-3.56,-3.83,0.76,-3.89,-3.98
chr7	26137323	26145721	DEL	0	0	0/1	0.702323	-2.4,-2.44,-2.63,-2.47,-2.55,0.04,0.04
chr7	26142392	26145413	DEL	0	0	0/0	3.06666	-0.15,-0.18,-0.14,-0.14,-0.12,-0.13,-0.13,-0.16,-0.13,-0.13,-0.15
chr7	28574039	28575217	DEL	0	0	0/0	5.01757	-0.66,-0.61,-0.65,-0.63,-0.61,-0.63,-0.65,-0.61,-0.66,-0.75,-0.62,-0.55,-0.59,-0.61,-0.94,-0.63,-0.61,-0.63
chr7	29688509	29690282	DEL	0.61491	0.307692	0/1	1.50501	0.61,-0.87,0.62,-1.02,-0.91,-0.85,-0.94,0.61,-0.95,-0.99,0.63,-0.97,-0.99
chr7	31314724	31323316	DEL	0	0	0/0	4.46007	-0.91,-0.91,-0.91,-0.05,-0.91,-0.91,-0.91,-0.91,-0.91,-0.91,-0.91,-0.91,-0.91,-0.91,-0.91,-0.91
chr7	31590239	31591957	DEL	0	0	0/0	4.73882	-1.62,-1.64,-0.15,-1.56,-0.15,-1.75,-0.15,-1.62,-1.62,-0.14,-1.62,-0.14,-1.49,-1.59,-1.45,-1.53,-0.17
chr7	32774556	32778247	TANDUP	0	0	0/0	3.34524	-0.65,-0.64,-0.7,-0.82,-0.73,-0.7,-0.72,-0.72,-0.72,-0.63,-0.72,-0.65
chr7	33002357	33005068	TANDUP	0	0	0/0	1.41096	-1.01,-1.08,-1.95,-2.07,-0.61
chr7	38384509	38407761	TANDUP	0	0	0/0	3.34524	-1.02,-1.01,-1.04,-1.02,-1.07,-1.01,-1.1,-1.08,-1.0,-1.07,-1.19,-1.07
chr7	39849482	39894883	DEL	0	0	0/0	4.46007	-1.12,-1.13,-1.17,-1.04,-1.09,-1.05,-1.13,-1.13,-1.13,-1.13,-1.13,-1.08,-1.17,-1.17,-1.11,-1.35
chr7	51591210	51603727	DEL	0	0	0/0	5.01757	-1.3,-1.21,-1.25,-1.28,-1.23,-1.22,-1.28,-1.27,-1.28,-1.25,-1.23,-1.18,-1.25,-1.26,-1.23,-1.25,-1.26,-1.28
chr7	53103257	53104239	DEL	0	0	0/0	4.73882	-5.32,-5.69,-5.92,-5.72,-5.33,-4.95,-5.04,-5.11,-4.65,-5.08,-5.6,-5.39,-5.29,-5.34,-5.29,-4.91,-5.31
chr7	54373148	54386517	DEL	NA	NA	NA	NA	NA
chr7	54380642	54388276	TANDUP	NA	NA	NA	NA	NA
chr7	55790151	55793215	TANDUP	NA	NA	NA	NA	NA
chr7	56762029	56769948	DEL	0.141718	0.615385	0/1	2.77071	-0.72,-0.69,-0.72,-0.72,0.13,0.14,0.14,0.14,0.13,0.14,0.16,-0.73,0.16
chr7	56762113	56768814	DEL	0	0	0/0	3.6239	-0.55,-0.51,-0.55,-0.55,-0.91,-0.91,-0.91,-0.91,-0.91,-0.91,-0.91,-0.53,-0.91
chr7	61843756	61917121	DEL	NA	NA	NA	NA	NA
chr7	61971046	62633019	TANDUP	NA	NA	NA	NA	NA
chr7	62659911	62778143	DEL	NA	NA	NA	NA	NA
chr7	62827133	62832746	TANDUP	0	0	0/0	5.01757	-0.98,-1.0,-1.0,-1.0,-1.0,-0.96,-1.01,-1.0,-0.96,-1.0,-0.96,-1.01,-1.01,-1.03,-0.98,-1.0,-1.05,-1.06
chr7	63328954	63333875	TANDUP	NA	NA	NA	NA	NA
chr7	64429500	64439938	TANDUP	0	0	0/0	4.73882	-0.98,-0.83,-0.98,-0.97,-0.99,-0.97,-0.97,-0.97,-0.96,-0.95,-0.97,-0.97,-0.97,-0.95,-0.99,-0.99,-0.98
chr7	64566942	64651640	TANDUP	0	0	0/0	4.46007	-0.64,-0.74,-0.78,-0.78,-0.73,-0.73,-0.78,-0.78,-0.67,-0.74,-0.73,-0.73,-0.78,-0.74,-0.71,-0.68
chr7	64716571	64722443	DEL	0	0	0/0	2.78824	-0.06,-0.03,-0.06,-0.06,-0.06,-0.06,-0.03,-0.03,-0.03,-0.06
chr7	64975110	65041944	TANDUP	NA	NA	NA	NA	NA
chr7	65074378	65148767	TANDUP	0	0	0/0	3.6239	-1.77,-1.86,-1.81,-1.81,-1.73,-1.98,-1.8,-1.84,-1.79,-1.8,-1.91,-1.99,-1.83
chr7	66629226	66791947	DEL	0	0	0/0	5.29632	-0.67,-0.73,-1.04,-0.73,-0.77,-0.83,-0.75,-0.9,-0.71,-0.65,-0.9,-0.68,-0.61,-0.66,-0.92,-0.75,-0.8,-0.7,-0.9
chr7	70420681	70426141	DEL	0.994685	1	2021-01-01	5.57507	1.0,0.99,0.99,1.0,1.0,1.0,1.0,1.0,1.0,1.0,1.0,0.99,0.99,0.99,1.0,1.0,0.99,0.99,0.99,1.0
chr7	72269468	72275581	DEL	0	0	0/0	4.73882	-0.56,-0.5,-0.52,-0.53,-0.51,-0.51,-0.52,-0.45,-0.49,-0.5,-0.51,-0.5,-0.49,-0.5,-0.59,-0.51,-0.48
chr7	73829106	73831236	DEL	NA	NA	NA	NA	NA
chr7	76144858	76151033	TANDUP	0	0	0/0	5.57507	-3.04,-2.95,-2.82,-2.95,-2.83,-2.95,-2.95,-2.85,-2.95,-2.26,-2.96,-3.08,-2.9,-2.79,-3.14,-2.21,-2.95,-2.89,-2.8,-2.89
chr7	76637441	76639871	TANDUP	0	0	0/0	1.68166	-46.3,-80.38,-57.05,-403.5,-20995739.74,-64.17
chr7	76702263	76708152	TANDUP	0	0	0/0	4.18133	-1.07,-1.09,-1.03,-1.05,-1.05,-1.05,-1.05,-1.05,-1.05,-1.05,-1.03,-1.08,-1.03,-1.06,-1.03
chr7	76769667	76789098	TANDUP	NA	NA	NA	NA	NA
chr7	77474536	77476822	DEL	0	0	0/0	5.01757	-1.17,-1.15,-1.22,-1.11,-1.18,-0.98,-1.16,-1.16,-1.08,-1.19,-1.17,-1.17,-1.14,-1.15,-1.16,-1.15,-1.13,-1.15
chr7	81441480	81442585	DEL	0	0	0/0	5.57507	-0.82,-0.82,-0.82,-0.82,-0.87,-0.82,-0.82,-0.87,-0.82,-0.82,-0.82,-0.82,-0.82,-0.81,-0.82,-0.82,-0.82,-0.86,-0.82,-0.82
chr7	83050418	83051171	DEL	0.731788	0.714286	0/1	1.23831	0.73,0.73,0.73,0.73,-0.91,0.73,-0.91,0.73,0.73,0.73,-0.91,0.73,-0.91,0.73
chr7	87517349	87538027	DEL	0	0	0/0	5.57507	-3.19,-3.12,-3.21,-3.34,-2.94,-3.01,-3.19,-3.31,-2.91,-3.2,-3.23,-2.9,-3.19,-3.16,-3.19,-3.07,-3.0,-3.05,-3.38,-2.85
chr7	89810459	89812588	DEL	0	0	0/1	3.93376	-0.75,0.07,0.07,-0.78,-0.8,-0.63,-0.74,0.0,0.06,0.08,0.07,0.07,-0.8,-0.67,-0.77,0.07,-0.65,-0.65
chr7	93541799	93542604	DEL	0.47297	1	2021-01-01	5.29632	0.47,0.46,0.51,0.46,0.46,0.53,0.46,0.48,0.45,0.46,0.52,0.47,0.51,0.47,0.46,0.46,0.46,0.46,0.46
chr7	95619072	95635584	DEL	0	0	0/0	5.57507	-0.99,-1.0,-1.0,-1.02,-0.98,-0.96,-0.96,-0.98,-1.15,-0.89,-1.06,-0.91,-0.98,-0.98,-0.97,-0.98,-0.98,-1.04,-0.98,-1.02
chr7	96543223	96546445	DEL	0	0	0/0	4.46007	-1.0,-0.13,-0.13,-1.03,-0.98,-1.0,-0.98,-0.12,-0.98,-0.13,-0.13,-0.13,-0.97,-0.13,-0.97,-0.13
chr7	97385626	97404500	DEL	0	0	0/0	5.57507	-1.0,-1.04,-1.03,-1.04,-1.02,-1.01,-1.01,-1.0,-1.0,-1.03,-1.03,-1.03,-1.0,-1.03,-0.98,-1.04,-1.0,-1.01,-1.03,-1.07
chr7	97395460	97402475	DEL	0.647332	0.8	2021-01-01	3.01798	0.52,0.96,0.53,0.96,0.23,0.96,-0.03,0.96,0.02,0.17,0.33,0.96,0.15,0.96,0.09,0.96,0.97,0.58,0.17,-0.08
chr7	101001018	101007033	DEL	0	0	0/0	3.9026	-0.91,-0.91,-0.91,-0.91,-0.91,-0.91,-0.91,-0.91,-0.91,-0.91,-0.91,-0.91,-0.91,-0.91
chr7	102348075	102365512	TANDUP	NA	NA	NA	NA	NA
chr7	109437092	109454271	TANDUP	NA	NA	NA	NA	NA
chr7	110181971	110188439	DEL	0.301683	0.647059	0/1	2.93422	0.31,0.31,0.3,0.3,0.3,-1.26,0.3,-1.18,0.3,-1.3,-1.26,0.3,-1.24,0.3,0.3,0.3,-1.28
chr7	116391353	116391594	TANDUP	NA	NA	NA	NA	NA
chr7	126044949	126051476	DEL	0	0	0/0	5.01757	-1.0,-0.96,-0.98,-0.97,-1.04,-0.99,-0.97,-0.95,-0.97,-0.95,-1.45,-0.96,-1.05,-0.97,-0.96,-1.0,-0.88,-0.98
chr7	126514673	126552956	TANDUP	0	0	0/0	2.78824	-2.61,-2.86,-2.95,-2.93,-2.85,-2.71,-2.89,-2.93,-2.66,-2.92
chr7	127214985	127217698	DEL	0	0	0/0	4.18133	-1.83,0.0,-1.66,0.0,-1.85,-1.89,-1.93,0.0,0.0,-1.83,-1.79,-1.9,-1.89,-1.83,0.0
chr7	133785203	133787116	TANDUP	0.374465	1	2021-01-01	2.23258	0.27,0.33,0.41,0.38,0.41,0.39,0.4,0.39
chr7	140575913	140594085	TANDUP	0	0	0/0	4.46007	-2.42,-2.42,-2.6,-2.42,-2.52,-2.62,-2.3,-1.78,-2.36,-2.74,-2.41,-2.45,-2.42,-2.06,-2.38,-2.43
chr7	141741607	141794925	DEL	0	0	0/0	1.95611	-0.32,-0.32,-0.32,-0.32,-0.32,-0.32,-0.32
chr7	141765705	141792107	DEL	0	0	0/0	4.18133	-0.28,-0.07,-0.37,-0.33,-0.07,-0.07,-0.3,-0.29,-0.07,-0.25,-0.3,-0.31,-0.41,-0.33,-0.33
chr7	142465936	142493650	TANDUP	NA	NA	NA	NA	NA
chr7	145914935	145919403	TANDUP	0	0	0/0	5.57507	-0.17,-0.17,-0.17,-0.21,-0.17,-0.17,-0.17,-0.14,-0.18,-0.17,-0.15,-0.17,-0.17,-0.17,-0.17,-0.17,-0.12,-0.17,-0.17,-0.17
chr7	148012816	148013077	DEL	0	0	0/0	5.57507	-2.1,-2.2,-2.03,-2.45,-2.2,-2.2,-2.2,-2.2,-2.2,-2.2,-2.2,-2.2,-2.2,-2.45,-2.03,-2.2,-2.2,-2.2,-2.11,-2.03
chr7	148073126	148076330	DEL	0	0	2021-01-01	5.29632	0.06,0.06,0.06,0.06,0.06,0.06,0.06,0.06,0.06,0.06,0.06,0.06,0.06,0.06,0.06,0.06,0.06,0.06,0.06
chr7	149862533	149882792	TANDUP	0	0	0/0	4.46007	-1.1,-1.22,-1.16,-1.22,-1.24,-1.25,-1.17,-1.25,-1.24,-1.21,-1.27,-1.3,-1.18,-1.24,-1.23,-1.21
chr7	151901841	151908834	TANDUP	0	0	0/0	4.46007	-0.66,-0.67,-0.66,-0.69,-0.75,-0.75,-0.68,-0.63,-0.65,-0.79,-0.73,-0.78,-0.76,-0.71,-0.59,-0.68
chr7	154393059	154399608	TANDUP	NA	NA	NA	NA	NA
chr7	156387081	156394622	DEL	0.295283	0.5	0/1	7.21246	0.44,0.38,-1.15,-1.03,0.16,0.28,0.37,-1.15,-1.15,0.4,0.24,-0.97,-0.96,-1.15,-1.14,0.19,0.23,-1.14,0.28,-1.14
chr7	156391790	156394179	DEL	0.744798	1	2021-01-01	1.14713	0.71,0.76,0.75,0.77
chr8	593986	599965	DEL	0	0	0/0	4.18133	-0.91,-0.91,-0.91,-0.91,-0.91,-0.91,-0.91,-0.91,-0.91,-0.91,-0.91,-0.91,-0.91,-0.91,-0.91
chr8	2253695	2263666	TANDUP	0	0	0/0	5.57507	-0.1,-0.1,-0.1,-0.1,-0.11,-0.11,-0.1,-0.1,-0.11,-0.11,-0.11,-0.1,-0.11,-0.1,-0.1,-0.1,-0.1,-0.1,-0.07,-0.1
chr8	4122794	4124927	DEL	0.261821	1	2021-01-01	5.57507	0.26,0.26,0.26,0.26,0.25,0.27,0.26,0.26,0.26,0.26,0.26,0.25,0.26,0.26,0.26,0.26,0.26,0.26,0.26,0.26
chr8	5079038	5079254	TANDUP	NA	NA	NA	NA	NA
chr8	7210944	7244200	TANDUP	0	0	0/0	5.57507	-1.98,-2.04,-1.98,-1.98,-2.56,-1.95,-2.27,-1.81,-2.23,-1.98,-2.08,-1.99,-2.05,-1.94,-2.09,-2.06,-1.95,-1.98,-2.09,-2.01
chr8	7308659	7308718	DEL	0	0	0/0	3.9026	-0.91,-0.91,-0.91,-0.91,-0.91,-0.91,-0.91,-0.91,-0.91,-0.91,-0.91,-0.91,-0.91,-0.91
chr8	7342641	7355399	TANDUP	0	0	0/0	2.23258	0.0,0.0,0.0,0.0,0.0,0.0,0.0,0.0
chr8	8286359	8290837	DEL	0	0	0/0	3.9026	-2.72,-2.7,-2.76,-2.72,-2.74,-2.67,-2.73,-2.63,-2.75,-2.67,-2.71,-2.72,-2.84,-2.74
chr8	11236398	11247131	TANDUP	NA	NA	NA	NA	NA
chr8	11987726	12001976	TANDUP	NA	NA	NA	NA	NA
chr8	12195912	12254206	DEL	NA	NA	NA	NA	NA
chr8	24972402	24990893	DEL	0.493841	0.6	0/1	4.65497	0.51,-0.74,-0.75,0.49,0.49,0.49,-0.74,0.49,0.49,-0.72,0.5,-0.74,0.49,-0.72,0.49,0.5,0.5,-0.74,-0.73,0.5
chr8	24974443	24989579	DEL	0	0	0/0	1.95611	-1.33,-1.29,-2.23,-1.37,-1.37,-1.37,-1.34
chr8	25066730	25070660	DEL	0.539401	0.578947	0/1	4.93372	-0.46,0.54,0.54,-0.54,-0.52,0.52,0.54,0.54,0.54,0.54,-0.57,-0.49,0.55,-0.53,0.54,0.54,0.54,-0.53,-0.52
chr8	26879523	26886810	DEL	0	0	0/0	4.46007	0.0,-2.23,0.0,0.0,0.0,0.0,0.0,0.0,-1.98,0.0,-2.14,0.0,0.0,0.0,-1.91,-1.55
chr8	30604354	30605592	DEL	0	0	0/0	4.18133	-0.93,-0.99,-1.0,0.0,-0.99,-1.01,0.0,0.0,0.0,0.0,0.0,0.0,-0.99,-1.01,-0.94
chr8	38102630	38106579	TANDUP	0	0	0/0	5.57507	-1.4,-1.48,-1.34,-1.4,-1.43,-1.4,-1.35,-1.4,-1.43,-1.4,-1.4,-1.45,-1.45,-1.34,-1.41,-1.5,-1.45,-1.41,-1.45,-1.4
chr8	39225985	39389243	DEL	0	0	0/0	5.57507	-0.71,-0.71,-0.71,-0.7,-0.7,-0.7,-0.7,-0.73,-0.75,-0.67,-0.8,-0.75,-0.69,-0.75,-0.73,-0.73,-0.72,-0.67,-0.71,-0.68
chr8	39232581	39386965	DEL	0	0	0/0	1.95611	-1.25,-1.39,-1.33,-1.51,-1.24,-1.39,-1.3
chr8	39885272	39890906	DEL	0	0	0/0	5.57507	-0.18,-0.17,-0.1,-0.18,-0.17,-0.19,-0.12,-0.17,-0.18,-0.11,-0.11,-0.17,-0.11,-0.19,-0.19,-0.17,-0.12,-0.13,-0.11,-0.11
chr8	39887665	39890150	DEL	0.695758	0.833333	2021-01-01	0.541095	0.7,0.89,0.65,-0.91,0.72,0.52
chr8	40469744	40470288	DEL	0.114709	0.153846	0/1	1.10206	-0.45,-0.54,-0.53,0.11,-0.54,-0.4,-0.5,-0.47,-0.51,-0.49,-0.54,-0.54,0.12
chr8	40701486	40708364	DEL	0	0	0/0	3.34524	-0.91,-0.91,-0.91,-0.91,-0.44,-0.91,-0.91,-0.91,-0.91,-0.91,-0.91,-0.91
chr8	40774718	40779534	DEL	0.936464	1	2021-01-01	5.57507	0.94,0.94,0.94,0.94,0.94,0.94,0.94,0.94,0.93,0.94,0.94,0.94,0.94,0.94,0.94,0.94,0.94,0.94,0.94,0.94
chr8	42189894	42194532	DEL	0	0	0/0	5.01757	-0.85,-0.85,-0.85,-0.85,-0.79,-0.85,-0.85,-0.85,-0.84,-0.85,-0.83,-0.85,-0.85,-0.8,-0.85,-0.85,-0.85,-0.84
chr8	46842124	46903477	DEL	NA	NA	NA	NA	NA
chr8	47420011	47460128	TANDUP	NA	NA	NA	NA	NA
chr8	47523894	47545903	TANDUP	NA	NA	NA	NA	NA
chr8	49092986	49093961	DEL	0	0	0/0	5.01757	-0.13,-0.14,-0.14,-0.14,-0.02,-0.01,-0.03,-0.15,-0.17,-0.16,-0.13,-0.14,-0.03,-0.03,-0.03,-0.01,-0.15,-0.05
chr8	50008794	50009344	DEL	0	0	0/0	5.57507	-2.08,-2.09,-1.94,-2.12,-1.97,-1.92,-1.42,-1.78,-0.91,-2.05,-0.91,-2.16,-2.03,-1.81,-1.93,-2.16,-2.18,-1.99,-2.16,-1.98
chr8	57777267	57780349	TANDUP	0	0	0/0	1.14713	-6.4,-4.53,-6.23,-8.11
chr8	58194610	58195348	TANDUP	0	0	0/0	5.29632	-1.03,-3.14,-2.61,-3.74,-1.91,-1.36,-3.25,-0.98,-2.12,-0.86,-1.96,-1.6,-1.73,-1.02,-2.51,-0.97,-3.1,-1.44,-2.99
chr8	60675970	60677561	TANDUP	NA	NA	NA	NA	NA
chr8	75362855	75366994	DEL	0.98411	1	2021-01-01	5.57507	0.98,0.98,0.98,0.98,0.98,0.99,0.98,0.98,0.98,0.98,0.98,0.98,0.98,0.98,0.98,0.98,0.98,0.98,0.98,0.98
chr8	75657127	75691260	TANDUP	0	0	0/0	5.01757	-0.21,-0.21,-0.21,-0.21,-0.21,-0.14,-0.04,-0.23,-0.21,-0.21,-0.2,-0.21,-0.21,-0.25,-0.21,-0.21,-0.21,-0.21
chr8	88257878	88267249	DEL	0	0	0/0	5.01757	-0.64,-0.65,-0.59,-0.62,-0.62,-0.63,-0.64,-0.65,-0.75,-0.62,-0.64,-0.62,-0.67,-0.66,-0.66,-0.64,-0.63,-0.58
chr8	94072142	94077206	DEL	0	0	0/0	4.73882	0.0,0.0,0.0,0.0,0.0,0.0,0.0,0.0,0.0,0.0,0.0,0.0,0.0,0.0,0.0,0.0,0.0
chr8	95793310	95802019	DEL	0	0	0/0	5.57507	-0.74,-0.74,-0.71,-0.74,-0.75,-0.76,-0.73,-0.76,-0.75,-0.73,-0.74,-0.91,-0.74,-0.75,-0.78,-0.75,-0.75,-0.75,-0.61,-0.73
chr8	96875068	96879582	DEL	0	0	0/0	5.57507	0.0,0.0,0.0,0.0,0.0,0.0,0.0,0.0,-0.91,0.0,0.0,0.0,0.0,0.0,0.0,0.0,0.0,0.0,0.0,0.0
chr8	97179113	97179870	TANDUP	0	0	0/0	3.06666	-0.41,-0.23,-0.25,-0.23,-2.35,-0.25,-0.18,-0.31,-0.3,-0.12,-0.22
chr8	99935526	99936475	TANDUP	0	0	0/0	3.06666	-17.47,-22.31,-2.39,-25.58,-1.13,-5.75,-5.86,-42.38,-16.39,-3.58,-25.51
chr8	103994756	103996586	DEL	0.985764	1	2021-01-01	5.57507	0.99,0.99,0.99,0.99,0.99,0.99,0.99,0.99,0.98,0.99,0.98,0.99,0.99,0.99,0.99,0.99,0.99,0.99,0.99,0.99
chr8	112290740	112303321	DEL	0	0	0/0	5.57507	-1.84,-1.81,-1.77,-1.78,-1.81,-1.77,-1.8,-1.81,-1.84,-1.81,-1.88,-1.87,-1.81,-1.83,-1.8,-1.89,-1.67,-1.84,-1.8,-1.91
chr8	112294084	112296293	DEL	0	0	0/0	4.01761	0.0,0.0,0.0,0.0,0.0,0.01,0.0,0.0,0.0,0.0,-0.91,0.0,0.0,0.0,0.0,0.0,0.0,0.0,0.0
chr8	115079446	115080682	DEL	0.684016	0.769231	0/1	0.420127	0.7,0.7,0.65,0.7,0.7,0.0,0.0,0.63,0.68,0.7,0.7,0.0,0.68
chr8	118874053	118875618	DEL	0	0	0/0	1.47486	-3.15,-3.17,0.0,-2.94,0.01,0.0,0.0,-3.32,-3.23,0.0,0.0,-3.07,-2.92,-3.02,0.01,0.0,0.0,0.01,-3.17
chr8	120153083	120161219	DEL	0.978998	0.05	0/0	4.29634	-0.91,-0.91,-0.91,-0.91,-0.91,-0.91,-0.91,-0.91,-0.91,-0.91,-0.91,-0.91,-0.91,-0.91,0.98,-0.91,-0.91,-0.91,-0.91,-0.91
chr8	127192227	127194539	DEL	0.971814	0.45	0/1	5.93371	-12.9,0.97,0.97,0.97,-12.34,0.97,-12.9,-12.9,0.97,-12.93,-12.52,-12.59,0.97,0.97,0.97,-12.9,-12.93,0.97,-13.03,-12.93
chr8	129442670	129453849	DEL	0	0	0/0	3.6239	-0.21,-0.25,-0.26,-0.25,-0.25,-0.25,-0.27,-0.18,-0.26,-0.25,-0.25,-0.26,-0.26
chr8	131850764	131852855	DEL	0.343471	0.35	0/1	3.37639	-0.37,-0.37,0.35,-0.39,0.33,-0.39,-0.35,0.34,-0.37,0.36,-0.39,-0.39,-0.39,-0.41,-0.37,0.35,-0.37,0.33,-0.37,0.34
chr8	137160192	137163874	DEL	0.994032	1	2021-01-01	5.57507	0.99,0.99,0.99,0.99,0.99,0.99,0.99,0.99,0.99,0.99,0.99,0.99,0.99,0.99,0.99,0.99,0.99,0.99,0.99,0.99
chr8	138742958	138743856	DEL	0.111627	0.625	2021-01-01	2.23258	0.1,0.1,0.09,0.14,0.1,0.1,0.1,0.11
chr8	142640591	142645056	TANDUP	0.372428	0.0909091	0/0	1.79456	-1.13,-1.12,-1.15,-1.09,-1.01,0.37,-0.99,-1.01,-1.05,-1.22,-1.2
chr8	144700491	144714743	DEL	0.50144	0.5	0/1	5.04873	0.48,-0.01,-0.01,0.49,-0.01,-0.01,-0.01,0.49,0.48,-0.01,0.54,0.48,-0.01,0.54
chr8	145258842	145260441	TANDUP	0	0	0/0	1.95611	-6.35,-4.76,-6.99,-5.44,-6.21,-3.95,-7.75
chr9	10485	48531	TANDUP	0	0	0/0	4.46007	-2.44,-2.28,-3.08,-2.31,-2.36,-2.17,-2.03,-2.44,-2.36,-2.57,-2.64,-3.38,-2.25,-2.36,-2.64,-2.47
chr9	48710	209354	TANDUP	0	0	0/0	5.57507	-0.11,-0.13,-0.13,-0.13,-0.13,-0.13,-0.12,-0.13,-0.14,-0.13,-0.13,-0.14,-0.14,-0.14,-0.11,-0.12,-0.13,-0.13,-0.13,-0.13
chr9	185632	191843	DEL	NA	NA	NA	NA	NA
chr9	320105	322509	TANDUP	0	0	0/0	2.23258	-0.68,-0.77,-1.39,-0.8,-1.22,-0.87,-2.17,-0.47
chr9	493440	494877	TANDUP	0	0	0/0	4.73882	-0.27,-0.27,-0.27,-0.27,-0.27,-0.27,-0.27,-0.26,-0.27,-0.27,-0.27,-0.27,-0.27,-4.79,-0.26,-0.27,-0.27
chr9	514311	527853	TANDUP	NA	NA	NA	NA	NA
chr9	613917	614752	TANDUP	0	0	0/0	5.29632	-8.24,-7.92,-3.82,-3.82,-25.58,-7.95,-3.82,-7.78,-7.87,-3.82,-3.46,-7.84,-212.92,-708.14,-7.95,-3.82,-7.47,-3.81,-3.83
chr9	2148145	2151403	TANDUP	NA	NA	NA	NA	NA
chr9	4376094	4377777	DEL	0	0	0/0	5.57507	-0.87,-1.38,-1.42,-0.84,-1.5,-1.38,-0.96,-1.4,-1.41,-1.01,-1.35,-1.32,-1.46,-0.93,-1.43,-1.38,-1.01,-0.97,-1.48,-1.4
chr9	4397534	4398316	TANDUP	0	0	0/0	3.9026	-65.08,-44.56,-60.6,-20.48,-100.51,-187.45,-28.76,-5.84,-71.63,-56.53,-20.57,-30.39,-1298.81,-114.87
chr9	4454463	4458263	TANDUP	0	0	0/0	4.18133	0.0,0.0,0.0,0.0,0.0,0.0,0.0,0.0,0.0,0.0,0.0,0.0,0.0,0.0,0.0
chr9	4654974	4656940	TANDUP	NA	NA	NA	NA	NA
chr9	5107086	5115531	TANDUP	NA	NA	NA	NA	NA
chr9	5311567	5337707	TANDUP	0	0	0/0	5.57507	-0.71,-0.61,-0.63,-0.67,-0.85,-0.61,-0.65,-0.69,-0.73,-0.66,-0.65,-0.66,-0.6,-0.55,-0.69,-0.63,-0.64,-0.63,-0.67,-0.67
chr9	5385326	5403173	TANDUP	0	0	0/0	5.57507	-0.35,-0.36,-0.39,-0.37,-0.37,-0.35,-0.37,-0.39,-0.35,-0.35,-0.37,-0.37,-0.37,-0.35,-0.37,-0.38,-0.37,-0.38,-0.37,-0.38
chr9	5641648	5642801	DEL	0.967247	0.4	0/1	4.65497	-5.48,-0.68,0.96,-1.72,-0.9,0.97,0.97,-0.46,-2.12,-0.36,-1.54,0.97,-1.01,0.97,0.96,-1.72,0.97,-0.59,-0.55,0.97
chr9	5750200	5751316	TANDUP	0	0	0/0	5.57507	-9.84,-9.81,-9.91,-9.91,-9.82,-9.88,-9.9,-9.85,-9.84,-8.29,-5.57,-4.83,-5.83,-5.93,-9.94,-9.41,-9.92,-9.93,-9.54,-8.09
chr9	6663209	6670913	DEL	0	0	0/0	4.46007	-1.24,-1.18,-1.28,-1.21,-1.27,-1.18,-1.25,-1.19,-1.25,-1.19,-1.23,-1.4,-1.15,-1.31,-1.27,-1.13
chr9	6672257	6675227	TANDUP	0	0	0/0	3.34524	-5.77,-5.69,-6.83,-6.42,-5.25,-5.89,-5.94,-5.67,-6.56,-5.62,-5.75,-5.77
chr9	6700598	6710717	TANDUP	NA	NA	NA	NA	NA
chr9	6729261	6729815	DEL	0.287513	1	2021-01-01	5.57507	0.23,0.26,0.23,0.23,0.22,0.23,0.2,0.25,0.42,0.42,0.42,0.42,0.13,0.2,0.22,0.21,0.42,0.42,0.41,0.21
chr9	8640898	8642335	TANDUP	0	0	0/0	1.68166	-13.19,-10.55,-9.43,-1.06,-1.06,-13.19
chr9	9517036	9517778	TANDUP	0	0	0/0	3.9026	-16.27,-16.1,-17.16,-29.64,-27.92,-29.36,-30.03,-11.98,-15.91,-28.45,-29.74,-6.16,-16.99,-7.33
chr9	9817010	9818405	TANDUP	0	0	0/0	2.23258	-0.85,-2.92,-0.86,-0.95,-0.86,-2.45,-1.0,-1.48
chr9	10020070	10022636	TANDUP	0	0	0/0	1.95611	-1.22,-1.21,-1.22,-1.22,-1.22,-1.19,-1.22
chr9	10404571	10405103	DEL	0.395278	0.571429	0/1	3.77005	0.38,-1.3,0.4,-1.43,-1.23,0.36,-1.25,0.4,-1.28,0.4,0.42,0.4,0.39,-1.24
chr9	11210749	11216089	TANDUP	0	0	0/0	5.57507	-3.79,-3.79,-5.0,-3.79,-4.78,-5.0,-3.79,-4.78,-4.62,-3.94,-3.79,-4.28,-3.64,-3.94,-3.79,-4.59,-4.78,-3.79,-5.0,-4.41
chr9	11224400	11228073	TANDUP	0	0	0/0	1.14713	-1.84,-1.8,-1.53,-1.33
chr9	11630285	11720969	TANDUP	NA	NA	NA	NA	NA
chr9	11967036	11975492	TANDUP	0	0	0/0	4.46007	-0.75,-0.78,-0.79,-0.81,-0.79,-0.81,-0.81,-0.81,-0.87,-0.79,-0.81,-0.81,-0.79,-0.79,-0.79,-0.79
chr9	12368573	12369413	TANDUP	NA	NA	NA	NA	NA
chr9	13065810	13069741	TANDUP	0	0	0/0	5.01757	-0.75,-0.71,-0.68,-0.76,-0.73,-0.72,-0.73,-0.75,-0.74,-0.74,-0.73,-0.73,-0.76,-0.82,-0.73,-0.73,-0.72,-0.73
chr9	13571339	13575947	TANDUP	0	0	0/0	5.57507	-1.4,-1.5,-1.38,-1.43,-1.36,-1.41,-1.4,-1.43,-1.53,-1.47,-1.45,-1.44,-1.42,-1.37,-1.44,-1.4,-1.44,-1.43,-1.46,-1.35
chr9	14686873	14688481	TANDUP	0	0	0/0	2.78824	-0.15,-0.35,-0.16,-0.15,-1.99,-0.15,-0.15,-0.16,-10.37,-3.98
chr9	15815327	15822312	TANDUP	NA	NA	NA	NA	NA
chr9	16176117	16177273	TANDUP	0	0	0/0	3.06666	-11374831.71,-11619845.74,-11509665.67,-11439617.32,-11377193.24,-11408345.15,-11394107.53,-11369630.0,-92.96,-11376567.27,-11366222.02
chr9	16289392	16290247	TANDUP	0	0	0/0	3.06666	-19.36,-22.08,-32.37,-12.58,-18.64,-11.21,-10.72,-15.15,-16.89,-15.06,-11.0
chr9	16882532	16884965	TANDUP	0	0	0/0	3.9026	-1.12,-1.09,-1.1,-1.08,-0.88,-1.17,-1.08,-1.13,-1.1,-1.05,-1.12,-1.07,-1.1,-1.08
chr9	17260551	17262869	TANDUP	NA	NA	NA	NA	NA
chr9	17401160	17406972	TANDUP	0	0	0/0	5.57507	-0.26,-0.26,-0.31,-0.2,-0.26,-0.25,-0.26,-0.25,-0.27,-0.26,-0.27,-0.26,-0.2,-0.26,-0.25,-0.26,-0.22,-0.25,-0.26,-0.26
chr9	17581146	17634284	TANDUP	0	0	0/0	3.6239	-1.45,-1.55,-1.45,-1.46,-1.46,-1.51,-1.51,-1.51,-1.45,-1.47,-1.49,-1.49,-1.51
chr9	17910038	17911633	DEL	0	0	0/0	1.95611	-11.83,-11.24,-13.09,-9.9,-9.33,-11.76,-11.86
chr9	19358477	19359692	TANDUP	0	0	0/0	3.9026	-18.05,-37.69,-102.12,-17.85,-78.19,-46.82,-26.41,-35.88,-60.8,-735.84,-46.95,-26.44,-60.76,-18.02
chr9	20024875	20027231	TANDUP	NA	NA	NA	NA	NA
chr9	20212052	20213471	TANDUP	0	0	0/0	3.06666	-4.75,-4.76,-4.76,-4.75,-4.65,-7.52,-4.75,-7.55,-4.71,-4.8,-4.75
chr9	22486721	22502830	TANDUP	NA	NA	NA	NA	NA
chr9	22666435	22666902	TANDUP	NA	NA	NA	NA	NA
chr9	23359598	23378488	DEL	NA	NA	NA	NA	NA
chr9	23910743	23916185	TANDUP	0	0	0/0	3.6239	-1.29,-1.26,-1.33,-1.16,-1.16,-1.16,-1.22,-1.16,-1.16,-1.16,-1.16,-1.16,-1.12
chr9	24145509	24150358	TANDUP	NA	NA	NA	NA	NA
chr9	25030864	25031737	TANDUP	NA	NA	NA	NA	NA
chr9	25722880	25724737	TANDUP	0	0	0/0	1.14713	-9.49,-0.94,-0.94,-437.29
chr9	28057700	28059981	TANDUP	0	0	0/0	1.14713	-19.16,-26.83,-17.97,-29.25
chr9	28661946	28665145	TANDUP	0	0	0/0	5.57507	-1.85,-2.17,-1.85,-1.88,-1.88,-1.84,-1.88,-2.0,-2.01,-1.84,-1.89,-1.91,-1.94,-1.9,-1.88,-1.88,-1.81,-1.85,-1.91,-1.88
chr9	28740061	28767224	TANDUP	NA	NA	NA	NA	NA
chr9	29092325	29098033	TANDUP	0	0	0/0	1.68166	-0.41,-0.41,-0.41,-0.41,-0.43,-0.41
chr9	29259551	29260715	TANDUP	NA	NA	NA	NA	NA
chr9	29591826	29592351	TANDUP	0	0	0/0	4.73882	-521.98,-27.0,-16.08,-50.59,-562.23,-17.12,-21.99,-1521.05,-1131.96,-476.38,-315.96,-3343.99,-200.04,-16.03,-1859.74,-455.81,-18.14
chr9	30062404	30063096	TANDUP	0.18237	0.692308	2021-01-01	1.10206	-1.37,0.23,0.11,0.01,0.15,0.17,0.31,0.15,0.24,0.11,0.16,0.01,-0.01
chr9	31291284	31292768	TANDUP	NA	NA	NA	NA	NA
chr9	33488744	33492628	TANDUP	0	0	0/0	5.29632	-1.89,-1.89,-1.96,-2.08,-2.1,-1.96,-2.3,-1.99,-1.96,-1.89,-1.96,-1.96,-2.13,-1.96,-1.82,-1.81,-1.96,-1.89,-1.89
chr9	35170847	35175142	TANDUP	0	0	0/0	5.57507	-13.13,-12.89,-16.93,-17.86,-13.13,-12.84,-13.11,-21.17,-13.16,-13.16,-13.11,-13.13,-16.67,-12.92,-35.07,-17.86,-26.32,-12.95,-17.57,-12.89
chr9	35728110	35732416	TANDUP	0	0	0/0	3.06666	-1.35,-1.39,-1.42,-1.4,-1.32,-1.4,-1.44,-1.31,-1.33,-1.29,-1.43
chr9	36362611	36363818	DEL	0	0	0/0	5.57507	0.0,0.0,0.0,0.0,0.0,0.0,0.0,0.0,0.0,0.0,0.0,0.0,0.0,0.0,0.0,0.0,0.0,0.0,0.0,0.0
chr9	38067607	38069697	TANDUP	0	0	0/0	2.23258	-23.29,-39.42,-16.54,-98.16,-16.75,-156.61,-17.43,-36.32
chr9	38514242	38516876	TANDUP	NA	NA	NA	NA	NA
chr9	38549406	38555733	TANDUP	NA	NA	NA	NA	NA
chr9	38668716	38669421	TANDUP	0	0	0/0	2.78824	-39.65,-704.89,-7055409.71,-7074566.9,-7181812.08,-3.0,-24.83,-7084088.29,-716.71,-115.32
chr9	38787493	39342825	TANDUP	NA	NA	NA	NA	NA
chr9	39437162	39444754	TANDUP	NA	NA	NA	NA	NA
chr9	39962904	39974744	TANDUP	NA	NA	NA	NA	NA
chr9	40138086	40232966	TANDUP	NA	NA	NA	NA	NA
chr9	40475886	40476899	TANDUP	0	0	0/0	1.68166	-0.33,-0.29,-0.27,-0.29,-0.31,-0.25
chr9	41562631	41651509	TANDUP	NA	NA	NA	NA	NA
chr9	41692297	42136026	TANDUP	NA	NA	NA	NA	NA
chr9	42796997	42832018	TANDUP	NA	NA	NA	NA	NA
chr9	43313859	43400911	TANDUP	0	0	0/0	1.95611	-1.01,-1.01,-0.86,-1.04,-0.95,-1.0,-1.01
chr9	44243087	44326728	TANDUP	NA	NA	NA	NA	NA
chr9	44435520	44825654	TANDUP	NA	NA	NA	NA	NA
chr9	45168992	45235105	TANDUP	NA	NA	NA	NA	NA
chr9	45350204	46063936	TANDUP	NA	NA	NA	NA	NA
chr9	46768162	46782409	TANDUP	0	0	0/0	1.41096	-0.88,-0.88,-0.89,-0.91,-1.03
chr9	65968427	65972027	TANDUP	NA	NA	NA	NA	NA
chr9	66465779	66478409	TANDUP	NA	NA	NA	NA	NA
chr9	66589261	66614156	TANDUP	NA	NA	NA	NA	NA
chr9	67557210	67601664	TANDUP	NA	NA	NA	NA	NA
chr9	68186051	68188547	DEL	NA	NA	NA	NA	NA
chr9	69836485	69992206	TANDUP	NA	NA	NA	NA	NA
chr9	70556789	70573145	TANDUP	0	0	0/0	1.14713	-0.86,-1.16,-1.14,-1.11
chr9	71738126	71743370	DEL	0.233805	1	2021-01-01	5.29632	0.25,0.22,0.24,0.24,0.24,0.22,0.23,0.23,0.23,0.35,0.21,0.22,0.26,0.21,0.22,0.2,0.22,0.22,0.23
chr9	71895230	71896481	DEL	0.905462	1	2021-01-01	4.46007	0.9,0.9,0.91,0.9,0.91,0.91,0.9,0.91,0.9,0.91,0.9,0.91,0.9,0.91,0.9,0.91
chr9	75805885	75808434	TANDUP	0	0	0/0	1.41096	-1.44,-0.79,-1.07,-0.97,-1.19
chr9	76018466	76027596	TANDUP	0	0	0/0	5.57507	-1.18,-1.2,-1.18,-1.15,-1.26,-1.17,-1.18,-1.23,-1.15,-1.07,-1.18,-1.16,-1.09,-1.18,-1.22,-1.15,-1.19,-1.19,-1.16,-1.2
chr9	76060814	76062850	TANDUP	NA	NA	NA	NA	NA
chr9	76744822	76746896	TANDUP	0	0	0/0	2.23258	-0.75,-0.76,-0.74,-2.47,-0.7,-3.84,-2.47,-0.83
chr9	76789673	76790804	TANDUP	0	0	0/0	2.23258	-9.53,-10.47,-7.55,-9.18,-5.99,-5.8,-7.08,-10.82
chr9	79122348	79125310	TANDUP	0	0	0/0	1.41096	-18.25,-35.25,-15.6,-1.44,-297.76
chr9	79555768	79558107	TANDUP	0	0	0/0	3.06666	-9.66,-79.59,-66.26,-32.07,-66.42,-66.38,-76.11,-32.05,-21.18,-32.08,-51.68
chr9	79768704	79781624	TANDUP	0	0	0/0	4.18133	-1.96,-2.25,-2.34,-2.34,-2.18,-2.25,-2.41,-2.18,-2.33,-2.14,-2.29,-2.34,-2.2,-2.18,-2.57
chr9	80231633	80233458	TANDUP	0	0	0/0	2.51013	-14.47,-9.95,-1.12,-9.97,-4.84,-5.76,-14.47,-22.37,-18.79
chr9	82028174	82033402	TANDUP	NA	NA	NA	NA	NA
chr9	82907614	82909107	TANDUP	0	0	0/0	3.06666	-1.98,-1.99,-1.99,-2.42,-1.99,-1.99,-1.99,-1.99,-1.98,-1.99,-6.5
chr9	84690765	84691991	TANDUP	0	0	0/0	1.68166	-8.75,-12.44,-7.17,-7.16,-32.09,-15.45
chr9	87352531	87353316	TANDUP	0	0	0/0	4.73882	-26.29,-17.04,-20.26,-17.03,-13.75,-13.38,-20.26,-17.04,-10.48,-20.28,-14.02,-21.6,-4.61,-12.74,-13.35,-17.03,-17.04
chr9	87775156	87776206	TANDUP	0	0	0/0	1.41096	-415.56,-18.46,-38.05,-42.25,-27.41
chr9	88018385	88019045	TANDUP	NA	NA	NA	NA	NA
chr9	88473454	88476250	TANDUP	0	0	0/0	1.14713	-2.53,-3.49,-5.69,-6.24
chr9	89154952	89155776	DEL	0.636599	1	2021-01-01	3.9026	0.64,0.64,0.64,0.64,0.64,0.64,0.64,0.64,0.64,0.64,0.64,0.64,0.64,0.64
chr9	90065726	90066315	TANDUP	0	0	0/0	4.18133	-14.21,-5.04,-19.84,-13.41,-7.71,-7.71,-11.43,-7.71,-4.13,-7.7,-12.28,-21.3,-16.19,-11.43,-7.7
chr9	90816927	90821469	TANDUP	NA	NA	NA	NA	NA
chr9	90908064	90909355	TANDUP	NA	NA	NA	NA	NA
chr9	91286628	91288762	TANDUP	0	0	0/0	1.14713	-81.78,-34.29,-21422310.44,-88.66
chr9	91963403	92343382	TANDUP	NA	NA	NA	NA	NA
chr9	92768618	92769372	TANDUP	0	0	0/0	4.73882	-0.98,-0.99,-0.31,-1.01,-1.0,-1.06,-0.99,-1.0,-0.98,-0.99,-1.0,-0.97,-0.99,-0.98,-0.99,-0.98,-0.44
chr9	94017894	94019712	TANDUP	0	0	0/0	2.78824	-2.82,-1.51,-2.21,-1.49,-1.16,-1.16,-1.16,-1.3,-1.17,-1.52
chr9	94402268	94403441	TANDUP	NA	NA	NA	NA	NA
chr9	94563381	94566086	TANDUP	0	0	0/0	5.57507	-2.03,-2.03,-2.03,-2.02,-2.03,-1.97,-1.98,-2.03,-2.03,-2.12,-1.99,-2.03,-1.96,-1.91,-2.05,-1.99,-2.03,-1.96,-2.03,-2.04
chr9	96499413	96503324	DEL	0.99768	1	2021-01-01	5.57507	1.0,1.0,1.0,1.0,1.0,1.0,1.0,1.0,1.0,1.0,1.0,1.0,1.0,0.96,0.99,1.0,1.0,1.0,1.0,1.0
chr9	97334132	97335064	TANDUP	0	0	0/0	5.01757	-60.33,-24.33,-9.57,-42.5,-10.14,-45.57,-21.8,-28.4,-42.16,-113.89,-30.46,-53.16,-44.04,-9.94,-60.7,-24.28,-28.53,-29.77
chr9	97462576	97464526	TANDUP	0	0	0/0	3.6239	-19613378.63,-19514066.8,-19623378.63,-19518134.59,-19534066.8,-19592202.39,-19509999.0,-19598134.59,-19632082.33,-19514066.8,-19509999.0,-19664405.78,-19522406.41
chr9	98336522	98337367	TANDUP	0	0	0/0	1.68166	-10.62,-43.47,-1014.55,-24.88,-27.91,-13.99
chr9	99148152	99150189	TANDUP	0	0	0/0	1.14713	-0.91,-1.04,-1.38,-1.57
chr9	99248804	99249640	TANDUP	0	0	0/0	2.51013	-5.62,-2.82,-2.81,-2.8,-2.79,-2.85,-2.79,-2.78,-2.8
chr9	99846075	99849809	TANDUP	0	0	0/0	1.14713	-134.41,-137.21,-47.98,-193.8
chr9	101309035	101311127	TANDUP	NA	NA	NA	NA	NA
chr9	102186735	102190546	TANDUP	0	0	0/0	1.95611	-769.1,-219.45,-411.61,-149.09,-410.01,-107.17,-59.66
chr9	103743667	103761305	DEL	0	0	0/0	5.57507	-1.74,-1.71,-1.71,-1.66,-1.74,-1.71,-1.74,-1.74,-1.74,-1.74,-1.74,-1.59,-1.71,-1.74,-1.71,-1.74,-1.95,-1.74,-1.74,-1.74
chr9	103760513	103762208	TANDUP	0	0	0/0	2.23258	-14.81,-27.17,-16.31,-10.05,-11.64,-24.64,-13.65,-31.68
chr9	104222718	104223864	TANDUP	NA	NA	NA	NA	NA
chr9	104714737	104724427	TANDUP	NA	NA	NA	NA	NA
chr9	105326948	105328173	TANDUP	0	0	0/0	1.95611	-4.39,-15.48,-14.28,-35.86,-16.49,-15.11,-12.96
chr9	105775718	105778476	TANDUP	0	0	0/0	2.23258	-21.33,-11.92,-26.25,-14.98,-13.47,-31.66,-34.13,-28.06
chr9	106568334	106569735	TANDUP	0	0	0/0	0.664642	-174.28,-115.92
chr9	106780537	106787406	TANDUP	0	0	0/0	5.57507	-0.69,-0.73,-0.59,-0.67,-0.67,-0.83,-0.73,-0.67,-0.73,-0.67,-0.73,-0.67,-0.66,-0.67,-0.73,-0.73,-0.74,-0.73,-0.73,-0.73
chr9	106856702	106857182	TANDUP	0	0	0/0	3.6239	-9.82,-69.53,-9.83,-74.16,-12.9,-103.99,-18.15,-89.46,-19.04,-11.88,-13.33,-131.88,-39.39
chr9	107361609	107369324	TANDUP	0	0	0/0	5.01757	-0.01,-0.01,-0.01,-0.01,-0.01,-0.01,-0.01,-0.01,-0.01,-0.01,-0.01,-0.01,0.0,-0.01,-0.01,-0.01,-0.01,-0.01
chr9	107596215	107597836	TANDUP	0	0	0/0	2.23258	-21.22,-0.95,-49.7,-21.78,-23.26,-21.66,-22.01,-22.91
chr9	107798850	107803275	TANDUP	0	0	0/0	3.6239	-0.64,-0.66,-0.61,-0.6,-0.73,-0.64,-0.64,-0.59,-0.58,-0.61,-0.6,-0.63,-0.63
chr9	108372342	108373320	TANDUP	NA	NA	NA	NA	NA
chr9	108536106	108538162	TANDUP	0	0	0/0	1.95611	-3.48,-4.88,-3.48,-4.04,-4.79,-3.39,-5.71
chr9	110326518	110327223	TANDUP	NA	NA	NA	NA	NA
chr9	110584585	110604045	TANDUP	0	0	0/0	5.01757	-1.24,-1.27,-1.24,-1.27,-1.24,-1.28,-1.26,-1.24,-1.35,-1.28,-1.27,-1.24,-1.28,-1.18,-1.23,-1.25,-1.28,-1.28
chr9	112949066	112956816	TANDUP	0	0	0/0	3.06666	-0.97,-1.03,-0.95,-1.05,-0.95,-1.01,-1.08,-1.01,-1.01,-0.99,-1.01
chr9	113175922	113179364	TANDUP	NA	NA	NA	NA	NA
chr9	114165858	114170224	TANDUP	0	0	0/0	4.46007	-1.13,-1.05,-1.17,-1.09,-1.11,-1.14,-1.07,-1.07,-1.17,-1.07,-1.05,-1.3,-1.11,-1.07,-0.88,-1.13
chr9	114970793	114972735	TANDUP	NA	NA	NA	NA	NA
chr9	117700663	117702283	TANDUP	0	0	0/0	3.06666	-0.87,-0.64,-0.23,-0.71,-0.67,-0.63,-0.93,-0.49,-0.65,-0.59,-0.24
chr9	118195950	118197377	TANDUP	0	0	0/0	3.34524	-4.4,-7.54,-1.53,-1.53,-8.47,-9.76,-1.52,-3.25,-2.98,-1.53,-15.4,-4.4
chr9	118562519	118574831	TANDUP	0	0	0/0	5.01757	-1.47,-1.55,-1.55,-1.55,-1.57,-1.32,-1.55,-1.54,-1.37,-1.55,-1.55,-1.46,-1.44,-1.55,-1.45,-1.55,-1.4,-1.55
chr9	119513146	119515902	TANDUP	NA	NA	NA	NA	NA
chr9	121033696	121034881	TANDUP	0	0	0/0	4.46007	-0.79,-0.79,-0.88,-0.77,-0.78,-0.79,-0.79,-0.9,-0.78,-0.78,-1.34,-0.77,-0.77,-0.82,-0.78,-0.78
chr9	121534269	121537840	TANDUP	NA	NA	NA	NA	NA
chr9	122291445	122304641	TANDUP	0	0	0/0	3.9026	-0.84,-0.67,-0.64,-0.68,-0.65,-0.63,-0.66,-0.56,-0.65,-0.68,-0.73,-0.65,-0.76,-0.72
chr9	123849613	123860183	TANDUP	0	0	0/0	5.57507	-0.6,-0.62,-0.6,-0.65,-0.64,-0.61,-0.63,-0.64,-0.61,-0.6,-0.59,-0.62,-0.71,-0.59,-0.64,-0.68,-0.6,-0.63,-0.61,-0.62
chr9	126028415	126031141	TANDUP	0	0	0/0	1.41096	-9.86,-9.52,-11.46,-7.23,-13.44
chr9	126166842	126168741	TANDUP	0	0	0/0	2.23258	-10.33,-14.59,-7.98,-10.37,-33.26,-10.7,-59.47,-35.13
chr9	127640127	127644109	DEL	0	0	0/0	5.01757	-1.06,-1.07,-1.12,-1.09,-1.13,-1.06,-1.09,-1.12,-1.1,-1.07,-1.15,-1.1,-1.28,-1.07,-1.08,-1.09,-1.13,-1.05
chr9	127947671	127950279	TANDUP	0	0	0/0	1.41096	-209.05,-26103028.77,-26103028.77,-26209264.48,-163.07
chr9	129209923	129210699	TANDUP	0	0	0/0	3.34524	-12.78,-2.25,-24.59,-23.68,-6.16,-4.19,-268.53,-2.36,-25.49,-45.88,-96.79,-4.18
chr9	129488171	129490861	TANDUP	NA	NA	NA	NA	NA
chr9	130181615	130186062	TANDUP	0	0	0/0	5.57507	-2.96,-2.82,-2.94,-2.94,-2.87,-2.89,-2.89,-2.9,-2.69,-2.78,-3.02,-2.86,-2.74,-2.77,-2.9,-2.77,-2.82,-3.09,-2.84,-3.07
chr9	130622568	130646494	TANDUP	0	0	0/0	4.46007	-2.22,-2.21,-2.27,-2.23,-2.25,-2.25,-2.28,-2.25,-2.25,-2.21,-2.33,-2.29,-2.25,-2.25,-2.19,-2.25
chr9	130813149	130816091	TANDUP	0	0	0/0	1.95611	-0.73,-0.68,-0.6,-0.79,-0.66,-0.6,-0.51
chr9	131451091	131456385	TANDUP	0	0	0/0	3.6239	-1.47,-1.72,-1.48,-1.54,-1.59,-1.52,-1.35,-1.55,-1.53,-1.4,-1.51,-1.46,-1.52
chr9	132215388	132217103	TANDUP	0	0	0/0	1.68166	-7.22,-7.46,-14.72,-13.81,-23.22,-22.54
chr9	132526505	132529784	TANDUP	NA	NA	NA	NA	NA
chr9	133030707	133035158	DEL	0	0	0/0	2.07	-1.27,0.01,0.0,0.0,0.0,-1.37,-1.35,-1.35,-1.44,0.0,-1.54,-1.35
chr9	133423382	133425644	TANDUP	0	0	0/0	3.6239	-3.19,-3.19,-3.22,-3.03,-3.13,-3.03,-3.03,-3.0,-4.0,-3.32,-2.68,-3.19,-3.32
chr9	134260564	134265801	TANDUP	0	0	0/0	1.41096	-0.05,-0.05,-0.05,-0.05,-0.05
chr9	134391024	134391858	TANDUP	0	0	0/0	2.51013	-3.47,-6.09,-2.32,-3.74,-4.95,-3.1,-7.14,-4.21,-2.59
chr9	135622520	135627582	TANDUP	0	0	0/0	5.57507	-0.25,-0.21,-0.25,-0.27,-0.21,-0.21,-0.25,-0.25,-0.21,-0.26,-0.25,-0.25,-0.21,-0.26,-0.26,-0.25,-0.27,-0.25,-0.25,-0.19
chr9	135944496	135957645	TANDUP	0	0	0/0	2.51013	-0.89,-1.15,-1.17,-1.21,-1.17,-1.11,-1.03,-1.03,-0.99
chr9	136065678	136067375	TANDUP	0	0	0/0	1.41096	-378.33,-5998.71,-6.17,-16.96,-342.17
chr9	136128331	136133613	TANDUP	0	0	0/0	4.46007	-1.03,-1.01,-0.93,-1.01,-1.0,-1.02,-0.92,-1.0,-1.05,-1.03,-1.01,-1.08,-0.96,-1.1,-0.93,-0.96
chr9	136171270	136175678	TANDUP	NA	NA	NA	NA	NA
chr9	136756194	136757458	TANDUP	0	0	0/0	2.78824	-53.34,-64.91,-12519977.59,-44.27,-124.74,-58.44,-51.0,-1243.03,-41.95,-251.38
chr9	136932368	136933856	TANDUP	0	0	0/0	3.34524	-24.96,-20.24,-16.8,-25.79,-45.28,-20.01,-21.22,-16.89,-21.28,-19.17,-17.83,-25.39
chr9	136941846	136946189	TANDUP	NA	NA	NA	NA	NA
chr9	137356025	137359300	TANDUP	NA	NA	NA	NA	NA
chr9	137495552	137496651	TANDUP	0	0	0/0	2.78824	-122.05,-10.02,-8.8,-10.47,-117.26,-5.9,-9.06,-10.34,-10.19,-10.58
chr9	137501342	137506340	TANDUP	NA	NA	NA	NA	NA
chr9	138194166	138195707	TANDUP	0	0	0/0	1.95611	-7.68,-5.96,-3.68,-7.69,-5.35,-4.4,-4.78
chr9	138214099	138217618	TANDUP	0	0	0/0	2.78824	-0.23,-0.3,-0.27,-0.26,-0.28,-0.29,-0.31,-0.28,-0.3,-0.28
chr9	141025318	141033148	TANDUP	0	0	0/0	5.01757	-0.24,-0.26,-0.23,-0.24,-0.21,-0.24,-0.26,-0.24,-0.25,-0.24,-0.23,-0.25,-0.24,-0.21,-0.25,-0.26,-0.26,-0.26
chr9	141056478	141062987	TANDUP	NA	NA	NA	NA	NA
chr10	944721	985392	DEL	0	0	0/0	5.29632	-0.58,-0.58,-0.59,-0.55,-0.58,-0.56,-0.58,-0.5,-0.7,-0.63,-0.57,-0.63,-0.65,-0.58,-0.55,-0.54,-0.53,-0.54,-0.6
chr10	4290100	4291628	DEL	0	0	0/0	5.29632	-0.01,-0.01,-0.01,-0.01,-0.01,-0.01,-0.01,-0.01,-0.01,-0.01,-0.01,-0.01,-0.01,-0.01,-0.01,-0.01,-0.01,-0.01,-0.01
chr10	4708559	4710493	DEL	0.709525	0.75	2021-01-01	1.74666	-0.05,0.96,0.5,-0.02,0.11,0.96,-0.04,0.18,0.96,0.96,0.96,0.96,0.11,0.96,0.96,0.96,0.96,0.14,0.09,0.04
chr10	5889940	5892692	DEL	0.788669	1	2021-01-01	4.73882	0.78,0.79,0.8,0.79,0.79,0.78,0.78,0.8,0.78,0.79,0.79,0.79,0.78,0.79,0.78,0.79,0.78
chr10	7077043	7078318	DEL	0	0	0/0	5.01757	-0.29,0.0,-0.3,-0.27,-0.26,0.0,-0.3,-0.3,0.0,-0.25,0.0,-0.29,-0.35,-0.27,0.0,0.0,-0.27,0.0
chr10	8562557	8563836	DEL	0	0	0/0	5.01757	-0.91,-0.91,-0.91,-0.91,-0.91,-0.91,-0.91,-0.91,-0.91,-0.91,-0.91,-0.91,-0.91,-0.91,-0.91,-0.91,-0.91,-0.91
chr10	13818913	13819374	TANDUP	0.344482	0.0666667	0/0	2.90309	-0.93,-4.11,-0.92,-0.95,-0.94,-0.94,-0.93,-0.94,0.34,-0.95,-0.94,-0.94,-0.93,-0.95,-0.97
chr10	17820272	18060950	DEL	0	0	0/0	3.34524	-2.19,-2.12,-2.24,-2.02,-2.14,-2.24,-2.29,-2.18,-2.21,-2.18,-2.27,-2.1
chr10	18127909	18150996	TANDUP	0	0	0/0	1.95611	-1.0,-1.1,-1.04,-0.98,-1.0,-1.02,-1.04
chr10	18882774	18890533	TANDUP	0	0	0/0	5.57507	-0.28,-0.3,-0.3,-0.29,-0.28,-0.31,-0.27,-0.31,-0.3,-0.28,-0.3,-0.29,-0.31,-0.31,-0.29,-0.29,-0.28,-0.31,-0.31,-0.3
chr10	19997029	19998012	DEL	0	0	0/0	2.51013	-1.96,-3.01,-2.9,0.0,-2.36,0.0,0.0,-3.16,-2.27
chr10	24377674	24379039	DEL	NA	NA	NA	NA	NA
chr10	27224672	27229578	TANDUP	0	0	0/0	5.57507	-0.57,-0.56,-0.55,-0.58,-0.57,-0.58,-0.57,-0.57,-0.57,-0.55,-0.58,-0.58,-0.55,-0.57,-0.55,-0.57,-0.58,-0.58,-0.48,-0.55
chr10	29742347	29742962	DEL	0.78434	0.05	0/0	4.29634	0.0,-1.85,0.0,0.0,-1.81,0.0,0.0,0.0,0.0,0.0,0.0,-1.84,-1.84,0.0,0.0,-2.13,-1.79,0.0,0.0,0.78
chr10	31246197	31251854	DEL	0.971327	1	2021-01-01	2.51013	1.0,1.0,0.99,0.83,0.97,1.0,0.98,0.99,0.99
chr10	31251334	31251779	DEL	0	0	0/0	2.78824	-0.82,-1.01,-0.81,-0.89,-0.83,-0.8,-0.86,-0.79,-0.89,-0.98
chr10	31443538	31445481	DEL	0.929357	0.1	0/0	3.01798	-0.91,-0.91,-0.91,-0.91,-0.91,-329.0,-326.0,-334.0,-341.0,-0.91,0.88,-331.0,-337.0,0.98,-344.0,-320.0,-0.91,-340.0,-0.91,-0.91
chr10	33189319	33190528	TANDUP	0	0	0/0	3.9026	-2.89,-4.67,-1.37,-8.45,-3.15,-5.27,-2.58,-2.92,-2.69,-3.89,-3.23,-3.01,-5.24,-3.0
chr10	39101756	39107936	TANDUP	NA	NA	NA	NA	NA
chr10	42386853	42388182	DEL	0.567328	1	2021-01-01	5.57507	0.59,0.57,0.6,0.58,0.59,0.54,0.4,0.65,0.47,0.69,0.69,0.66,0.47,0.49,0.43,0.6,0.53,0.55,0.59,0.64
chr10	45728819	45731678	TANDUP	0	0	0/0	5.29632	-1.13,-1.0,-1.02,-1.03,-1.01,-1.03,-1.04,-1.06,-1.04,-1.1,-1.06,-1.03,-1.03,-1.01,-1.03,-1.03,-1.03,-1.02,-1.06
chr10	46478317	46685625	DEL	NA	NA	NA	NA	NA
chr10	46917315	46932195	DEL	0	0	0/0	1.14713	-1.4,-1.44,-1.53,-1.53
chr10	46973523	47149411	DEL	0	0	0/0	4.46007	-1.02,-1.02,-0.92,-1.06,-0.99,-0.91,-1.03,-0.96,-0.95,-0.98,-0.97,-0.97,-0.98,-0.99,-1.13,-0.97
chr10	47153571	47171745	TANDUP	NA	NA	NA	NA	NA
chr10	47529202	47705005	TANDUP	0	0	0/0	3.9026	-0.29,-0.27,-0.25,-0.28,-0.27,-0.28,-0.26,-0.29,-0.24,-0.29,-0.25,-0.23,-0.23,-0.29
chr10	47746303	47792421	TANDUP	NA	NA	NA	NA	NA
chr10	48117189	48174779	DEL	NA	NA	NA	NA	NA
chr10	48804880	49390138	DEL	NA	NA	NA	NA	NA
chr10	51488261	51488931	TANDUP	0.297019	0.928571	2021-01-01	3.9026	0.35,0.28,0.07,0.32,0.29,0.3,0.28,0.33,0.25,0.3,0.29,0.33,0.22,0.31
chr10	53203056	53218539	DEL	0	0	0/0	5.57507	-5.16,-5.0,-5.09,-5.2,-5.27,-5.05,-5.09,-5.09,-5.27,-6.28,-5.27,-5.27,-5.27,-5.09,-10.7,-5.12,-5.27,-5.27,-5.37,-5.41
chr10	53203716	53212090	DEL	0	0	0/0	5.57507	0.0,-1.41,-1.37,-1.41,0.0,-1.34,-1.35,-1.39,-1.39,-1.39,-1.38,0.0,-1.39,-1.4,-1.39,-1.34,0.0,0.0,-1.35,-1.41
chr10	56993816	57001859	DEL	0	0	0/0	5.57507	-0.53,-0.54,-0.53,-0.55,-0.54,-0.54,-0.53,-0.54,-0.51,-0.51,-0.55,-0.54,-0.52,-0.53,-0.52,-0.53,-0.53,-0.5,-0.53,-0.55
chr10	59209759	59212782	DEL	0	0	0/0	5.57507	-0.04,-1.02,-10.54,-0.06,-0.06,-4.63,-0.06,-1.04,-0.06,-0.06,-0.06,-0.06,-10.54,-0.06,-10.54,-1.01,-1.0,-1.01,-1.03,-0.06
chr10	59210505	59210991	DEL	0	0	0/0	2.78824	-0.98,-1.0,-1.02,-0.99,-0.99,-0.99,-1.03,-1.06,-1.0,-0.99
chr10	65509239	65511124	DEL	0	0	0/0	5.57507	-1.15,-1.23,-0.08,-0.08,-0.08,-1.35,-1.49,-0.08,-1.19,-1.45,-1.23,-1.27,-1.43,-1.39,-1.29,-1.45,-0.08,-1.26,-1.32,-0.08
chr10	71280786	71291424	DEL	NA	NA	NA	NA	NA
chr10	71282981	71289190	DEL	0.719908	1	2021-01-01	1.95611	0.78,0.7,0.73,0.74,0.81,0.53,0.74
chr10	72448818	72451301	DEL	NA	NA	NA	NA	NA
chr10	78255169	78261389	DEL	0.991916	1	2021-01-01	5.01757	0.99,0.99,0.99,0.99,0.99,0.99,0.99,0.99,0.99,0.99,0.99,0.99,0.99,0.99,0.99,0.99,0.99,0.99
chr10	81458684	81556761	TANDUP	0	0	0/0	5.01757	-0.54,-0.6,-0.55,-0.55,-0.49,-0.55,-0.55,-0.53,-0.57,-0.53,-0.54,-0.56,-0.55,-0.52,-0.58,-0.65,-0.53,-0.56
chr10	84051675	84052298	DEL	0.244816	0.4	0/1	0.880077	-0.01,0.34,0.13,0.2,-0.01,0.04,0.04,0.37,-0.3,0.27,0.27,-0.01,0.12,0.09,0.09,-0.01,0.08,0.03,0.26,0.08
chr10	89149588	89275944	TANDUP	0	0	0/0	1.14713	-2.43,-2.08,-2.75,-2.65
chr10	89275542	89276558	DEL	0	0	0/0	3.06666	-0.34,0.0,0.0,0.0,0.0,-0.33,0.0,0.0,0.0,0.0,-0.28
chr10	90794988	90803055	TANDUP	NA	NA	NA	NA	NA
chr10	92617266	92618168	TANDUP	0	0	0/0	3.6239	-6.78,-16.0,-12.9,-21.25,-18.75,-12.63,-8.15,-8.02,-16.49,-17.9,-17.55,-12.51,-14.09
chr10	93633411	93634535	DEL	0.699164	0.588235	0/1	4.21249	-0.91,0.69,0.7,0.0,0.0,0.7,0.69,0.7,0.72,0.0,0.0,0.7,0.0,0.69,0.69,0.7,0.0
chr10	100686440	100703742	DEL	0	0	0/0	4.46007	-0.3,-0.3,-0.31,-0.28,-0.3,-0.3,-0.29,-0.32,-0.31,-0.33,-0.3,-0.3,-0.3,-0.3,-0.3,-0.3
chr10	108030313	108032528	DEL	0.977339	1	2021-01-01	4.18133	1.0,1.0,0.99,0.87,0.99,0.99,0.99,1.0,1.0,0.99,0.86,0.99,1.0,1.0,1.0
chr10	112657881	112660063	TANDUP	0	0	0/0	3.06666	-1.75,-2.37,-1.53,-2.26,-1.53,-2.35,-1.52,-2.04,-1.67,-1.87,-1.52
chr10	114112105	114116670	DEL	0.155727	1	2021-01-01	5.57507	0.16,0.14,0.14,0.15,0.15,0.15,0.15,0.15,0.15,0.15,0.19,0.16,0.15,0.16,0.21,0.15,0.15,0.15,0.16,0.15
chr10	118766138	118768926	DEL	0.846362	0.466667	0/1	4.76998	0.85,0.85,0.85,0.85,-6.88,0.84,-7.48,-6.88,-6.88,-6.9,-6.75,-6.9,0.85,-7.78,0.82
chr10	122226923	122228712	DEL	0	0	0/0	5.57507	0.0,0.0,0.0,0.0,0.0,0.0,0.0,0.0,0.0,0.0,0.0,0.0,0.0,0.0,0.0,0.0,0.0,0.0,0.0,0.0
chr10	124340312	124360402	TANDUP	0	0	0/0	2.23258	-1.19,-1.11,-1.27,-1.08,-1.03,-1.18,-1.18,-1.35
chr10	132635459	132638736	DEL	0	0	0/0	3.06666	-0.22,-0.21,-0.23,-0.24,-0.24,-0.24,-0.19,-0.23,-0.23,-0.23,-0.24
chr10	132908725	132913146	DEL	0	0	0/0	3.6239	-0.98,-1.02,-0.69,-0.92,-0.89,-0.71,-0.75,-0.68,-0.67,-0.99,-0.99,-0.97,-0.95
chr10	133082657	133084740	TANDUP	NA	NA	NA	NA	NA
chr10	135241487	135242431	TANDUP	NA	NA	NA	NA	NA
chr11	975177	975832	TANDUP	0.610182	0.5	0/1	0.39106	0.59,0.07,0.63,-9.73
chr11	1740189	1745845	TANDUP	NA	NA	NA	NA	NA
chr11	2625751	2663891	TANDUP	NA	NA	NA	NA	NA
chr11	3237378	3244077	TANDUP	0	0	0/0	4.73882	-0.53,-0.49,-0.41,-0.52,-0.56,-0.49,-0.52,-0.5,-0.52,-0.45,-0.5,-0.52,-0.46,-0.4,-0.5,-0.53,-0.49
chr11	4966925	4977889	DEL	0	0	0/0	5.57507	-1.19,-1.19,-1.15,-1.22,-1.19,-1.17,-1.17,-1.18,-1.16,-1.17,-1.12,-1.18,-1.17,-1.19,-1.11,-1.24,-1.17,-1.19,-1.17,-1.21
chr11	5760083	5762372	DEL	0	0	0/0	5.57507	-1.6,-1.6,-0.02,-0.02,-0.02,-0.02,-1.6,-1.79,-1.59,-0.02,-0.02,-1.6,-1.59,-1.56,-1.6,-1.6,-1.57,-1.6,-0.02,-1.66
chr11	6881538	6881988	DEL	0.855036	1	2021-01-01	5.57507	0.86,0.86,0.85,0.86,0.86,0.86,0.86,0.86,0.86,0.85,0.86,0.86,0.84,0.86,0.85,0.86,0.86,0.86,0.85,0.85
chr11	11875723	11876683	DEL	0.780795	0.4	0/1	4.65497	-1.19,0.78,-1.41,0.78,-1.25,0.78,-1.25,-1.24,-1.25,0.78,-1.25,-1.24,0.78,0.8,-1.23,-1.25,0.78,-1.28,0.78,-1.23
chr11	15524070	15524712	DEL	0	0	0/0	1.95611	-0.49,-0.49,-0.53,-0.5,-0.46,-0.47,-0.49
chr11	22190270	22206848	DEL	NA	NA	NA	NA	NA
chr11	22470895	22472785	DEL	0.68321	0.4	0/1	4.65497	-0.26,-0.3,0.7,0.68,-0.27,0.68,0.67,0.68,0.68,-0.26,0.68,0.68,-0.28,-0.26,-0.27,-0.26,-0.26,-0.26,-0.26,-0.26
chr11	24240005	24251183	DEL	NA	NA	NA	NA	NA
chr11	29007150	29012726	DEL	0.9936	1	2021-01-01	5.29632	0.99,0.99,0.99,0.99,0.99,0.99,0.99,0.99,0.99,0.99,0.99,0.99,0.99,0.99,0.99,0.99,0.99,0.99,0.99
chr11	29139377	29140406	DEL	0.171483	0.55	0/1	5.93371	-0.75,-0.7,0.17,0.17,0.15,-0.75,-0.62,-0.69,0.18,0.17,0.18,0.18,0.17,-0.48,-0.77,-0.72,0.17,0.15,-0.72,0.19
chr11	29967574	29968449	DEL	0.470867	0.411765	0/1	4.21249	-2.82,0.48,-2.86,0.46,0.49,0.47,-2.72,-2.63,-2.64,-2.65,-2.68,0.46,0.46,-2.83,0.47,-3.18,-2.85
chr11	31393778	31397476	DEL	0	0	0/0	5.29632	0.0,-1.95,-1.96,-1.87,0.0,0.0,-2.12,0.0,-2.1,0.0,-1.88,0.0,-1.96,0.0,-1.98,0.0,-1.98,-1.99,-2.01
chr11	41818239	41819027	DEL	0.945287	1	2021-01-01	2.23258	0.95,0.95,0.94,0.94,0.95,0.95,0.95,0.94
chr11	45429883	45431588	DEL	0.520864	1	2021-01-01	4.46007	0.53,0.53,0.52,0.52,0.52,0.52,0.52,0.52,0.53,0.51,0.52,0.52,0.51,0.51,0.52,0.52
chr11	47057887	47063447	DEL	0.908796	1	2021-01-01	5.57507	0.91,0.91,0.91,0.91,0.91,0.91,0.91,0.91,0.91,0.91,0.91,0.91,0.91,0.91,0.91,0.91,0.91,0.91,0.91,0.91
chr11	48598353	48611661	DEL	NA	NA	NA	NA	NA
chr11	49116153	49121232	TANDUP	0	0	0/0	5.57507	-1.04,-1.01,-1.0,-1.08,-0.92,-0.97,-0.97,-0.96,-0.97,-0.99,-0.99,-0.94,-0.99,-1.13,-0.98,-1.03,-1.06,-0.99,-0.93,-1.03
chr11	49759555	49760688	TANDUP	NA	NA	NA	NA	NA
chr11	50057854	50125116	TANDUP	0	0	0/0	5.29632	0.0,0.0,0.0,0.0,0.0,0.0,0.0,0.0,0.0,0.0,0.0,0.0,0.0,0.0,0.0,0.0,0.0,0.0,0.0
chr11	50077260	50124615	TANDUP	0	0	0/0	5.57507	-0.28,-0.77,-0.8,-0.74,-0.32,-0.79,-0.31,-0.32,-0.31,-0.84,-0.82,-0.31,-0.84,-0.84,-0.82,-0.9,-0.62,-0.84,-0.32,-0.31
chr11	50280123	50447311	TANDUP	NA	NA	NA	NA	NA
chr11	50291456	50402362	TANDUP	NA	NA	NA	NA	NA
chr11	50751699	50756432	DEL	0.940338	1	2021-01-01	5.57507	0.97,0.96,0.96,0.97,0.94,0.97,0.97,0.98,0.96,0.97,0.96,0.95,0.97,0.97,0.94,0.96,0.94,0.94,0.76,0.77
chr11	50766334	50780629	TANDUP	NA	NA	NA	NA	NA
chr11	51180544	51196938	TANDUP	NA	NA	NA	NA	NA
chr11	51347516	51362778	TANDUP	NA	NA	NA	NA	NA
chr11	54694268	54702353	TANDUP	NA	NA	NA	NA	NA
chr11	55028247	55038507	TANDUP	0	0	0/0	5.57507	-1.12,-1.04,-0.98,-0.94,-1.06,-0.97,-1.01,-0.91,-0.95,-1.0,-1.01,-1.01,-0.89,-1.02,-0.93,-1.01,-1.03,-0.93,-0.83,-0.95
chr11	55364358	55466869	DEL	NA	NA	NA	NA	NA
chr11	55364677	55453061	DEL	NA	NA	NA	NA	NA
chr11	58167064	58168268	TANDUP	0	0	0/0	2.78824	-12.9,-314.7,-135.79,-14.94,-18.29,-21.55,-11.75,-1.04,-16.8,-11.11
chr11	58594529	58596021	TANDUP	NA	NA	NA	NA	NA
chr11	58614671	58636511	TANDUP	NA	NA	NA	NA	NA
chr11	66712149	66713260	DEL	0.278237	1	2021-01-01	3.6239	0.27,0.29,0.25,0.31,0.21,0.27,0.26,0.26,0.28,0.3,0.3,0.3,0.3
chr11	81548571	81568850	DEL	NA	NA	NA	NA	NA
chr11	81856416	81864120	DEL	0.64801	0.944444	2021-01-01	3.73889	1.0,0.3,0.36,0.82,1.0,0.18,0.49,0.57,1.0,1.0,0.39,1.0,0.15,-0.11,0.25,0.5,1.0,1.0
chr11	81857903	81863174	DEL	0.544489	1	2021-01-01	2.23258	0.59,0.57,0.57,0.55,0.58,0.52,0.58,0.4
chr11	87922261	87923024	TANDUP	0	0	0/0	5.57507	-13.41,-13.06,-17.75,-13.06,-13.07,-17.0,-13.61,-12.21,-11.44,-13.06,-15.27,-17.47,-13.04,-13.6,-13.37,-13.67,-13.37,-14.4,-10.57,-11.65
chr11	89676755	89684413	DEL	0	0	0/0	5.57507	-1.78,-1.69,-1.97,-2.05,-0.12,-1.75,-1.74,-1.66,-1.68,-1.76,-1.79,-1.68,-1.74,-1.74,-1.8,-1.75,-1.76,-1.63,-1.76,-1.75
chr11	89684516	89688391	TANDUP	0	0	0/0	3.9026	-1.04,-0.98,-1.02,-1.02,-1.06,-1.11,-1.02,-1.09,-1.04,-1.0,-1.06,-1.06,-1.09,-1.12
chr11	90442547	90444285	DEL	0	0	0/0	4.46007	-0.63,-0.66,-0.61,-0.69,-0.65,-0.67,-0.65,-0.67,-0.64,-0.65,-0.64,-0.65,-0.66,-0.7,-0.66,-0.69
chr11	94883601	94886015	DEL	0	0	0/0	5.57507	-0.92,-1.02,-1.05,-0.95,-0.92,-0.93,-0.92,-0.99,-1.03,-1.1,-0.97,-0.97,-0.95,-0.95,-0.93,-0.91,-0.91,-0.97,-0.91,-1.0
chr11	102751245	102752765	DEL	0.755468	0.15	0/0	1.74666	-141.0,0.88,0.0,-138.33,-137.67,0.0,-135.67,-138.0,-134.33,0.0,0.0,0.0,-132.33,0.0,0.5,0.0,0.0,0.89,-138.67,-133.0
chr11	104267656	104273258	DEL	0.219703	0.222222	2021-01-01	5.01757	0.04,0.1,0.06,0.37,0.07,0.06,0.08,0.15,0.02,0.08,0.04,0.04,0.18,0.08,0.06,0.08,0.04,0.19
chr11	134601923	134611255	DEL	0	0	0/0	2.78824	0.0,0.0,0.0,0.0,0.0,0.0,0.0,0.0,-0.91,0.0
chr11	134602658	134606676	DEL	NA	NA	NA	NA	NA
chr12	291505	298159	DEL	0	0	0/0	2.51013	-1.05,-0.97,-0.99,-0.99,-0.96,-0.95,-1.01,-0.95,-1.02
chr12	292234	296699	DEL	0	0	0/0	3.34524	-0.91,-0.91,-0.91,-0.91,-0.91,-0.91,-0.91,-0.91,-0.91,-0.91,-0.91,-0.91
chr12	375235	386840	DEL	NA	NA	NA	NA	NA
chr12	378729	385092	DEL	0	0	0/0	2.51013	-2.13,-2.18,-2.18,-2.18,-2.18,-2.16,-2.18,-2.12,-2.1
chr12	6064386	6071516	TANDUP	NA	NA	NA	NA	NA
chr12	7771470	7780340	TANDUP	0	0	0/0	2.23258	-0.69,-0.67,-0.67,-0.62,-0.73,-0.68,-0.73,-0.68
chr12	8558488	8589669	DEL	0	0	0/0	4.73882	0.0,0.0,0.0,0.0,0.0,0.0,0.0,0.0,0.0,0.0,0.0,0.0,0.0,0.0,0.0,0.0,0.0
chr12	9631972	9735186	DEL	0	0	0/0	5.29632	-0.46,-0.5,-0.4,-0.52,-0.47,-0.48,-0.52,-0.45,-0.47,-0.49,-0.47,-0.48,-0.48,-0.48,-0.48,-0.48,-0.46,-0.49,-0.48
chr12	10566089	10603748	TANDUP	0	0	0/0	5.57507	-0.45,-0.48,-0.47,-0.45,-0.47,-0.44,-0.47,-0.45,-0.48,-0.47,-0.48,-0.48,-0.48,-0.39,-0.47,-0.48,-0.46,-0.47,-0.48,-0.47
chr12	11217975	11251705	DEL	0	0	0/0	3.6239	-1.93,-1.97,-1.88,-2.68,-1.78,-1.76,-2.7,-2.55,-2.6,-2.24,-2.06,-2.05,-1.84
chr12	11503224	11568972	DEL	NA	NA	NA	NA	NA
chr12	11506259	11553869	DEL	0	0	0/0	2.51013	-3.24,-3.51,-3.35,-3.13,-3.44,-3.41,-3.37,-3.06,-3.14
chr12	12279837	12282922	DEL	0	0	0/0	5.57507	-1.02,-1.02,-1.02,-1.06,-1.04,-1.01,-1.02,-1.04,-1.04,-1.01,-1.02,-0.96,-0.98,-1.04,-1.06,-1.01,-1.04,-1.02,-1.04,-1.02
chr12	16420125	16421322	DEL	0.460794	0.625	0/1	3.21273	-0.95,-0.93,0.46,-0.93,-0.93,-0.93,0.45,0.46,0.45,0.45,0.46,0.47,0.48,-0.94,0.47,0.46
chr12	17444759	17445930	DEL	0	0	0/0	3.6239	-1.49,-1.53,-1.55,-1.54,-1.49,-1.7,-1.6,-1.47,-1.52,-1.57,-1.58,-1.63,-2.23
chr12	17607369	17608445	DEL	0	0	0/0	5.57507	-0.81,-0.0,-0.0,-0.0,-0.0,-0.81,-0.0,-0.0,-0.0,-0.0,-0.0,-0.64,-0.0,-0.79,-0.81,-0.79,-0.0,-0.0,-0.81,-0.77
chr12	23939531	23940048	DEL	0.516522	1	2021-01-01	5.57507	0.51,0.53,0.51,0.51,0.53,0.52,0.51,0.52,0.5,0.55,0.51,0.52,0.51,0.52,0.51,0.51,0.53,0.51,0.51,0.51
chr12	24829106	24829339	TANDUP	0	0	0/0	3.6239	-449.78,-451.69,-449.78,-463.2,-3.03,-451.69,-453.61,-3.0,-449.41,-451.69,-453.61,-451.69,-449.78
chr12	29648262	29648295	DEL	0	0	0/0	5.57507	-0.65,-1.0,-1.0,-1.0,-1.0,-1.0,-1.0,-1.0,-1.0,-0.7,-1.0,-1.0,-1.0,-1.0,-1.0,-1.0,-1.0,-1.0,-1.0,-1.0
chr12	30798682	30814259	TANDUP	0	0	0/0	5.57507	-0.55,-0.57,-0.6,-0.56,-0.63,-0.59,-0.6,-0.55,-0.59,-0.59,-0.57,-0.59,-0.59,-0.6,-0.6,-0.59,-0.59,-0.57,-0.59,-0.56
chr12	33300995	33303610	TANDUP	NA	NA	NA	NA	NA
chr12	33373749	33399833	TANDUP	NA	NA	NA	NA	NA
chr12	34308401	34311638	TANDUP	NA	NA	NA	NA	NA
chr12	34835388	34853011	TANDUP	NA	NA	NA	NA	NA
chr12	38026925	38124847	TANDUP	NA	NA	NA	NA	NA
chr12	38039440	38053317	DEL	NA	NA	NA	NA	NA
chr12	38341184	38370398	TANDUP	NA	NA	NA	NA	NA
chr12	40867874	40884927	TANDUP	0	0	0/0	1.14713	-0.94,-0.85,-0.93,-0.83
chr12	43045309	43045874	TANDUP	NA	NA	NA	NA	NA
chr12	45903142	45909996	DEL	0.986075	1	2021-01-01	3.6239	0.99,0.99,0.99,0.97,0.98,0.99,0.99,0.99,0.99,0.99,0.99,0.99,0.96
chr12	46472995	46475636	TANDUP	0	0	0/0	1.41096	-3.31,-3.05,-4.05,-2.84,-3.38
chr12	51216724	51218337	DEL	0	0	0/0	5.57507	0.0,0.0,-0.98,-1.01,-1.05,-1.01,0.0,-0.98,0.0,0.0,0.0,0.0,0.0,0.0,0.0,-1.03,0.0,0.0,-0.98,-1.03
chr12	71532675	71533665	TANDUP	0.576762	0.4375	0/1	4.49123	0.57,0.55,-6.18,-32.6,-10.85,0.59,-2.91,-5.48,-2.16,-2.61,0.59,-20.62,-2.61,0.55,0.6,0.58
chr12	71602377	71604481	DEL	0.720995	1	2021-01-01	5.57507	0.64,0.61,0.48,0.99,0.63,0.38,0.99,0.99,0.54,0.99,0.38,0.63,0.54,0.99,0.99,0.99,0.63,0.44,0.99,0.6
chr12	72356896	72357977	DEL	0	0	0/0	5.57507	-2.49,0.0,-2.25,0.0,-2.53,0.0,0.0,-2.65,0.0,-1.52,0.0,-2.46,0.0,0.0,-2.32,0.0,0.0,0.0,-2.35,0.0
chr12	84593122	84595697	DEL	0	0	0/0	5.57507	0.0,0.0,0.0,0.0,0.0,0.0,0.0,0.0,0.0,0.0,0.0,0.0,0.0,0.0,0.0,0.0,0.0,0.0,0.0,0.0
chr12	90487573	90492061	DEL	NA	NA	NA	NA	NA
chr12	96010028	96012527	DEL	0	0	0/0	5.01757	-0.29,-0.32,-0.29,-0.25,-0.28,-0.3,-0.31,-0.28,-0.29,-0.33,-0.3,-0.29,-0.33,-0.27,-0.35,-0.33,-0.28,-0.32
chr12	98669920	98672979	DEL	0	0	0/0	5.57507	0.0,0.0,0.0,0.0,0.0,0.0,0.0,0.0,0.0,0.0,0.0,0.0,0.0,0.0,0.0,0.0,0.0,0.0,0.0,0.0
chr12	98953705	98959633	DEL	0.975194	1	2021-01-01	5.57507	0.98,0.97,0.98,0.98,0.98,0.98,0.98,0.97,0.98,0.97,0.98,0.98,0.97,0.97,0.98,0.98,0.98,0.97,0.98,0.98
chr12	99791711	99803160	DEL	0	0	0/0	5.01757	-7.87,-7.55,-7.87,-7.81,-11.62,-7.87,-7.87,-7.84,-7.52,-7.84,-7.84,-7.84,-7.87,-7.84,-7.74,-7.84,-7.84,-7.26
chr12	99795293	99798734	DEL	0	0	0/0	4.18133	-0.46,-0.45,-0.45,-0.43,-0.46,-0.45,-0.46,-0.47,-0.45,-0.48,-0.44,-0.45,-0.47,-0.45,-0.5
chr12	100288148	100291934	DEL	0.97276	0.263158	0/1	1.13083	0.0,0.0,-0.71,0.0,-0.53,0.0,0.0,0.98,0.98,0.0,0.96,-0.71,-0.62,0.0,-0.71,0.98,0.0,-0.71,0.97
chr12	101951083	101951731	DEL	0.363678	1	2021-01-01	5.57507	0.42,0.35,0.32,0.34,0.34,0.38,0.41,0.39,0.35,0.35,0.39,0.33,0.36,0.47,0.28,0.44,0.35,0.36,0.28,0.38
chr12	102102734	102107123	DEL	0.817513	0.611111	0/1	3.93376	0.0,0.79,0.84,0.0,0.82,0.84,0.0,0.0,0.82,0.81,0.81,0.84,0.0,0.0,0.81,0.0,0.8,0.79
chr12	108708313	108720229	DEL	0	0	0/0	4.18133	-0.17,-0.16,-0.18,-0.15,-0.18,-0.17,-0.18,-0.17,-0.17,-0.17,-0.17,-0.17,-0.16,-0.19,-0.19
chr12	117571920	117580713	DEL	0	0	0/0	3.6239	-0.91,-0.91,-0.91,-0.91,-0.91,-0.91,-0.91,-0.91,-0.91,-0.91,-0.91,-0.91,-0.91
chr12	131024076	131024586	TANDUP	NA	NA	NA	NA	NA
chr12	132343928	132377083	TANDUP	NA	NA	NA	NA	NA
chr13	19927156	19927924	TANDUP	NA	NA	NA	NA	NA
chr13	21727038	21732348	TANDUP	0	0	0/0	5.57507	-0.03,-0.04,-0.04,-0.04,-0.03,-0.04,-0.04,-0.03,-0.03,-0.03,-0.03,-0.03,-0.03,-0.04,-0.03,-0.04,-0.03,-0.03,-0.03,-0.03
chr13	23631624	23638244	DEL	0	0	0/0	5.57507	-0.91,-0.91,-0.91,-0.91,-0.91,-0.91,-0.91,-0.91,-0.91,-0.91,-0.91,-0.91,-0.91,-0.91,-0.91,-0.91,-0.91,-0.91,-0.91,-0.91
chr13	24148279	24156765	DEL	0	0	0/0	3.6239	-3.77,-3.65,-3.21,-3.61,-3.34,-3.31,-3.27,-3.3,-3.73,-3.54,-3.09,-3.34,-3.42
chr13	27038326	27052101	TANDUP	0	0	0/0	2.23258	0.0,0.0,0.0,0.0,0.0,0.0,0.0,0.0
chr13	31703569	31705579	DEL	0.35236	0.545455	0/1	3.32769	0.36,-1.22,0.36,0.34,-1.33,-1.22,-1.21,-1.21,0.34,0.37,0.35
chr13	34192603	34193366	DEL	0.655986	0.5	0/1	5.04873	-0.55,-0.55,0.66,0.68,-0.56,-0.57,-0.53,0.65,0.65,-0.49,0.68,0.63,0.64,-0.55
chr13	39057318	39060191	DEL	0.4622	0.647059	0/1	2.93422	-0.36,0.47,0.47,-0.36,0.47,0.46,-0.36,0.46,0.46,-0.38,0.44,0.47,-0.36,0.46,0.46,-0.42,0.46
chr13	39933627	39935387	DEL	0.606019	1	2021-01-01	3.9026	0.62,0.45,0.61,0.64,0.6,0.6,0.6,0.62,0.6,0.66,0.6,0.7,0.6,0.59
chr13	45042562	45043120	TANDUP	0.545859	0.5	0/1	2.16966	-0.45,-5536974.0,-0.42,0.55,0.55,0.55
chr13	51069346	51075130	DEL	0.991213	1	2021-01-01	5.57507	0.99,0.99,0.99,0.99,0.99,0.99,0.99,0.99,0.99,0.99,0.99,0.99,0.99,0.99,0.99,0.99,0.99,0.99,0.99,0.99
chr13	55691382	55695583	TANDUP	0	0	0/0	1.14713	-1.74,-1.48,-1.47,-1.67
chr13	57749707	57784047	TANDUP	0	0	0/0	3.34524	-0.76,-0.79,-0.77,-0.8,-0.72,-0.77,-0.71,-0.77,-0.78,-0.77,-0.78,-0.77
chr13	61958421	61959182	DEL	0	0	0/0	5.57507	-0.37,-0.34,-0.35,-0.36,-0.36,-0.3,-0.91,-0.33,-0.36,-0.35,-0.35,-0.36,-0.34,-0.34,-0.34,-0.35,-0.34,-0.35,-0.35,-0.36
chr13	64378676	64412839	DEL	0	0	0/0	4.18133	-1.05,-1.06,-0.98,-1.07,-1.22,-0.98,-1.01,-1.07,-1.04,-1.0,-1.03,-1.0,-1.01,-0.95,-1.01
chr13	67171789	67177853	DEL	0.744562	1	2021-01-01	5.57507	0.63,0.76,0.79,0.74,0.8,0.75,0.75,0.8,0.76,0.75,0.77,0.8,0.69,0.59,0.76,0.76,0.79,0.76,0.76,0.67
chr13	67174817	67177510	DEL	0.48826	0.4	0/1	3.49136	-0.8,-0.84,0.49,-0.89,-0.82,0.49,-0.83,-0.82,0.48,-0.85,0.49,0.49,0.49,-0.76,-1.37
chr13	67514236	67514487	TANDUP	0.36095	0.05	0/0	4.29634	-2522458.68,-2529978.76,-2520238.52,-125.32,-2520238.52,-2520238.52,-2523053.39,-125.05,-2525234.17,0.36,-11.39,-2549375.39,-18.8,-2523067.89,-247.3,-2525340.37,-2537948.79,-2520238.52,-1449.76,-2520238.52
chr13	70401982	70407255	TANDUP	NA	NA	NA	NA	NA
chr13	71014624	71029916	DEL	0	0	0/0	4.18133	-0.31,-0.32,-0.29,-0.24,-0.31,-0.32,-0.31,-0.29,-0.29,-0.32,-0.23,-0.3,-0.3,-0.3,-0.3
chr13	72477226	72480754	DEL	0	0	0/0	5.01757	-0.06,-0.07,-0.06,-0.06,-0.05,-0.06,-0.05,-0.07,-0.07,-0.06,-0.06,-0.05,-0.06,-0.07,-0.07,-0.07,-0.07,-0.06
chr13	72807610	72812583	DEL	0	0	0/0	5.57507	-2.37,-2.32,-2.43,-2.53,-0.05,-0.07,-0.08,-2.52,-2.42,-2.42,-2.48,-0.07,-2.42,-0.07,-0.07,-0.07,-2.75,-2.55,-2.42,-2.34
chr13	72845782	72846891	DEL	0	0	0/0	2.51013	-43.1,-44.0,-142.67,-40.5,-43.5,-45.3,-42.4,-43.4,-35.9
chr13	76055075	76056438	DEL	0	0	0/0	3.9026	-1.17,-1.32,-1.14,-1.2,-1.15,-1.12,-1.2,-1.18,-1.18,-1.02,-1.17,-1.15,-1.23,-1.19
chr13	77454382	77456126	TANDUP	0	0	0/0	2.23258	-2.31,-0.68,-1.01,-0.42,-0.43,-0.74,-1.15,-0.67
chr13	83165945	83172152	DEL	0.900992	1	2021-01-01	5.57507	0.83,0.98,0.85,0.85,0.98,0.84,0.85,0.98,0.98,0.98,0.86,0.98,0.85,0.85,0.86,0.84,0.98,0.98,0.86,0.86
chr13	85936715	85937337	DEL	0	0	0/0	4.18133	-0.09,0.0,0.0,-0.09,0.0,-0.84,0.0,0.0,-0.09,0.0,-0.09,0.0,-0.09,0.0,-0.48
chr13	89855595	89898500	DEL	0	0	0/0	5.57507	-0.76,-0.76,-0.71,-0.71,-0.74,-0.74,-0.74,-0.76,-0.76,-0.74,-0.74,-0.69,-0.69,-0.66,-0.71,-0.76,-0.72,-0.81,-0.71,-0.71
chr13	99254423	99257248	DEL	0.861234	1	2021-01-01	3.6239	0.84,0.84,0.84,0.88,0.84,0.88,0.87,0.89,0.87,0.88,0.88,0.88,0.83
chr13	101894148	101896522	DEL	0.634942	1	2021-01-01	5.01757	0.96,0.44,0.37,0.41,0.96,0.96,0.44,0.44,0.24,0.28,0.96,0.92,0.96,0.96,0.44,0.41,0.3,0.96
chr13	104070562	104086032	DEL	0	0	0/0	5.57507	-0.28,-0.28,-0.31,-0.31,-0.3,-0.32,-0.32,-0.33,-0.32,-0.35,-0.32,-0.31,-0.35,-0.32,-0.34,-0.33,-0.31,-0.32,-0.28,-0.31
chr13	106449360	106449930	DEL	0.496178	0.55	0/1	5.93371	-1.04,0.5,-1.05,-1.01,-1.01,0.51,0.5,0.5,-1.05,0.49,-1.0,0.49,0.5,0.5,-1.15,0.5,0.49,0.49,-1.12,-1.04
chr13	109361772	109362397	DEL	0.346883	0.55	0/1	5.93371	-0.8,0.35,0.35,-0.73,0.34,-0.65,0.34,0.35,-0.69,-0.71,0.35,-0.69,0.35,0.35,-0.72,0.35,-0.67,0.35,-0.65,0.35
chr13	114492523	114493793	TANDUP	0	0	0/0	2.23258	-6.81,-26.81,-47.65,-153.23,-153.73,-20.78,-118.88,-9.76
chr13	114505525	114506750	DEL	0	0	0/0	3.6239	-1.02,-0.06,-0.08,-0.08,-0.97,-0.87,-0.89,-0.08,-0.87,-0.06,-0.05,-0.08,-0.08
chr14	19689317	20037146	DEL	0	0	0/0	2.78824	-1.05,-1.06,-0.99,-1.02,-1.05,-1.02,-0.98,-0.98,-1.02,-1.09
chr14	20376129	20379622	TANDUP	0	0	0/0	1.14713	-8.2,-7.74,-7.48,-6.9
chr14	20551550	20555178	DEL	0.676915	0.333333	0/1	1.77729	-0.72,0.89,-1.21,-1.55,-1.0,-3.39,0.31,0.9,-1.94,0.61,-1.27,-1.19
chr14	22811629	22828889	TANDUP	NA	NA	NA	NA	NA
chr14	22907992	22918086	TANDUP	0	0	0/0	4.18133	-1.24,-1.19,-1.21,-1.05,-1.25,-1.2,-1.22,-1.2,-1.2,-1.22,-1.24,-1.23,-1.22,-1.21,-1.22
chr14	23922048	23931404	DEL	0	0	0/0	5.57507	-0.91,-0.91,-0.91,-0.91,-0.91,-0.91,-0.91,-0.91,-0.91,-0.91,-0.91,-0.91,-0.91,-0.91,-0.91,-0.91,-0.91,-0.91,-0.91,-0.91
chr14	24414361	24491777	DEL	NA	NA	NA	NA	NA
chr14	24438648	24500742	DEL	0	0	0/0	1.41096	-1.01,-1.04,-1.11,-0.95,-0.72
chr14	26283447	26284779	DEL	0	0	0/0	5.57507	-3.09,-1.16,-0.01,-0.01,-0.02,-3.09,-0.01,-0.01,-3.09,-3.09,-0.01,-5.4,-0.01,-0.01,-0.01,-3.09,-3.09,-0.01,-3.09,-1.96
chr14	28869884	28873157	TANDUP	0	0	0/0	3.6239	-0.67,-0.67,-0.68,-0.66,-0.7,-0.69,-0.69,-0.69,-0.68,-0.66,-0.68,-0.69,-0.72
chr14	31084531	31088272	TANDUP	0	0	0/0	4.18133	-1.05,-1.06,-1.05,-1.01,-1.03,-1.05,-1.05,-1.03,-1.06,-1.04,-1.03,-1.03,-1.07,-1.06,-1.03
chr14	34514052	34514846	DEL	0.301822	0.55	0/1	5.93371	0.0,0.33,0.0,0.35,0.33,0.0,0.3,0.31,0.0,0.0,0.0,0.25,0.0,0.3,0.3,0.22,0.32,0.0,0.0,0.32
chr14	37769653	37771198	DEL	0.872186	1	2021-01-01	3.9026	0.87,0.87,0.87,0.87,0.87,0.87,0.87,0.87,0.87,0.87,0.87,0.87,0.87,0.88
chr14	38016561	38019055	TANDUP	0	0	0/0	5.57507	-1.07,-1.14,-1.07,-1.11,-1.08,-1.07,-1.07,-1.07,-1.11,-1.06,-1.07,-1.04,-1.04,-1.07,-1.07,-1.07,-1.02,-1.11,-1.04,-1.07
chr14	40608927	40620323	DEL	0	0	0/0	3.6239	-0.83,-0.79,-0.84,-0.81,-0.81,-0.81,-0.9,-0.79,-0.81,-0.79,-0.87,-0.81,-0.8
chr14	41572968	41593463	TANDUP	0	0	0/0	5.01757	-1.01,-1.02,-0.98,-0.93,-0.89,-1.04,-0.99,-0.98,-1.0,-1.0,-1.0,-1.0,-0.97,-0.98,-0.98,-1.01,-1.01,-1.0
chr14	49671873	49672378	DEL	0	0	0/0	5.57507	-0.58,-0.61,-0.67,-0.54,-0.58,-0.58,-0.58,-0.57,-0.58,-0.58,-0.58,-0.58,-0.54,-0.58,-0.54,-0.58,-0.57,-0.58,-0.57,-0.58
chr14	51098869	51101641	TANDUP	0	0	0/0	1.68166	-0.88,-1.1,-0.87,-0.75,-4.35,-0.89
chr14	65606570	65607919	DEL	0.712461	1	2021-01-01	3.6239	0.79,0.79,0.79,0.64,0.79,0.59,0.79,0.64,0.65,0.64,0.79,0.57,0.79
chr14	70687866	70689416	DEL	0.857192	1	2021-01-01	3.9026	0.95,0.96,0.67,0.96,0.84,0.72,0.95,0.82,1.0,0.95,0.96,0.65,0.64,0.96
chr14	73994388	74051967	TANDUP	0	0	0/0	5.57507	-0.39,-0.37,-0.42,-0.39,-0.38,-0.42,-0.39,-0.38,-0.39,-0.33,-0.39,-0.4,-0.4,-0.4,-0.38,-0.34,-0.37,-0.39,-0.4,-0.39
chr14	74237650	74248746	DEL	0	0	0/0	3.9026	-1.69,-1.67,-1.73,-1.64,-1.75,-1.64,-1.64,-1.84,-1.72,-1.75,-1.67,-1.7,-1.61,-1.78
chr14	74240149	74245727	DEL	0.977989	0.384615	0/1	2.77071	0.97,0.97,-0.99,-0.94,-0.94,0.97,-0.95,-0.99,-0.99,1.0,-0.93,0.97,-0.95
chr14	80106280	80114993	DEL	0.467151	0.45	0/1	5.93371	0.47,-1.18,0.47,-1.04,0.47,-1.0,0.47,-1.02,-1.0,-1.04,-1.02,-1.02,0.46,0.47,-1.12,0.47,-0.93,0.46,-1.11,0.47
chr14	82499126	82503353	DEL	0.465197	1	2021-01-01	4.73882	0.47,0.46,0.46,0.46,0.46,0.46,0.46,0.47,0.47,0.46,0.47,0.46,0.46,0.45,0.52,0.47,0.46
chr14	85139162	85139627	DEL	0.605902	0.923077	2021-01-01	2.347	0.61,0.61,0.6,0.59,0.6,0.61,0.61,-1.59,0.62,0.6,0.61,0.61,0.6
chr14	88390734	88400305	DEL	0	0	0/0	5.01757	-0.98,-0.96,-1.03,-0.95,-0.94,-0.97,-0.95,-0.97,-0.93,-0.95,-0.98,-0.97,-0.97,-0.94,-0.98,-0.95,-0.94,-0.95
chr14	91580395	91580563	DEL	0	0	0/0	5.57507	-1.51,-1.31,-1.46,-1.36,-1.39,-1.45,-1.39,-1.35,-1.46,-1.3,-1.29,-1.06,-1.88,-1.31,-1.3,-1.38,-1.45,-1.35,-1.42,-1.43
chr14	93712512	93713151	TANDUP	0	0	0/0	5.01757	-10.16,-11.22,-1.2,-11.22,-11.75,-10.17,-12.08,-8.8,-7.62,-11.11,-0.04,-10.21,-6.01,-10.21,-6.8,-6.31,-10.21,-8.81
chr14	104876420	104884970	TANDUP	NA	NA	NA	NA	NA
chr14	106162501	106324327	DEL	0	0	0/0	5.01757	-2.52,-2.13,-2.54,-2.4,-2.49,-2.37,-2.74,-2.32,-2.75,-2.17,-2.14,-2.95,-3.4,-2.16,-2.55,-2.34,-3.36,-2.18
chr14	106197115	106328303	DEL	NA	NA	NA	NA	NA
chr14	106452762	106467720	DEL	NA	NA	NA	NA	NA
chr14	106694407	106783044	TANDUP	0	0	0/0	5.57507	-0.3,-0.3,-0.3,-0.23,-0.29,-0.27,-0.3,-0.3,-0.3,-0.29,-0.29,-0.31,-0.3,-0.29,-0.31,-0.31,-0.29,-0.28,-0.32,-0.3
chr14	106782057	106825173	DEL	0	0	0/0	5.57507	-0.53,-0.52,-0.56,-0.42,-0.46,-0.54,-0.54,-0.52,-0.53,-0.52,-0.54,-0.55,-0.56,-0.54,-0.54,-0.54,-0.51,-0.55,-0.52,-0.52
chr14	106825916	106991033	TANDUP	0	0	0/0	5.57507	-0.3,-0.25,-0.3,-0.36,-0.3,-0.3,-0.3,-0.31,-0.31,-0.3,-0.31,-0.3,-0.3,-0.32,-0.31,-0.3,-0.3,-0.3,-0.3,-0.32
chr14	107023245	107030409	TANDUP	NA	NA	NA	NA	NA
chr15	20120214	20145193	DEL	0	0	0/0	3.34524	-0.57,-0.51,-0.57,-0.52,-0.67,-0.62,-0.66,-0.74,-0.77,-0.48,-0.68,-0.73
chr15	20611029	22526272	DEL	NA	NA	NA	NA	NA
chr15	20784650	20833669	TANDUP	0	0	0/0	3.34524	-0.88,-0.84,-0.86,-0.91,-0.82,-0.84,-0.87,-0.84,-0.87,-0.85,-0.82,-0.85
chr15	23456762	23472343	TANDUP	0	0	0/0	5.01757	-0.14,-0.16,-0.12,-0.15,-0.16,-0.16,-0.17,-0.16,-0.14,-0.13,-0.16,-0.15,-0.15,-0.15,-0.16,-0.16,-0.14,-0.15
chr15	25294529	25334436	TANDUP	0	0	0/0	2.78824	-1.04,-1.06,-1.06,-1.09,-1.11,-1.04,-1.04,-1.03,-1.07,-1.08
chr15	25464499	25466669	TANDUP	0	0	0/0	2.78824	-1.11,-0.92,-1.01,-1.03,-0.98,-0.99,-0.96,-1.04,-0.97,-0.96
chr15	25931396	25932394	DEL	0.538742	0.45	0/1	5.93371	0.46,-1.02,0.56,0.54,0.59,0.54,-1.01,-1.03,-1.2,-0.91,-1.04,-1.0,0.52,-1.06,0.54,0.54,-0.93,-1.03,0.57,-0.97
chr15	26187966	26188649	TANDUP	NA	NA	NA	NA	NA
chr15	28303061	28305483	TANDUP	0	0	0/0	1.95611	-1.48,-4.25,-2.95,-4.77,-1.39,-3.7,-3.12
chr15	30440575	30688192	TANDUP	NA	NA	NA	NA	NA
chr15	32444256	32681359	TANDUP	NA	NA	NA	NA	NA
chr15	34660520	34875351	TANDUP	0	0	0/0	5.01757	-0.91,-1.0,-0.93,-1.01,-0.99,-1.02,-1.01,-1.0,-0.91,-0.96,-1.01,-0.91,-0.92,-0.85,-0.88,-1.21,-0.96,-1.22
chr15	39364074	39373276	DEL	0	0	0/0	5.57507	-1.0,-0.97,-0.97,-1.03,-1.04,-1.03,-1.0,-0.98,-0.99,-0.97,-0.99,-0.99,-0.98,-0.98,-0.97,-0.97,-0.99,-0.96,-0.98,-0.95
chr15	39744398	39744844	DEL	0.525099	1	2021-01-01	3.34524	0.54,0.5,0.52,0.52,0.53,0.53,0.53,0.55,0.53,0.53,0.51,0.53
chr15	45982592	45983057	TANDUP	0	0	0/0	3.9026	-207.98,-347.67,-1253.89,-0.69,-298.03,-6504.67,-696.94,-1567.66,-143.77,-0.69,-0.68,-0.71,-284.45,-0.68
chr15	71173822	71179344	TANDUP	NA	NA	NA	NA	NA
chr15	71708011	71714661	DEL	0	0	0/0	5.57507	0.0,0.0,0.0,0.0,0.0,0.0,0.0,0.0,0.0,0.0,0.0,0.0,0.0,0.0,0.0,0.0,0.0,0.0,0.0,0.0
chr15	76879983	76902506	DEL	NA	NA	NA	NA	NA
chr15	79804661	79805810	TANDUP	0	0	0/0	4.73882	-2.24,-2.26,-16.36,-85.91,-2.22,-58.4,-1325.75,-2.25,-29.95,-16.58,-2.26,-42.08,-2.24,-2.25,-23.33,-10.76,-2.25
chr15	83432745	83447631	DEL	0	0	0/0	5.29632	-0.29,-0.3,-0.29,-0.29,-0.29,-0.29,-0.23,-0.29,-0.31,-0.3,-0.29,-0.25,-0.29,-0.31,-0.29,-0.31,-0.29,-0.29,-0.29
chr15	84540738	84543810	DEL	0	0	0/0	5.57507	-0.91,-0.91,-0.91,-0.91,-0.91,-0.91,-0.91,-0.91,-0.91,-0.91,-0.91,-0.91,-0.91,-0.91,-0.91,-0.91,-0.91,-0.91,-0.91,-0.91
chr15	86056915	86059174	DEL	0.423923	0.4	0/1	3.49136	-0.03,-0.03,-0.03,0.46,0.43,-0.03,-0.03,-0.04,-0.03,0.43,-0.03,-0.03,0.32,0.44,0.45
chr15	91701479	91702567	TANDUP	0	0	0/0	3.6239	-10.16,-11.52,-14.05,-12.94,-9.69,-247.04,-11.08,-9174928.41,-11.67,-11.73,-9082178.88,-13.3,-9907268.13
chr15	94886323	94888595	TANDUP	0	0	0/0	5.57507	-0.99,-1.11,-1.08,-1.1,-1.11,-1.12,-1.09,-1.1,-1.07,-1.11,-1.08,-1.11,0.0,0.0,0.0,0.0,0.0,0.0,0.0,0.0
chr15	98842321	98843853	DEL	0.882574	1	2021-01-01	2.78824	0.88,0.88,0.87,0.88,0.88,0.89,0.88,0.87,0.88,0.93
chr15	99190120	99193816	TANDUP	0	0	0/0	4.46007	-1.02,-1.0,-0.97,-1.06,-1.0,-1.06,-0.98,-1.09,-1.0,-1.04,-1.0,-1.05,-1.06,-0.99,-0.95,-1.02
chr15	99574727	99575462	DEL	0.573202	1	2021-01-01	3.6239	0.41,0.64,0.64,0.4,0.43,0.64,0.41,0.64,0.65,0.64,0.64,0.64,0.64
chr15	101341523	101342332	DEL	0.492354	0.461538	0/1	4.04877	0.49,0.48,-0.98,-0.94,0.49,-1.0,0.49,-0.86,-0.91,-0.97,0.49,0.5,-0.94
chr16	222083	227514	TANDUP	0	0	0/0	3.34524	-1.0,-1.03,-0.97,-1.05,-1.02,-1.04,-1.06,-1.02,-0.96,-1.03,-0.99,-1.12
chr16	983424	1004272	TANDUP	0	0	0/0	1.68166	-2.41,-2.57,-2.92,-2.36,-2.47,-2.35
chr16	1911886	1918157	TANDUP	0	0	0/0	3.06666	-0.17,-0.17,-0.16,-0.17,-0.17,-0.16,-0.16,-0.16,-0.16,-0.17,-0.18
chr16	2393928	2409746	TANDUP	0	0	0/0	3.6239	0.0,0.0,0.0,0.0,0.0,0.0,0.0,0.0,0.0,0.0,0.0,0.0,0.0
chr16	2649818	2736115	TANDUP	0	0	0/0	2.51013	-0.95,-1.0,-1.01,-1.02,-1.03,-1.03,-1.02,-1.05,-1.02
chr16	11684037	11684551	DEL	0.240943	0.526316	0/1	2.37803	0.22,0.24,0.24,0.24,-0.01,0.01,0.25,0.24,-0.0,-0.01,0.08,0.24,0.24,-0.01,0.24,0.03,0.25,-0.02,-0.01
chr16	13294345	13296518	DEL	0.916911	0.705882	0/1	1.66446	0.92,0.92,0.92,0.92,-3.95,-5.42,0.92,0.92,-4.51,0.91,0.92,0.92,0.92,0.91,-4.28,0.92,-4.07
chr16	16633361	16690800	TANDUP	NA	NA	NA	NA	NA
chr16	17479996	17481773	DEL	0	0	0/0	4.46007	-1.45,-1.42,-1.4,-1.43,-1.53,-1.42,-1.4,-1.42,-1.42,-1.43,-1.4,-1.44,-1.42,-1.35,-1.4,-1.36
chr16	19941629	19970372	DEL	0	0	0/0	4.46007	-0.38,-0.41,-0.4,-0.38,-0.38,-0.38,-0.39,-0.38,-0.4,-0.38,-0.38,-0.39,-0.37,-0.39,-0.41,-0.38
chr16	19945794	19966353	DEL	0	0	0/0	2.78824	0.0,-2.48,0.0,0.0,-2.48,-2.62,-2.56,0.0,0.0,-2.29
chr16	20496042	20500268	TANDUP	0	0	0/0	5.57507	-31.67,-31.73,-31.0,-31.73,-31.0,-30.13,-31.67,-31.73,-31.73,-31.47,-31.93,-31.73,-31.87,-32.13,-31.73,-31.2,-31.47,-31.47,-30.93,-32.13
chr16	20501101	20550237	TANDUP	0	0	0/0	1.25488	-0.32,-0.32,-0.29,-0.34,-0.31,-0.3,-0.31,0.01,-0.32
chr16	20546289	20551546	DEL	0	0	0/0	1.95611	0.0,0.0,0.0,0.0,0.0,0.0,0.0
chr16	21733697	21809459	TANDUP	0	0	0/0	5.01757	-1.21,-1.18,-1.2,-1.19,-1.14,-1.27,-1.22,-1.2,-1.18,-1.22,-1.16,-1.17,-1.16,-1.16,-1.17,-1.19,-1.16,-1.16
chr16	22551908	22712190	TANDUP	NA	NA	NA	NA	NA
chr16	23047869	23049560	DEL	0.529734	1	2021-01-01	5.57507	0.53,0.53,0.53,0.53,0.53,0.53,0.55,0.52,0.53,0.52,0.53,0.53,0.53,0.53,0.53,0.53,0.53,0.53,0.53,0.53
chr16	25340110	25343094	DEL	0	0	0/0	3.6239	-0.01,-2.25,-0.01,-0.01,-2.0,-0.01,-2.04,-2.08,-0.01,-2.03,-2.08,-2.11,-2.25
chr16	27880394	27882444	TANDUP	0	0	0/0	1.41096	-22.55,-20580099.38,-20525607.94,-20516207.85,-53.34
chr16	28679547	28763122	TANDUP	NA	NA	NA	NA	NA
chr16	29131640	29133857	TANDUP	0	0	0/0	1.41096	-4.32,-3.97,-4.22,-4.13,-4.02
chr16	32137840	32207324	TANDUP	NA	NA	NA	NA	NA
chr16	32456946	32662033	TANDUP	0	0	0/0	1.95611	-1.09,-1.2,-1.01,-1.03,-1.1,-1.19,-1.07
chr16	33484850	33491112	TANDUP	0	0	0/0	5.57507	-0.55,-0.55,-0.62,-0.53,-0.52,-0.47,-0.55,-0.49,-0.57,-0.55,-0.55,-0.57,-0.55,-0.57,-0.57,-0.53,-0.53,-0.57,-0.53,-0.51
chr16	33530578	33534753	TANDUP	0	0	0/0	1.41096	-4.23,-3.85,-1.51,-1.88,-1.58
chr16	33587465	33633068	TANDUP	0	0	0/0	5.57507	-0.72,-0.74,-0.76,-0.74,-0.74,-0.75,-0.71,-0.72,-0.77,-0.74,-0.71,-0.76,-0.74,-0.74,-0.74,-0.74,-0.75,-0.74,-0.75,-0.74
chr16	33877597	33889880	TANDUP	NA	NA	NA	NA	NA
chr16	33993653	34015369	TANDUP	NA	NA	NA	NA	NA
chr16	34442125	34796742	TANDUP	NA	NA	NA	NA	NA
chr16	35194609	35223008	TANDUP	NA	NA	NA	NA	NA
chr16	46416238	46499859	DEL	NA	NA	NA	NA	NA
chr16	46438391	46455400	TANDUP	NA	NA	NA	NA	NA
chr16	48895790	48910667	DEL	0	0	0/0	4.46007	-1.76,-1.83,-1.8,-1.75,-1.75,-1.75,-1.69,-1.84,-1.79,-1.74,-1.75,-1.72,-1.87,-1.75,-1.83,-1.82
chr16	48905314	48905795	DEL	0	0	0/0	5.57507	-0.12,-0.11,-0.12,-0.12,-0.11,-0.12,-0.12,-0.11,-0.12,-0.12,-0.12,-0.07,-0.11,-0.12,-0.12,-0.12,-0.12,-0.1,-0.07,-0.11
chr16	50263762	50268917	TANDUP	0	0	0/0	5.57507	-1.01,-1.03,-1.02,-1.03,-1.02,-1.03,-1.02,-1.06,-1.01,-1.07,-1.1,-1.03,-1.06,-1.02,-0.98,-1.02,-1.03,-1.14,-1.17,-1.01
chr16	57326683	57327207	DEL	0.256548	1	2021-01-01	5.57507	0.24,0.27,0.23,0.26,0.27,0.21,0.28,0.29,0.26,0.27,0.29,0.25,0.27,0.23,0.24,0.27,0.26,0.27,0.23,0.23
chr16	57366114	57367105	DEL	0.715094	1	2021-01-01	5.01757	0.73,0.72,0.72,0.72,0.72,0.71,0.71,0.72,0.72,0.71,0.72,0.71,0.71,0.71,0.72,0.72,0.71,0.72
chr16	57725385	57728105	DEL	0	0	0/0	2.78824	-0.04,-1.22,-1.3,-0.04,-1.15,-0.02,-1.07,-0.03,-0.04,-0.03
chr16	62544371	62550681	DEL	0.616994	0.45	0/1	5.93371	-1.06,0.62,-1.11,-1.01,0.62,0.62,-1.12,0.61,-1.03,-1.07,0.62,0.62,0.62,0.62,0.62,-1.07,-1.05,-1.09,-1.06,-1.03
chr16	67132826	67134102	TANDUP	0	0	0/0	1.95611	-8.36,-18.02,-7.45,-5.08,-6.35,-4.89,-9.9
chr16	70145528	70231879	DEL	0	0	0/0	3.6239	0.0,0.0,0.0,0.0,0.0,0.0,0.0,0.0,0.0,0.0,0.0,0.0,0.0
chr16	70847248	71202529	TANDUP	NA	NA	NA	NA	NA
chr16	72088500	72112297	TANDUP	0	0	0/0	5.29632	-0.38,-0.4,-0.4,-0.41,-0.38,-0.42,-0.43,-0.4,-0.36,-0.42,-0.37,-0.41,-0.36,-0.42,-0.4,-0.4,-0.4,-0.42,-0.4
chr16	72818456	72820483	TANDUP	0	0	0/0	1.95611	-6.14,-32.61,-87.63,-6.74,-4.82,-6.81,-7.8
chr16	73091650	73093207	DEL	0	0	0/0	5.29632	-0.47,-0.4,-0.49,-0.46,-0.5,-0.51,-0.5,-0.53,-0.51,-0.52,-0.47,-0.48,-0.52,-0.47,-0.5,-0.46,-0.46,-0.42,-0.51
chr16	74384212	74464418	DEL	0	0	0/0	3.9026	-0.96,-0.93,-0.89,-0.96,-0.9,-0.92,-0.82,-0.98,-0.93,-0.91,-0.96,-0.91,-1.05,-0.96
chr16	76537182	76546270	DEL	0	0	0/0	5.57507	0.0,0.0,0.0,0.0,0.0,0.0,0.0,0.0,0.0,0.0,0.0,0.0,0.0,0.0,0.0,0.0,0.0,0.0,0.0,0.0
chr16	78171663	78172310	DEL	0.614123	0.529412	0/1	5.49122	-1.74,-1.7,0.61,0.6,0.59,-1.61,-1.63,0.64,-1.63,0.62,0.6,-1.57,-1.67,0.6,-1.69,0.66,0.61
chr16	78372525	78382201	TANDUP	0	0	0/0	5.01757	-0.37,-0.5,-0.36,-0.38,-0.41,-0.3,-0.39,-0.39,-0.4,-0.38,-0.39,-0.4,-0.41,-0.38,-0.42,-0.38,-0.34,-0.39
chr16	78876959	78877951	DEL	0.909962	0.35	0/1	3.37639	0.9,-2.77,-2.72,0.91,0.91,0.92,-2.59,-2.59,-2.59,-2.55,-2.61,0.91,-2.65,-2.72,0.91,-2.57,-2.58,-2.82,-2.74,0.91
chr16	79713122	79716702	TANDUP	NA	NA	NA	NA	NA
chr16	80806790	80813696	TANDUP	0	0	0/0	5.57507	-1.09,-1.12,-1.1,-1.2,-1.12,-1.12,-1.12,-1.15,-1.1,-1.16,-1.12,-1.16,-1.12,-1.09,-1.16,-1.12,-1.12,-1.09,-1.1,-1.21
chr16	84501349	84504913	DEL	0	0	0/0	4.46007	-0.91,-0.91,-0.91,-0.91,-0.91,-0.91,-0.91,-0.91,-0.91,-0.91,-0.91,-0.91,-0.91,-0.91,-0.91,-0.91
chr16	85302316	85304661	TANDUP	0	0	0/0	1.14713	-5.64,-3.88,-4.23,-3.49
chr16	88022631	88024242	TANDUP	0	0	0/0	1.95611	-177.22,-23.06,-37.79,-80.55,-15.28,-678.75,-75.3
chr17	30243	31671	TANDUP	0	0	0/0	2.23258	-5.88,-5.3,-7.67,-5.11,-6.32,-7.86,-6.11,-7.39
chr17	195111	196048	DEL	0	0	0/0	3.34524	-5.81,-6.08,-4.85,-5.87,-4.86,-5.53,-5.8,-5.48,-5.23,-5.01,-5.89,-4.99
chr17	205453	206418	DEL	0	0	0/0	1.95611	-0.91,-0.91,-0.91,-0.91,-0.91,-0.91,-0.91
chr17	713094	713579	TANDUP	0	0	0/0	1.14713	-0.86,-0.76,-0.62,-0.94
chr17	724212	724662	DEL	0.373997	1	2021-01-01	3.9026	0.38,0.38,0.38,0.38,0.38,0.38,0.37,0.37,0.35,0.38,0.38,0.38,0.36,0.38
chr17	2306557	2316516	TANDUP	0	0	0/0	5.57507	-0.44,-0.43,-0.43,-0.46,-0.43,-0.45,-0.45,-0.46,-0.42,-0.45,-0.43,-0.45,-0.46,-0.47,-0.45,-0.47,-0.49,-0.46,-0.43,-0.45
chr17	4042169	4042667	TANDUP	0	0	0/0	4.46007	-340.16,-61.19,-61.97,-848.28,-72.42,-72.42,-32.89,-40.57,-73.83,-73.4,-73.96,-72.42,-40.68,-29.12,-32.97,-21.14
chr17	5595739	5597528	TANDUP	0	0	0/0	1.68166	-1.17,-1.37,-2.1,-1.31,-1.41,-1.29
chr17	7264766	7265803	TANDUP	NA	NA	NA	NA	NA
chr17	9553033	9556490	TANDUP	0	0	0/0	3.9026	-0.78,-0.75,-0.71,-0.75,-0.82,-0.77,-0.78,-0.84,-0.74,-0.74,-0.64,-0.71,-0.76,-0.74
chr17	9871427	9877173	DEL	0	0	0/0	5.57507	-1.09,-1.15,-1.18,-1.26,-1.2,-1.18,-1.13,-1.18,-1.22,-1.18,-1.19,-1.18,-1.16,-1.2,-1.03,-1.18,-1.12,-1.16,-1.1,-1.24
chr17	15590147	15595367	TANDUP	NA	NA	NA	NA	NA
chr17	16716743	16724646	TANDUP	0	0	0/0	5.57507	-1.02,-1.03,-1.1,-1.05,-1.0,-1.01,-0.9,-0.67,-0.84,-1.02,-0.98,-1.01,-1.0,-0.91,-1.01,-1.04,-0.95,-0.99,-1.08,-0.98
chr17	18337627	18467209	DEL	0	0	0/0	5.57507	-1.03,-1.04,-1.0,-1.03,-1.05,-0.98,-1.04,-1.09,-1.05,-0.92,-1.1,-1.08,-1.07,-1.01,-1.01,-1.06,-1.02,-1.05,-1.02,-1.04
chr17	18355392	18474646	DEL	NA	NA	NA	NA	NA
chr17	18593736	18598557	TANDUP	NA	NA	NA	NA	NA
chr17	20345360	20395363	TANDUP	0	0	0/0	5.01757	-1.6,-1.58,-1.62,-1.65,-1.68,-1.44,-1.55,-1.4,-1.5,-1.6,-1.6,-1.58,-1.67,-1.71,-1.56,-1.6,-1.49,-1.54
chr17	20678763	20680217	TANDUP	0	0	0/0	3.9026	-17.46,-21.5,-23.12,-12.78,-6.58,-16.18,-12.78,-9.71,-7.63,-16.83,-18.55,-12.78,-12.75,-7.62
chr17	20920489	20924493	DEL	0	0	0/0	5.29632	-3.47,-3.26,-3.48,-4.27,-3.85,-3.54,-3.24,-3.83,-3.73,-3.35,-3.24,-2.98,-3.59,-3.72,-4.05,-3.49,-3.66,-3.27,-3.15
chr17	22227469	22261792	TANDUP	NA	NA	NA	NA	NA
chr17	25462847	25463962	TANDUP	NA	NA	NA	NA	NA
chr17	25536609	25538254	TANDUP	0	0	0/0	2.23258	-9.38,-27.6,-24.85,-1095.62,-448.46,-24.45,-168.93,-24.48
chr17	26780403	26782374	DEL	0	0	0/0	3.6239	-0.91,-0.91,-0.91,-0.91,-0.91,-0.91,-0.91,-0.91,-0.91,-0.91,-0.91,-0.91,-0.91
chr17	32063870	32064648	TANDUP	0.325699	0.166667	0/1	0.853154	-2.09,0.33,-2.1,-0.8,-6.36,-13.92,0.32,-6.86,-2.09,-11.21,-2.07,-4.6
chr17	34602793	34611368	TANDUP	NA	NA	NA	NA	NA
chr17	35755840	35758985	DEL	0.940137	1	2021-01-01	5.01757	0.94,0.94,0.94,0.94,0.94,0.94,0.94,0.94,0.94,0.94,0.94,0.94,0.94,0.94,0.94,0.94,0.94,0.95
chr17	36350027	36404136	DEL	0	0	0/0	5.57507	-1.01,-1.01,-0.97,-0.95,-0.95,-1.01,-0.99,-0.99,-1.14,-1.02,-1.02,-1.01,-1.02,-1.01,-0.98,-0.99,-1.06,-1.01,-0.96,-0.99
chr17	36798137	36807578	TANDUP	NA	NA	NA	NA	NA
chr17	39421637	39435942	DEL	0	0	0/0	4.46007	-0.8,-0.78,-0.82,-0.72,-0.82,-0.8,-0.71,-0.72,-0.82,-0.86,-0.78,-0.79,-0.8,-0.8,-0.8,-0.81
chr17	39532301	39539624	TANDUP	0	0	0/0	5.29632	-3.46,-3.34,-3.2,-3.25,-3.27,-3.27,-3.39,-3.2,-3.17,-3.42,-3.2,-3.42,-3.27,-3.54,-3.27,-3.2,-3.27,-3.2,-3.27
chr17	43582605	43585962	TANDUP	0	0	0/0	5.01757	-0.81,-0.88,-0.75,-0.82,-0.83,-0.81,-0.89,-0.82,-0.85,-0.83,-0.83,-0.84,-0.81,-0.86,-0.82,-0.8,-0.79,-0.99
chr17	43648607	43664693	TANDUP	0	0	0/0	5.01757	-0.19,-0.2,-0.18,-0.19,-0.19,-0.15,-0.19,-0.2,-0.16,-0.19,-0.15,-0.18,-0.18,-0.2,-0.2,-0.2,-0.19,-0.18
chr17	44161867	44474174	TANDUP	NA	NA	NA	NA	NA
chr17	44163925	44784639	TANDUP	NA	NA	NA	NA	NA
chr17	44364192	44758647	DEL	0	0	0/0	5.57507	-1.02,-1.09,-1.02,-0.99,-1.06,-0.96,-1.03,-1.04,-1.02,-1.03,-1.05,-1.04,-1.04,-1.06,-1.04,-1.04,-1.04,-1.07,-1.0,-1.0
chr17	51853292	51861230	DEL	0.994889	1	2021-01-01	5.01757	1.0,1.0,1.0,0.99,1.0,0.99,0.99,0.99,1.0,1.0,1.0,0.99,1.0,0.99,0.99,0.99,0.99,1.0
chr17	55090033	55092655	DEL	0.757419	1	2021-01-01	4.18133	0.82,0.82,0.83,0.83,0.6,0.83,0.83,0.68,0.58,0.82,0.83,0.6,0.64,0.83,0.82
chr17	56175655	56185402	TANDUP	NA	NA	NA	NA	NA
chr17	58944273	58947333	TANDUP	0	0	0/0	5.57507	-1.01,-0.96,-0.99,-1.01,-0.99,-1.01,-0.99,-0.96,-1.01,-0.92,-0.97,-1.04,-0.99,-1.01,-1.02,-1.01,-1.0,-1.01,-1.03,-1.05
chr17	61600717	61601945	TANDUP	0	0	0/0	1.68166	-3.92,-8.2,-5.79,-8.84,-7.55,-9.16
chr17	65825266	65839624	TANDUP	0	0	0/0	2.78824	-8.5,-11.2,-7.83,-8.5,-9.33,-9.33,-9.33,-9.33,-9.33,-8.5
chr17	74783536	74790112	TANDUP	NA	NA	NA	NA	NA
chr17	76282527	76282977	DEL	0.328458	1	2021-01-01	5.57507	0.33,0.34,0.35,0.34,0.34,0.33,0.35,0.34,0.28,0.33,0.34,0.34,0.33,0.3,0.33,0.34,0.3,0.3,0.32,0.34
chr17	77933071	77933563	TANDUP	NA	NA	NA	NA	NA
chr17	80141576	80142196	DEL	0	0	0/0	4.46007	-1.94,-1.48,-1.71,-1.94,-1.7,-1.76,-2.04,-1.91,-1.9,-1.73,-1.41,-1.76,-1.69,-1.64,-1.68,-1.49
chr17	80759397	80760387	DEL	0	0	0/0	4.46007	-0.53,-0.52,-0.58,-0.48,-0.61,-0.54,-0.53,-0.62,-0.48,-0.55,-0.56,-0.57,-0.46,-0.59,-0.35,-0.39
chr17	80998481	81003572	TANDUP	NA	NA	NA	NA	NA
chr18	2372269	2377052	TANDUP	0	0	0/0	5.57507	-3.72,-3.82,-3.78,-3.75,-3.59,-2.78,-4.26,-3.77,-3.83,-3.44,-3.44,-3.91,-3.68,-3.89,-4.13,-3.85,-4.25,-10.22,-3.73,-3.82
chr18	5225116	5232240	TANDUP	NA	NA	NA	NA	NA
chr18	6913573	6914054	TANDUP	0	0	0/0	2.51013	-0.56,-0.56,-0.48,-3.29,-1.85,-0.56,-0.1,-1.07,-2.53
chr18	12985712	12987339	TANDUP	0	0	0/0	2.51013	-2.13,-2.12,-1.43,-2.33,-1.65,-3.28,-1.65,-1.65,-2.11
chr18	13143387	13144152	TANDUP	0	0	0/0	2.23258	-0.91,-0.77,-0.77,-0.9,-0.9,-0.91,-19.1,-12.8
chr18	14799518	14815415	TANDUP	0	0	0/0	1.95611	-1.03,-1.05,-1.05,-0.94,-0.98,-0.97,-1.01
chr18	23747858	23751787	TANDUP	0	0	0/0	5.29632	-0.45,-0.34,-0.45,-0.45,-0.45,-0.45,-0.5,-0.45,-0.45,-0.45,-0.45,-0.45,-0.45,-0.45,-0.45,-0.45,-0.45,-0.45,-0.45
chr18	29202618	29205256	TANDUP	0	0	0/0	2.51013	-1.53,-1.92,-1.48,-1.57,-4.5,-1.67,-1.43,-4.21,-1.84
chr18	30493418	30503537	DEL	0	0	0/0	5.57507	-185.0,-185.0,-185.0,-185.0,-185.0,-175.0,-132.0,-181.0,-185.0,-185.0,-185.0,-185.0,-185.0,-185.0,-185.0,-185.0,-185.0,-165.0,-185.0,-185.0
chr18	30496565	30501392	DEL	0	0	0/0	3.6239	-1.14,-1.14,-1.11,-1.09,-1.1,-1.14,-1.1,-1.09,-1.1,-1.14,-1.1,-1.1,-1.11
chr18	38259897	38266706	DEL	0.77918	0.538462	0/1	4.04877	-3.65,-3.6,0.77,-3.7,0.79,-3.89,0.78,0.78,0.78,0.77,0.79,-3.72,-0.91
chr18	47695039	47698432	DEL	0.369644	1	2021-01-01	5.01757	0.37,0.37,0.37,0.37,0.42,0.36,0.37,0.37,0.36,0.37,0.37,0.37,0.37,0.36,0.38,0.36,0.36,0.37
chr18	50462528	50463030	DEL	0.382222	0.4	0/1	3.49136	0.38,0.37,-0.89,-0.9,-0.93,-0.99,-0.89,-0.88,-0.91,0.38,-0.9,0.39,-0.86,0.38,0.39
chr18	54946737	54948704	DEL	0.707429	1	2021-01-01	4.46007	0.71,0.71,0.7,0.68,0.71,0.71,0.71,0.7,0.71,0.71,0.71,0.71,0.71,0.71,0.73,0.71
chr18	61809404	61811360	DEL	0	0	0/0	5.29632	-0.8,-0.8,-0.8,-0.78,-0.81,-0.8,-0.8,-0.8,-0.81,-0.8,-0.8,-0.8,-0.8,-0.8,-0.81,-0.8,-0.81,-0.8,-0.81
chr18	62035888	62037243	TANDUP	0	0	0/0	3.34524	-4.33,-1.68,-2.9,-3.13,-2.71,-2.7,-1.49,-2.03,-2.99,-2.98,-2.5,-3.42
chr18	63723667	63732675	DEL	0	0	0/0	3.9026	-0.91,-0.91,-0.91,-0.91,-0.91,-0.91,-0.91,-0.88,-1.53,-0.9,-0.91,-0.92,-0.91,-0.91
chr18	63766925	63769179	DEL	0.253598	0.65	0/1	3.37639	0.26,-1.01,-0.98,-0.9,0.25,-0.88,0.25,0.26,-0.94,-0.99,0.25,0.24,0.25,0.26,0.24,0.26,-0.92,0.25,0.25,0.26
chr18	66228676	66229352	DEL	0	0	0/0	5.29632	-5.02,-5.83,-5.83,-4.47,-5.02,-5.02,-5.58,-4.82,-5.83,-6.11,-4.71,-5.33,-4.91,-5.61,-5.58,-5.61,-4.82,-5.83,-5.61
chr18	75267006	75268102	DEL	0.341302	1	2021-01-01	3.6239	0.34,0.35,0.35,0.34,0.34,0.33,0.34,0.34,0.33,0.35,0.34,0.34,0.34
chr18	76278305	76278840	TANDUP	0	0	0/0	3.34524	-18.51,-17.78,-14.58,-16.1,-17.84,-16.07,-18.45,-15.55,-18.48,-18.45,-17.87,-19.19
chr18	76662561	76666204	DEL	0	0	0/0	4.46007	-0.88,0.0,0.0,-0.84,0.0,-0.91,-0.93,0.0,-1.03,-0.9,-0.84,-0.85,0.0,-0.88,-0.95,-0.94
chr18	77057741	77059088	DEL	0.23434	0.4	0/1	2.32952	0.09,-0.32,-0.37,0.12,-0.39,0.12,-0.37,0.01,0.42,0.28
chr19	2909172	2910422	DEL	0.89418	1	2021-01-01	5.01757	0.88,0.88,0.91,0.88,0.92,0.91,0.87,0.91,0.89,0.88,0.88,0.91,0.91,0.9,0.86,0.88,0.91,0.91
chr19	3973264	3974945	TANDUP	0	0	0/0	1.95611	-0.07,-0.07,-0.07,-0.07,-0.07,-0.07,-0.07
chr19	12039599	12046033	TANDUP	NA	NA	NA	NA	NA
chr19	12694939	12698475	DEL	0	0	0/0	5.57507	0.0,0.0,0.0,0.0,0.0,0.0,0.0,0.0,0.0,0.0,0.0,0.0,0.0,0.0,0.0,0.0,0.0,0.0,0.0,0.0
chr19	13775994	13776717	DEL	0.50386	0.777778	0/1	0.326075	0.51,0.5,-113.0,0.5,0.5,0.51,0.51,-112.5,0.5
chr19	14731794	14734049	TANDUP	0	0	0/0	1.95611	-0.44,-0.98,-0.5,-0.5,-0.99,-1.01,-0.59
chr19	15046340	15049599	DEL	0	0	0/0	5.57507	-0.69,-0.69,-0.69,-0.69,-0.76,-0.69,-0.69,-0.69,-0.74,-0.69,-0.69,-0.69,-0.69,-0.69,-0.77,-0.69,-0.74,-0.69,-0.8,-0.8
chr19	16093000	16094353	TANDUP	0	0	0/0	1.41096	-4.19,-2.95,-3.09,-2.8,-2.75
chr19	20563347	20721342	DEL	NA	NA	NA	NA	NA
chr19	20588836	20720705	DEL	NA	NA	NA	NA	NA
chr19	20766353	20772336	TANDUP	0	0	0/0	5.57507	0.0,0.0,0.0,0.0,0.0,0.0,0.0,0.0,0.0,0.0,0.0,0.0,0.0,0.0,0.0,0.0,0.0,0.0,0.0,0.0
chr19	20800795	20802063	DEL	0.473966	0.95	2021-01-01	5.57507	0.45,0.55,0.43,0.03,0.55,0.45,0.51,0.55,0.51,0.47,0.53,0.36,0.34,0.49,0.3,0.56,0.43,0.53,0.49,0.52
chr19	21115359	21126554	DEL	0	0	0/0	5.57507	-0.54,-0.54,-0.54,-0.53,-0.53,-0.52,-0.55,-0.53,-0.52,-0.54,-0.53,-0.53,-0.51,-0.57,-0.54,-0.56,-0.54,-0.55,-0.51,-0.53
chr19	21608158	21610080	TANDUP	0	0	0/0	2.51013	-149.15,-101.89,-108.39,-374.53,-48.61,-5154.06,-46.45,-130876.95,-1145.16
chr19	21748700	21766243	TANDUP	0	0	0/0	4.73882	-5.58,-6.13,-5.56,-5.19,-5.53,-5.52,-5.47,-6.14,-5.08,-5.51,-6.14,-5.39,-5.57,-5.67,-5.68,-5.32,-5.58
chr19	23140858	23142927	DEL	0.627116	1	2021-01-01	5.57507	0.55,0.61,0.61,0.61,0.62,0.48,0.52,0.49,0.58,0.57,0.61,0.66,0.6,0.62,0.99,0.68,0.58,0.56,0.99,0.61
chr19	23465131	23466813	DEL	0.187618	0.636364	0/1	2.05259	-1.26,0.12,-1.12,0.2,0.21,0.22,0.2,-1.26,0.14,-1.3,0.23
chr19	27824707	27920427	TANDUP	NA	NA	NA	NA	NA
chr19	29692896	29702250	DEL	0	0	0/0	3.06666	-0.91,-0.91,-0.91,-0.91,-0.91,-0.91,-0.91,-0.91,-0.91,-0.91,-0.91
chr19	31286835	31289448	DEL	0	0	0/0	3.9026	-0.33,-0.3,-0.35,-0.39,-0.36,-0.37,-0.34,-0.34,-0.36,-0.33,-0.34,-0.35,-0.35,-0.35
chr19	35661185	35666238	DEL	0	0	0/0	2.78824	-1.1,0.0,-1.23,0.0,-1.32,-1.4,-1.18,-1.32,-1.28,0.0
chr19	35661787	35665515	DEL	0	0	0/0	1.68166	-0.91,-1.44,-1.44,-1.44,-1.44,-0.91
chr19	36840266	36847025	DEL	0	0	0/0	5.57507	-0.12,-0.12,-0.12,-0.12,-0.13,-0.12,-0.12,-0.12,-0.12,-0.12,-0.12,-0.13,-0.12,-0.12,-0.12,-0.12,-0.12,-0.12,-0.12,-0.12
chr19	38029620	38034082	TANDUP	0	0	0/0	4.46007	-0.8,-0.79,-0.79,-0.85,-0.83,-0.81,-0.76,-0.78,-0.83,-0.74,-0.8,-0.8,-0.79,-0.84,-0.82,-0.95
chr19	38341552	38345358	TANDUP	0	0	0/0	2.51013	-0.62,-0.7,-0.68,-0.65,-1.82,-0.65,-0.64,-0.68,-0.77
chr19	38343838	38345086	DEL	0	0	0/0	3.9026	-2.46,-2.51,-2.42,-2.5,-2.48,-2.51,-2.48,-0.03,-0.03,-0.03,-0.03,-0.01,-0.03,-0.03
chr19	41337301	41393256	TANDUP	0	0	0/0	5.57507	-0.26,-0.26,-0.2,-0.21,-0.19,-0.26,-0.29,-0.25,-0.22,-0.24,-0.27,-0.24,-0.23,-0.25,-0.24,-0.22,-0.27,-0.28,-0.25,-0.24
chr19	43308866	43547145	TANDUP	NA	NA	NA	NA	NA
chr19	46621910	46628352	DEL	0.82464	1	2021-01-01	4.73882	0.86,0.91,0.81,0.89,0.91,0.9,0.72,0.79,0.84,0.53,0.88,0.79,0.86,0.85,0.84,0.81,0.83
chr19	48711476	48713962	TANDUP	0	0	0/0	4.18133	-142.0,-141.5,-142.0,-142.0,-141.5,-122.0,-130.5,-141.5,-141.5,-137.0,-142.0,-137.0,-141.5,-142.0,-132.0
chr19	51077878	51082231	DEL	0.942113	1	2021-01-01	2.51013	0.94,0.94,0.94,0.94,0.94,0.94,0.96,0.94,0.94
chr19	52131799	52155187	DEL	0	0	0/0	3.9026	-0.41,-0.43,-0.4,-0.42,-0.43,-0.4,-0.4,-0.41,-0.41,-0.41,-0.42,-0.38,-0.42,-0.41
chr19	52142352	52148197	DEL	0.367421	1	2021-01-01	2.78824	0.28,0.42,0.41,0.41,0.43,0.42,0.33,0.3,0.29,0.38
chr19	52692555	52696215	DEL	0	0	0/0	4.46007	-0.99,-0.94,-0.98,-0.96,-0.94,-0.99,-0.94,-0.94,-0.98,-0.98,-0.96,-0.94,-0.96,-1.0,-1.08,-0.93
chr19	53322989	53361358	TANDUP	0	0	0/0	4.46007	-0.07,-0.09,-0.07,-0.07,-0.07,-0.06,-0.07,-0.07,-0.06,-0.06,-0.07,-0.07,-0.07,-0.07,-0.06,-0.07
chr19	54170040	54172317	TANDUP	0	0	0/0	5.29632	-4.04,-3.96,-3.36,-3.72,-4.13,-3.17,-3.31,-3.35,-3.31,-3.3,-3.35,-3.36,-3.36,-3.36,-3.8,-3.39,-3.13,-3.36,-3.69
chr19	54723029	54749032	TANDUP	NA	NA	NA	NA	NA
chr19	55301626	55334160	TANDUP	NA	NA	NA	NA	NA
chr19	55476234	55477885	TANDUP	NA	NA	NA	NA	NA
chr20	1389176	1390798	DEL	0.823064	1	2021-01-01	5.57507	0.8,0.71,0.96,0.77,0.71,0.75,0.81,0.97,0.96,0.97,0.97,0.8,0.97,0.78,0.82,0.65,0.6,0.97,0.71,0.81
chr20	1552338	1596222	TANDUP	NA	NA	NA	NA	NA
chr20	4012496	4016421	TANDUP	0	0	0/0	4.73882	-0.26,-0.27,-0.23,-0.24,-0.24,-0.26,-0.27,-0.24,-0.26,-0.26,-0.26,-0.26,-0.26,-0.22,-0.25,-0.27,-0.23
chr20	7604997	7607560	DEL	0.563767	0.95	2021-01-01	4.29634	0.51,0.57,0.59,0.6,0.58,0.59,0.57,-0.91,0.57,0.57,0.54,0.56,0.32,0.57,0.57,0.57,0.6,0.57,0.58,0.66
chr20	15709506	15712363	DEL	0.660276	1	2021-01-01	4.73882	0.26,0.59,0.6,0.62,0.8,0.59,0.81,0.9,0.44,0.86,0.73,0.6,0.87,0.5,0.49,0.64,0.91
chr20	25890697	25908977	DEL	0	0	0/0	4.18133	-1.0,-1.07,-1.13,-0.99,-1.02,-1.09,-1.05,-0.9,-0.96,-0.93,-0.77,-0.91,-1.16,-0.89,-0.93
chr20	29420054	29511009	TANDUP	0	0	0/0	3.06666	-0.27,-0.32,-0.3,-0.2,-0.24,-0.27,-0.31,-0.32,-0.25,-0.23,-0.18
chr20	35733164	35734226	DEL	0.49589	1	2021-01-01	3.9026	0.49,0.5,0.5,0.48,0.51,0.48,0.5,0.53,0.49,0.47,0.49,0.49,0.48,0.53
chr20	37055044	37055849	DEL	0.345473	0.642857	0/1	2.49262	-1.7,-1.48,-1.02,0.46,0.34,0.34,0.3,0.32,0.4,0.37,0.28,0.29,-1.51,-1.53
chr20	42272167	42273896	DEL	0.757359	1	2021-01-01	3.9026	0.78,0.78,0.78,0.78,0.69,0.78,0.79,0.78,0.78,0.69,0.69,0.78,0.69,0.8
chr20	42481443	42484024	DEL	0.844853	1	2021-01-01	4.73882	0.74,0.98,0.98,0.98,0.79,0.86,0.78,0.79,0.98,0.75,0.75,0.71,0.98,0.8,0.78,0.98,0.76
chr20	46582570	46600619	DEL	0	0	0/0	5.01757	-0.79,-0.81,-0.75,-0.77,-0.79,-0.79,-0.77,-0.79,-0.78,-0.76,-0.76,-0.76,-0.77,-0.79,-0.79,-0.79,-0.76,-0.8
chr20	47100358	47103488	TANDUP	0	0	0/0	1.95611	-0.65,-0.73,-0.66,-0.64,-0.57,-0.64,-0.63
chr20	50759422	50760759	DEL	0.76143	1	2021-01-01	5.29632	0.76,0.76,0.77,0.76,0.76,0.76,0.76,0.76,0.76,0.76,0.76,0.76,0.76,0.76,0.76,0.76,0.75,0.76,0.76
chr20	52474800	52484346	TANDUP	0	0	0/0	5.57507	-0.72,-0.7,-0.75,-0.05,-0.05,-0.05,-0.05,-0.71,-0.05,-0.71,-0.05,-0.05,-0.05,-0.05,-0.05,-0.69,-0.71,-0.72,-0.05,-0.71
chr20	52644499	52660496	DEL	0	0	0/0	5.57507	-1.04,-1.02,-1.05,-1.04,-1.08,-1.01,-0.92,-1.05,-1.05,-1.05,-1.03,-1.06,-1.03,-1.03,-1.06,-1.02,-0.92,-1.05,-1.02,-1.03
chr20	52644832	52666264	DEL	0	0	0/0	5.57507	-1.04,-0.94,-0.94,-1.02,-1.01,-1.07,-0.87,-1.04,-1.05,-1.01,-0.99,-1.02,-0.95,-0.98,-1.08,-1.05,-0.9,-1.0,-0.99,-0.97
chr20	54237699	54238387	TANDUP	0	0	0/0	4.73882	-2.22,-2.06,-0.68,-1.17,-1.49,-0.8,-0.64,-0.01,-2.37,-0.98,-1.28,-0.7,-2.93,-2.7,-0.7,-2.07,-1.98
chr20	55587397	55587891	TANDUP	0	0	0/0	2.51013	-8.14,-1.09,-4.43,-1.2,-50.59,-1.61,-4.02,-12.58,-1.86
chr20	56283924	56285426	TANDUP	0	0	0/0	3.9026	-2.64,-8.61,-6.21,-7.27,-11.24,-4.91,-9.33,-8.61,-5.87,-7.96,-7.93,-6.32,-4.24,-8.65
chr20	58438646	58456951	TANDUP	0	0	0/0	5.29632	-0.67,-0.66,-0.65,-0.66,-0.65,-0.65,-0.67,-0.68,-0.67,-0.66,-0.65,-0.55,-0.64,-0.64,-0.64,-0.62,-0.66,-0.64,-0.66
chr20	58483522	58496883	TANDUP	0	0	0/0	5.57507	-1.04,-1.02,-0.93,-1.02,-1.04,-0.97,-1.0,-1.0,-0.99,-0.98,-0.98,-1.0,-1.0,-1.06,-0.94,-1.01,-0.93,-1.0,-1.02,-0.97
chr20	58907862	58910758	DEL	0	0	0/0	5.57507	-0.91,-0.91,-0.91,-0.91,-0.91,-0.91,-0.91,-0.91,-0.91,-0.91,-0.91,-0.91,-0.91,-0.91,-0.91,-0.91,-0.91,-0.91,-0.91,-0.91
chr20	59964903	59965975	TANDUP	0	0	0/0	1.14713	-1.11,-0.66,-3.69,-1.42
chr20	60113057	60113652	TANDUP	0	0	0/0	3.34524	-10.35,-30.04,-18.98,-16.38,-13.09,-15.97,-15.27,-7.19,-4.52,-13.55,-19.34,-9.2
chr20	60755367	60757540	TANDUP	0	0	0/0	3.6239	-1.0,-0.99,-1.02,-0.98,-1.03,-0.88,-0.95,-1.04,-0.99,-1.03,-1.21,-0.97,-1.0
chr20	61304168	61305178	TANDUP	0	0	0/0	2.23258	-0.88,-0.88,-0.89,-22.69,-0.89,-0.88,-0.88,-0.87
chr20	62905054	62907772	TANDUP	0	0	0/0	2.51013	-0.24,-0.28,-0.28,-0.28,-0.28,-0.28,-0.28,-0.28,-0.28
chr21	10699687	11063273	DEL	NA	NA	NA	NA	NA
chr21	10704198	11001900	DEL	NA	NA	NA	NA	NA
chr21	14816863	14817691	TANDUP	0	0	0/0	3.06666	-1.1,-1.08,-1.09,-0.47,-1.1,-0.61,-1.09,-1.02,-1.09,-0.61,-0.61
chr21	18612370	18613365	DEL	0.753325	0.8	2021-01-01	0.589326	0.76,0.66,0.76,-1.33,0.76,-1.24,0.76,0.76,0.76,0.76,0.76,-1.16,-1.24,0.76,0.76,0.76,0.76,0.76,0.76,0.76
chr21	25401744	25405194	TANDUP	0	0	0/0	1.14713	-0.81,-0.7,-1.23,-5.04
chr21	38850639	38854476	DEL	0	0	0/0	5.57507	-0.9,-0.96,-0.93,-0.92,-0.88,-0.92,-0.92,-0.9,-0.93,-0.91,-0.9,-0.92,-0.94,-0.9,-0.91,-0.91,-0.9,-0.93,-0.94,-0.91
chr21	40557158	40557978	TANDUP	0	0	0/0	2.51013	-4.37,-4.37,-4.37,-4.37,-4.37,-5.36,-4.37,-4.37,-4.37
chr21	41521089	41521810	TANDUP	0	0	0/0	0.895423	-15.48,-70.2,-15.74
chr21	43350120	43353426	DEL	0.596291	0.666667	0/1	1.77729	0.61,0.62,0.0,0.56,0.6,0.0,0.6,0.0,0.61,0.58,0.0,0.61
chr21	43406560	43411181	TANDUP	0	0	0/0	5.57507	-1.01,-1.01,-1.04,-1.02,-0.97,-0.99,-1.01,-1.02,-1.03,-1.01,-1.01,-1.03,-0.97,-1.0,-1.02,-1.03,-0.99,-1.01,-0.99,-1.0
chr21	44970196	44973492	DEL	0	0	0/0	4.73882	-0.21,-0.19,-0.91,-0.17,-0.2,-0.19,-0.19,-0.91,-0.94,-0.21,-0.91,-0.21,-0.21,-0.91,-0.24,-0.22,-0.91
chr21	45848920	45850611	TANDUP	NA	NA	NA	NA	NA
chr21	47388056	47390190	DEL	0.963672	0.583333	0/1	3.04911	0.97,-0.91,-0.91,0.94,0.97,0.98,0.98,0.94,-0.91,-0.91,0.97,-0.91
chr21	47493047	47494845	TANDUP	NA	NA	NA	NA	NA
chr21	47558507	47558559	DEL	0	0	0/0	3.6239	-1.24,-1.61,-1.24,-1.24,-2.29,-1.24,-1.24,-1.47,-1.24,-2.79,-1.24,-0.91,-1.24
chr21	47609779	47610834	TANDUP	0	0	0/0	2.51013	-6.56,-9.65,-8.0,-5.2,-6.45,-9.4,-4.67,-8.9,-3.2
chr22	16589740	16605230	TANDUP	NA	NA	NA	NA	NA
chr22	16851394	16855618	TANDUP	NA	NA	NA	NA	NA
chr22	16851394	16863045	DEL	NA	NA	NA	NA	NA
chr22	17770384	17780170	DEL	0	0	0/0	3.34524	-0.65,-0.71,-0.69,-0.91,-0.73,-0.66,-0.69,-0.73,-0.73,0.0,0.0,-0.79
chr22	18057972	18059807	DEL	0	0	0/0	3.34524	0.0,0.0,0.0,0.0,0.0,0.0,0.0,0.0,0.0,0.0,0.0,0.0
chr22	18491523	18493123	TANDUP	0	0	0/0	1.68166	-6.65,-6.11,-8.94,-4.24,-2.76,-4.01
chr22	20994650	20998381	TANDUP	0	0	0/0	4.46007	-0.36,-0.37,-0.33,-0.36,-0.33,-0.36,-0.36,-0.35,-0.36,-0.36,-0.37,-0.31,-0.34,-0.33,-0.35,-0.31
chr22	21033919	21039607	TANDUP	0	0	0/0	5.57507	-0.73,-0.79,-0.73,-0.73,-0.75,-0.75,-0.76,-0.71,-0.82,-0.73,-0.73,-0.74,-0.73,-0.46,-0.76,-0.75,-0.75,-0.7,-0.78,-0.72
chr22	22043896	22053776	DEL	0	0	0/0	3.34524	-1.73,-1.83,-1.78,-1.68,-1.79,-1.85,-1.79,-1.88,-1.73,-1.76,-1.44,-2.14
chr22	22381019	23262943	DEL	0	0	0/0	5.57507	-0.32,-0.32,-0.31,-0.31,-0.3,-0.26,-0.31,-0.31,-0.31,-0.31,-0.31,-0.31,-0.31,-0.21,-0.33,-0.48,-0.31,-0.31,-0.36,-0.3
chr22	22381604	23243696	DEL	NA	NA	NA	NA	NA
chr22	22428873	22446002	TANDUP	0	0	0/0	5.57507	0.0,0.0,0.0,0.0,0.0,0.0,0.0,0.0,0.0,0.0,0.0,0.0,0.0,0.0,0.0,0.0,0.0,0.0,0.0,0.0
chr22	22453598	22550884	TANDUP	0	0	0/0	2.51013	-0.73,-0.72,-0.64,-0.68,-0.76,-0.72,-0.66,-0.65,-0.66
chr22	23478587	23479213	DEL	0	0	0/1	4.65497	-1.54,-1.71,-1.57,0.01,-1.48,0.01,0.01,-1.53,0.01,-1.54,0.01,0.01,-1.36,-1.57,-1.5,-1.49,-1.59,0.01,0.01,-1.48
chr22	23771503	23774165	TANDUP	0	0	0/0	5.57507	-1.64,-1.61,-1.51,-1.58,-1.55,-1.83,-1.71,-1.56,-1.98,-1.62,-1.69,-1.75,-1.86,-1.51,-1.67,-1.77,-1.86,-1.66,-1.51,-1.88
chr22	24052397	24062657	TANDUP	0	0	0/0	5.01757	-0.06,-0.06,-0.06,-0.06,-0.06,-0.06,-0.06,-0.06,-0.06,-0.06,-0.06,-0.06,-0.06,-0.06,-0.06,-0.06,-0.06,-0.06
chr22	24193042	24204649	TANDUP	0	0	0/0	5.29632	-0.04,-0.04,-0.04,-0.04,-0.04,-0.04,-0.04,-0.02,-0.04,-0.04,-0.05,-0.04,-0.05,-0.04,-0.04,-0.04,-0.04,-0.04,-0.04
chr22	24274143	24277619	DEL	0	0	0/0	5.57507	-0.01,-0.01,-0.01,-0.01,-0.01,-0.01,-0.01,-0.01,-0.01,-0.01,-0.01,-0.01,-0.01,-0.01,-0.01,-0.01,-0.01,-0.01,-0.01,-0.01
chr22	24274694	24402255	TANDUP	0	0	0/0	3.06666	-1.0,-1.02,-1.01,-1.06,-1.06,-1.08,-1.04,-1.01,-1.08,-1.1,-1.06
chr22	24283016	24340785	DEL	NA	NA	NA	NA	NA
chr22	25003085	25004019	DEL	0	0	0/0	4.18133	-1.04,-1.05,-0.98,-1.09,-1.03,-1.06,-1.08,-1.0,-1.0,-1.22,-1.02,-1.05,-1.16,-1.05,-1.08
chr22	32927932	32928517	TANDUP	0	0	0/0	2.78824	-5.29,-13.14,-5.95,-6.41,-10.29,-15.84,-7.42,-4.63,-7.46,-8.04
chr22	35457951	35469677	TANDUP	0	0	0/0	3.34524	-1.21,-1.12,-1.21,-1.21,-1.13,-1.21,-1.21,-1.21,-1.14,-1.21,-1.21,-1.21
chr22	35645445	35646472	DEL	0.726955	1	2021-01-01	3.34524	0.96,0.96,0.52,0.96,0.96,0.52,0.97,0.52,0.5,0.96,0.37,0.53
chr22	36564484	36571548	TANDUP	0	0	0/0	3.6239	-1.28,-1.31,-1.07,-1.35,-1.33,-1.29,-1.31,-1.31,-1.25,-1.32,-1.33,-1.3,-1.42
chr22	36679259	36679844	TANDUP	0	0	0/0	5.01757	-104.38,-52.29,-192.24,-42.67,-1497.75,-21.91,-11791.23,-112.25,-211.62,-58.02,-90.79,-48.55,-369.66,-212.68,-56.37,-187.92,-70.41,-72.19
chr22	37143357	37147011	DEL	0	0	0/0	4.18133	0.0,0.0,0.0,0.0,0.0,0.0,0.0,0.0,0.0,0.0,0.0,0.0,0.0,0.0,0.0
chr22	39289802	39299976	TANDUP	NA	NA	NA	NA	NA
chr22	40793949	40794912	DEL	0.840242	1	2021-01-01	4.73882	0.84,0.81,0.88,0.79,0.8,0.79,0.81,0.88,0.88,0.88,0.84,0.89,0.86,0.88,0.86,0.78,0.81
chr22	42528851	42531303	TANDUP	NA	NA	NA	NA	NA
chr22	42879201	43005214	TANDUP	0	0	0/0	3.6239	-0.94,-0.87,-0.86,-0.87,-1.0,-0.87,-0.87,-0.87,-0.87,-0.83,-0.97,-0.82,-0.85
chr22	49162511	49166210	TANDUP	0	0	0/0	5.57507	-0.34,-0.36,-0.34,-0.34,-0.34,-0.38,-0.34,-0.36,-0.35,-0.34,-0.34,-0.34,-0.23,-0.3,-0.34,-0.35,-0.23,-0.34,-0.34,-0.3
chrX	817312	817580	DEL	0	0	0/0	2.51013	-2.19,-2.1,-2.1,-2.19,-2.19,-2.1,-2.1,-2.19,-2.16
chrX	2018755	2019147	DEL	0.323133	1	2021-01-01	2.78824	0.32,0.38,0.26,0.39,0.32,0.42,0.31,0.24,0.35,0.24
chrX	21956780	21977221	DEL	0	0	0/0	3.34524	-0.88,-0.74,-0.83,-0.8,-0.87,-0.83,-0.83,-0.88,-0.98,-0.83,-0.83,-0.83
chrX	30338973	30338990	DEL	0	0	0/0	5.01757	-1.75,-1.75,-1.75,-1.75,-1.75,-1.75,-1.75,-1.75,-1.75,-7.0,-1.75,-1.75,-2.0,-1.75,-1.75,-2.0,-1.75,-2.0
chrX	32987572	32988172	DEL	0.43651	1	2021-01-01	4.18133	0.44,0.44,0.44,0.44,0.44,0.44,0.44,0.44,0.44,0.44,0.44,0.44,0.44,0.43,0.43
chrX	41709090	41718443	TANDUP	0	0	0/0	5.57507	-0.28,-0.29,-0.29,-0.28,-0.28,-0.29,-0.28,-0.28,-0.28,-0.28,-0.28,-0.28,-0.28,-0.28,-0.28,-0.29,-0.28,-0.28,-0.28,-0.3
chrX	49173937	49370133	DEL	0	0	0/0	2.78824	-0.65,-0.7,-0.76,-0.73,-0.75,-0.72,-0.77,-0.72,-0.74,-0.74
chrX	79993825	79996293	TANDUP	0	0	0/0	1.68166	-20.1,-21.62,-19.18,-22.6,-13.14,-22.45
chrX	80737643	80755254	DEL	NA	NA	NA	NA	NA
chrX	112085957	112088761	DEL	0	0	0/0	3.9026	-1.1,-1.06,-1.1,-1.1,-1.12,-1.13,-1.1,-1.13,-1.07,-1.17,-1.08,-1.15,-1.15,-1.11
chrX	113457412	113480521	DEL	0	0	0/0	5.57507	-274.0,-264.0,-274.0,-274.0,-274.0,-264.0,-274.0,-274.0,-274.0,-274.0,-274.0,-274.0,-274.0,-274.0,-123.0,-274.0,-274.0,-274.0,-264.0,-264.0
chrX	115133388	115156613	TANDUP	0	0	0/0	5.57507	-3.68,-3.7,-3.68,-3.68,-3.7,-3.68,-2.68,-3.68,-3.7,-3.7,-3.7,-3.68,-4.02,-3.48,-3.68,-3.68,-3.68,-3.68,-3.7,-3.7
chrX	115296690	115296698	DEL	NA	NA	NA	NA	NA
chrX	118821136	118821528	TANDUP	0	0	0/0	3.9026	-0.34,-11.69,-0.32,-0.33,-16.18,-0.3,-0.31,-2.64,-10.95,-0.3,-15.76,-0.3,-13.03,-2.64
chrX	123753050	123753058	TANDUP	NA	NA	NA	NA	NA
chrX	129375241	129376465	TANDUP	0	0	2021-01-01	1.52204	0.04,0.04,0.04,-4.61,0.04,0.04,0.04,0.04,0.04,0.04
chrX	134870852	134880026	TANDUP	NA	NA	NA	NA	NA
chrX	134928992	134966528	TANDUP	0	0	0/0	1.95611	-0.83,-0.93,-0.85,-0.83,-0.89,-0.87,-0.92
chrX	134969239	134974019	DEL	0.91225	1	2021-01-01	2.23258	0.91,0.91,0.92,0.92,0.91,0.91,0.91,0.92
chrX	136492337	136495745	DEL	0.841644	1	2021-01-01	4.18133	0.83,0.86,0.72,0.88,0.77,0.91,0.91,0.9,0.8,0.91,0.83,0.89,0.91,0.86,0.64
chrX	138126026	138134233	TANDUP	0	0	0/0	5.29632	-0.41,-0.42,-0.34,-0.42,-0.4,-0.41,-0.28,-0.34,-0.41,-0.34,-0.42,-0.29,-0.29,-0.46,-0.36,-0.41,-0.38,-0.44,-0.38
chrX	138203181	138210501	TANDUP	0	0	0/0	5.57507	-0.46,-0.45,-0.46,-0.45,-0.45,-0.44,-0.44,-0.45,-0.46,-0.46,-0.46,-0.45,-0.46,-0.43,-0.46,-0.47,-0.46,-0.45,-0.46,-0.45
chrX	138400172	138400349	DEL	0	0	0/0	5.29632	-0.91,-0.91,-0.91,-0.91,-0.91,-0.91,-0.91,-0.91,-0.91,-0.91,-0.91,-0.91,-0.91,-0.91,-0.91,-0.91,-0.91,-0.91,-0.91
chrX	139493373	139497162	TANDUP	NA	NA	NA	NA	NA
chrX	147317018	147321242	DEL	0.201851	0.9	2021-01-01	4.29634	0.13,0.13,0.17,0.13,0.07,0.13,0.24,0.16,0.17,0.3,0.33,0.15,0.19,0.29,0.43,0.19,0.14,-0.04,0.16,0.19
chrX	148498896	148500649	TANDUP	NA	NA	NA	NA	NA
chrX	148859679	148859994	DEL	0	0	0/0	2.78824	-3.16,-3.24,-2.97,-3.08,-3.26,-3.17,-2.88,-3.31,-3.05,-2.9
chrX	152529702	152531530	DEL	0	0	0/0	5.57507	-0.91,-0.91,-0.91,-0.91,-0.91,-0.91,-0.91,-0.91,-0.91,-0.91,-0.91,-0.91,-0.91,-0.91,-0.91,-0.91,-0.91,0.0,-0.91,-0.91
chrY	3713880	3737471	DEL	0	0	0/0	5.57507	-0.88,-0.86,-0.86,-0.82,-0.86,-0.87,-0.87,-0.87,-0.86,-0.86,-0.9,-0.87,-0.77,-0.86,-0.88,-0.88,-0.86,-0.88,-0.86,-0.86
chrY	4063609	4089239	DEL	NA	NA	NA	NA	NA
chrY	4656876	4674962	DEL	NA	NA	NA	NA	NA

## Sheet: cnvr.lr.vapor
CHR	POS	END	SVTYPE	VaPoR_QS	VaPoR_GS	VaPoR_GT	VaPoR_GQ	VaPoR_Rec
chr1	138158	139441	DEL	NA	NA	NA	NA	NA
chr1	449801	450326	DEL	NA	NA	NA	NA	NA
chr1	544718	545596	DEL	NA	NA	NA	NA	NA
chr1	546774	547498	DEL	NA	NA	NA	NA	NA
chr1	548489	553091	DEL	NA	NA	NA	NA	NA
chr1	558425	562229	DEL	NA	NA	NA	NA	NA
chr1	587676	596284	DEL	NA	NA	NA	NA	NA
chr1	623194	630644	DEL	NA	NA	NA	NA	NA
chr1	657131	661098	DEL	NA	NA	NA	NA	NA
chr1	666025	669435	DEL	NA	NA	NA	NA	NA
chr1	686343	688433	DEL	NA	NA	NA	NA	NA
chr1	689306	693081	DEL	NA	NA	NA	NA	NA
chr1	693378	697291	DEL	NA	NA	NA	NA	NA
chr1	724148	726839	TANDUP	NA	NA	NA	NA	NA
chr1	732231	735895	DEL	0	0	0/0	3.9026	-1.42,-1.37,-1.4,-1.37,-1.42,-1.42,-1.42,-1.61,-1.37,-1.3,-1.53,-1.44,-1.35,-1.38
chr1	743209	747764	DEL	0	0	0/0	3.34524	-0.94,-0.91,-0.96,-0.92,-0.91,-0.91,-0.94,-0.96,-0.91,-0.92,-0.93,-0.91
chr1	749705	755209	DEL	0	0	0/0	1.68166	-1.39,-1.49,-1.44,-1.51,-1.32,-1.37
chr1	758117	759838	DEL	0	0	0/0	3.9026	-1.07,-1.4,-1.26,-1.38,-1.14,-1.2,-1.28,-1.13,-1.09,-1.43,-1.2,-1.79,-1.24,-1.52
chr1	759983	766861	DEL	0	0	0/0	3.34524	-1.13,-1.07,-1.15,-1.02,-1.19,-1.03,-1.15,-1.08,-1.1,-1.1,-1.04,-1.1
chr1	768379	770574	DEL	0	0	0/0	5.01757	-3.23,-5.64,-3.47,-3.28,-3.9,-3.59,-4.94,-3.41,-3.3,-4.66,-5.13,-3.03,-4.29,-3.9,-3.67,-3.81,-4.02,-3.11
chr1	781256	788284	DEL	0	0	0/0	5.57507	-0.2,-0.2,-0.18,-0.14,-0.2,-0.2,-0.2,-0.2,-0.91,-0.2,-0.18,-0.22,-0.2,-0.2,-0.21,-0.21,-0.21,-0.2,-0.2,-0.2
chr1	794608	798214	DEL	0	0	0/0	3.34524	-0.24,-0.25,-0.25,-0.3,-0.3,-0.27,-0.24,-0.31,-0.25,-0.25,-0.25,-0.3
chr1	802151	806593	DEL	0	0	0/0	3.9026	-1.93,-2.13,-2.05,-2.04,-2.19,-2.33,-2.24,-2.08,-2.19,-2.03,-2.06,-2.32,-2.35,-1.84
chr1	807883	808411	TANDUP	0	0	0/0	4.46007	-24544.64,-13.68,-11.82,-20.76,-51.9,-8.2,-8.37,-52.86,-2713.33,-6154.25,-87.92,-12.45,-8.77,-24253.25,-51.9,-22.28
chr1	811209	811819	TANDUP	NA	NA	NA	NA	NA
chr1	814022	818020	DEL	0	0	0/0	2.51013	-1.03,-1.06,-1.1,-0.92,-0.95,0.0,-0.97,-1.03,-0.87
chr1	823693	827526	DEL	0	0	0/0	4.73882	-0.91,-0.6,-0.91,-0.55,-0.56,-0.6,-0.48,-0.54,-0.5,-0.52,-0.55,-0.5,-0.5,-0.47,-0.59,-0.52,-0.49
chr1	839215	843881	DEL	0	0	0/0	3.34524	-5.26,-3.54,-3.75,-3.54,-3.87,-3.47,-3.57,-3.83,-3.43,-3.78,-3.77,-4.02
chr1	846660	850209	DEL	0	0	0/0	2.51013	-1.09,-1.18,-1.1,-1.24,-1.16,-1.12,-1.12,-1.08,-1.13
chr1	855193	859140	DEL	0	0	0/0	2.78824	-1.09,-1.04,-1.31,-1.15,-1.1,-1.19,-1.12,-1.07,-1.08,-1.33
chr1	863399	865654	DEL	0	0	0/0	4.46007	-0.45,-0.43,-0.43,-0.4,-0.48,-0.39,-0.41,-0.4,-0.42,-0.4,-0.44,-0.4,-0.44,-0.42,-0.46,-0.44
chr1	869357	870331	DEL	0.306962	0.0588235	0/0	2.18416	0.0,-0.02,0.31,-0.02,0.0,-0.02,-0.02,-0.02,0.02,-0.02,0.0,-0.02,-0.02,-0.02,-0.02,-0.02,-0.02
chr1	878704	885766	DEL	0	0	0/0	3.06666	-1.0,-0.82,-0.89,-0.96,-0.96,-0.97,-0.96,-0.96,-0.94,-1.0,-1.0
chr1	912065	912967	TANDUP	NA	NA	NA	NA	NA
chr1	1011233	1014789	DEL	0	0	0/0	1.68166	-0.91,-1.01,-0.91,-0.91,-1.2,-0.91
chr1	1011590	1014810	TANDUP	0	0	0/0	0.895423	-1.48,-4.26,-2.92
chr1	1012337	1013269	DEL	NA	NA	NA	NA	NA
chr1	1014105	1014702	DEL	NA	NA	NA	NA	NA
chr1	1046392	1047617	TANDUP	0	0	0/0	2.23258	-7.15,-8.66,-7.0,-9.76,-7.06,-4.99,-7.02,-6.98
chr1	1063491	1063998	DEL	0	0	0/0	3.34524	-1.0,-1.04,-1.08,-1.08,-1.07,-1.33,-1.02,-1.01,-0.98,-1.04,-1.04,-1.02
chr1	1074514	1075659	DEL	NA	NA	NA	NA	NA
chr1	1075433	1076042	DEL	NA	NA	NA	NA	NA
chr1	1133885	1142763	TANDUP	0	0	0/0	2.51013	-0.71,-0.79,-0.93,-0.88,-0.9,-0.8,-0.87,-0.85,-0.79
chr1	1139494	1139999	DEL	0	0	0/0	3.6239	-0.89,-0.99,-1.06,-1.07,-1.07,-1.12,-1.03,-1.09,-1.12,-1.06,-1.1,-1.07,-1.09
chr1	1223582	1225634	DEL	0	0	0/0	1.41096	-0.91,-0.91,-0.91,-0.91,-0.91
chr1	1224704	1225628	TANDUP	NA	NA	NA	NA	NA
chr1	1245320	1249755	DEL	0	0	0/0	2.78824	-1.02,-1.04,-0.94,-0.99,-0.91,-1.03,-0.96,-0.98,-1.09,-1.03
chr1	1253295	1256761	DEL	0.938411	1	2021-01-01	3.06666	1.0,0.97,0.98,0.93,0.94,0.83,0.92,0.92,0.92,0.98,0.94
chr1	1280789	1283905	DEL	0	0	0/0	1.95611	-1.22,-1.13,-1.1,-1.23,-1.25,-1.12,-1.17
chr1	1285351	1286822	DEL	0	0	0/0	2.23258	-0.91,-0.91,-0.91,-0.91,-0.91,-0.91,-0.91,-0.91
chr1	1307972	1311109	DEL	0	0	0/0	4.73882	-0.45,-0.37,-0.47,-0.43,-0.44,-0.5,-0.47,-0.49,-0.48,-0.42,-0.48,-0.41,-0.36,-0.45,-0.4,-0.45,-0.43
chr1	1317611	1318277	TANDUP	0.423102	0.5	0/1	1.47277	0.47,0.0,-0.8,0.38
chr1	1336092	1338489	DEL	0	0	0/0	5.57507	-0.94,-0.89,-0.97,-0.93,-0.9,-0.9,-0.98,-0.9,-1.0,-0.89,-0.87,-1.0,-0.94,-0.95,-0.93,-0.91,-0.9,-0.95,-0.94,-0.94
chr1	1338538	1341670	DEL	0.890278	1	2021-01-01	4.73882	0.88,0.9,0.91,0.89,0.9,0.89,0.91,0.89,0.9,0.89,0.89,0.85,0.89,0.89,0.87,0.89,0.89
chr1	1380724	1454734	TANDUP	0	0	0/0	3.34524	-0.88,-0.87,-0.94,-0.84,-0.87,-0.94,-0.86,-0.85,-0.95,-0.9,-0.9,-1.32
chr1	1382500	1463596	DEL	NA	NA	NA	NA	NA
chr1	1465178	1466675	DEL	0	0	0/0	5.57507	-0.78,-0.76,-0.81,-0.85,-0.82,-0.79,-0.78,-0.76,-0.75,-0.79,-0.84,-0.84,-0.8,-0.79,-0.79,-0.82,-0.77,-0.76,-0.77,-0.83
chr1	1476604	1480248	DEL	0	0	0/0	2.51013	-0.8,-0.87,-0.85,-0.88,-0.86,-0.84,-0.9,-0.92,-0.9
chr1	1508802	1512515	DEL	0.941116	0.35	0/1	3.37639	-4.13,-4.28,-4.39,0.94,-4.59,-5.0,0.94,0.95,0.94,-4.32,-0.91,-4.68,0.94,0.94,-0.91,-4.68,-4.96,-4.55,0.94,-4.9
chr1	1514667	1516740	DEL	0.908382	1	2021-01-01	5.29632	0.91,0.92,0.91,0.92,0.89,0.91,0.92,0.9,0.91,0.9,0.91,0.92,0.91,0.89,0.92,0.92,0.91,0.89,0.91
chr1	1527793	1531364	DEL	NA	NA	NA	NA	NA
chr1	1530263	1532109	TANDUP	NA	NA	NA	NA	NA
chr1	1530277	1531196	TANDUP	NA	NA	NA	NA	NA
chr1	1540131	1544445	DEL	0	0	0/0	4.18133	-1.74,-1.92,-1.69,-1.6,-1.69,-1.79,-1.64,-1.59,-3.8,-1.88,-1.78,-2.0,-2.52,-1.49,-2.48
chr1	1540872	1541431	DEL	0.489481	0.0625	0/0	3.18159	0.0,0.0,0.0,0.0,-0.03,0.0,0.0,-0.03,-0.06,0.0,0.0,0.49,0.0,0.0,0.0,-0.02
chr1	1560125	1563851	DEL	0	0	0/0	2.23258	-1.07,-1.2,-1.12,-1.11,-1.08,-1.08,-1.12,-1.07
chr1	1567830	1682096	TANDUP	0	0	0/0	2.78824	-0.98,-1.06,-1.06,-1.08,-1.02,-1.05,-1.15,-1.06,-1.09,-1.09
chr1	1567830	1682981	DEL	0	0	0/0	1.14713	-1.01,-0.98,-1.08,-1.28
chr1	1685313	1689949	DEL	0	0	0/0	3.6239	-1.09,-1.04,-1.06,-1.05,-1.03,-1.02,-1.03,-1.05,-1.07,-0.98,-1.0,-1.04,-1.03
chr1	1705419	1707119	DEL	0	0	0/0	3.6239	-0.3,-0.3,-0.34,-0.3,-0.31,-0.33,-0.3,-0.31,-0.29,-0.28,-0.27,-0.38,-0.28
chr1	1718081	1728421	TANDUP	0	0	0/0	5.29632	-0.73,-0.71,-0.72,-0.73,-0.71,-0.71,-0.7,-0.78,-0.71,-0.71,-0.69,-0.67,-0.71,-0.74,-0.71,-0.7,-0.75,-0.68,-0.69
chr1	1720531	1722443	DEL	0	0	0/0	5.57507	-0.61,-0.67,-0.65,-0.65,-0.65,-0.61,-0.65,-0.65,-0.65,-0.68,-0.63,-0.66,-0.71,-0.66,-0.67,-0.66,-0.65,-0.66,-0.67,-0.68
chr1	1723267	1729939	DEL	0	0	0/0	4.73882	-1.48,-1.56,-1.47,-1.55,-1.45,-1.47,-1.51,-1.52,-1.45,-1.42,-1.43,-1.45,-1.45,-1.51,-1.53,-1.45,-1.44
chr1	1761748	1769892	DEL	0	0	0/0	5.57507	-0.07,-0.07,-0.07,-0.07,-0.07,-0.08,-0.08,-0.07,-0.07,-0.07,-0.07,-0.07,-0.07,-0.07,-0.07,-0.07,-0.07,-0.08,-0.07,-0.07
chr1	1799256	1805773	DEL	0	0	0/0	4.46007	-0.59,-0.61,-0.61,-0.58,-0.61,-0.61,-0.63,-0.61,-0.59,-0.58,-0.63,-0.63,-0.59,-0.67,-0.63,-0.61
chr1	1826964	1830257	DEL	0	0	0/0	4.46007	-1.05,-0.97,-0.93,-0.98,-1.05,-0.93,-1.06,-0.88,-1.01,-1.03,-1.11,-0.98,-0.99,-1.17,-0.88,-0.94
chr1	1828864	1830920	TANDUP	0	0	0/0	1.14713	-396.23,-877.54,-880.17,-408.46
chr1	1833750	1834585	DEL	0	0	0/0	3.34524	-0.13,-0.15,-0.14,-0.13,-0.13,-0.13,-0.12,-0.13,-0.16,-0.13,-0.12,-0.12
chr1	1840016	1842859	DEL	0	0	0/0	2.78824	-1.84,-1.73,-2.63,-1.84,-1.95,-1.86,-1.91,-2.27,-1.85,-1.87
chr1	1842888	1844583	DEL	0	0	0/0	3.9026	-1.06,-1.11,-1.04,-1.1,-1.07,-1.13,-1.13,-1.05,-1.04,-1.11,-1.07,-1.12,-1.17,-1.06
chr1	1854097	1857069	DEL	0	0	0/0	2.51013	-0.92,-1.06,-0.95,-0.99,-0.99,-1.05,-1.0,-1.02,-1.05
chr1	1875017	1875723	DEL	0	0	0/0	2.78824	-0.23,-0.26,-0.28,-0.2,-0.26,-0.24,-0.23,-0.23,-0.24,-0.2
chr1	1877449	1881140	DEL	0	0	0/0	2.78824	-0.91,-0.91,-0.91,-0.91,-0.91,-0.91,-0.91,-0.91,-0.91,-0.91
chr1	1900591	1903462	TANDUP	0	0	0/0	2.78824	-0.82,-0.84,-0.73,-0.88,-0.76,-0.78,-0.78,-0.77,-0.7,-0.75
chr1	1912981	1913491	TANDUP	0.547316	0.75	0/1	0.39106	0.46,0.67,0.51,-37.74
chr1	1977117	1977746	DEL	0	0	0/0	4.46007	-136.0,-221.0,-221.0,-228.5,-223.5,-0.91,-224.0,-221.0,-221.0,-225.0,-220.0,-206.5,-222.0,-222.0,-226.5,-213.5
chr1	1997784	2000895	TANDUP	NA	NA	NA	NA	NA
chr1	2052896	2055866	TANDUP	NA	NA	NA	NA	NA
chr1	2053302	2055826	DEL	NA	NA	NA	NA	NA
chr1	2079231	2079860	DEL	0	0	0/0	3.06666	-0.91,-0.91,-0.91,-0.91,-0.91,-0.91,-0.91,-0.91,-0.91,-0.91,-0.91
chr1	2082412	2083047	DEL	0	0	0/0	3.9026	-0.62,-0.61,-0.63,-0.6,-0.57,-0.6,-0.63,-0.62,-0.62,-0.61,-0.61,-0.72,-0.68,-0.62
chr1	2100999	2104518	DEL	0	0	0/0	3.6239	-0.61,-0.64,-0.58,-0.55,-0.58,-0.55,-0.57,-0.57,-0.57,-0.56,-0.52,-0.63,-0.57
chr1	2135371	2137697	TANDUP	0	0	0/0	2.78824	-0.48,-0.6,-0.59,-0.59,-0.6,-0.63,-0.61,-0.59,-0.59,-0.55
chr1	2140019	2143490	DEL	0	0	0/0	2.78824	-1.02,-0.98,-1.02,-1.02,-1.05,-1.05,-1.01,-0.95,-0.99,-1.07
chr1	2153841	2161353	TANDUP	0	0	0/0	2.78824	-0.83,-0.99,-1.06,-1.01,-0.92,-1.0,-1.08,-1.07,-0.98,-0.98
chr1	2178501	2182007	DEL	0	0	0/0	1.95611	-0.91,-0.91,-0.91,-0.91,-0.91,-0.91,-0.98
chr1	2212005	2213122	TANDUP	NA	NA	NA	NA	NA
chr1	2216544	2220037	DEL	0	0	0/0	3.06666	-0.32,-0.29,-0.28,-0.28,-0.28,-0.29,-0.28,-0.3,-0.28,-0.32,-0.28
chr1	2365563	2366750	DEL	0	0	0/0	2.23258	-1.13,-1.2,-1.14,-1.3,-1.18,-1.17,-1.0,-1.23
chr1	2517647	2524888	TANDUP	0	0	0/0	3.34524	-0.94,-0.94,-0.92,-1.02,-0.99,-0.85,-1.04,-1.01,-0.93,-1.16,-0.99,-0.96
chr1	2525811	2526380	DEL	0	0	0/0	3.9026	-1.57,-1.59,-1.3,-1.42,-1.35,-1.34,-1.39,-1.35,-1.42,-1.46,-1.33,-1.32,-1.43,-1.28
chr1	2546725	2547284	TANDUP	NA	NA	NA	NA	NA
chr1	2571064	2573776	TANDUP	0	0	0/0	2.23258	-0.99,-0.96,-0.92,-1.0,-1.05,-1.0,-1.0,-1.01
chr1	2582567	2590183	TANDUP	0.846154	0.333333	0/1	0.582372	-0.17,-0.09,0.85
chr1	2583365	2693984	TANDUP	0	0	0/0	3.34524	0.0,-2.42,0.0,0.0,-1.43,0.0,-0.81,-1.26,-1.39,-1.08,-1.48,-2.41
chr1	2583943	2629994	DEL	0.210424	0.315789	0/1	4.93372	0.1,0.2,-1.0,0.15,0.14,0.06,-1.36,-0.01,0.54,0.05,-8.19,-9.32,-4.75,-0.07,-11.86,-3.55,0.13,-4.48,-38.5
chr1	2584829	2587047	DEL	0.696679	0.2	0/1	0.589326	-1.18,-0.83,-0.99,-1.37,-0.72,-0.75,-1.77,0.73,0.6,0.62,-0.75,-0.87,-1.18,0.0,-0.93,-1.0,-1.14,-2.13,0.84,-1.29
chr1	2589366	2590008	DEL	0.45	0.125	0/1	0.494932	-1.59,-82.0,-0.32,0.45,-3.65,-1.32,0.1,-71.0
chr1	2591214	2592299	DEL	NA	NA	NA	NA	NA
chr1	2596938	2597781	DEL	NA	NA	NA	NA	NA
chr1	2602931	2603934	DEL	NA	NA	NA	NA	NA
chr1	2606249	2609756	DEL	NA	NA	NA	NA	NA
chr1	2613890	2631468	TANDUP	NA	NA	NA	NA	NA
chr1	2615298	2625549	DEL	0	0	0/0	5.01757	-13.57,-19.4,-110.33,-19.92,-42.0,-8.77,-1.45,-1.71,-5.12,-2.08,-0.92,-1.85,-1.16,-1.31,-93.33,-24.11,-0.64,-23.33
chr1	2625907	2627141	DEL	0.678066	0.4	0/1	1.19402	-0.52,0.71,-1.02,-2.1,0.65
chr1	2632001	2689777	DEL	NA	NA	NA	NA	NA
chr1	2686240	2693984	DEL	NA	NA	NA	NA	NA
chr1	2687939	2691664	TANDUP	0.221277	0.0833333	0/0	2.07	0.22,-0.64,-0.7,-0.79,-0.67,-0.71,-0.65,-0.62,-0.77,-0.57,-0.72,-0.76
chr1	2732451	2736561	DEL	0	0	0/0	3.9026	-0.88,-0.9,-0.88,-0.9,-0.88,-0.84,-0.88,-0.86,-0.86,-0.85,-0.86,-0.87,-0.88,-0.83
chr1	2757755	2761612	DEL	0	0	0/0	1.14713	-0.91,-0.91,-0.91,-0.91
chr1	2765373	2766310	TANDUP	NA	NA	NA	NA	NA
chr1	2789286	2793003	DEL	0	0	0/0	3.06666	-0.37,-0.39,-0.39,-0.39,-0.37,-0.34,-0.39,-0.38,-0.43,-0.35,-0.44
chr1	2821448	2825689	DEL	0	0	0/0	1.41096	-1.18,-1.17,-1.35,-1.29,-1.17
chr1	2854885	2858730	DEL	0	0	0/0	3.9026	-0.91,-0.91,-0.91,-0.91,-0.91,-0.91,-0.91,-0.91,-0.91,-0.91,-0.91,-0.91,-0.91,-0.91
chr1	2869714	2873698	DEL	0	0	0/0	4.46007	-0.79,-0.81,-0.79,-0.81,-0.82,-0.85,-0.85,-0.82,-0.82,-0.8,-0.82,-0.85,-0.76,-0.82,-0.82,-0.82
chr1	2887670	2888241	DEL	0	0	0/0	3.34524	-0.87,-1.02,-0.93,-0.92,-0.93,-0.87,-0.9,-0.93,-0.92,-0.98,-0.9,-1.0
chr1	2889497	2891716	DEL	0	0	0/0	3.34524	-1.03,-1.0,-1.03,-0.98,-0.97,-0.97,-1.02,-1.02,-1.02,-1.08,-1.03,-1.06
chr1	2934011	2934756	DEL	0	0	0/0	2.78824	-1.11,-1.03,-1.05,-1.18,-1.17,-1.24,-1.15,-1.06,-1.1,-1.2
chr1	2942916	2944431	TANDUP	0	0	0/0	3.34524	-1.06,-1.03,-1.04,-1.01,-0.89,-1.1,-1.04,-0.89,-0.97,-1.01,-1.01,-0.97
chr1	2960994	2963351	DEL	0.282311	0.95	2021-01-01	4.29634	0.21,0.23,0.45,0.22,0.2,0.21,0.3,0.45,0.34,0.42,-0.91,0.21,0.2,0.19,0.26,0.28,0.24,0.4,0.21,0.33
chr1	2986226	2991171	DEL	0	0	0/0	5.01757	-2.53,-2.99,-2.94,-2.42,-2.74,-2.32,-3.19,-2.52,-2.72,-2.71,-2.89,-2.6,-3.42,-2.39,-2.62,-2.51,-2.54,-2.57
chr1	3028196	3032792	DEL	0	0	0/0	4.18133	-1.32,-1.19,-1.2,-1.34,-1.37,-1.26,-1.34,-1.21,-1.35,-1.28,-1.29,-1.39,-1.23,-1.19,-1.32
chr1	3033123	3035000	DEL	0	0	0/0	5.01757	-1.05,-0.99,-1.06,-1.02,-1.12,-1.0,-1.1,-1.0,-1.02,-1.07,-1.0,-1.0,-1.0,-1.11,-1.05,-1.0,-1.06,-1.03
chr1	3051872	3052837	TANDUP	0	0	0/0	2.23258	-7.28,-13.19,-5.09,-3.64,-7.34,-4.2,-6.04,-5.38
chr1	3056487	3058585	TANDUP	0	0	0/0	1.41096	-2.66,-0.91,-3.45,-2.77,-3.51
chr1	3060565	3061171	DEL	0	0	0/0	3.06666	-1.94,-1.86,-1.78,-1.7,-2.04,-1.81,-1.8,-1.52,-1.82,-1.92,-1.79
chr1	3068487	3073410	DEL	0	0	0/0	5.57507	-0.68,-0.69,-0.74,-0.75,-0.72,-0.75,-0.72,-0.74,-0.69,-0.71,-0.74,-0.74,-0.71,-0.72,-0.72,-0.72,-0.74,-0.94,-0.74,-0.7
chr1	3097411	3098538	TANDUP	0.883531	1	2021-01-01	1.14713	1.0,1.0,0.76,0.78
chr1	3109060	3113898	DEL	0	0	0/0	5.29632	-0.67,-0.7,-0.69,-0.53,-0.63,-0.56,-0.6,-0.67,-0.65,-0.64,-0.65,-0.67,-0.68,-0.66,-0.65,-0.68,-0.64,-0.57,-0.68
chr1	3119854	3123397	DEL	0	0	0/0	3.6239	-0.54,-0.58,-0.53,-0.52,-0.56,-0.6,-0.58,-0.56,-0.55,-0.57,-0.59,-0.55,-0.58
chr1	3152063	3154795	DEL	0	0	0/0	3.6239	-0.95,-0.98,-0.96,-0.99,-1.02,-1.01,-0.99,-1.02,-1.0,-0.99,-0.95,-0.94,-1.02
chr1	3176028	3176745	DEL	0	0	0/0	4.46007	-0.79,-0.73,-0.78,-0.69,-0.76,-0.75,-0.91,-0.77,-0.72,-0.72,-0.77,-0.67,-0.75,-0.73,-0.7,-0.81
chr1	3195919	3198483	DEL	0	0	0/0	5.57507	-0.98,-1.01,-1.04,-1.05,-1.04,-1.05,-1.03,-0.99,-0.98,-1.05,-1.07,-1.01,-1.04,-1.13,-1.07,-1.03,-1.03,-1.01,-1.01,-1.05
chr1	3200304	3204588	DEL	0	0	0/0	4.46007	-0.9,-0.83,-1.03,-0.93,-0.92,-0.89,-0.88,-0.93,-0.9,-0.91,-0.95,-0.97,-0.91,-1.08,-0.91,-0.96
chr1	3215722	3216454	DEL	0	0	0/0	4.18133	-0.85,-0.75,-0.97,-0.71,-0.71,-0.89,-0.95,-0.97,-0.82,-0.81,-0.83,-0.65,-0.79,-0.62,-0.62
chr1	3215862	3217059	DEL	0	0	0/0	4.18133	-0.99,-0.91,-0.91,-0.91,-0.91,-0.91,-1.26,-0.91,-1.13,-1.69,-1.14,-1.36,-1.3,-0.91,-0.91
chr1	3218510	3221015	DEL	0	0	0/0	3.34524	-0.17,-0.17,-0.16,-0.15,-0.16,-0.15,-0.15,-0.15,-0.17,-0.12,-0.12,-0.16
chr1	3230307	3230955	DEL	0	0	0/0	2.78824	-1.07,-0.98,-1.15,-1.17,-1.08,-1.22,-1.12,-1.11,-1.04,-1.08
chr1	3239774	3242840	DEL	0	0	0/0	5.29632	-1.07,-1.02,-1.11,-1.53,-1.08,-1.02,-1.05,-1.06,-1.03,-1.05,-1.02,-1.04,-1.03,-1.03,-1.05,-1.04,-1.09,-1.02,-1.04
chr1	3271422	3276043	DEL	0	0	0/0	1.95611	-1.37,-1.49,-1.31,-1.31,-1.32,-1.35,-1.35
chr1	3310904	3316006	DEL	0	0	0/0	5.57507	-0.95,-0.95,-0.91,-0.95,-0.97,-0.82,-1.11,-1.09,-0.96,-0.87,-0.95,-0.98,-0.94,-1.05,-0.94,-1.8,-0.9,-0.97,-1.0,-0.99
chr1	3342327	3342962	DEL	0	0	0/0	4.46007	-1.29,-1.47,-1.2,-1.27,-1.3,-1.27,-1.4,-1.22,-1.29,-1.27,-1.19,-1.31,-1.27,-1.25,-1.32,-0.97
chr1	3381447	3382425	DEL	0	0	0/0	4.73882	-0.65,-0.67,-0.69,-0.68,-0.64,-0.68,-0.71,-0.67,-0.7,-0.69,-0.77,-0.69,-0.65,-0.71,-0.69,-0.64,-0.6
chr1	3438930	3439871	DEL	0	0	0/0	4.46007	-1.02,-1.03,-1.03,-1.08,-0.95,-1.0,-1.0,-1.03,-0.97,-1.0,-0.99,-1.06,-1.0,-1.05,-1.03,-1.02
chr1	3450024	3457469	TANDUP	0	0	0/0	3.34524	-3.25,-2.54,-3.11,-3.21,-2.96,-2.9,-2.88,-2.77,-2.94,-3.07,-2.84,-5.79
chr1	3462734	3463677	DEL	0	0	0/0	2.23258	-0.69,-0.68,-0.75,-0.66,-0.76,-0.66,-0.74,-0.64
chr1	3499828	3500477	TANDUP	NA	NA	NA	NA	NA
chr1	3530326	3541473	TANDUP	0	0	0/0	4.73882	-0.35,-0.3,-0.36,-0.36,-0.33,-0.36,-0.34,-0.37,-0.33,-0.35,-0.37,-0.34,-0.36,-0.47,-0.38,-0.38,-0.37
chr1	3539170	3543837	DEL	0	0	0/0	5.57507	-0.91,-0.91,-0.91,-0.91,-0.91,-0.91,-0.91,-0.91,-0.91,-0.91,-0.91,-0.91,-0.91,-0.91,-0.91,-0.91,-0.91,-0.91,-0.91,-0.91
chr1	3577905	3582242	DEL	0.960049	1	2021-01-01	3.34524	0.96,0.97,0.96,0.96,0.95,0.96,0.97,0.96,0.95,0.95,0.97,0.96
chr1	3610243	3611568	TANDUP	0	0	0/0	0.895423	-4.98,-2.68,-5.07
chr1	3614285	3618704	DEL	0	0	0/0	1.95611	-1.06,-1.24,-1.18,-1.45,-1.17,-1.19,-0.94
chr1	3651608	3658368	TANDUP	0	0	0/0	5.01757	-4.4,-3.88,-4.88,-3.8,-4.01,-3.95,-4.08,-3.47,-3.44,-4.17,-4.05,-3.66,-3.76,-4.1,-4.09,-3.87,-3.93,-4.4
chr1	3651773	3656486	DEL	0	0	0/0	2.78824	-1.51,-1.5,-1.42,-1.33,-1.45,-1.67,-1.53,-1.42,-1.42,-2.25
chr1	3725269	3725808	DEL	0.234626	1	2021-01-01	4.73882	0.23,0.23,0.25,0.24,0.17,0.23,0.22,0.23,0.23,0.21,0.26,0.24,0.25,0.29,0.25,0.24,0.23
chr1	3749871	3751988	TANDUP	0	0	0/0	1.68166	-8.37,-9.04,-7.73,-10.54,-10.23,-7.39
chr1	3753787	3755338	DEL	0	0	0/0	4.73882	-1.07,-1.01,-0.99,-1.26,-1.04,-1.04,-0.99,-1.01,-1.02,-1.09,-1.03,-1.03,-1.03,-1.04,-1.01,-1.02,-1.03
chr1	3851784	3995269	DEL	NA	NA	NA	NA	NA
chr1	4005794	4010345	DEL	0	0	0/0	3.9026	-1.95,-1.62,-1.72,-1.7,-1.72,-1.64,-1.71,-1.79,-1.63,-1.67,-1.62,-1.64,-1.79,-1.66
chr1	4044651	4049233	DEL	0	0	0/0	2.78824	-1.58,-1.61,-1.56,-1.6,-1.63,-1.58,-1.61,-1.6,-1.65,-1.62
chr1	4084353	4089146	DEL	0	0	0/0	2.78824	-0.91,-0.91,-0.91,-0.91,-0.91,-0.91,-0.91,-0.91,-0.91,-0.91
chr1	4124297	4125336	TANDUP	NA	NA	NA	NA	NA
chr1	4124414	4126695	DEL	0	0	0/0	2.23258	0.0,0.0,0.0,0.0,0.0,0.0,0.0,0.0
chr1	4126251	4127008	DEL	0.502077	1	2021-01-01	1.41096	0.5,0.52,0.48,0.5,0.5
chr1	4126351	4127154	TANDUP	NA	NA	NA	NA	NA
chr1	4127140	4129793	DEL	NA	NA	NA	NA	NA
chr1	4127780	4130360	TANDUP	0	0	0/0	1.14713	-4.79,-3.65,-4.8,-7.01
chr1	4137303	4138933	TANDUP	0.419355	0.142857	0/0	0.756224	0.42,-4.0,0.0,-0.12,-0.15,-0.44,-0.08
chr1	4137307	4137942	DEL	0	0	0/0	2.51013	-0.94,-0.05,-1.31,-1.62,-1.76,-1.94,-1.77,-0.78,-0.55
chr1	4163993	4166447	TANDUP	0	0	0/0	4.46007	-0.69,-0.62,-0.54,-0.59,-0.62,-0.62,-0.64,-1.89,-0.62,-0.62,-0.63,-1.11,-0.62,-0.68,-0.69,-0.62
chr1	4171623	4174463	TANDUP	NA	NA	NA	NA	NA
chr1	4180068	4181240	TANDUP	0	0	0/0	1.68166	-4.78,-8.44,-6.33,-8.59,-6.08,-4.77
chr1	4195364	4195871	DEL	0	0	0/0	3.6239	-0.62,-0.65,-0.6,-0.63,-0.64,-0.67,-0.62,-0.64,-0.63,-0.68,-0.62,-0.65,-0.65
chr1	4217041	4218864	TANDUP	0	0	0/0	1.41096	-3.65,-8.74,-18.44,-10.33,-12.15
chr1	4248997	4250249	DEL	0.156741	0.0666667	0/1	2.21512	-0.03,-0.02,-0.06,-0.02,-0.12,0.01,0.07,-0.14,0.03,0.02,-0.04,-0.06,-0.91,-0.02,0.16
chr1	4263890	4264971	DEL	0	0	0/0	4.73882	0.0,0.0,0.0,0.0,0.0,0.0,0.0,0.0,0.0,0.0,0.0,0.0,0.0,0.0,0.0,0.0,0.0
chr1	4492705	4493269	DEL	0	0	0/0	4.18133	-1.2,-1.15,-1.28,-1.16,-1.21,-1.2,-1.16,-1.21,-1.31,-1.18,-1.2,-1.19,-1.16,-1.25,-1.16
chr1	4527933	4529071	DEL	0	0	0/0	3.6239	-0.29,-0.34,-0.34,-0.32,-0.32,-0.35,-0.28,-0.34,-0.31,-0.31,-0.3,-0.31,-0.35
chr1	4574985	4576056	TANDUP	0	0	0/0	1.41096	-279.79,-57.65,-950.76,-37.07,-76.71
chr1	4692593	4693151	TANDUP	NA	NA	NA	NA	NA
chr1	4710566	4714997	DEL	0	0	0/0	5.29632	-1.03,-1.01,-1.03,-1.04,-1.0,-1.04,-1.02,-1.05,-1.0,-1.01,-1.08,-1.02,-1.01,-1.03,-1.14,-0.99,-1.08,-1.01,-1.04
chr1	4719925	4720462	DEL	0	0	0/0	2.23258	-0.91,-0.91,-0.91,-0.91,-0.91,-0.91,-0.91,-0.91
chr1	4729026	4731038	TANDUP	0	0	0/0	3.06666	-0.39,-0.34,-0.38,-0.35,-0.36,-0.36,-0.39,-0.35,-0.39,-0.37,-0.37
chr1	4734050	4736887	TANDUP	0	0	0/0	1.14713	-3.55,-2.27,-2.58,-2.15
chr1	4750505	4759785	DEL	0	0	0/0	2.78824	-0.73,-0.72,-0.71,-0.73,-0.75,-0.71,-0.83,-0.75,-0.71,-0.75
chr1	4794298	4799315	DEL	0	0	0/0	2.51013	-0.64,-0.62,-0.62,-0.6,-0.64,-0.63,-0.61,-0.6,-0.61
chr1	4848022	4849788	DEL	0	0	0/0	5.01757	-1.02,-1.03,-1.03,-1.13,-1.03,-0.96,-1.05,-1.09,-1.06,-1.04,-1.03,-1.1,-1.33,-1.03,-1.11,-1.03,-1.07,-1.02
chr1	4977917	4988957	TANDUP	0	0	0/0	3.9026	-0.98,-0.94,-1.07,-1.05,-0.87,-1.0,-0.98,-1.02,-1.0,-1.06,-1.0,-1.02,-0.98,-1.03
chr1	5057407	5057972	DEL	0	0	0/0	5.57507	-26.0,-25.43,-24.57,-27.29,-25.0,-26.14,-24.57,-25.57,-25.14,-26.14,-26.29,-24.86,-24.86,-26.14,-26.29,-25.86,-26.0,-24.71,-25.86,-23.86
chr1	5085714	5090090	DEL	0	0	0/0	5.29632	-1.46,-1.53,-1.42,-1.48,-1.48,-1.5,-1.47,-1.48,-1.61,-1.55,-1.45,-1.43,-1.55,-1.45,-1.44,-1.48,-1.45,-1.5,-1.55
chr1	5121994	5126254	DEL	0.959899	0.05	0/0	3.01798	-0.28,-0.17,-0.16,0.96,0.04,-0.19,-0.19,-0.28,-0.14,-0.77,-0.21,-0.28,-0.24,-0.24,-0.03,-0.28,-0.28,-0.25,-0.28,-0.28
chr1	5212882	5216604	DEL	0	0	2021-01-01	3.9026	0.02,0.02,0.02,0.02,0.02,0.02,0.02,0.02,0.02,0.02,0.02,0.02,0.02,0.02
chr1	5221929	5229355	TANDUP	0	0	0/0	4.18133	-0.81,-0.84,-0.87,-0.84,-0.87,-0.84,-0.84,-0.81,-0.87,-0.84,-0.84,-0.84,-0.88,-0.83,-0.88
chr1	5253354	5257143	DEL	0	0	0/0	5.57507	-2.38,-2.21,-2.17,-2.21,-2.09,-2.15,-2.0,-2.25,-2.25,-2.14,-2.19,-2.21,-2.14,-2.19,-2.1,-2.1,-2.25,-2.05,-2.12,-2.1
chr1	5294499	5298299	DEL	0	0	0/0	4.73882	-0.91,-0.91,-0.91,-0.91,-0.91,-0.91,-0.91,-0.91,-0.91,-0.91,-0.91,-0.91,-0.91,-0.91,-0.91,-0.91,-0.91
chr1	5456300	5456803	DEL	0	0	0/0	4.73882	-1.96,-1.87,-1.92,-1.97,-1.97,-1.97,-1.84,-2.02,-1.97,-2.05,-2.14,-1.97,-1.97,-1.97,-1.97,-2.06,-1.97
chr1	5483420	5487156	DEL	0	0	0/0	4.18133	-1.04,-1.04,-1.1,-1.1,-1.14,-1.09,-1.09,-1.07,-1.12,-1.08,-1.12,-1.12,-1.21,-1.17,-1.06
chr1	5521076	5522603	DEL	0	0	0/0	5.57507	-3.76,-3.77,-3.73,-3.74,-3.67,-3.77,-3.81,-3.76,-3.64,-3.63,-3.77,-3.5,-3.59,-3.81,-3.64,-4.13,-3.67,-3.71,-3.77,-3.74
chr1	5526947	5531634	TANDUP	0	0	0/0	3.6239	-0.31,-0.34,-0.31,-0.31,-0.32,-0.27,-0.34,-0.31,-0.33,-0.33,-0.32,-0.34,-0.32
chr1	5528393	5528982	DEL	0.510688	1	2021-01-01	3.9026	0.58,0.62,0.6,0.61,0.41,0.37,0.7,0.55,0.52,0.45,0.48,0.55,0.42,0.3
chr1	5559873	5561632	DEL	NA	NA	NA	NA	NA
chr1	5566022	5570125	TANDUP	0	0	0/0	2.51013	-1.18,-1.16,-1.14,-1.15,-1.1,-1.07,-1.18,-1.11,-1.18
chr1	5608572	5609199	DEL	0.57042	0.928571	2021-01-01	3.9026	0.02,0.56,0.56,0.56,0.58,0.58,0.59,0.55,0.6,0.58,0.55,0.55,0.57,0.59
chr1	5609211	5610747	DEL	0.515014	1	2021-01-01	3.6239	0.54,0.5,0.45,0.55,0.5,0.52,0.51,0.53,0.56,0.55,0.53,0.44,0.52
chr1	5721438	5725704	DEL	0	0	0/0	1.68166	-1.22,-1.28,-1.27,-1.24,-1.25,-1.25
chr1	5742628	5746320	DEL	0	0	0/0	3.06666	-1.51,-1.54,-1.45,-1.5,-1.38,-1.49,-1.38,-1.38,-1.46,-1.39,-1.43
chr1	5782121	5786091	DEL	0	0	0/0	2.23258	-0.11,-0.11,-0.12,-0.11,-0.12,-0.11,-0.12,-0.08
chr1	5873276	5874024	DEL	0	0	0/0	3.34524	-0.91,-0.91,-0.91,-0.91,-0.91,-0.91,-0.91,-0.91,-0.91,-0.91,-0.91,-0.91
chr1	5876064	5878569	DEL	0	0	0/0	2.23258	-3.58,-3.11,-2.96,-3.01,-2.83,-3.4,-3.11,-2.92
chr1	6064982	6065549	TANDUP	NA	NA	NA	NA	NA
chr1	6065946	6066775	TANDUP	NA	NA	NA	NA	NA
chr1	6129281	6133648	DEL	0	0	0/0	4.46007	-1.12,-1.04,-1.18,-0.98,-1.15,-1.05,-1.03,-1.06,-1.02,-1.02,-1.13,-1.02,-1.05,-1.08,-1.12,-1.06
chr1	6146954	6147571	DEL	0	0	0/0	2.78824	-0.91,-0.85,-0.9,-0.92,-1.08,-0.94,-0.86,-0.98,-0.9,-0.92
chr1	6147588	6148479	DEL	0	0	0/0	3.06666	-1.2,-1.34,-1.18,-1.16,-1.26,-1.21,-1.22,-1.13,-1.11,-1.19,-1.2
chr1	6168139	6177230	TANDUP	NA	NA	NA	NA	NA
chr1	6240625	6245377	DEL	0	0	0/0	4.18133	-1.2,-1.06,-1.11,-1.14,-1.07,-1.09,-1.17,-1.02,-1.17,-1.13,-1.0,-1.29,-1.14,-1.05,-1.16
chr1	6254319	6255422	DEL	0	0	0/0	4.46007	-0.69,-0.69,-0.73,-0.69,-0.69,-0.69,-0.69,-0.69,-0.73,-0.61,-0.76,-0.69,-0.67,-0.69,-0.61,-0.71
chr1	6280624	6285323	DEL	0	0	0/0	4.18133	-1.33,-1.26,-1.22,-1.29,-1.23,-1.27,-1.29,-1.28,-1.29,-1.27,-1.29,-1.25,-1.24,-1.32,-1.31
chr1	6321569	6326111	DEL	0	0	0/0	1.14713	-2.64,-2.16,-2.24,-2.23
chr1	6348906	6388135	TANDUP	0	0	0/0	2.23258	-1.55,-1.8,-1.69,-1.75,-1.63,-1.63,-1.73,-1.64
chr1	6360509	6365093	DEL	0	0	0/0	3.6239	-1.26,-1.29,-1.3,-1.37,-1.33,-1.32,-1.36,-1.36,-1.22,-1.23,-1.85,-1.29,-1.35
chr1	6399611	6404215	DEL	0	0	0/0	3.6239	-0.78,-0.75,-0.67,-0.76,-0.7,-0.68,-0.65,-0.66,-0.71,-0.66,-0.66,-0.82,-0.68
chr1	6440343	6445935	DEL	0.948873	1	2021-01-01	3.34524	0.95,0.96,0.95,0.96,0.96,0.95,0.95,0.95,0.94,0.95,0.95,0.94
chr1	6447264	6451451	DEL	0	0	0/0	5.57507	-1.24,-1.33,-1.28,-1.22,-1.5,-1.26,-1.28,-1.24,-1.28,-1.15,-1.22,-1.34,-1.26,-1.23,-1.29,-1.26,-1.16,-1.23,-1.17,-1.32
chr1	6456159	6460804	TANDUP	0	0	0/0	3.9026	-1.83,-1.73,-1.75,-1.73,-1.92,-1.83,-1.89,-1.73,-1.83,-1.73,-1.61,-1.73,-1.68,-1.73
chr1	6469333	6473043	DEL	0.969277	1	2021-01-01	3.6239	0.97,0.97,0.97,0.97,0.98,0.98,0.97,0.97,0.97,0.97,0.97,0.97,0.97
chr1	6481544	6486922	DEL	0	0	0/0	4.46007	-1.35,-1.4,-1.36,-1.41,-1.31,-1.38,-1.37,-1.38,-1.42,-1.35,-1.46,-1.36,-1.41,-1.32,-1.36,-1.42
chr1	6486942	6488300	DEL	0	0	0/0	4.46007	-1.07,-1.02,-1.11,-1.06,-1.13,-1.04,-1.0,-1.1,-1.03,-1.07,-1.06,-1.06,-1.03,-1.14,-1.04,-1.06
chr1	6505575	6509432	DEL	0	0	0/0	3.34524	-0.85,-0.78,-0.86,-0.84,-0.94,-0.77,-0.85,-0.74,-0.9,-0.89,-0.83,-0.91
chr1	6521019	6525564	DEL	0	0	0/0	3.34524	-0.98,-1.03,-1.05,-1.16,-1.14,-1.09,-1.1,-1.06,-1.2,-1.22,-1.04,-1.29
chr1	6558020	6565598	DEL	0	0	0/0	3.9026	-1.31,-1.22,-1.1,-1.17,-1.18,-1.23,-1.18,-1.11,-1.15,-1.06,-0.91,-1.1,-1.17,-1.08
chr1	6595113	6599361	DEL	0.954018	1	2021-01-01	4.46007	0.96,0.95,0.96,0.96,0.96,0.96,0.96,0.92,0.96,0.96,0.96,0.95,0.96,0.95,0.96,0.95
chr1	6631530	6635802	DEL	0	0	0/0	3.06666	-0.49,-0.48,-0.47,-0.51,-0.47,-0.52,-0.46,-0.49,-0.57,-0.51,-0.52
chr1	6647411	6647979	DEL	0	0	0/0	3.9026	-1.13,-1.15,-1.02,-1.14,-1.2,-1.16,-1.31,-1.2,-1.2,-1.16,-1.12,-1.15,-1.18,-1.17
chr1	6668000	6672633	DEL	0.959835	1	2021-01-01	4.73882	0.96,0.96,0.96,0.96,0.96,0.96,0.96,0.96,0.96,0.96,0.96,0.96,0.96,0.96,0.96,0.96,0.96
chr1	6705463	6709941	DEL	0	0	0/0	4.46007	-1.34,-1.44,-1.45,-1.5,-1.52,-1.47,-1.55,-1.43,-1.38,-1.45,-1.5,-1.63,-1.3,-1.59,-1.87,-1.48
chr1	6708694	6710298	TANDUP	0	0	0/0	1.68166	-1603.53,-7.6,-132.51,-1603.46,-400.34,-401.21
chr1	6719224	6719780	DEL	0	0	0/0	5.57507	-0.09,-0.09,-0.08,-0.14,-0.08,-0.19,-0.08,-0.1,-0.09,-0.08,-0.09,-0.08,-0.1,-0.08,-0.06,-0.08,-0.08,-0.08,-0.08,-0.09
chr1	6755860	6760570	DEL	0.956478	1	2021-01-01	3.06666	0.95,0.96,0.96,0.97,0.97,0.95,0.96,0.96,0.96,0.94,0.95
chr1	6796308	6800800	DEL	0	0	0/0	3.34524	0.0,0.0,0.0,0.0,0.0,0.0,0.0,0.0,0.0,0.0,0.0,0.0
chr1	6809011	6809580	DEL	0.293503	1	2021-01-01	5.57507	0.29,0.26,0.29,0.24,0.33,0.31,0.29,0.26,0.23,0.39,0.24,0.22,0.37,0.36,0.34,0.37,0.29,0.13,0.33,0.32
chr1	6834225	6839239	DEL	0.995937	0.3	0/1	2.10091	-0.91,-0.91,-0.91,-0.91,-0.91,-0.91,-0.91,1.0,-0.91,1.0,-0.91,-0.91,-0.91,-0.91,1.0,-0.91,1.0,1.0,0.99,-0.91
chr1	6856665	6857684	DEL	0	0	0/0	4.46007	-2.72,-2.61,-2.88,-2.72,-2.72,-2.72,-2.76,-2.72,-2.72,-2.72,-2.72,-2.61,-2.93,-2.72,-2.72,-2.72
chr1	6875779	6877749	DEL	0	0	0/0	5.57507	-0.18,-0.19,-0.18,-0.18,-0.18,-0.2,-0.18,-0.19,-0.18,-0.18,-0.19,-0.2,-0.18,-0.19,-0.19,-0.19,-0.23,-0.19,-0.21,-0.19
chr1	6878009	6880479	DEL	0	0	0/0	5.57507	-0.55,-0.53,-0.55,-0.56,-0.55,-0.55,-0.54,-0.55,-0.55,-0.56,-0.53,-0.55,-0.55,-0.55,-0.55,-0.49,-0.54,-0.55,-0.55,-0.55
chr1	6894077	6949188	TANDUP	0	0	0/0	5.57507	-1.11,-1.12,-1.11,-1.04,-1.12,-1.1,-1.12,-1.1,-1.14,-1.09,-1.09,-1.12,-1.12,-1.13,-1.15,-1.12,-1.12,-1.11,-1.13,-1.15
chr1	6917064	6921885	DEL	0.835859	1	2021-01-01	5.57507	0.78,0.79,0.86,0.86,0.87,0.86,0.8,0.8,0.86,0.87,0.8,0.86,0.82,0.85,0.8,0.86,0.81,0.86,0.86,0.86
chr1	6941666	6942966	DEL	0.780999	1	2021-01-01	3.34524	0.78,0.77,0.79,0.79,0.77,0.8,0.75,0.78,0.79,0.79,0.79,0.77
chr1	6959271	6964041	DEL	0	0	0/0	5.57507	-0.96,-0.91,-0.9,-0.93,-0.99,-0.92,-0.99,-0.91,-0.88,-0.9,-0.91,-0.88,-0.91,-0.91,-0.85,-0.92,-0.89,-0.93,-0.9,-0.9
chr1	6969834	6972867	DEL	0	0	0/0	2.78824	-0.98,-0.99,-0.91,-1.13,-1.0,-1.02,-0.97,-1.0,-0.98,-1.08
chr1	6998986	7001963	DEL	0	0	0/0	3.06666	-0.83,-0.86,-0.86,-0.86,-0.86,-0.86,-0.95,-0.89,-0.89,-0.88,-0.92
chr1	7021976	7025832	DEL	0	0	0/0	1.68166	-0.97,-0.93,-0.91,-0.9,-0.92,-0.93
chr1	7037548	7042138	DEL	0	0	0/0	5.57507	-0.07,-0.08,-0.08,-0.07,-0.07,-0.07,-0.07,-0.07,-0.08,-0.07,-0.07,-0.07,-0.07,-0.07,-0.07,-0.07,-0.13,-0.07,-0.07,-0.11
chr1	7039058	7040059	TANDUP	0	0	0/1	4.04877	-0.77,-0.78,0.08,-1.12,-0.81,-2.3,0.08,0.04,0.08,0.08,-0.78,0.08,-1.1
chr1	7077308	7085124	DEL	0	0	0/0	4.46007	-1.19,-1.2,-1.17,-1.17,-1.19,-1.21,-1.22,-1.15,-1.17,-1.17,-1.17,-1.17,-1.17,-1.25,-1.17,-1.17
chr1	7117584	7122137	DEL	0	0	0/0	3.34524	-0.98,-0.96,-0.95,-0.95,-0.98,-0.97,-0.91,-0.93,-0.94,-1.02,-0.98,-1.23
chr1	7158629	7163252	DEL	0	0	0/0	5.57507	-1.21,-1.19,-1.18,-1.23,-1.11,-1.2,-1.17,-1.12,-1.15,-1.17,-1.14,-1.2,-1.12,-1.18,-1.17,-1.11,-1.16,-1.15,-1.17,-1.29
chr1	7199262	7204907	DEL	0.145488	0.55	2021-01-01	5.57507	0.01,0.1,0.17,0.13,0.13,0.08,0.15,0.16,0.08,0.19,0.1,0.06,0.08,0.17,0.07,0.15,0.02,0.03,0.12,0.13
chr1	7241122	7246117	DEL	0.958152	1	2021-01-01	1.14713	0.97,0.95,0.97,0.94
chr1	7250456	7251012	TANDUP	0	0	0/0	4.18133	-16.96,-16.96,-16.98,-16.93,-16.17,-17.0,-16.96,-41.7,-16.96,-17.01,-16.43,-16.96,-15.51,-16.93,-16.96
chr1	7273577	7275808	DEL	0.831407	1	2021-01-01	5.57507	0.84,0.81,0.81,0.83,0.84,0.83,0.81,0.8,0.69,0.84,0.79,0.88,0.85,0.88,0.81,0.85,0.96,0.81,0.85,0.86
chr1	7282802	7287433	DEL	0	0	0/0	3.34524	-0.52,-0.53,-0.53,-0.5,-0.69,-0.51,-0.53,-0.51,-0.5,-0.6,-0.49,-0.52
chr1	7354884	7358060	DEL	0	0	0/0	5.01757	-0.92,-0.92,-0.83,-0.95,-0.86,-0.85,-0.87,-0.85,-0.9,-0.68,-0.87,-0.83,-0.94,-0.91,-0.9,-0.94,-1.41,-0.93
chr1	7382169	7385325	DEL	0	0	0/0	1.41096	-0.81,-0.92,-0.89,-0.93,-0.45
chr1	7409352	7412529	DEL	0	0	0/0	5.01757	-0.91,-0.91,-0.91,-0.91,-0.91,-0.91,-0.91,-0.91,-0.91,-0.91,-0.91,-0.91,-0.91,-0.91,-0.91,-0.91,-0.91,-0.91
chr1	7440087	7444654	DEL	0	0	0/0	4.46007	-0.55,-0.5,-0.56,-0.54,-0.52,-0.56,-0.56,-0.56,-0.54,-0.55,-0.54,-0.51,-0.55,-0.55,-0.52,-0.56
chr1	7486665	7488781	DEL	0	0	0/0	2.51013	-0.94,-1.7,-0.98,-1.03,-0.99,-1.0,-0.97,-1.03,-0.99
chr1	7541704	7546104	TANDUP	0	0	0/0	3.9026	-0.91,-0.91,-0.81,-0.69,-0.9,-0.88,-0.94,-0.91,-0.85,-0.88,-1.03,-0.88,-1.0,-0.84
chr1	7570020	7571513	DEL	0.456683	0.733333	0/1	0.981565	0.45,0.45,0.45,0.44,0.44,0.47,0.48,0.46,-1.01,-1.05,0.47,-1.08,0.47,0.44,-1.06
chr1	7622497	7626523	DEL	0	0	0/0	3.9026	-1.0,-1.05,-1.08,-1.06,-1.03,-1.02,-1.02,-1.01,-1.02,-1.07,-1.03,-1.03,-1.04,-1.07
chr1	7650721	7655096	DEL	0	0	0/0	5.57507	-0.96,-1.04,-0.98,-0.91,-0.92,-0.91,-0.91,-0.95,-0.91,-0.95,-0.93,-0.94,-0.96,-0.93,-0.92,-0.94,-1.0,-0.91,-1.54,-1.02
chr1	7657919	7662071	DEL	0	0	0/0	3.06666	-0.91,-0.91,-0.91,-0.91,-0.91,-0.91,-0.91,-0.91,-0.91,-0.91,-0.91
chr1	7677887	7680615	TANDUP	0	0	0/0	4.46007	-1.38,-1.35,-1.38,-1.38,-1.38,-1.47,-1.38,-1.38,-1.41,-1.39,-1.38,-1.46,-1.43,-1.38,-1.4,-1.41
chr1	7684894	7686356	TANDUP	0	0	0/0	1.41096	-4.65,-5.8,-2.92,-6.74,-9.94
chr1	7688780	7692949	DEL	0	0	0/0	4.46007	-3.28,-3.28,-3.28,-3.12,-3.28,-3.28,-3.05,-3.28,-3.24,-3.28,-3.28,-3.16,-3.24,-3.28,-3.14,-3.14
chr1	7693504	7697636	DEL	0	0	0/0	4.46007	-0.99,-1.0,-1.03,-0.99,-1.02,-1.01,-1.02,-0.97,-0.99,-1.02,-1.0,-0.99,-0.99,-1.03,-1.04,-0.98
chr1	7706244	7706754	DEL	0	0	0/0	5.01757	-1.02,-0.98,-0.98,-1.08,-1.07,-0.97,-1.1,-1.0,-0.98,-1.32,-1.05,-1.1,-0.94,-0.98,-1.19,-1.02,-1.19,-1.47
chr1	7707001	7710285	DEL	0	0	0/0	4.73882	-0.99,-1.25,-1.23,-1.26,-1.24,-1.25,-1.24,-1.25,-1.29,-1.22,-1.32,-1.23,-1.34,-1.24,-1.2,-1.26,-1.33
chr1	7726389	7731547	DEL	0	0	0/0	3.9026	-2.73,-2.88,-2.69,-2.78,-2.79,-3.08,-2.86,-2.68,-2.71,-3.49,-2.76,-2.96,-2.6,-3.58
chr1	7761511	7762353	DEL	0	0	0/0	4.46007	-1.48,-1.48,-1.6,-1.31,-1.48,-1.35,-1.48,-1.41,-1.48,-1.42,-1.41,-1.48,-1.48,-1.48,-1.48,-1.48
chr1	7762361	7766566	DEL	0	0	0/0	3.9026	-0.51,-0.56,-0.57,-0.55,-0.56,-0.6,-0.55,-0.54,-0.53,-0.51,-0.54,-0.52,-0.51,-0.5
chr1	7798115	7802694	DEL	0	0	0/0	4.18133	-0.97,-1.01,-1.09,-1.01,-1.07,-1.04,-1.0,-1.01,-1.04,-1.04,-1.07,-1.04,-1.05,-1.01,-1.05
chr1	7850916	7851882	DEL	0.587258	1	2021-01-01	5.57507	0.41,0.57,0.57,0.61,0.73,0.53,0.57,0.57,0.78,0.57,0.57,0.59,0.62,0.58,0.58,0.58,0.57,0.57,0.57,0.57
chr1	7864637	7865389	DEL	0	0	0/0	4.18133	-7.17,-7.17,-6.87,-7.17,-6.78,-0.91,-7.17,-7.17,-6.87,-7.17,-7.17,-6.87,-7.17,-7.17,-7.17
chr1	7969301	7974273	DEL	0.887024	0.0625	0/0	3.18159	-0.91,-0.91,-0.91,-0.91,-0.91,-0.91,-0.91,-0.91,-0.91,-0.91,0.89,-0.91,-0.91,-0.91,-0.91,-0.91
chr1	8009835	8014679	DEL	0	0	0/0	4.73882	-1.01,-0.91,-0.95,-0.93,-0.99,-0.96,-0.94,-1.0,-0.91,-1.01,-0.94,-0.97,-0.97,-0.9,-0.91,-0.9,-0.94
chr1	8052068	8056866	DEL	0	0	0/0	5.57507	-2.67,-2.73,-2.74,-2.73,-2.63,-2.68,-2.63,-2.69,-2.73,-2.6,-2.73,-2.7,-2.73,-2.72,-2.83,-2.84,-2.7,-2.74,-2.66,-2.7
chr1	8094101	8099154	DEL	0	0	0/0	5.57507	-1.26,-1.38,-1.32,-1.4,-1.41,-1.35,-1.32,-1.35,-1.32,-1.49,-1.34,-1.31,-1.35,-1.32,-1.39,-1.41,-1.35,-1.38,-1.36,-1.32
chr1	8136897	8141930	DEL	0.954806	1	2021-01-01	2.78824	0.95,0.95,0.95,0.95,0.96,0.96,0.95,0.96,0.95,0.95
chr1	8194577	8196704	TANDUP	0	0	0/0	2.23258	-0.66,-1.81,-0.88,-7.11,-1.25,-1.81,-0.04,-1.95
chr1	8262255	8262904	DEL	0	0	0/0	4.18133	-0.98,-0.97,-1.01,-1.02,-1.03,-1.02,-1.01,-0.99,-1.01,-0.98,-0.97,-1.0,-0.98,-0.95,-0.97
chr1	8262927	8265926	DEL	0	0	0/0	3.6239	-0.91,-0.91,-0.91,-0.91,-0.91,-0.91,-0.91,-0.91,-0.91,-0.91,-0.91,-0.91,-0.91
chr1	8302106	8306093	DEL	0	0	0/0	3.34524	-0.11,-0.15,-0.13,-0.11,-0.12,-0.11,-0.12,-0.11,-0.1,-0.15,-0.11,-0.14
chr1	8354558	8356317	TANDUP	0	0	0/0	2.78824	-0.1,-0.1,-0.1,-0.1,-0.1,-0.1,-0.1,-0.1,-0.1,-0.1
chr1	8381875	8382476	TANDUP	0.927624	1	2021-01-01	3.9026	1.0,1.0,0.98,0.98,1.0,1.0,0.61,1.0,0.51,1.0,1.0,1.0,0.96,0.94
chr1	8464518	8467676	DEL	0	0	0/0	5.29632	-22.5,-22.5,-22.5,-22.17,-22.5,-22.22,-0.91,-0.91,-0.91,-22.11,-22.0,-22.06,-22.56,-22.06,-22.22,-22.17,-0.91,-0.91,-22.06
chr1	8490632	8493692	DEL	0	0	0/0	5.01757	-0.72,-0.65,-0.7,-0.7,-0.68,-0.7,-0.66,-0.67,-0.68,-0.7,-0.67,-0.68,-0.97,-0.67,-0.7,-0.71,-0.7,-0.74
chr1	8501220	8505593	TANDUP	0	0	0/0	5.29632	-0.4,-0.37,-0.36,-0.37,-0.36,-0.37,-0.35,-0.34,-0.36,-0.34,-0.41,-0.37,-0.36,-0.37,-0.36,-0.3,-0.34,-0.36,-0.38
chr1	8517020	8520074	DEL	0	0	0/0	5.01757	-1.71,-1.71,-1.72,-1.67,-1.71,-1.72,-1.71,-1.69,-1.51,-1.71,-1.71,-1.71,-1.71,-1.68,-1.67,-1.71,-1.72,-1.7
chr1	8522011	8522601	DEL	0	0	0/0	3.34524	-1.16,-1.07,-1.13,-1.1,-1.13,-1.12,-1.13,-0.97,-1.14,-1.13,-1.12,-1.19
chr1	8543503	8546688	DEL	0	0	0/0	5.29632	-0.88,-0.85,-0.86,-0.86,-0.91,-0.88,-0.86,-0.85,-0.86,-0.88,-0.88,-0.86,-0.82,-0.86,-0.88,-0.93,-1.05,-0.86,-0.88
chr1	8551292	8551890	DEL	0	0	0/0	4.73882	-0.78,-0.76,-0.78,-0.77,-0.75,-0.83,-0.78,-0.76,-0.76,-0.76,-0.75,-0.81,-0.77,-0.74,-0.77,-0.78,-1.53
chr1	8569181	8572297	DEL	0	0	0/0	2.78824	-0.52,-0.49,-0.49,-0.49,-0.49,-0.51,-0.49,-0.53,-0.5,-0.55
chr1	8595190	8598198	DEL	0	0	0/0	5.57507	-0.91,-0.91,-0.91,-0.91,-0.91,-0.91,-0.91,-0.91,-0.91,-0.91,-0.91,-0.91,-0.91,-0.91,-0.91,-0.91,-0.91,-0.91,-0.91,-0.91
chr1	8621304	8624498	DEL	0	0	0/0	5.57507	-0.95,-1.09,-1.01,-1.01,-1.03,-0.98,-1.01,-0.99,-0.78,-1.02,-1.01,-1.01,-1.0,-1.01,-1.03,-1.02,-0.97,-1.01,-1.01,-1.01
chr1	8621902	8625178	TANDUP	NA	NA	NA	NA	NA
chr1	8626388	8627102	DEL	0	0	0/0	3.34524	-0.91,-0.91,-0.91,-0.91,-0.91,-0.91,-0.91,-0.91,-0.91,-0.91,-0.91,-0.91
chr1	8644559	8648292	TANDUP	0	0	0/0	1.68166	-2.52,-3.28,-2.99,-2.17,-4.26,-2.62
chr1	8647048	8649949	DEL	0	0	0/0	5.57507	-0.74,-0.8,-0.76,-0.78,-0.73,-0.75,-0.68,-0.76,-0.75,-0.73,-0.76,-0.75,-0.77,-0.75,-0.66,-0.77,-0.76,-0.65,-0.74,-0.71
chr1	8662924	8663472	DEL	0	0	0/0	4.18133	-0.87,-0.84,-0.84,-0.92,-0.94,-0.9,-0.9,-0.85,-0.84,-0.88,-0.85,-0.9,-0.86,-0.85,-0.83
chr1	8673736	8676895	DEL	0	0	0/0	5.57507	-0.9,-0.92,-0.99,-0.94,-0.95,-0.91,-0.91,-0.92,-0.91,-0.98,-0.98,-0.98,-0.94,-0.96,-0.91,-0.91,-0.93,-0.94,-0.94,-0.92
chr1	8700096	8703632	DEL	0	0	0/0	5.57507	-0.73,-0.75,-0.75,-0.69,-0.76,-0.76,-0.76,-0.75,-0.76,-0.75,-0.78,-0.75,-0.76,-0.75,-0.74,-0.75,-0.75,-0.77,-0.77,-0.77
chr1	8725083	8726427	DEL	0.207714	0.941176	2021-01-01	4.73882	0.38,0.17,0.15,0.16,0.17,0.08,0.17,0.17,0.17,0.3,0.36,0.17,0.23,0.14,0.25,0.17,0.17
chr1	8727060	8730275	DEL	0	0	0/0	5.57507	-0.81,-0.79,-0.81,-0.79,-0.82,-0.79,-0.79,-0.8,-0.79,-0.75,-0.78,-0.82,-0.82,-0.81,-0.81,-0.84,-0.79,-0.74,-0.79,-0.82
chr1	8731979	8737874	DEL	0	0	0/0	5.57507	-0.23,-0.23,-0.23,-0.23,-0.23,-0.23,-0.23,-0.23,-0.24,-0.23,-0.23,-0.23,-0.23,-0.23,-0.22,-0.24,-0.23,-0.24,-0.23,-0.23
chr1	8753788	8756964	DEL	0.950619	1	2021-01-01	5.01757	0.95,0.95,0.95,0.95,0.95,0.95,0.95,0.95,0.95,0.95,0.95,0.95,0.95,0.95,0.95,0.94,0.95,0.95
chr1	8812127	8817615	DEL	0	0	0/0	5.57507	-0.79,-0.8,-0.76,-0.81,-0.78,-0.78,-0.77,-0.8,-0.8,-0.8,-0.8,-0.78,-0.82,-0.79,-0.77,-0.74,-0.76,-0.82,-0.78,-0.79
chr1	8844724	8846637	TANDUP	0	0	0/0	1.95611	-0.57,-0.46,-0.46,-0.47,-0.46,-0.47,-0.62
chr1	8850113	8850739	DEL	0	0	0/0	4.73882	-1.02,-1.06,-0.99,-1.02,-1.02,-1.04,-1.01,-1.05,-1.02,-1.01,-1.01,-1.06,-1.03,-1.01,-1.0,-1.12,-1.1
chr1	8884679	8885269	DEL	0.572	1	2021-01-01	3.6239	0.59,0.56,0.57,0.58,0.53,0.57,0.56,0.58,0.6,0.57,0.55,0.6,0.56
chr1	8893691	8894760	DEL	0.568162	1	2021-01-01	3.6239	0.51,0.57,0.58,0.57,0.57,0.56,0.57,0.59,0.57,0.56,0.58,0.58,0.58
chr1	8906773	8907411	DEL	0	0	0/0	3.06666	0.0,0.0,0.0,0.0,0.0,0.0,0.0,0.0,0.0,0.0,0.0
chr1	8913099	8916319	DEL	0	0	0/0	3.6239	-1.47,-1.45,-1.46,-1.7,-1.45,-1.61,-1.48,-1.5,-1.54,-1.46,-1.45,-1.47,-1.47
chr1	8958836	8959824	DEL	0	0	0/0	2.23258	-0.91,-0.91,-0.91,-0.91,-0.91,-0.91,-0.91,-0.91
chr1	8973822	8978879	DEL	0	0	0/0	3.6239	-1.46,-1.47,-1.54,-1.43,-1.43,-1.38,-1.42,-1.47,-1.4,-1.49,-1.41,-1.47,-1.42
chr1	9017465	9023459	DEL	0	0	0/0	5.29632	-0.04,-0.04,-0.04,-0.03,-0.04,-0.03,-0.04,-0.04,-0.04,-0.04,-0.04,-0.04,-0.04,-0.04,-0.04,-0.05,-0.04,-0.04,-0.05
chr1	9044580	9051756	DEL	0.947749	0.6875	0/1	1.93874	-0.91,0.95,0.95,0.95,-0.91,0.95,0.95,-0.91,0.94,0.95,0.95,-0.91,0.95,0.95,0.95,-0.91
chr1	9054057	9082119	TANDUP	0	0	0/0	5.57507	-0.11,-0.11,-0.11,-0.08,-0.08,-0.08,-0.08,-0.08,-0.08,-0.08,-0.1,-0.11,-0.08,-0.12,-0.1,-0.08,-0.11,-0.12,-0.1,-0.09
chr1	9058777	9063547	DEL	0.842604	1	2021-01-01	5.29632	0.84,0.84,0.84,0.84,0.84,0.87,0.84,0.84,0.84,0.84,0.84,0.84,0.84,0.84,0.84,0.84,0.84,0.84,0.84
chr1	9094983	9099095	DEL	0	0	0/0	3.9026	-1.46,-0.91,-0.73,-0.69,-0.93,-0.91,-0.91,-0.91,-0.91,-0.91,-0.74,-0.68,-0.91,-0.65
chr1	9197801	9202555	DEL	0	0	0/0	3.06666	0.0,0.0,0.0,0.0,0.0,0.0,0.0,0.0,0.0,0.0,0.0
chr1	9204591	9205173	DEL	0	0	0/0	3.06666	-0.04,-0.06,-0.05,-0.05,-0.11,-0.91,-0.08,-0.12,-0.07,-0.13,-0.11
chr1	9215340	9215960	DEL	0	0	0/0	3.06666	-1.5,-2.16,-1.98,-2.12,-1.9,-1.58,-1.94,-2.34,-2.09,-1.68,-2.22
chr1	9239915	9244602	DEL	0	0	0/0	3.6239	-1.74,-1.74,-1.71,-1.63,-1.57,-1.67,-1.63,-1.63,-1.63,-1.57,-1.63,-1.63,-1.57
chr1	9268322	9268865	DEL	0	0	0/0	5.57507	-0.09,-0.09,-0.09,-0.09,-0.08,-0.09,-0.09,-0.09,-0.09,-0.09,-0.09,-0.09,-0.09,-0.09,-0.09,-0.09,-0.09,-0.09,-0.09,-0.09
chr1	9281653	9286692	DEL	0.985252	1	2021-01-01	5.01757	0.97,0.98,0.98,0.99,0.99,0.99,0.99,0.98,0.99,0.99,1.0,0.99,0.99,0.99,0.99,0.98,0.96,0.99
chr1	9323326	9328076	DEL	0	0	0/0	3.6239	-1.39,-1.25,-1.32,-1.38,-1.42,-1.3,-1.36,-1.45,-1.26,-1.33,-1.39,-1.29,-1.38
chr1	9363926	9368577	DEL	0	0	0/0	2.23258	-0.91,-0.91,-0.91,-0.91,-0.91,-0.91,-0.91,-0.91
chr1	9396713	9397401	DEL	0	0	0/0	2.51013	-2.97,-2.43,-3.17,-2.87,-3.4,-3.52,-3.08,-2.88,-2.83
chr1	9404080	9408751	DEL	0	0	0/0	4.46007	-1.14,-1.16,-1.16,-1.15,-1.14,-1.17,-1.12,-1.14,-1.17,-1.14,-1.17,-1.13,-1.18,-1.11,-1.14,-1.15
chr1	9444801	9449657	DEL	0	0	0/0	5.01757	-0.95,-0.98,-0.94,-1.03,-0.94,-0.91,-0.91,-0.91,-0.99,-0.91,-0.97,-0.95,-0.93,-1.05,-1.03,-0.96,-0.96,-0.93
chr1	9483313	9484098	TANDUP	0.135966	0.166667	0/1	0.541095	-2.23,-27.04,-20.36,0.14,-12.73,-12.71
chr1	9592737	9593555	DEL	0.343279	0.0625	0/0	3.18159	-100.5,-102.5,-96.25,-99.5,-103.0,-102.75,-100.75,-103.5,-101.0,-98.75,0.34,-103.5,-100.5,-104.0,-94.75,-103.0
chr1	9595375	9597729	DEL	0.889467	1	2021-01-01	4.73882	0.88,0.92,0.87,0.88,0.92,0.87,0.93,0.91,0.93,0.92,0.87,0.85,0.87,0.86,0.87,0.92,0.86
chr1	9687257	9691228	DEL	0	0	0/0	3.34524	-1.14,-1.15,-1.06,-1.27,-1.1,-0.96,-0.95,-1.08,-1.11,-0.94,-1.04,-1.28
chr1	9750104	9752437	DEL	0	0	0/0	3.34524	-1.45,-1.39,-1.32,-1.45,-1.42,-1.42,-1.41,-1.38,-1.45,-1.52,-1.4,-1.48
chr1	9828412	9830337	DEL	0	0	0/0	5.57507	-4.16,-4.64,-4.47,-4.75,-4.28,-4.72,-3.48,-4.33,-4.06,-4.62,-4.23,-4.48,-4.59,-4.49,-4.53,-4.19,-4.49,-4.72,-4.5,-5.0
chr1	9933416	9937895	DEL	0	0	0/0	4.73882	-0.58,-0.57,-0.59,-0.59,-0.58,-0.59,-0.59,-0.59,-0.6,-0.58,-0.57,-0.58,-0.54,-0.55,-0.55,-0.57,-0.59
chr1	9981150	9985092	TANDUP	0	0	0/0	5.57507	-0.61,-0.58,-0.59,-0.61,-0.57,-0.6,-0.58,-0.59,-0.59,-0.65,-0.59,-0.63,-0.58,-0.6,-0.57,-0.55,-0.59,-0.59,-0.59,-0.58
chr1	10010162	10014664	DEL	0	0	0/0	3.34524	-0.64,-0.62,-0.64,-0.64,-0.6,-0.69,-0.64,-0.64,-0.63,-0.64,-0.63,-0.58
chr1	10032235	10032863	DEL	0	0	0/0	4.46007	-1.14,-1.47,-1.09,-1.18,-1.14,-1.14,-1.14,-1.05,-1.14,-1.11,-1.14,-1.14,-1.24,-1.14,-1.03,-1.18
chr1	10048984	10053191	DEL	0.896442	1	2021-01-01	5.57507	0.9,0.9,0.9,0.9,0.89,0.9,0.9,0.9,0.89,0.9,0.9,0.9,0.9,0.9,0.9,0.9,0.9,0.89,0.9,0.9
chr1	10061548	10066559	TANDUP	0	0	0/0	3.9026	-0.15,-0.22,-0.18,-0.27,-0.17,-0.14,-0.18,-0.13,-0.22,-0.24,-0.22,-0.21,-0.06,-0.18
chr1	10087784	10092621	DEL	0	0	0/0	3.6239	0.0,0.0,0.0,0.0,0.0,0.0,0.0,0.0,0.0,0.0,0.0,0.0,-0.91
chr1	10098283	10099006	DEL	0	0	0/0	5.01757	-1.65,-1.63,-1.62,-1.78,-1.82,-1.75,-1.79,-1.65,-1.62,-1.63,-1.65,-1.63,-1.81,-1.66,-1.77,-1.75,-1.75,-1.7
chr1	10113688	10118084	DEL	0.928806	0.15	0/0	1.74666	-0.91,-0.91,-0.91,-0.91,-0.91,-0.91,-0.91,0.94,-0.91,-0.91,-0.91,0.94,-0.91,-0.91,0.91,-0.91,-0.91,-0.91,-0.91,-0.91
chr1	10125446	10129793	DEL	0	0	0/0	5.29632	-1.77,-1.55,-1.5,-1.55,-1.42,-1.58,-1.46,-1.49,-1.55,-1.55,-1.4,-1.55,-1.45,-1.53,-1.57,-1.49,-1.6,-1.4,-1.55
chr1	10150038	10154145	DEL	0	0	0/0	4.46007	-0.73,-0.69,-0.73,-0.74,-0.74,-0.73,-0.73,-0.73,-0.73,-0.51,-0.73,-0.73,-0.67,-0.73,-0.73,-0.73
chr1	10155581	10157808	TANDUP	0	0	0/0	1.14713	-4.72,-1.1,-4.63,-4.72
chr1	10163662	10168793	DEL	0	0	0/0	4.46007	-0.91,-0.91,-0.91,-0.91,-0.91,-0.91,-0.15,-0.91,-0.15,-0.14,-0.91,-0.91,-0.14,-0.91,-0.91,-0.91
chr1	10186343	10191730	DEL	0	0	0/0	4.18133	-1.93,-1.96,-1.97,-1.88,-1.93,-1.96,-2.05,-1.98,-1.94,-1.96,-1.89,-2.01,-1.92,-1.95,-1.7
chr1	10224080	10228138	DEL	0.930573	1	2021-01-01	5.01757	0.94,0.94,0.93,0.93,0.92,0.94,0.93,0.93,0.93,0.94,0.94,0.93,0.92,0.93,0.93,0.93,0.93,0.92
chr1	10247775	10248378	TANDUP	NA	NA	NA	NA	NA
chr1	10260248	10261511	DEL	0.393272	0.588235	0/1	4.21249	-36.5,-35.83,0.39,0.38,-36.5,-36.5,0.4,0.4,-36.5,0.36,0.38,0.39,0.45,0.38,-36.5,-36.5,0.39
chr1	10315222	10315793	TANDUP	0.155453	1	2021-01-01	5.57507	0.16,0.16,0.15,0.16,0.16,0.15,0.16,0.16,0.16,0.16,0.16,0.14,0.16,0.16,0.15,0.15,0.16,0.15,0.16,0.15
chr1	10337208	10339464	DEL	0	0	0/0	4.73882	-0.27,-0.25,-0.26,-0.26,-0.4,-0.29,-0.28,-0.24,-0.26,-0.26,-0.23,-0.28,-0.26,-0.27,-0.25,-0.21,-0.27
chr1	10396983	10401255	DEL	0	0	0/0	5.29632	-1.05,-1.09,-1.11,-1.07,-1.07,-1.07,-1.07,-1.07,-1.01,-1.06,-1.03,-1.07,-1.09,-1.07,-1.09,-1.07,-1.07,-1.07,-1.09
chr1	10407976	10410177	DEL	0	0	0/0	5.57507	-1.02,-1.07,-1.07,-1.0,-1.05,-1.04,-1.01,-1.17,-1.01,-1.03,-1.03,-1.05,-1.05,-1.04,-1.07,-1.05,-1.05,-1.1,-1.05,-1.05
chr1	10416349	10421193	DEL	0	0	0/0	5.57507	-0.91,-0.91,-0.64,-0.91,-0.73,-0.91,-0.91,-0.91,-0.91,-0.91,-0.91,-0.91,-0.91,-0.91,-0.91,-0.91,-0.91,-0.91,-0.91,-0.91
chr1	10482438	10483783	DEL	0.644147	0.647059	0/1	2.93422	-6.63,0.73,-4.37,-4.61,0.59,0.59,0.73,0.75,-4.39,0.59,0.58,0.73,-3.69,0.59,0.59,0.63,-4.44
chr1	10754489	10756591	DEL	0	0	0/0	5.57507	-0.91,-0.91,-0.91,-0.91,-0.91,-0.91,-0.91,-0.91,-0.91,-0.91,-0.91,-0.91,-0.91,-0.91,-0.91,-0.91,-0.91,-0.91,-0.91,-0.91
chr1	10757030	10759163	TANDUP	0	0	0/0	3.06666	-2.04,-2.26,-1.17,-1.41,-1.27,-2.52,-1.72,-1.37,-1.38,-2.66,-1.44
chr1	10828431	10830296	DEL	0	0	0/0	4.46007	-1.06,-1.1,-1.0,-1.08,-1.07,-1.06,-1.14,-1.16,-1.04,-1.07,-1.07,-1.07,-1.14,-1.13,-1.15,-1.11
chr1	10925452	10929541	DEL	0	0	0/0	3.6239	-0.86,-0.99,-1.07,-1.06,-1.05,-1.03,-1.03,-0.96,-1.03,-1.0,-1.07,-1.04,-1.01
chr1	10964381	10968727	DEL	0	0	0/0	5.01757	-0.84,-0.91,-0.75,-0.91,-0.77,-0.8,-0.85,-0.84,-0.84,-0.92,-0.86,-0.79,-0.85,-0.97,-0.78,-0.91,-0.82,-0.99
chr1	10994931	10999146	DEL	0	0	0/0	4.18133	-0.93,-1.02,-1.0,-0.95,-0.99,-0.97,-0.96,-0.94,-1.01,-0.99,-1.01,-0.97,-0.99,-1.19,-0.97
chr1	11044237	11046514	DEL	0	0	0/0	1.14713	-0.91,-0.91,-0.91,-0.91
chr1	11047102	11051064	DEL	0	0	0/0	2.23258	-0.01,-0.01,-0.01,-0.01,0.0,-0.01,-0.01,-0.01
chr1	11051079	11052028	DEL	0	0	0/0	3.9026	-0.75,-0.81,-0.7,-0.74,-0.75,-0.7,-0.75,-0.87,-0.72,-0.75,-0.71,-0.83,-0.72,-0.74
chr1	11051156	11054784	TANDUP	0	0	0/0	0.895423	0.0,0.0,0.0
chr1	11101646	11102177	TANDUP	NA	NA	NA	NA	NA
chr1	11191716	11194268	TANDUP	0	0	0/0	1.41096	-1.38,-3.22,-1.53,-1.68,-1.84
chr1	11205431	11206704	TANDUP	0	0	0/0	2.23258	-1.7,-0.35,-0.35,-1.7,-3.04,-4.36,-0.35,-6.95
chr1	11217021	11221042	TANDUP	NA	NA	NA	NA	NA
chr1	11300138	11300944	DEL	0	0	0/0	5.29632	-2.91,-2.92,-2.88,-2.87,-2.96,-2.79,-3.05,-2.61,-2.99,-2.94,-2.83,-2.89,-2.69,-2.87,-2.88,-2.9,-2.93,-2.93,-2.88
chr1	11301230	11302309	DEL	0	0	0/0	5.57507	-1.48,-1.67,-1.5,-1.82,-1.52,-1.51,-1.48,-1.52,-1.55,-1.51,-2.03,-1.65,-1.52,-1.47,-1.5,-1.5,-1.53,-1.51,-1.55,-1.58
chr1	11358022	11358630	DEL	0	0	0/0	4.18133	-0.05,-0.05,-0.05,-0.05,-0.04,-0.05,-0.05,-0.05,-0.04,-0.06,-0.05,-0.05,-0.05,-0.05,-0.05
chr1	11358663	11360050	DEL	0	0	0/0	4.46007	-21.09,-21.52,-19.48,-21.48,-24.78,-21.39,-20.61,-25.0,-25.39,-20.39,-21.17,-20.43,-20.91,-20.09,-20.0,-21.52
chr1	11362673	11364689	DEL	0	0	0/0	4.73882	-1.43,-1.34,-1.5,-1.44,-1.42,-1.41,-1.44,-1.46,-1.39,-2.03,-1.43,-1.39,-1.38,-1.44,-1.49,-1.43,-1.47
chr1	11378798	11380032	TANDUP	0	0	0/0	2.23258	-1.01,-1.01,-3.85,-1.27,-1.05,-1.02,-1.04,-1.01
chr1	11425869	11428198	DEL	0	0	0/0	4.73882	-1.52,-1.5,-1.59,-1.61,-1.49,-1.51,-1.37,-1.49,-1.56,-1.58,-1.57,-1.44,-1.5,-1.49,-1.6,-1.46,-1.8
chr1	11433583	11434507	TANDUP	0.764652	1	2021-01-01	2.51013	0.76,0.76,0.75,0.76,0.77,0.78,0.75,0.78,0.76
chr1	11502038	11503274	DEL	0	0	0/0	2.78824	-1.49,-1.64,-1.6,-1.78,-1.77,-1.66,-1.54,-1.73,-1.73,-1.59
chr1	11503296	11503970	DEL	0	0	0/0	2.51013	-3.84,-3.92,-3.92,-3.88,-3.76,-4.64,-5.14,-3.84,-4.14
chr1	11503993	11505551	DEL	0	0	0/0	2.78824	-1.46,-1.4,-1.47,-1.49,-1.35,-1.4,-1.48,-1.44,-1.5,-1.58
chr1	11561813	11564056	DEL	0	0	0/0	2.78824	-0.96,-0.92,-0.94,-0.87,-0.92,-0.98,-0.96,-0.91,-0.99,-0.96
chr1	11706728	11710292	DEL	0	0	0/0	3.9026	-0.95,-1.0,-1.02,-1.09,-1.0,-0.98,-0.99,-1.01,-0.97,-0.99,-1.02,-0.97,-1.01,-0.97
chr1	11734466	11735039	DEL	0	0	0/0	5.01757	-3.26,-3.15,-4.53,-3.01,-3.25,-3.23,-3.23,-3.12,-3.26,-3.24,-3.61,-2.94,-3.02,-3.66,-3.17,-3.08,-3.11,-3.28
chr1	11745961	11749644	DEL	0.938278	0.1	0/0	3.01798	-0.91,-3.69,0.92,-3.44,-3.65,-0.91,-3.63,-3.81,-3.56,-0.91,-3.72,-3.55,-3.63,0.95,-0.91,-3.66,-0.91,-0.91,-3.71,-3.48
chr1	11813041	11817693	DEL	0	0	0/0	4.18133	0.0,0.0,0.0,0.0,0.0,0.0,0.0,0.0,0.0,0.0,0.0,0.0,0.0,0.0,0.0
chr1	11867595	11868476	DEL	0	0	0/0	3.34524	-0.51,-0.51,-0.53,-0.51,-0.53,-0.53,-0.53,-0.54,-0.52,-0.51,-0.5,-0.52
chr1	11868516	11870330	DEL	0.562206	1	2021-01-01	3.06666	0.57,0.58,0.55,0.55,0.64,0.58,0.56,0.5,0.55,0.58,0.54
chr1	12019024	12022256	DEL	0	0	0/0	5.57507	-0.22,-0.26,-0.25,-0.26,-0.24,-0.25,-0.25,-0.26,-0.25,-0.25,-0.25,-0.2,-0.25,-0.19,-0.25,-0.25,-0.25,-0.25,-0.25,-0.26
chr1	12049349	12053613	DEL	0	0	0/0	5.57507	-1.11,-1.15,-1.15,-1.19,-1.15,-1.2,-1.14,-1.16,-1.15,-1.37,-1.12,-1.17,-1.26,-1.15,-1.15,-1.15,-1.27,-1.16,-1.34,-1.15
chr1	12070603	12072828	DEL	0	0	0/0	4.73882	-2.99,-2.86,-3.08,-3.1,-2.78,-2.87,-2.25,-2.87,-2.84,-2.97,-2.85,-2.66,-2.75,-2.79,-2.64,-2.64,-3.47
chr1	12081069	12084438	DEL	0.853214	1	2021-01-01	3.34524	0.86,0.85,0.85,0.85,0.85,0.85,0.85,0.85,0.85,0.86,0.85,0.85
chr1	12109516	12112679	DEL	0	0	0/0	4.46007	-0.91,-0.91,-0.91,-0.91,-0.91,-0.91,-0.91,-0.91,-0.91,-0.91,-0.91,-0.91,-0.91,-0.91,-0.91,-0.91
chr1	12140975	12144809	DEL	0	0	0/0	3.6239	-1.86,-1.82,-1.86,-1.87,-1.74,-2.15,-1.79,-1.74,-1.92,-1.82,-2.84,-1.78,-1.89
chr1	12167293	12171086	DEL	0	0	0/0	5.57507	-0.3,-0.37,-0.38,-0.3,-0.3,-0.33,-0.29,-0.3,-0.27,-0.31,-0.3,-0.34,-0.33,-0.3,-0.3,-0.47,-0.3,-0.34,-0.3,-0.37
chr1	12171938	12175768	DEL	0	0	0/0	5.57507	-0.83,-0.82,-0.79,-0.8,-0.82,-0.84,-0.8,-0.79,-0.77,-0.82,-0.82,-0.81,-0.81,-0.79,-0.69,-0.8,-0.81,-0.85,-0.85,-0.83
chr1	12196637	12200213	DEL	0	0	0/0	5.57507	-0.74,-0.71,-0.91,-0.69,-0.72,-0.69,-0.66,-0.72,-0.87,-0.71,-0.71,-0.69,-0.71,-0.71,-0.75,-0.91,-0.69,-0.71,-0.69,-0.71
chr1	12203562	12207087	DEL	0	0	0/0	3.9026	-1.08,-1.06,-1.05,-1.02,-1.05,-1.12,-1.29,-1.01,-0.99,-1.16,-1.12,-1.1,-1.12,-1.01
chr1	12234101	12237903	DEL	0	0	0/0	4.46007	-0.16,-0.17,-0.17,-0.17,-0.17,-0.16,-0.17,-0.16,-0.15,-0.16,-0.16,-0.17,-0.21,-0.17,-0.16,-0.16
chr1	12264749	12268154	DEL	0	0	0/0	3.9026	-0.02,-0.01,-0.03,-0.03,-0.02,-0.01,-0.03,-0.03,-0.03,-0.03,-0.0,-0.03,-0.03,-0.01
chr1	12273440	12277450	DEL	0.834377	1	2021-01-01	5.57507	0.83,0.83,0.84,0.83,0.85,0.84,0.83,0.84,0.83,0.83,0.83,0.83,0.84,0.84,0.83,0.84,0.83,0.84,0.83,0.84
chr1	12295441	12298142	DEL	0	0	0/0	3.9026	-0.68,-0.63,-0.65,-0.66,-0.7,-0.74,-0.69,-0.69,-0.75,-0.66,-0.68,-0.72,-0.76,-0.75
chr1	12308295	12312304	DEL	0.702437	1	2021-01-01	5.29632	0.71,0.7,0.7,0.7,0.71,0.71,0.71,0.69,0.7,0.7,0.7,0.7,0.71,0.71,0.71,0.71,0.7,0.71,0.69
chr1	12324360	12328049	DEL	0	0	0/0	5.01757	-0.91,-0.91,-0.91,-0.91,-0.91,-0.91,-0.91,-0.91,-0.91,-0.91,-0.91,-0.91,-0.91,-0.91,-0.91,-0.91,-0.91,-0.91
chr1	12328522	12329516	TANDUP	0	0	0/0	3.9026	-1.01,-1.22,-1.22,-1.7,-1.88,-1.33,-1.7,-1.7,-1.69,-1.53,-1.22,-1.21,-1.7,-1.02
chr1	12342773	12346627	DEL	0	0	0/0	5.57507	-1.42,-1.89,-1.02,-3.28,-1.82,-2.41,-1.82,-1.1,-2.13,-2.04,-10.46,-1.03,-1.01,-1.1,-0.97,-1.05,-3.28,-1.07,-1.34,-1.04
chr1	12354726	12355777	DEL	0.904156	1	2021-01-01	5.57507	0.93,0.94,0.86,0.92,0.84,0.94,0.94,0.93,0.95,0.89,0.9,0.92,0.92,0.94,0.91,0.91,0.88,0.92,0.76,0.88
chr1	12377181	12380990	DEL	0	0	0/0	4.73882	-0.42,-0.41,-0.42,-0.4,-0.43,-0.42,-0.38,-0.44,-0.41,-0.52,-0.42,-0.41,-0.45,-0.43,-0.39,-0.4,-0.39
chr1	12396810	12400914	TANDUP	0	0	0/0	1.14713	-2.3,-1.84,-1.94,-2.7
chr1	12411401	12414403	DEL	0.985506	1	2021-01-01	5.57507	0.99,0.99,0.99,0.99,0.99,0.99,0.98,0.99,0.99,0.98,0.98,0.99,0.99,0.99,0.97,0.98,0.98,0.99,0.98,0.98
chr1	12444007	12448038	DEL	0	0	0/0	4.46007	0.0,0.0,0.0,0.0,0.0,0.0,0.0,0.0,0.0,0.0,0.0,0.0,0.0,0.0,0.0,0.0
chr1	12478931	12482878	DEL	0	0	0/0	5.57507	-1.4,-1.39,-1.33,-1.3,-1.37,-1.36,-1.34,-1.99,-1.34,-1.38,-1.35,-1.38,-1.41,-1.37,-1.37,-1.47,-1.39,-1.37,-1.37,-1.63
chr1	12486317	12490476	DEL	0	0	0/0	4.18133	-0.96,-1.0,-0.98,-0.96,-0.98,-0.95,-0.95,-0.99,-0.97,-0.92,-0.95,-0.89,-0.98,-0.97,-0.94
chr1	12495286	12499696	DEL	0	0	0/0	5.57507	-0.07,-0.08,-0.3,-0.07,-0.07,-0.08,-0.08,-0.07,-0.07,-0.07,-0.07,-0.07,-0.07,-0.09,-0.07,-0.07,-0.05,-0.07,-0.05,-0.07
chr1	12512968	12517286	DEL	0	0	0/0	4.73882	-0.98,-1.0,-0.98,-0.98,-1.03,-0.98,-0.98,-0.98,-1.02,-0.98,-1.0,-0.98,-1.0,-1.06,-1.1,-0.99,-1.01
chr1	12533347	12537708	DEL	0	0	0/0	5.29632	-0.91,-0.91,-0.91,-0.91,-0.91,-0.91,-0.91,-0.91,-0.91,-0.91,-0.91,-0.91,-0.91,-0.91,-0.91,-0.91,-0.91,-0.91,-0.91
chr1	12547064	12550950	DEL	0	0	0/0	1.95611	-0.76,-0.81,-0.78,-0.85,-0.85,-0.82,-0.82
chr1	12571031	12574661	DEL	0	0	0/0	5.57507	-1.08,-1.06,-1.15,-1.09,-1.11,-1.04,-1.42,-1.1,-1.17,-1.12,-1.1,-1.13,-1.09,-1.04,-1.12,-1.13,-1.08,-1.04,-1.2,-1.16
chr1	12580949	12584848	DEL	0.919046	1	2021-01-01	3.6239	0.93,0.92,0.91,0.92,0.92,0.93,0.92,0.92,0.92,0.91,0.92,0.9,0.93
chr1	12607311	12611600	DEL	0	0	0/0	3.34524	-0.92,-1.02,-0.99,-1.0,-1.09,-1.08,-1.19,-1.07,-1.06,-1.06,-1.02,-1.08
chr1	12615024	12619670	DEL	0	0	0/0	4.46007	-0.4,-0.42,-0.4,-0.38,-0.41,-0.39,-0.41,-0.4,-0.44,-0.41,-0.39,-0.38,-0.42,-0.41,-0.41,-0.46
chr1	12649731	12653593	DEL	0	0	0/0	5.01757	-2.19,-2.23,-2.27,-2.37,-2.33,-2.48,-2.44,-2.33,-2.33,-2.33,-2.33,-2.33,-2.36,-2.33,-2.62,-2.32,-2.68,-2.2
chr1	12687208	12690812	DEL	0	0	0/0	5.57507	-2.31,-2.19,-2.08,-2.31,-2.34,-2.34,-2.3,-2.34,-2.45,-2.34,-2.23,-2.29,-2.3,-2.34,-2.34,-2.34,-2.31,-2.49,-2.34,-2.31
chr1	12720379	12724019	DEL	0.737458	1	2021-01-01	4.46007	0.74,0.75,0.74,0.74,0.75,0.74,0.74,0.73,0.73,0.73,0.73,0.73,0.74,0.73,0.74,0.74
chr1	12738242	12739671	DEL	0.834863	0.529412	0/1	5.49122	0.74,-0.91,-0.91,-0.91,-0.91,0.94,-0.91,0.95,-0.91,0.94,-0.91,0.61,-0.91,0.93,0.93,0.59,0.89
chr1	12739697	12740704	DEL	0.101986	0.0769231	2021-01-01	3.6239	0.1,0.09,0.03,0.05,0.07,0.03,0.06,0.07,0.02,0.09,0.06,0.01,0.03
chr1	12805416	12809428	DEL	0	0	0/0	5.57507	-0.27,-0.27,-0.25,-0.28,-0.27,-0.27,-0.27,-0.27,-0.27,-0.27,-0.27,-0.27,-0.27,-0.27,-0.28,-0.27,-0.28,-0.27,-0.28,-0.27
chr1	12838781	12842585	DEL	0	0	0/0	4.73882	-0.91,-0.91,-0.91,-0.91,-0.91,-0.91,-0.91,-0.91,-0.91,-0.91,-0.91,-0.91,-0.91,-0.91,-0.91,-0.91,-0.91
chr1	12849417	12850068	DEL	0	0	0/0	5.01757	0.0,0.0,0.0,-0.01,0.0,0.0,0.0,0.0,-0.0,0.0,-0.0,0.0,0.0,0.0,0.0,0.0,-0.02,-0.06
chr1	12853500	12854152	DEL	0	0	0/0	2.78824	-1.13,-1.09,-1.03,-1.03,-1.01,-1.03,-1.05,-1.15,-1.19,-1.15
chr1	12876433	12948520	DEL	NA	NA	NA	NA	NA
chr1	12891002	12947458	TANDUP	0	0	0/0	2.51013	-10.11,-10.06,-9.94,-4.72,-10.0,-10.33,-10.44,-15.42,-10.44
chr1	13177841	13219913	TANDUP	NA	NA	NA	NA	NA
chr1	13180987	13181874	DEL	0	0	0/1	7.21246	0.0,0.0,0.0,0.0,0.0,0.08,0.0,0.0,0.08,0.08,0.08,0.0,0.08,0.09,0.0,0.0,0.08,0.08,0.08,0.09
chr1	13779717	13780275	DEL	0	0	0/0	4.73882	-0.45,-0.5,-0.52,-0.54,-0.57,-0.52,-0.59,-0.6,-0.53,-0.53,-0.45,-0.54,-0.47,-0.56,-0.51,-0.54,-0.62
chr1	13820206	13830235	TANDUP	0	0	0/0	4.73882	-3.96,-4.24,-4.04,-3.63,-4.19,-3.78,-3.87,-3.5,-3.74,-4.13,-3.96,-3.79,-3.8,-4.13,-3.6,-3.96,-3.96
chr1	13964258	13969051	DEL	0	0	0/0	5.57507	-0.91,-0.91,-0.91,-0.91,-0.91,-0.91,-0.91,-0.91,-0.91,-0.91,-0.91,-0.91,-0.91,-0.91,-0.91,-0.91,-0.91,-0.91,-0.91,-0.91
chr1	13990882	13991763	DEL	0	0	0/0	4.18133	-7.73,-8.02,-8.16,-8.02,-8.07,-7.89,-8.05,-5.68,-7.98,-9.83,-8.07,-7.84,-7.77,-7.98,-7.84
chr1	14004881	14009749	DEL	0.954966	0.25	0/1	0.880077	-1.98,0.89,0.96,-1.98,-1.92,-1.98,-1.88,-1.92,0.99,0.96,-1.92,0.97,-1.92,-1.98,-1.98,-1.91,-1.92,-1.86,-1.91,-1.85
chr1	14022932	14030520	TANDUP	0	0	0/0	4.18133	-0.98,-1.0,-1.02,-0.89,-1.03,-0.98,-1.02,-1.02,-1.03,-0.99,-1.0,-1.02,-1.04,-1.02,-0.97
chr1	14043306	14043828	DEL	0	0	0/0	5.29632	-1.38,-1.36,-1.46,-1.51,-1.42,-1.43,-1.26,-1.5,-1.41,-1.52,-1.39,-1.44,-1.45,-1.47,-1.39,-1.44,-1.43,-1.44,-1.42
chr1	14043932	14045278	DEL	0	0	0/0	5.57507	-1.06,-1.06,-1.02,-1.01,-1.01,-1.07,-1.14,-1.0,-1.03,-1.03,-1.03,-1.04,-1.01,-0.98,-1.01,-1.04,-1.03,-1.03,-1.12,-1.06
chr1	14060424	14061184	DEL	0	0	0/0	5.01757	-1.5,-1.74,-1.47,-1.47,-1.44,-1.5,-1.62,-1.47,-1.44,-1.58,-1.46,-1.54,-1.5,-1.48,-1.47,-1.46,-1.51,-1.5
chr1	14064249	14066139	DEL	0	0	0/0	4.73882	-1.63,-1.43,-1.58,-1.57,-1.57,-1.55,-1.64,-1.54,-1.57,-1.53,-1.57,-1.55,-1.58,-1.54,-1.58,-1.57,-1.64
chr1	14072355	14074393	TANDUP	NA	NA	NA	NA	NA
chr1	14082221	14082785	DEL	0	0	0/0	5.57507	-0.27,-0.26,-0.2,-0.25,-0.26,-0.26,-0.2,-0.25,-0.29,-0.22,-0.28,-0.27,-0.25,-0.25,-0.25,-0.26,-0.24,-0.27,-0.26,-0.24
chr1	14278006	14279311	TANDUP	0	0	0/0	3.6239	-50.88,-33.16,-45.76,-45.53,-46.85,-45.87,-61.02,-40.96,-41.65,-40.3,-50.15,-985.53,-155.31
chr1	14317328	14323344	TANDUP	NA	NA	NA	NA	NA
chr1	14355131	14363401	DEL	0	0	0/0	3.9026	-0.25,-0.25,-0.26,-0.25,-0.26,-0.25,-0.25,-0.22,-0.26,-0.25,-0.25,-0.25,-0.25,-0.91
chr1	14366446	14370921	DEL	0	0	0/0	5.01757	-0.91,-0.91,-0.91,-0.91,-0.91,-0.91,-0.91,-0.91,-0.91,-0.91,-0.91,-0.91,-0.91,-0.91,-0.91,-0.91,-0.91,-0.91
chr1	14377167	14381815	DEL	0.350026	0.823529	2021-01-01	0.953763	0.43,0.25,0.29,0.25,0.35,0.38,0.49,-0.91,-0.91,0.29,-0.91,0.39,0.39,0.37,0.3,0.32,0.39
chr1	14390918	14398625	DEL	0	0	0/0	4.18133	-1.6,-1.81,-1.81,-1.71,-1.86,-1.84,-1.87,-2.51,-1.76,-1.81,-1.77,-1.72,-1.89,-1.83,-2.0
chr1	14401557	14405565	DEL	0	0	0/0	4.73882	-2.41,-2.35,-2.44,-2.7,-2.44,-2.44,-2.44,-2.45,-2.65,-2.44,-2.34,-2.44,-2.52,-2.42,-2.39,-2.55,-2.23
chr1	14420200	14422226	TANDUP	0	0	0/0	3.34524	-15.5,-15.37,-15.5,-15.49,-268.15,-15.49,-15.62,-269.51,-78.02,-262.79,-203.22,-293.71
chr1	14421171	14424739	DEL	0	0	0/0	5.57507	-4.39,-5.59,-2.52,-9.6,-4.39,-4.39,-5.43,-1.75,-0.95,-5.36,-1.75,-4.39,-2.94,-5.78,-9.6,-5.59,-4.87,-1.85,-3.96,-2.81
chr1	14433192	14438701	DEL	0	0	0/0	3.34524	-0.66,-0.69,-0.66,-0.69,-0.7,-0.72,-0.69,-0.69,-0.67,-0.67,-0.72,-0.7
chr1	14451973	14455499	DEL	0	0	0/0	5.29632	-0.84,-0.9,-0.92,-0.81,-0.98,-0.92,-0.9,-0.9,-0.98,-0.9,-0.96,-0.81,-0.9,-0.96,-0.86,-0.96,-0.95,-0.81,-0.6
chr1	14468753	14476945	DEL	0	0	0/0	2.78824	-1.2,-1.11,-1.17,-1.16,-1.16,-1.16,-1.18,-1.21,-1.27,-1.16
chr1	14502017	14505889	DEL	0	0	0/0	5.57507	-2.91,-3.21,-3.09,-3.08,-2.86,-2.84,-3.06,-3.15,-3.02,-3.16,-2.91,-2.99,-3.13,-2.83,-3.08,-2.96,-2.77,-3.01,-2.87,-3.09
chr1	14507366	14515044	DEL	0	0	0/0	5.01757	-0.98,-0.94,-0.93,-0.91,-0.93,-0.89,-1.06,-0.92,-0.95,-0.94,-0.92,-0.91,-0.93,-0.92,-0.94,-0.92,-0.92,-0.97
chr1	14535376	14539294	DEL	0	0	0/0	4.18133	-4.48,-5.79,-5.18,-4.91,-5.16,-5.2,-5.19,-4.97,-5.19,-5.06,-4.89,-5.04,-5.13,-5.69,-4.99
chr1	14548637	14553210	DEL	0	0	0/0	2.23258	-0.98,-1.05,-1.04,-1.02,-1.02,-1.04,-0.98,-1.08
chr1	14562631	14563899	DEL	0	0	0/0	5.57507	-1.38,-1.47,-1.4,-1.48,-1.44,-1.46,-1.41,-1.42,-1.42,-1.42,-1.51,-1.42,-1.41,-1.39,-1.46,-1.39,-1.43,-1.46,-1.47,-1.39
chr1	14564151	14565467	DEL	0	0	0/0	4.73882	-0.91,-0.33,-0.33,-0.33,-0.34,-0.32,-0.34,-0.37,-0.34,-0.34,-0.33,-0.35,-0.33,-0.34,-0.35,-0.33,-0.35
chr1	14565524	14566266	DEL	0	0	0/0	3.9026	-0.9,-0.9,-0.89,-0.9,-0.88,-0.9,-0.88,-0.89,-0.92,-0.91,-0.88,-0.94,-0.91,-0.92
chr1	14569141	14572919	DEL	0	0	0/0	3.34524	-1.24,-1.23,-1.23,-1.27,-1.27,-1.27,-1.28,-1.21,-1.25,-1.26,-1.31,-1.27
chr1	14576204	14580990	DEL	0	0	0/0	3.6239	-2.52,-2.68,-2.52,-2.68,-2.63,-2.5,-2.58,-2.88,-2.61,-2.62,-2.59,-2.36,-2.97
chr1	14587053	14591620	DEL	0	0	0/0	2.78824	-0.91,-0.91,-0.91,-0.91,-0.91,-0.91,-0.91,-0.91,-0.91,-0.91
chr1	14616583	14621316	DEL	0.757053	0.875	2021-01-01	1.90795	-0.91,0.79,-0.91,0.78,0.81,0.72,0.77,0.77,0.79,0.77,0.7,0.78,0.75,0.7,0.8,0.69
chr1	14626344	14630877	DEL	0	0	0/0	5.57507	-0.91,-0.91,-0.91,-0.91,-0.91,-0.91,-0.91,-0.91,-0.91,-0.91,-0.91,-0.91,-0.91,-0.91,-0.91,-0.91,-0.91,-0.91,-0.91,-0.91
chr1	14639511	14640319	DEL	0.376226	0.05	0/0	4.29634	-5.27,-5.4,-5.4,-5.4,-5.57,-5.43,-5.2,-6.64,-14.62,-5.13,0.38,-5.73,-6.07,-5.33,-5.13,-6.83,-5.72,-5.27,-5.37,-5.33
chr1	14640260	14655211	TANDUP	0	0	0/0	3.9026	-0.96,-0.88,-1.12,-0.99,-1.07,-1.07,-1.07,-1.07,-1.1,-1.07,-0.97,-1.07,-1.07,-1.19
chr1	14664906	14669353	DEL	0.95191	1	2021-01-01	4.46007	0.96,0.94,0.93,0.96,0.96,0.94,0.95,0.95,0.95,0.96,0.96,0.95,0.95,0.96,0.95,0.96
chr1	14703154	14707617	DEL	0	0	0/0	5.01757	-9.65,-9.65,-4.28,-2.29,-2.91,-9.65,-9.65,-9.65,-9.65,-4.19,-2.47,-5.88,-9.65,-9.65,-1.77,-6.57,-9.65,-7.88
chr1	14747432	14747998	DEL	0.685941	1	2021-01-01	5.57507	0.71,0.64,0.7,0.71,0.72,0.68,0.7,0.67,0.68,0.62,0.66,0.71,0.74,0.71,0.72,0.6,0.73,0.7,0.61,0.7
chr1	14750350	14754585	DEL	0	0	0/0	5.57507	-0.34,-0.34,-0.34,-0.29,-0.34,-0.34,-0.35,-0.34,-0.36,-0.34,-0.34,-0.34,-0.34,-0.34,-0.34,-0.34,-0.35,-0.34,-0.36,-0.34
chr1	14787507	14791749	DEL	0	0	0/0	3.06666	-0.8,-0.82,-0.78,-0.81,-0.81,-0.82,-0.79,-0.77,-0.78,-0.79,-0.86
chr1	14823015	14831408	DEL	0	0	0/0	5.57507	-1.1,-1.02,-1.04,-1.05,-0.98,-1.05,-1.08,-1.05,-1.15,-1.04,-1.03,-1.04,-1.04,-1.06,-1.05,-1.05,-0.99,-1.08,-1.05,-1.06
chr1	14891039	14891793	DEL	0	0	0/0	5.57507	-0.77,-0.88,-0.83,-0.84,-0.82,-0.78,-0.86,-0.83,-0.79,-0.85,-0.82,-0.82,-0.74,-0.82,-0.77,-0.83,-0.84,-0.81,-0.79,-0.85
chr1	14915931	14916992	DEL	0	0	0/0	4.73882	-1.0,-1.12,-1.0,-1.05,-1.02,-1.04,-1.05,-1.01,-1.04,-1.05,-1.03,-1.02,-1.04,-0.98,-1.09,-1.1,-1.08
chr1	14918200	14920197	DEL	0	0	0/0	5.29632	-1.08,-1.16,-1.16,-1.08,-1.11,-1.12,-1.1,-1.09,-1.1,-1.09,-1.13,-1.12,-1.11,-1.08,-1.09,-1.13,-1.16,-1.09,-1.18
chr1	14920225	14922261	DEL	0	0	0/0	5.01757	-0.42,-0.38,-0.39,-0.42,-0.42,-0.42,-0.41,-0.39,-0.4,-0.38,-0.4,-0.41,-0.38,-0.42,-0.39,-0.37,-0.38,-0.4
chr1	14952511	14956295	DEL	0	0	0/0	4.73882	-0.91,-0.91,-0.91,-0.91,-0.91,-0.91,-0.91,-0.91,-0.91,-0.91,-0.91,-0.91,-0.91,-0.91,-0.91,-0.91,-0.91
chr1	14964437	14966855	DEL	0.398693	0.05	0/0	4.29634	0.4,-0.23,-0.22,-0.28,-0.91,-0.91,-0.23,-0.22,-0.18,-0.23,-0.22,-0.23,-0.22,-0.23,-0.23,-0.22,-0.91,-0.07,-0.27,-0.22
chr1	15001629	15002968	TANDUP	0	0	0/0	1.95611	-11.93,-13.82,-16.49,-12.21,-13.65,-11.47,-10.53
chr1	15004570	15006790	DEL	0	0	0/0	4.18133	0.0,0.0,0.0,0.0,0.0,0.0,0.0,0.0,0.0,0.0,0.0,0.0,0.0,0.0,0.0
chr1	15142343	15143198	DEL	0	0	0/0	2.51013	-0.83,-0.81,-0.81,-0.89,-0.85,-0.84,-0.83,-0.81,-0.83
chr1	15275667	15278828	TANDUP	0	0	0/0	5.29632	-0.89,-0.84,-0.87,-0.92,-0.93,-0.83,-0.9,-0.82,-0.85,-0.92,-0.81,-0.88,-0.89,-0.88,-0.93,-0.91,-0.89,-0.94,-1.01
chr1	15340449	15346119	DEL	0.987905	1	2021-01-01	1.41096	0.98,0.99,0.99,0.99,0.98
chr1	15386943	15389760	TANDUP	0	0	0/0	3.34524	-0.99,-1.14,-1.01,-0.99,-1.04,-1.08,-0.99,-1.01,-1.0,-1.04,-1.01,-1.01
chr1	15523882	15528156	DEL	0.99156	0.833333	2021-01-01	0.853154	1.0,0.99,0.97,0.99,1.0,1.0,0.99,1.0,1.0,0.98,-51.56,-51.56
chr1	15611234	15613652	TANDUP	0	0	0/0	3.9026	-0.34,-0.34,-0.34,-0.36,-0.35,-0.36,-0.36,-0.35,-0.35,-0.35,-0.35,-0.35,-0.35,-0.36
chr1	15631829	15634164	TANDUP	NA	NA	NA	NA	NA
chr1	15721035	15723704	TANDUP	0	0	0/0	3.6239	-10.18,-13.16,-8.61,-8.65,-8.33,-8.85,-9.3,-10.36,-8.73,-8.91,-10.59,-8.67,-10.82
chr1	15751694	15752301	DEL	0	0	0/0	4.46007	-0.29,-0.91,-0.26,-0.91,-0.27,-0.27,-0.26,-0.26,-0.27,-0.91,-0.27,-0.29,-0.91,-0.91,-0.26,-0.27
chr1	15796522	15815809	DEL	0	0	0/0	5.01757	-0.24,-0.24,-0.23,-0.24,-0.24,-0.24,-0.24,-0.24,-0.22,-0.22,-0.23,-0.24,-0.22,-0.23,-0.22,-0.23,-0.22,-0.24
chr1	15848961	15853956	DEL	0	0	0/0	4.73882	-0.91,-0.91,-0.91,-0.91,-0.91,-0.91,-0.91,-0.91,-0.91,-0.91,-0.91,-0.91,-0.91,-0.91,-0.91,-0.91,-0.91
chr1	15854231	15855689	DEL	0	0	0/0	4.73882	-1.49,-1.61,-1.42,-1.54,-1.51,-1.51,-1.48,-1.89,-1.58,-1.57,-1.42,-1.51,-1.44,-1.52,-1.55,-1.55,-1.49
chr1	15868204	15868893	DEL	0	0	0/0	5.57507	-0.29,-0.25,-0.24,-0.24,-0.22,-0.21,-0.23,-0.24,-0.21,-0.23,-0.21,-0.22,-0.23,-0.22,-0.24,-0.21,-0.22,-0.23,-0.23,-0.21
chr1	15891770	15893919	DEL	0	0	0/0	5.57507	-5.26,-5.14,-5.13,-7.06,-5.07,-5.13,-5.16,-4.97,-5.17,-5.33,-5.17,-4.89,-5.16,-5.84,-5.35,-6.38,-4.93,-5.19,-5.2,-5.39
chr1	15893931	15896420	DEL	0	0	0/0	5.57507	-1.11,-1.12,-1.06,-1.06,-1.1,-1.07,-1.12,-1.12,-1.11,-1.02,-1.11,-1.1,-1.11,-1.14,-1.13,-1.12,-1.1,-1.11,-1.11,-1.11
chr1	15898489	15899207	DEL	0	0	0/0	4.46007	-0.02,-0.02,-0.02,-0.02,-0.02,-0.02,-0.02,-0.02,-0.02,-0.02,-0.02,-0.02,-0.02,-0.02,-0.02,-0.03
chr1	15935156	15938426	TANDUP	0	0	0/0	5.29632	-1.06,-1.01,-1.06,-1.01,-1.01,-1.01,-1.05,-1.01,-1.01,-1.01,-1.01,-1.01,-0.98,-1.01,-1.01,-1.01,-1.01,-1.04,-1.01
chr1	15963986	15975822	TANDUP	0	0	0/0	2.23258	-1.42,-1.61,-1.56,-1.5,-1.53,-1.86,-1.71,-2.0
chr1	16024315	16027370	TANDUP	0	0	0/0	1.41096	-7.33,-13.02,-17.0,-27.85,-15.13
chr1	16093651	16094224	DEL	0.128921	0.85	2021-01-01	5.57507	0.1,0.13,0.24,0.12,0.11,0.1,0.16,0.14,0.1,0.09,0.12,0.11,0.11,0.1,0.18,0.14,0.08,0.11,0.12,0.11
chr1	16102542	16104647	DEL	0.961561	1	2021-01-01	2.78824	0.98,0.96,0.96,0.97,0.97,0.96,0.96,0.92,0.97,0.96
chr1	16105450	16108505	DEL	0.850937	1	2021-01-01	2.51013	0.84,0.84,0.85,0.85,0.85,0.85,0.85,0.86,0.85
chr1	16121867	16124255	DEL	0	0	0/0	5.57507	-0.91,-0.91,-0.91,-0.91,-0.91,-0.91,-0.91,-0.91,-0.91,-0.91,-0.91,-0.91,-0.91,-0.91,-0.91,-0.91,-0.91,-0.91,-0.91,-0.91
chr1	16129636	16130216	DEL	0	0	0/0	2.23258	-0.06,-0.06,-0.06,-0.06,-0.06,-0.06,-0.06,-0.06
chr1	16141555	16143935	DEL	0.814794	1	2021-01-01	5.57507	0.81,0.81,0.8,0.82,0.81,0.82,0.82,0.82,0.81,0.8,0.83,0.82,0.82,0.8,0.81,0.82,0.82,0.8,0.82,0.83
chr1	16151934	16155435	DEL	0.72376	0.588235	0/1	4.21249	0.38,-1.52,0.35,0.87,-1.39,-1.42,0.87,0.88,0.88,-1.48,0.88,0.88,0.88,-1.51,0.36,-1.49,-1.49
chr1	16151944	16153075	DEL	0.696675	0.176471	0/1	0.953763	0.72,-1.62,0.68,-1.7,-1.49,-1.53,-2.19,-1.72,-2.14,-1.59,-1.72,-1.7,-1.76,-1.61,0.69,-1.6,-1.6
chr1	16205593	16206109	DEL	0	0	0/0	5.57507	-2.65,-2.6,-2.63,-2.51,-2.83,-2.71,-2.61,-2.7,-2.68,-2.69,-2.63,-2.64,-2.65,-10.4,-2.54,-2.55,-2.73,-2.56,-2.61,-2.78
chr1	16206140	16206800	DEL	0	0	0/0	5.57507	-0.61,-0.65,-0.63,-0.66,-0.62,-0.6,-0.61,-0.6,-0.63,-0.61,-0.61,-0.6,-0.61,-0.59,-0.67,-0.62,-0.59,-0.62,-0.61,-0.72
chr1	16206821	16208460	DEL	0	0	0/0	5.29632	-0.54,-0.55,-0.54,-0.54,-0.52,-0.52,-0.51,-0.55,-0.54,-0.54,-0.5,-0.54,-0.55,-0.54,-0.54,-0.55,-0.5,-0.47,-0.52
chr1	16227472	16231738	DEL	0	0	0/0	5.57507	-0.12,-0.12,-0.12,-0.12,-0.11,-0.09,-0.08,-0.13,-0.12,-0.12,-0.12,-0.13,-0.12,-0.12,-0.14,-0.12,-0.12,-0.12,-0.08,-0.13
chr1	16264202	16267744	DEL	0	0	0/0	5.57507	-0.79,-0.86,-0.89,-0.86,-0.85,-0.86,-0.85,-0.89,-0.81,-0.83,-0.84,-0.8,-0.8,-0.81,-0.85,-0.86,-0.73,-0.83,-0.84,-0.8
chr1	16276285	16279747	DEL	0	0	0/0	4.46007	-1.02,-0.95,-1.0,-0.95,-1.0,-0.96,-0.97,-0.97,-1.02,-0.98,-0.94,-1.0,-0.91,-0.9,-0.93,-0.98
chr1	16300103	16304513	DEL	0	0	0/0	4.73882	-0.91,-0.91,-0.91,-0.91,-0.91,-0.91,-0.91,-0.91,-0.91,-0.91,-0.91,-0.91,-0.91,-0.91,-0.91,-0.91,-0.91
chr1	16313062	16317087	DEL	0.8925	0.714286	0/1	1.23831	0.89,-0.91,-0.91,0.89,0.89,0.88,0.89,0.9,-0.91,0.89,0.91,0.89,0.89,-0.91
chr1	16329836	16331253	TANDUP	0	0	0/0	0.895423	-14252446.42,-14221700.72,-14174006.63
chr1	16333695	16337923	DEL	0	0	0/0	3.34524	-0.5,-0.54,-0.48,-0.51,-0.47,-0.53,-0.51,-0.5,-0.5,-0.5,-0.51,-0.5
chr1	16349278	16349827	DEL	0	0	0/0	5.57507	-1.13,-1.04,-0.98,-1.01,-1.09,-1.02,-1.0,-1.07,-0.96,-0.98,-0.99,-1.06,-1.09,-1.06,-1.04,-1.06,-1.11,-1.04,-1.04,-0.99
chr1	16360638	16388792	TANDUP	0	0	0/0	4.18133	-0.83,-0.83,-0.83,-0.83,-0.86,-0.82,-0.78,-0.85,-0.8,-0.76,-0.87,-0.83,-0.8,-0.84,-0.89
chr1	16361935	16387606	DEL	0	0	0/0	3.34524	-0.54,-0.48,-0.52,-0.51,-0.52,-0.52,-0.51,-0.54,-0.5,-0.55,-0.5,-0.54
chr1	16520139	16522291	DEL	0.717173	1	2021-01-01	4.73882	0.71,0.68,0.7,0.72,0.7,0.71,0.71,0.69,0.75,0.75,0.66,0.75,0.69,0.75,0.72,0.75,0.76
chr1	16581866	16587017	DEL	0	0	0/0	3.9026	-0.56,-0.62,-0.63,-0.63,-0.59,-0.59,-0.63,-0.67,-0.51,-0.68,-0.6,-0.49,-0.61,-0.63
chr1	16621048	16625608	DEL	0	0	0/0	4.46007	-1.07,-1.02,-1.04,-1.02,-1.06,-1.04,-1.05,-1.09,-1.0,-1.03,-1.06,-1.03,-1.01,-1.04,-1.09,-1.02
chr1	16628970	16631211	DEL	0	0	0/0	3.6239	0.0,0.0,0.0,0.0,0.0,0.0,0.0,0.0,0.0,0.0,0.0,0.0,0.0
chr1	16702180	16703653	TANDUP	0	0	0/0	3.34524	-16.51,-47.33,-15.48,-28.53,-21.27,-21.61,-49.29,-13.07,-42.24,-32.7,-52.72,-13.15
chr1	16778887	16782764	DEL	0	0	0/0	5.57507	-0.56,-0.55,-0.58,-0.56,-0.57,-0.55,-0.58,-0.55,-0.51,-0.54,-0.56,-0.54,-0.57,-0.57,-0.55,-0.56,-0.57,-0.8,-0.54,-0.64
chr1	16812918	16817544	DEL	0	0	0/0	5.57507	-1.42,-1.32,-1.48,-1.28,-1.52,-1.47,-1.46,-1.46,-1.43,-1.5,-1.42,-1.47,-1.6,-1.43,-1.5,-1.31,-1.54,-1.44,-1.52,-1.43
chr1	16835566	16988245	DEL	0	0	0/0	5.57507	0.0,0.0,0.0,0.0,0.0,0.0,0.0,0.0,0.0,0.0,0.0,0.0,0.0,0.0,0.0,0.0,0.0,0.0,0.0,0.0
chr1	16843371	16854777	DEL	NA	NA	NA	NA	NA
chr1	16890283	16894339	TANDUP	0	0	0/0	5.57507	-0.11,-0.11,0.0,0.0,0.0,-1.14,0.0,0.0,0.0,0.0,0.0,0.0,-1.19,0.0,0.0,0.0,0.0,-1.19,0.0,0.0
chr1	16906318	16912615	TANDUP	0	0	0/0	3.6239	0.0,0.0,0.0,0.0,0.0,0.0,0.0,0.0,0.0,0.0,0.0,0.0,0.0
chr1	16933335	16936731	TANDUP	0	0	0/0	1.41096	-2.56,-3.43,-2.98,-2.58,-2.67
chr1	16945726	16947678	DEL	0	0	0/0	5.57507	-0.44,-0.91,-0.43,-0.91,-0.47,-0.45,-0.45,-0.46,-0.1,-0.4,-0.1,-0.47,-0.48,-0.1,-0.1,-0.47,-0.47,-0.43,-0.46,-0.45
chr1	16962006	16964173	TANDUP	0	0	0/0	4.18133	-113.59,-720.57,-270.54,-60.71,-113.47,-143.91,-52.81,-113.53,-119.84,-180.06,-65.1,-166.19,-240.47,-102.76,-58.71
chr1	16980777	17125659	TANDUP	NA	NA	NA	NA	NA
chr1	16987237	16989052	DEL	0.36939	0.25	0/1	0.880077	-3.3,0.39,0.41,-3.05,0.37,-3.03,-3.23,-3.21,-3.21,-3.01,-2.86,0.28,-3.03,-3.65,-3.04,-2.92,-3.08,-3.03,-2.99,0.39
chr1	16992172	17068176	DEL	0	0	0/0	4.46007	-1.07,-1.06,-1.04,-1.11,-1.12,-1.13,-1.29,-1.13,-1.19,-1.1,-1.24,-1.06,-1.15,-1.01,-1.33,-1.19
chr1	17009520	17012750	DEL	0.633448	0.4	0/1	4.65497	-1.9,-1.87,-1.92,-1.97,-1.92,-1.96,-1.9,-1.92,-1.98,-1.95,-1.9,0.63,0.63,0.63,0.64,0.64,0.63,0.63,-1.91,0.63
chr1	17062574	17196980	DEL	0.599439	0.9	2021-01-01	3.01798	0.59,0.62,0.59,0.62,0.6,-0.01,0.59,0.58,0.59,0.61,0.61,0.61,0.6,0.61,0.6,0.6,0.6,0.6,0.6,-0.01
chr1	17071432	17073208	DEL	0.645726	1	2021-01-01	5.01757	0.66,0.66,0.71,0.56,0.6,0.63,0.66,0.66,0.65,0.66,0.65,0.66,0.66,0.66,0.64,0.58,0.66,0.66
chr1	17226979	17227690	DEL	0	0	0/0	3.6239	-0.08,-0.08,-0.0,-0.17,-0.15,-0.14,-0.06,-0.12,-0.13,-0.17,-0.13,-0.14,-0.16
chr1	17238576	17239218	DEL	0	0	0/0	4.46007	-0.85,-0.86,-0.85,-0.86,-0.82,-0.79,-0.84,-0.81,-0.76,-0.85,-0.81,-0.87,-0.84,-0.83,-0.81,-0.79
chr1	17522380	17526070	DEL	0	0	0/0	3.06666	-2.45,-1.54,-0.89,-0.95,-1.46,-2.45,-2.0,-0.96,-1.51,-0.69,-0.77
chr1	17562181	17568481	TANDUP	0	0	0/0	4.46007	-1.2,-1.15,-1.2,-1.15,-1.15,-1.2,-1.2,-1.08,-1.01,-1.15,-0.54,-1.2,-0.66,-1.15,-0.64,-1.15
chr1	17637337	17641115	DEL	0	0	0/0	3.34524	0.0,0.0,0.0,-0.03,0.0,-0.91,0.0,0.0,-0.91,-0.03,0.0,0.0
chr1	17877920	17880413	DEL	0	0	0/0	4.46007	-1.99,-2.31,-1.96,-2.02,-1.94,-2.02,-2.16,-2.07,-2.0,-2.11,-1.94,-1.85,-1.97,-1.88,-2.02,-2.11
chr1	17899249	17900862	DEL	0	0	0/0	1.95611	-1.15,-1.08,-1.01,-1.04,-1.09,-1.08,-0.93
chr1	17900948	17903903	DEL	0	0	0/0	1.41096	-1.4,-1.55,-1.43,-1.51,-1.4
chr1	17919893	17923620	TANDUP	0	0	0/0	1.14713	-22.72,-16.99,-26.93,-13.16
chr1	17946691	17947283	DEL	0	0	0/0	5.29632	-1.84,-1.83,-1.81,-1.91,-1.84,-1.99,-1.74,-1.79,-1.93,-1.78,-1.98,-1.86,-1.85,-1.96,-1.81,-1.87,-1.33,-1.97,-1.87
chr1	17969544	17972058	DEL	0	0	0/0	4.18133	-0.91,-0.91,-0.91,-0.91,-0.91,-0.91,-0.91,-0.91,-0.91,-0.91,-0.91,-0.91,-0.91,-0.91,-0.91
chr1	18004401	18004918	TANDUP	0	0	0/0	4.46007	-259.38,-8.63,-43.48,-119.57,-23.53,-167.02,-498.82,-93.99,-163.29,-541.02,-78.73,-164.76,-24.46,-541.02,-165.11,-164.77
chr1	18026885	18037345	TANDUP	0	0	0/0	4.73882	-1.57,-1.59,-1.53,-1.59,-1.5,-1.59,-1.53,-1.59,-1.59,-1.59,-1.59,-1.53,-1.59,-1.42,-1.73,-1.87,-1.31
chr1	18031197	18036421	DEL	0.996643	0.25	0/1	0.494932	1.0,1.0,-0.91,-0.91,-0.91,-0.91,-0.91,-0.91
chr1	18059560	18060326	DEL	0	0	0/0	3.34524	-0.48,-0.46,-0.48,-0.45,-0.51,-0.48,-0.46,-0.52,-0.42,-0.53,-0.5,-0.49
chr1	18073799	18078584	DEL	0.935954	1	2021-01-01	5.57507	0.95,0.95,0.95,0.92,0.95,0.94,0.88,0.95,0.95,0.87,0.96,0.95,0.94,0.95,0.95,0.92,0.95,0.95,0.93,0.9
chr1	18115711	18123066	DEL	0	0	0/0	5.57507	-0.52,-0.47,-0.5,-0.5,-0.44,-0.41,-0.47,-0.47,-0.5,-0.45,-0.46,-0.47,-0.47,-0.47,-0.55,-0.47,-0.52,-0.5,-0.5,-0.52
chr1	18117606	18123269	TANDUP	0	0	0/0	4.18133	-2.92,-2.77,-2.25,-3.01,-3.54,-2.34,-2.54,-2.93,-2.52,-2.96,-2.73,-2.69,-2.4,-2.88,-2.65
chr1	18188512	18192715	TANDUP	0	0	0/0	5.57507	-4.75,-4.43,-4.51,-5.12,-4.72,-4.63,-4.57,-4.57,-4.57,-4.52,-4.63,-4.51,-4.57,-4.62,-4.62,-4.55,-4.48,-4.83,-5.53,-4.38
chr1	18375720	18376275	TANDUP	NA	NA	NA	NA	NA
chr1	18375920	18376493	TANDUP	NA	NA	NA	NA	NA
chr1	18406050	18410461	TANDUP	0	0	0/0	2.51013	-1.29,-1.35,-1.35,-2.22,-1.42,-1.6,-1.42,-1.58,-1.29
chr1	18455660	18459804	DEL	0	0	0/0	5.01757	-1.52,-1.41,-1.53,-1.49,-1.49,-1.64,-1.63,-1.57,-1.59,-1.61,-1.59,-1.52,-1.58,-1.61,-1.52,-1.6,-1.57,-1.54
chr1	18482868	18487793	DEL	0	0	0/0	4.18133	-0.91,-0.73,-0.79,-0.74,-0.79,-0.8,-0.75,-0.76,-0.9,-0.82,-0.75,-0.75,-0.77,-0.8,-0.8
chr1	18508406	18516997	DEL	0	0	0/0	4.73882	-0.39,-0.37,-0.38,-0.37,-0.32,-0.38,-0.37,-0.36,-0.35,-0.39,-0.38,-0.37,-0.37,-0.34,-0.38,-0.37,-0.37
chr1	18546172	18552967	DEL	0	0	0/0	3.9026	-0.91,-0.91,-0.91,-0.91,-0.91,-0.91,-0.91,-0.91,-0.91,-0.91,-0.91,-0.91,-0.91,-0.91
chr1	18605514	18607201	DEL	0.436045	0.133333	0/0	1.634	-0.91,0.5,-0.91,-0.91,-0.91,-0.91,-0.91,-0.91,0.37,-0.91,-0.91,-0.91,-0.91,-0.91,-0.91
chr1	18625429	18628033	TANDUP	0	0	0/0	3.9026	-5.55,-5.62,-6.15,-5.77,-5.51,-5.63,-6.48,-5.14,-5.62,-5.63,-5.51,-5.78,-5.42,-5.68
chr1	18640642	18645900	DEL	0	0	0/0	5.01757	-0.96,-1.05,-1.06,-1.01,-0.96,-1.03,-0.97,-0.99,-1.08,-1.02,-1.02,-1.05,-1.01,-1.01,-1.17,-1.12,-1.01,-1.12
chr1	18708266	18712882	DEL	0.157854	0.0555556	0/0	3.73889	-0.91,-0.91,-0.91,-0.91,-0.91,-0.91,-0.91,-0.91,-0.91,-0.91,0.16,-0.91,-0.91,-0.91,-0.91,-0.91,-0.91,-0.91
chr1	18826324	18831939	TANDUP	NA	NA	NA	NA	NA
chr1	18922076	18926589	DEL	0	0	0/0	5.01757	-0.31,-0.21,-0.3,-0.31,-0.31,-0.3,-0.3,-0.3,-0.31,-0.31,-0.3,-0.3,-0.31,-0.3,-0.3,-0.3,-0.3,-0.3
chr1	18927713	18933026	DEL	0	0	0/0	3.6239	-1.75,-1.91,-2.03,-1.77,-1.76,-1.91,-1.81,-1.82,-1.86,-1.81,-1.7,-1.91,-1.81
chr1	18958834	18963278	DEL	0	0	0/0	3.34524	-1.01,-1.04,-1.05,-0.98,-1.04,-1.01,-1.05,-1.03,-1.08,-1.0,-0.98,-1.07
chr1	18996326	19000389	DEL	0	0	0/0	3.9026	-0.24,-0.28,-0.23,-0.22,-0.24,-0.23,-0.2,-0.21,-0.22,-0.23,-0.28,-0.23,-0.19,-0.23
chr1	19026826	19028086	TANDUP	0	0	0/0	2.23258	-0.88,-0.92,-1.27,-1.02,-0.74,-1.54,-0.99,-1.89
chr1	19033508	19037865	DEL	0	0	0/0	2.78824	-0.91,-0.91,-0.58,-0.91,-0.91,-0.91,-0.56,-0.65,-0.57,-0.91
chr1	19052930	19053782	DEL	0	0	0/0	4.46007	-1.27,-1.4,-1.19,-1.28,-1.23,-1.28,-1.27,-1.28,-1.3,-1.31,-1.38,-1.32,-1.4,-1.3,-1.27,-1.29
chr1	19088810	19092403	DEL	0	0	0/0	5.57507	-0.91,-0.91,-0.91,-0.91,-0.91,-0.91,-0.91,-0.91,-0.91,-0.91,-0.91,-0.91,-0.91,-0.91,-0.91,-0.91,-0.91,-0.91,-0.91,-0.91
chr1	19180029	19183886	DEL	0	0	0/0	1.95611	-1.12,-1.11,-1.06,-1.21,-1.24,-1.16,-0.99
chr1	19242106	19242623	DEL	0	0	0/0	5.57507	-0.48,-0.46,-0.46,-0.5,-0.44,-0.47,-0.5,-0.39,-0.47,-0.41,-0.5,-0.45,-0.5,-0.46,-0.51,-0.47,-0.41,-0.49,-0.43,-0.51
chr1	19242696	19244101	DEL	0	0	0/0	5.29632	-0.91,-0.91,-0.91,-0.91,-0.91,-0.91,-1.17,-0.91,-0.91,-0.91,-0.91,-0.91,-0.91,-0.91,-0.91,-0.91,-0.91,-0.91,-0.91
chr1	19378031	19384442	TANDUP	NA	NA	NA	NA	NA
chr1	19460752	19462548	TANDUP	NA	NA	NA	NA	NA
chr1	19460938	19469589	DEL	0.904416	1	2021-01-01	5.57507	0.92,0.9,0.91,0.91,0.88,0.9,0.9,0.9,0.89,0.91,0.91,0.9,0.9,0.9,0.91,0.92,0.9,0.9,0.92,0.9
chr1	19513153	19516957	DEL	0	0	0/0	5.57507	-0.92,-0.93,-0.93,-0.97,-0.95,-0.91,-0.95,-0.9,-0.93,-0.91,-0.91,-2.09,-0.95,-0.91,-1.08,-0.93,-0.93,-0.94,-0.93,-0.88
chr1	19516992	19517507	DEL	0	0	0/0	2.347	-0.01,-0.0,-0.01,0.03,0.0,-0.01,-0.0,-0.03,-0.04,-0.02,-0.03,-0.06,-0.02
chr1	19557259	19564895	DEL	0	0	0/0	4.46007	-0.91,-0.91,-0.91,-0.91,-0.91,-0.91,-0.91,-0.91,-0.91,-0.91,-0.91,-0.91,-0.91,-0.91,-0.91,-0.91
chr1	19593436	19607573	TANDUP	NA	NA	NA	NA	NA
chr1	19595457	19612503	DEL	0	0	0/0	2.78824	-0.95,-0.83,-1.04,-0.84,-0.92,-0.94,-0.96,-0.98,-0.98,-0.86
chr1	19621856	19624946	DEL	0.460547	1	2021-01-01	3.6239	0.45,0.47,0.46,0.38,0.68,0.51,0.4,0.45,0.53,0.4,0.47,0.49,0.28
chr1	19645089	19646024	DEL	0	0	0/0	5.57507	-4.36,-4.22,-4.56,-4.54,-4.52,-4.56,-4.76,-4.84,-4.18,-5.78,-4.46,-4.54,-4.58,-4.78,-4.78,-4.68,-5.8,-4.6,-4.68,-4.74
chr1	19651921	19656348	DEL	0	0	0/0	3.6239	-1.1,-1.06,-1.06,-1.05,-1.11,-1.09,-1.17,-1.06,-1.09,-1.09,-1.08,-1.14,-1.04
chr1	19681568	19684022	DEL	0	0	0/0	3.9026	-0.91,-0.09,-0.91,-0.91,-0.91,-0.11,-0.91,-0.91,-0.91,-0.91,-0.91,-0.91,-0.91,-0.91
chr1	19816880	19821717	DEL	0.474174	1	2021-01-01	5.57507	0.44,0.45,0.53,0.41,0.45,0.45,0.45,0.45,0.44,0.45,0.45,0.76,0.5,0.44,0.44,0.44,0.44,0.45,0.62,0.44
chr1	19856227	19861972	DEL	0.923302	1	2021-01-01	4.46007	0.91,0.92,0.93,0.93,0.93,0.93,0.93,0.93,0.91,0.93,0.9,0.92,0.92,0.93,0.93,0.92
chr1	19879188	19881605	DEL	0.939947	0.0588235	0/0	3.46021	-0.91,-0.91,0.94,-0.91,-0.91,-0.91,-0.91,-0.91,-0.91,-0.91,-0.91,-0.91,-0.91,-0.91,-0.91,-0.91,-0.91
chr1	19918533	19920019	DEL	0	0	0/0	4.73882	-0.51,-0.51,-0.53,-0.51,-0.51,-0.51,-0.51,-0.51,-0.51,-0.51,-0.51,-0.51,-0.51,-0.51,-0.51,-0.51,-0.51
chr1	19935087	19938943	DEL	0	0	0/0	5.29632	-0.07,-0.07,-0.07,-0.07,-0.06,-0.06,-0.06,-0.06,-0.09,-0.06,-0.06,-0.07,-0.05,-0.06,-0.06,-0.06,-0.07,-0.06,-0.05
chr1	19949707	19951515	DEL	0	0	0/0	5.29632	-2.62,-2.38,-2.42,-2.55,-2.21,-2.41,-2.32,-2.42,-2.41,-2.36,-2.46,-2.55,-2.42,-2.41,-2.32,-2.42,-2.12,-2.37,-2.46
chr1	19951534	19952550	DEL	0	0	0/0	5.57507	-1.08,-1.07,-1.08,-1.04,-1.07,-1.03,-1.04,-1.13,-1.06,-1.07,-1.04,-1.08,-1.05,-1.04,-1.12,-1.07,-1.08,-1.04,-1.11,-1.07
chr1	19989990	19992197	DEL	0	0	0/0	5.01757	-0.55,-0.52,-0.52,-0.56,-0.48,-0.49,-0.5,-0.48,-0.52,-0.59,-0.51,-0.52,-0.5,-0.5,-0.37,-0.53,-0.54,-0.52
chr1	20048893	20057184	TANDUP	0	0	0/0	5.57507	-3.83,-3.97,-3.89,-3.91,-4.23,-3.97,-3.91,-4.59,-3.9,-4.02,-2.87,-4.1,-3.83,-4.02,-3.85,-4.02,-4.56,-4.02,-5.2,-4.12
chr1	20063735	20065240	DEL	0	0	0/0	5.57507	-3.14,-3.2,-3.29,-3.42,-3.29,-3.25,-3.03,-3.2,-3.29,-3.25,-3.49,-3.43,-3.42,-3.42,-3.06,-4.96,-3.6,-3.52,-3.25,-3.99
chr1	20066145	20068357	DEL	0	0	0/0	3.6239	-0.98,-1.07,-1.09,-1.08,-1.09,-1.03,-1.08,-1.05,-0.91,-1.06,-1.03,-1.06,-0.97
chr1	20070353	20073631	TANDUP	0	0	0/0	3.34524	-2.72,-2.65,-2.53,-2.78,-2.71,-2.59,-2.49,-2.67,-2.67,-2.51,-2.83,-2.77
chr1	20143756	20148367	DEL	0.593966	1	2021-01-01	5.57507	0.67,0.46,0.78,0.53,0.49,0.85,0.53,0.4,0.75,0.28,0.76,0.69,0.73,0.63,0.75,0.44,0.46,0.4,0.78,0.51
chr1	20149533	20150475	DEL	0	0	0/0	3.9026	-0.91,-0.91,-0.91,-0.91,-0.91,-0.91,-0.91,-0.91,-0.91,-0.91,-0.91,-0.91,-0.91,-0.91
chr1	20179294	20183539	DEL	0	0	0/0	5.57507	-0.69,-0.7,-0.66,-0.68,-0.7,-0.72,-0.67,-0.76,-0.66,-0.61,-0.71,-0.71,-0.84,-0.72,-0.75,-0.67,-0.63,-0.58,-0.7,-0.79
chr1	20215635	20219875	DEL	0	0	0/0	5.57507	-1.9,-1.83,-1.84,-1.79,-1.81,-1.81,-1.91,-1.83,-1.81,-1.82,-1.75,-1.75,-1.82,-1.83,-1.83,-1.82,-1.81,-1.85,-1.83,-1.88
chr1	20219373	20220189	TANDUP	0.608878	0.0666667	0/0	2.90309	-8184427.57,0.61,-8206838.92,-8196052.72,-8184427.57,-8192794.92,-8194999.0,-8176060.22,-8174427.57,-8188754.1,-8205203.08,-8178386.1,-8240213.59,-8178386.1,-8222210.98
chr1	20233106	20236174	DEL	0	0	0/0	5.57507	-0.91,-0.91,-0.91,-0.91,-0.91,-0.91,-0.91,-0.91,-0.91,-0.91,-0.91,-0.91,-0.91,-0.91,-0.91,-0.91,-0.91,-0.91,-0.91,-0.91
chr1	20236221	20237807	DEL	0	0	0/0	5.57507	-0.9,-1.02,-1.07,-1.02,-1.01,-1.09,-1.13,-1.03,-1.02,-1.02,-1.07,-1.05,-0.99,-1.05,-1.02,-0.99,-1.03,-1.02,-1.05,-1.06
chr1	20251204	20255045	DEL	0	0	0/0	3.06666	-0.91,-0.91,-0.91,-0.91,-0.91,-0.91,-0.91,-0.91,-0.91,-0.91,-0.91
chr1	20260280	20261943	DEL	0.933634	0.95	2021-01-01	4.29634	0.94,0.94,0.93,0.93,0.93,0.92,0.94,-268.0,0.93,0.93,0.93,0.93,0.96,0.89,0.93,0.93,0.93,0.93,0.95,0.93
chr1	20279163	20285875	TANDUP	0	0	0/0	4.18133	-4.54,-5.67,-4.81,-3.78,-5.2,-5.07,-4.69,-4.98,-4.23,-4.35,-4.43,-4.69,-4.35,-4.04,-4.66
chr1	20286371	20290301	DEL	0	0	0/0	4.46007	-0.91,-0.91,-0.91,-0.61,-0.91,-0.91,-0.91,-0.6,-0.91,-0.91,-0.91,-0.63,-0.91,-0.61,-0.91,-0.62
chr1	20321770	20325978	DEL	0	0	0/0	5.57507	-0.91,-0.91,-0.91,-0.91,-0.91,-0.91,-0.91,-0.91,-0.91,-0.91,-0.91,-0.91,-0.91,-0.91,-0.91,-0.91,-0.91,-0.91,-0.91,-0.91
chr1	20331202	20336574	DEL	0.756057	1	2021-01-01	4.73882	0.78,0.78,0.63,0.76,0.72,0.73,0.7,0.79,0.79,0.79,0.79,0.78,0.79,0.78,0.73,0.78,0.72
chr1	20347320	20348562	DEL	0.805109	1	2021-01-01	5.01757	0.81,0.81,0.81,0.81,0.8,0.8,0.81,0.81,0.81,0.8,0.81,0.81,0.81,0.8,0.81,0.81,0.81,0.78
chr1	20357605	20361880	DEL	0.561131	0.818182	2021-01-01	0.62602	0.51,0.54,0.49,-0.04,0.62,0.6,0.53,0.57,-0.91,0.61,0.57
chr1	20374790	20379547	DEL	0.585892	0.05	0/0	4.29634	-0.91,-0.91,-0.91,-0.91,-0.91,-0.91,0.59,-0.91,-0.91,-0.91,-0.91,-0.91,-0.91,-0.91,-0.91,-0.91,-0.91,-0.91,-0.91,-0.91
chr1	20393722	20397838	DEL	0.901694	1	2021-01-01	5.57507	0.91,0.91,0.88,0.89,0.89,0.9,0.9,0.91,0.9,0.91,0.9,0.91,0.91,0.89,0.89,0.89,0.9,0.91,0.91,0.91
chr1	20415813	20420765	DEL	0	0	0/0	5.29632	-0.91,-0.91,-0.91,-0.91,-0.91,-0.91,-0.91,-0.91,-0.91,-0.91,-0.91,-0.91,-0.91,-0.91,-0.91,-0.91,-0.91,-0.91,-0.91
chr1	20429564	20433645	DEL	0	0	0/0	5.57507	-1.14,-1.15,-1.14,-1.14,-1.14,-1.09,-1.14,-1.19,-1.14,-1.14,-1.14,-1.14,-1.14,-1.14,-1.14,-1.14,-1.11,-1.14,-1.14,-1.22
chr1	20432418	20433440	TANDUP	NA	NA	NA	NA	NA
chr1	20457464	20461863	DEL	0.881004	1	2021-01-01	5.57507	0.88,0.88,0.88,0.87,0.88,0.88,0.88,0.88,0.88,0.88,0.88,0.89,0.88,0.88,0.88,0.88,0.87,0.88,0.88,0.88
chr1	20474444	20479196	DEL	0.993084	1	2021-01-01	4.18133	0.99,0.99,0.99,0.99,1.0,0.99,0.99,0.99,0.99,0.99,0.99,0.99,0.99,0.99,0.99
chr1	20497221	20501567	DEL	0	0	0/0	4.46007	-2.71,-2.79,-2.72,-2.81,-2.89,-2.61,-2.64,-2.64,-2.64,-2.64,-2.64,-2.47,-3.02,-2.64,-2.79,-2.95
chr1	20515787	20521560	DEL	0	0	0/0	5.29632	-1.94,-1.82,-1.76,-1.65,-1.82,-1.86,-1.91,-1.81,-1.81,-1.84,-1.88,-1.9,-2.04,-1.74,-1.83,-1.73,-1.94,-1.95,-2.08
chr1	20557539	20560001	DEL	0	0	0/0	4.18133	-0.02,-0.03,-0.02,-0.03,-0.02,-0.03,-0.02,-0.02,-0.02,-0.03,-0.02,-0.02,-0.03,-0.02,-0.03
chr1	20560022	20562397	DEL	0	0	0/0	4.73882	-0.91,-0.91,-0.91,-0.91,-0.91,-0.91,-0.91,-0.91,-0.91,-0.91,-0.91,-0.91,-0.91,-0.91,-0.91,-0.91,-0.91
chr1	20565035	20568555	TANDUP	0	0	0/0	3.9026	-0.55,-0.56,-0.55,-0.55,-0.58,-0.56,-0.57,-0.58,-0.54,-0.55,-0.55,-0.74,-0.53,-0.57
chr1	20573501	20577066	TANDUP	0	0	0/0	4.46007	-2.9,-2.75,-2.69,-2.65,-3.3,-2.72,-2.75,-2.65,-2.75,-2.69,-2.8,-2.7,-2.8,-2.64,-3.08,-2.81
chr1	20664554	20670085	TANDUP	0	0	0/0	2.51013	-0.6,-0.55,-0.54,-0.52,-0.63,-0.58,-0.59,-0.64,-0.64
chr1	20716093	20722185	TANDUP	NA	NA	NA	NA	NA
chr1	20731911	20735099	DEL	0	0	0/0	3.9026	-1.45,-1.31,-1.2,-1.3,-1.26,-1.24,-1.29,-1.23,-1.33,-1.37,-1.35,-1.32,-1.3,-1.29
chr1	20889200	20893059	DEL	0	0	0/0	2.51013	-1.26,-1.36,-1.25,-1.26,-1.13,-1.34,-1.25,-1.25,-1.28
chr1	20908229	20912455	DEL	0.884327	1	2021-01-01	5.57507	0.89,0.89,0.88,0.88,0.87,0.89,0.88,0.87,0.89,0.89,0.88,0.88,0.87,0.89,0.89,0.89,0.88,0.89,0.89,0.89
chr1	20923459	20927300	DEL	0	0	0/0	5.57507	-0.91,-0.87,-0.9,-0.9,-0.89,-0.89,-1.03,-1.08,-0.89,-0.85,-0.9,-0.89,-0.85,-0.82,-0.92,-0.85,-0.9,-0.89,-0.92,-0.99
chr1	20931875	20932746	DEL	0	0	0/0	4.73882	0.0,0.0,0.0,0.0,0.0,0.0,0.0,0.0,0.0,0.0,0.0,0.0,0.0,0.0,0.0,0.0,0.0
chr1	20945711	20947110	DEL	0	0	0/0	3.34524	-0.04,-0.04,-0.04,-0.04,-0.04,-0.04,-0.04,-0.04,-0.04,-0.04,-0.04,-0.04
chr1	20948044	20949114	DEL	0.558894	1	2021-01-01	1.95611	0.55,0.55,0.55,0.62,0.53,0.57,0.55
chr1	20949987	20950697	TANDUP	NA	NA	NA	NA	NA
chr1	20957441	20961099	DEL	0	0	0/0	4.46007	-0.91,-0.91,-0.91,-0.91,-0.91,-0.91,-0.91,-0.91,-0.91,-0.91,-0.91,-0.91,-0.91,-0.91,-0.91,-0.91
chr1	20983059	20987424	DEL	0	0	0/0	3.9026	-0.91,-0.91,-0.91,-0.91,-0.91,-0.91,-0.91,-0.91,-0.91,-0.91,-0.91,-0.91,-0.91,-0.91
chr1	20991126	20995102	DEL	0	0	0/0	4.18133	-0.65,-0.74,-0.62,-0.7,-0.7,-0.72,-0.6,-0.77,-0.54,-0.68,-1.04,-0.68,-0.73,-0.72,-0.72
chr1	21013766	21014840	DEL	0	0	0/0	3.34524	-1.31,-1.22,-1.26,-1.34,-1.37,-1.2,-1.31,-1.27,-1.24,-1.34,-1.3,-1.31
chr1	21020509	21028860	DEL	0	0	0/0	5.57507	-0.31,-0.33,-0.32,-0.31,-0.31,-0.33,-0.31,-0.31,-0.32,-0.31,-0.35,-0.32,-0.31,-0.31,-0.31,-0.31,-0.32,-0.32,-0.31,-0.33
chr1	21059064	21063529	DEL	0	0	0/0	3.9026	-1.2,-1.18,-1.24,-1.14,-1.46,-1.21,-1.16,-1.11,-1.25,-1.18,-1.16,-1.13,-1.2,-1.38
chr1	21075063	21081693	TANDUP	NA	NA	NA	NA	NA
chr1	21094187	21098148	DEL	0	0	0/0	3.34524	-1.64,-1.56,-1.55,-1.64,-1.56,-1.56,-1.49,-1.56,-1.48,-1.52,-1.56,-1.5
chr1	21099690	21101636	DEL	0	0	0/0	4.46007	-0.86,-0.89,-0.9,-0.88,-0.92,-0.89,-0.91,-0.86,-0.89,-0.85,-0.84,-0.88,-0.88,-0.9,-0.91,-0.9
chr1	21128270	21132298	DEL	0.9838	1	2021-01-01	5.57507	0.99,0.99,0.99,0.98,0.99,0.96,0.99,0.99,0.99,0.99,0.99,0.98,0.98,0.99,0.99,0.99,0.99,0.99,0.96,0.97
chr1	21133088	21137419	DEL	0	0	0/0	4.46007	-1.26,-1.31,-1.35,-1.28,-1.25,-1.25,-1.31,-1.24,-1.29,-1.26,-1.25,-1.24,-1.26,-1.27,-1.26,-1.31
chr1	21161974	21167064	DEL	0.988279	1	2021-01-01	5.57507	0.98,0.99,0.99,0.99,0.99,0.99,0.99,0.99,0.99,0.99,0.99,0.99,0.99,0.99,0.99,0.99,0.99,0.99,0.99,0.99
chr1	21174925	21179842	DEL	0	0	0/0	5.57507	-0.39,-0.39,-0.39,-0.39,-0.39,-0.39,-0.39,-0.39,-0.39,-0.39,-0.39,-0.39,-0.43,-0.39,-0.39,-0.39,-0.39,-0.39,-0.39,-0.42
chr1	21181968	21183596	DEL	0	0	0/0	4.73882	-1.1,-1.16,-1.13,-1.09,-1.0,-1.08,-1.05,-1.12,-1.09,-1.12,-1.12,-1.09,-1.09,-1.09,-1.09,-1.05,-1.14
chr1	21218739	21224189	DEL	0	0	0/0	5.57507	-1.14,-1.1,-1.11,-1.14,-1.14,-1.13,-1.13,-1.13,-1.15,-1.13,-1.12,-1.11,-1.17,-1.19,-1.14,-1.13,-1.15,-1.12,-1.11,-1.21
chr1	21261509	21266495	DEL	0	0	0/0	5.01757	-1.18,-1.18,-1.14,-1.22,-1.16,-1.18,-1.29,-1.09,-1.28,-1.23,-1.26,-1.14,-1.2,-1.19,-1.23,-1.18,-1.38,-1.42
chr1	21264417	21266025	TANDUP	0	0	0/0	2.51013	-1.73,-1.43,-1.42,-1.43,-1.12,-1.42,-1.57,-1.43,-18.33
chr1	21274809	21279171	DEL	0	0	0/0	5.57507	-0.86,-0.85,-0.87,-0.85,-0.85,-0.82,-0.87,-0.87,-0.87,-0.88,-0.86,-0.87,-0.88,-0.87,-0.87,-0.87,-0.87,-0.89,-0.87,-0.87
chr1	21300140	21308096	TANDUP	0	0	0/0	5.57507	-0.78,-0.81,-0.85,-0.78,-0.8,-0.84,-0.78,-0.8,-0.8,-0.8,-0.73,-0.81,-0.77,-0.82,-0.79,-0.8,-0.8,-0.8,-0.82,-0.8
chr1	21452430	21454538	TANDUP	0	0	0/0	1.68166	-1.72,-1.72,-1.73,-1.73,-1.73,-1.73
chr1	21471175	21472670	TANDUP	0.185608	0.166667	0/1	0.541095	-1.76,-0.32,-2.28,-5.8,0.19,-0.27
chr1	21530217	21533249	TANDUP	NA	NA	NA	NA	NA
chr1	21531768	21535214	DEL	0.897539	1	2021-01-01	5.57507	0.89,0.9,0.89,0.91,0.91,0.89,0.9,0.9,0.9,0.9,0.9,0.91,0.89,0.9,0.9,0.9,0.9,0.9,0.9,0.89
chr1	21561266	21562801	DEL	0	0	0/0	4.46007	-5.56,-5.56,-5.19,-5.42,-5.2,-5.35,-5.24,-5.28,-5.34,-5.41,-4.31,-5.09,-5.39,-5.41,-5.31,-5.41
chr1	21562904	21563668	DEL	0	0	0/0	3.6239	-0.73,-0.77,-0.82,-0.74,-0.77,-0.75,-0.76,-0.83,-0.77,-0.8,-0.79,-0.75,-0.79
chr1	21591089	21594438	DEL	0.935414	1	2021-01-01	4.18133	0.93,0.91,0.94,0.95,0.94,0.94,0.92,0.91,0.93,0.94,0.94,0.94,0.94,0.95,0.94
chr1	21611298	21612201	DEL	0	0	0/0	4.73882	-1.43,-1.44,-1.23,-1.51,-1.36,-1.5,-1.41,-1.39,-1.41,-1.39,-1.42,-1.42,-1.37,-1.41,-1.31,-1.38,-1.42
chr1	21620476	21622613	DEL	0	0	0/0	3.9026	-0.7,-0.75,-0.73,-0.68,-0.75,-0.67,-0.65,-0.7,-0.66,-0.79,-0.68,-0.67,-0.72,-0.68
chr1	21622648	21623797	DEL	0	0	0/0	4.46007	-0.46,-0.53,-0.53,-0.53,-0.53,-0.56,-0.53,-0.53,-0.53,-0.53,-0.53,-0.5,-0.72,-0.55,-0.56,-0.55
chr1	21625093	21629065	DEL	0	0	0/0	5.57507	-1.55,-1.53,-1.44,-1.42,-1.45,-1.46,-1.44,-1.44,-1.57,-1.5,-1.55,-1.44,-1.41,-1.45,-1.6,-1.63,-1.48,-1.41,-1.44,-2.02
chr1	21634545	21636662	DEL	0	0	0/0	5.29632	-0.68,-0.68,-0.66,-0.62,-0.79,-0.63,-0.64,-0.64,-0.71,-0.64,-0.62,-0.65,-0.67,-0.62,-0.6,-0.69,-0.57,-0.65,-0.69
chr1	21648976	21652368	DEL	0	0	0/0	2.23258	-1.36,-1.4,-1.31,-1.39,-1.35,-1.33,-1.42,-1.33
chr1	21653015	21655084	DEL	0	0	0/0	3.34524	-1.11,-1.13,-1.05,-1.11,-1.14,-1.1,-1.12,-1.06,-1.17,-1.08,-1.13,-1.31
chr1	21658095	21659358	DEL	0	0	0/0	1.68166	-56.5,-0.06,-0.41,-58.0,-0.34,-57.25
chr1	21660742	21664853	DEL	0.952554	1	2021-01-01	1.41096	0.97,0.94,0.95,0.93,0.96
chr1	21669469	21673807	DEL	0	0	0/0	3.9026	-1.1,-1.06,-1.07,-1.04,-1.08,-1.07,-1.1,-1.12,-1.09,-1.03,-1.01,-1.11,-1.07,-1.24
chr1	21677927	21681338	DEL	0.797969	0.1	0/0	3.01798	0.0,0.0,0.0,0.0,0.0,0.8,0.0,0.0,0.0,0.0,0.8,0.0,0.0,0.0,0.0,0.0,0.0,0.0,0.0,0.0
chr1	21689654	21691749	DEL	0	0	0/0	4.46007	-0.53,-0.56,-0.52,-0.53,-0.56,-0.48,-0.68,-0.53,-0.53,-0.53,-0.53,-0.53,-0.58,-0.47,-0.55,-0.53
chr1	21695758	21699784	DEL	0.981663	1	2021-01-01	3.9026	0.98,0.98,0.98,0.98,0.98,0.98,0.98,0.98,0.98,0.98,0.98,0.96,0.98,0.98
chr1	21704443	21711437	DEL	0	0	0/0	5.57507	-0.91,-0.91,-0.91,-0.91,-0.91,-0.91,-0.91,-0.91,-0.91,-0.91,-0.91,-0.91,-0.91,-0.91,-0.91,-0.91,-0.91,-0.91,-0.91,-0.91
chr1	21710776	21712408	TANDUP	0	0	0/0	1.41096	-9.56,-10.96,-11.38,-11.13,-14.0
chr1	21727117	21729390	DEL	0.715552	1	2021-01-01	4.18133	0.7,0.75,0.74,0.68,0.71,0.71,0.63,0.73,0.75,0.74,0.75,0.69,0.67,0.72,0.74
chr1	21751948	21809141	TANDUP	0.471956	0.0833333	0/0	2.07	-0.86,-0.87,-0.92,-0.96,-0.92,-0.9,-0.92,-0.92,-0.88,0.47,-0.93,-1.0
chr1	21773996	21778068	DEL	0.478827	1	2021-01-01	3.9026	0.4,0.31,0.41,0.49,0.38,0.39,0.66,0.39,0.55,0.43,0.44,0.39,0.74,0.73
chr1	21809460	21813117	DEL	0	0	0/0	3.6239	-0.96,-1.01,-1.08,-1.13,-1.08,-1.06,-1.08,-1.08,-1.02,0.0,-1.11,-1.18,-0.99
chr1	21847518	21848049	DEL	0	0	0/0	3.06666	-2.72,-3.23,-2.4,-2.58,-4.31,-2.8,-7.32,-2.63,-2.49,-2.68,-2.62
chr1	21955307	21957530	DEL	0.759055	1	2021-01-01	3.9026	0.75,0.76,0.79,0.76,0.75,0.75,0.76,0.76,0.75,0.77,0.75,0.76,0.76,0.77
chr1	21988890	21989514	DEL	0	0	0/0	4.18133	-1.18,-1.24,-1.13,-1.16,-1.2,-1.31,-1.05,-1.14,-1.09,-1.16,-1.17,-1.17,-1.25,-1.08,-1.02
chr1	22004744	22007227	DEL	0	0	0/0	4.73882	-1.15,-1.1,-1.12,-1.14,-1.09,-1.14,-1.11,-1.14,-1.12,-1.07,-1.19,-1.13,-1.22,-1.1,-1.15,-1.13,-1.13
chr1	22025837	22030269	DEL	0	0	0/0	4.73882	-0.91,-0.91,-0.91,-0.3,-0.91,-0.91,-0.91,-0.91,-0.91,-0.91,-0.91,-0.33,-0.91,-0.91,-0.91,-0.91,-0.91
chr1	22036492	22037627	TANDUP	NA	NA	NA	NA	NA
chr1	22043493	22053530	DEL	0	0	0/0	3.9026	-0.84,-0.8,-0.84,-0.84,-0.84,-0.84,-0.88,-0.78,-0.9,-0.85,-0.82,-0.84,-0.86,-0.78
chr1	22057488	22061139	DEL	0	0	0/0	5.57507	-0.91,-0.91,-0.91,-0.91,-0.91,-0.91,-0.91,-0.91,-0.91,-0.91,-0.91,-0.91,-0.91,-0.91,-0.91,-0.91,-0.91,-0.91,-0.91,-0.91
chr1	22074016	22076787	DEL	0	0	0/0	4.18133	-0.4,-0.37,-0.4,-0.4,-0.4,-0.38,-0.36,-0.37,-0.39,-0.36,-0.37,-0.37,-0.38,-0.37,-0.37
chr1	22085044	22089949	DEL	0.973801	1	2021-01-01	4.46007	0.97,0.97,0.97,0.97,0.97,0.97,0.97,0.97,0.97,0.97,0.97,0.97,0.97,0.97,0.97,0.97
chr1	22097281	22098755	DEL	0.647971	1	2021-01-01	2.51013	0.65,0.65,0.65,0.64,0.63,0.64,0.66,0.64,0.66
chr1	22098774	22100144	DEL	0.668953	1	2021-01-01	3.34524	0.67,0.67,0.67,0.68,0.64,0.67,0.69,0.68,0.67,0.67,0.66,0.67
chr1	22127406	22131788	DEL	0	0	0/0	5.01757	-1.21,-1.0,-1.0,-1.0,-1.0,-1.0,-0.92,-1.09,-1.08,-1.12,-0.95,-1.03,-1.06,-0.99,-1.03,-1.1,-1.03,-0.99
chr1	22168423	22170437	DEL	0	0	0/0	2.51013	-1.09,-1.28,-1.14,-1.23,-1.14,-1.29,-1.21,-1.16,-1.43
chr1	22170448	22173306	DEL	0	0	0/0	1.95611	-3.25,-4.65,-3.42,-3.69,-3.47,-4.41,-3.18
chr1	22209901	22210844	DEL	0	0	0/0	3.06666	-0.91,-0.91,-0.91,-0.91,-0.91,-0.4,-0.91,-0.91,-0.91,-0.91,-0.91
chr1	22210873	22214768	DEL	0	0	0/0	3.34524	-4.28,-4.16,-4.23,-4.38,-4.91,-4.48,-4.1,-4.28,-5.16,-4.6,-4.39,-4.38
chr1	22229367	22230169	TANDUP	0	0	0/0	1.52204	-6.08,-0.87,0.08,-0.83,-0.83,-0.83,-2.16,-26.35,-0.83,-0.82
chr1	22251074	22256251	DEL	0	0	0/0	2.23258	-0.36,-0.39,-0.36,-0.35,-0.32,-0.31,-0.37,-0.32
chr1	22293849	22340822	TANDUP	0	0	0/0	3.9026	-0.27,-0.31,-0.29,-0.31,-0.32,-0.31,-0.31,-0.3,-0.31,-0.31,-0.33,-0.31,-0.31,-0.31
chr1	22293851	22341594	DEL	NA	NA	NA	NA	NA
chr1	22368379	22368979	DEL	0.182158	0.363636	0/1	2.05259	-0.65,-0.65,-0.65,0.15,-0.65,-0.65,0.2,0.16,-0.65,-0.65,0.21
chr1	22380271	22384436	DEL	0	0	0/0	5.57507	-0.91,-0.91,-0.91,-0.98,-0.91,-0.91,-0.97,-0.93,-0.91,-0.98,-0.98,-0.93,-0.98,-0.96,-0.93,-0.91,-0.92,-0.93,-0.94,-0.91
chr1	22414740	22415278	DEL	0	0	0/0	5.57507	-0.93,-0.95,-1.01,-1.13,-0.99,-1.01,-1.08,-1.01,-0.91,-1.02,-1.02,-0.99,-1.06,-1.04,-0.95,-1.0,-0.96,-1.06,-1.04,-1.1
chr1	22529449	22531705	DEL	0.58282	0.05	0/0	4.29634	-0.52,-0.52,-0.47,-0.47,-0.48,-0.52,-0.52,-0.47,-0.58,-0.52,-0.48,-0.53,-0.53,-0.53,-0.51,-0.51,-0.53,-0.51,-0.48,0.58
chr1	22648926	22652491	DEL	0.405072	0.933333	2021-01-01	2.90309	0.43,0.41,-0.91,0.57,0.47,0.16,0.46,0.29,0.29,0.39,0.49,0.35,0.4,0.55,0.41
chr1	22686483	22691221	DEL	0.873962	0.0714286	0/0	2.62483	-0.91,-0.91,-0.91,-0.91,0.87,-0.91,-0.91,-0.91,-0.91,-0.91,-0.91,-0.91,-0.91,-0.91
chr1	22726680	22735312	DEL	0	0	0/0	3.9026	-0.91,-0.91,-0.91,-0.91,-0.91,-0.91,-0.91,-0.91,-0.91,-0.91,-0.91,-0.91,-0.91,-0.91
chr1	22757544	22766677	TANDUP	NA	NA	NA	NA	NA
chr1	22764275	22768963	DEL	0	0	0/0	4.73882	-0.91,-0.91,-0.91,-0.91,-0.91,-0.91,-0.91,-0.91,-0.91,-0.91,-0.91,-0.91,-0.91,-0.91,-0.91,-0.91,-0.91
chr1	22770469	22775196	DEL	0.959399	1	2021-01-01	2.78824	0.96,0.96,0.96,0.96,0.96,0.95,0.96,0.96,0.96,0.96
chr1	22804797	22806458	DEL	0	0	0/0	5.57507	-0.28,-0.29,-0.32,-0.34,-0.32,-0.33,-0.33,-0.32,-0.32,-0.33,-0.32,-0.3,-0.34,-0.33,-0.29,-0.26,-0.32,-0.32,-0.32,-0.31
chr1	22809684	22812961	TANDUP	NA	NA	NA	NA	NA
chr1	22810511	22815260	DEL	0.512076	0.7	0/1	2.10091	0.45,0.55,-0.91,0.53,0.51,0.39,-0.91,0.51,-0.91,0.49,0.69,0.49,0.52,0.48,0.49,-0.91,0.47,-0.91,0.6,-0.91
chr1	22850735	22855289	DEL	0	0	0/0	4.73882	-3.12,-2.96,-3.1,-2.93,-2.92,-2.96,-2.92,-2.95,-2.96,-2.96,-2.87,-3.31,-2.92,-2.82,-3.17,-3.29,-2.92
chr1	22870815	22874334	DEL	0	0	0/0	3.6239	-0.11,-0.11,-0.11,-0.11,-0.11,-0.11,-0.11,-0.11,-0.11,-0.11,-0.11,-0.11,-0.11
chr1	22895142	22900582	TANDUP	0	0	0/0	5.57507	-0.03,-0.03,-0.03,-0.03,-0.03,-0.03,-0.03,-0.03,-0.03,-0.03,-0.03,-0.03,-0.03,-0.03,-0.03,-0.03,-0.03,-0.03,-0.03,-0.03
chr1	22904327	22906003	TANDUP	0.653635	1	2021-01-01	1.14713	0.65,0.68,0.64,0.64
chr1	22906802	22910043	DEL	0	0	0/0	3.6239	-0.91,-0.75,-0.91,-0.91,-0.91,-0.91,-0.91,-0.91,-0.91,-0.91,-0.91,-1.08,-0.91
chr1	22935137	22936151	DEL	0	0	0/0	3.34524	-6.0,-5.49,-5.35,-6.06,-6.09,-5.59,-6.03,-5.03,-4.89,-6.03,-6.06,-6.0
chr1	22938840	22942771	DEL	0	0	0/0	2.23258	-1.55,-1.68,-1.57,-1.52,-1.67,-1.62,-1.69,-1.67
chr1	22944182	22947553	DEL	0.453595	0.230769	0/1	0.420127	-4.62,-4.22,-4.69,-4.6,0.46,0.36,-4.28,-4.38,-4.24,-4.48,-4.22,-4.4,0.54
chr1	22973814	22977795	DEL	0	0	0/0	5.57507	-2.5,-2.58,-2.59,-2.41,-2.41,-2.48,-2.43,-2.44,-2.44,-2.32,-3.21,-2.48,-2.38,-2.47,-2.59,-2.38,-2.46,-2.64,-2.47,-2.53
chr1	22981621	22985045	DEL	0	0	0/0	4.73882	-2.76,-3.12,-2.81,-2.81,-2.56,-3.35,-3.11,-2.85,-2.8,-2.8,-2.84,-2.84,-2.74,-3.01,-3.25,-2.8,-2.89
chr1	23008819	23012842	DEL	0.479204	0.05	0/0	4.29634	-0.91,-0.91,-0.91,-0.91,-0.91,-0.91,-0.91,0.48,-0.91,-0.91,-0.91,-0.91,-0.91,-0.91,-0.91,-0.91,-0.91,-0.91,-0.91,-0.91
chr1	23042556	23043600	DEL	0	0	0/0	5.57507	-0.77,-0.74,-0.71,-0.74,-0.74,-0.67,-0.77,-0.77,-0.76,-0.78,-0.74,-0.78,-0.77,-0.76,-0.77,-0.86,-0.73,-0.74,-0.76,-0.79
chr1	23043633	23048000	DEL	0	0	0/0	5.57507	-0.91,-0.91,-0.91,-0.91,-0.91,-0.91,-0.91,-0.91,-0.91,-0.91,-0.91,-0.91,-0.91,-0.91,-0.91,-0.91,-0.91,-0.91,-0.91,-0.91
chr1	23129651	23134159	TANDUP	0	0	0/0	4.46007	-0.09,-0.09,-0.09,-0.11,-0.09,-0.09,-0.09,-0.04,-0.09,-0.09,-0.1,-0.09,-0.09,-0.04,-0.09,-0.09
chr1	23163302	23165202	TANDUP	0	0	0/0	3.06666	-1.65,-1.83,-1.69,-2.44,-3.2,-1.66,-2.65,-2.03,-2.85,-2.64,-1.67
chr1	23241824	23243864	DEL	0	0	0/0	5.29632	-1.04,-1.08,-1.0,-1.0,-1.03,-1.01,-1.06,-1.01,-1.04,-1.04,-1.03,-0.99,-1.01,-0.97,-1.11,-1.04,-0.93,-1.01,-1.06
chr1	23296348	23299921	DEL	0	0	0/0	3.06666	-0.91,-0.91,-0.91,-0.91,-0.91,-0.91,-0.91,-0.91,-0.91,-0.91,-0.91
chr1	23306341	23308455	TANDUP	0	0	0/0	1.95611	-21168252.97,-21174774.28,-21152511.32,-21151575.35,-21150173.13,-21172086.63,-21185797.82
chr1	23350143	23357113	TANDUP	0	0	0/0	3.06666	-0.89,-0.86,-0.75,-0.89,-0.85,-0.86,-0.84,-0.89,-0.87,-0.86,-0.84
chr1	23351792	23352663	DEL	0	0	0/0	4.73882	-0.94,-0.93,-0.92,-1.02,-0.94,-1.0,-0.94,-0.89,-0.86,-0.94,-0.94,-0.89,-0.94,-0.99,-0.94,-0.94,-0.94
chr1	23352686	23353811	DEL	0	0	0/0	4.18133	-0.6,-0.51,-0.72,-0.56,-0.52,-0.57,-0.6,-0.52,-0.56,-0.63,-0.56,-0.51,-0.6,-0.6,-0.49
chr1	23353841	23354343	DEL	0	0	0/0	4.73882	-0.61,-0.51,-0.53,-0.54,-0.56,-0.54,-0.53,-0.55,-0.52,-0.55,-0.54,-0.54,-0.62,-0.56,-0.51,-0.55,-0.55
chr1	23374897	23381074	TANDUP	0	0	0/0	4.46007	-0.61,-0.64,-0.61,-0.67,-0.68,-0.66,-0.69,-0.62,-0.66,-0.63,-0.63,-0.65,-0.66,-0.69,-0.64,-0.75
chr1	23412865	23413640	DEL	0	0	0/0	4.18133	-0.99,-1.0,-1.02,-0.99,-1.01,-1.04,-0.96,-0.98,-1.03,-1.01,-1.83,-0.97,-1.02,-0.99,-0.99
chr1	23413653	23414630	DEL	0	0	0/0	4.18133	-0.45,-0.54,-0.47,-0.5,-0.51,-0.5,-0.49,-0.5,-0.48,-0.5,-0.48,-0.48,-0.5,-0.48,-0.5
chr1	23419529	23420194	DEL	0	0	0/0	5.57507	-1.09,-1.04,-1.07,-1.14,-1.08,-1.07,-1.08,-1.07,-1.08,-1.11,-1.08,-1.08,-1.05,-1.05,-1.27,-1.08,-1.11,-1.11,-1.08,-1.08
chr1	23508057	23508613	DEL	0	0	0/0	3.06666	-0.49,-0.54,-0.51,-0.48,-0.54,-0.49,-0.52,-0.51,-0.54,-0.54,-0.46
chr1	23610310	23615883	DEL	0	0	0/0	4.73882	-1.0,-1.0,-0.94,-1.0,-1.01,-1.01,-0.99,-0.98,-0.95,-1.02,-0.99,-0.98,-1.03,-1.03,-1.0,-1.03,-1.0
chr1	23619041	23622057	TANDUP	0	0	0/0	1.14713	-0.84,-1.32,-0.82,-0.89
chr1	23639676	23640379	DEL	0	0	0/0	5.57507	-1.03,-1.04,-1.04,-1.02,-1.08,-1.03,-1.01,-1.05,-1.04,-1.03,-1.1,-1.04,-1.05,-1.03,-1.04,-1.16,-1.01,-1.05,-1.07,-1.08
chr1	23658318	23662398	DEL	0.961099	1	2021-01-01	2.23258	0.97,0.96,0.96,0.99,0.95,0.97,0.95,0.96
chr1	23693655	23697081	DEL	0	0	0/0	3.9026	-0.56,-0.56,-0.56,-0.57,-0.59,-0.59,-0.54,-0.56,-0.56,-0.57,-0.56,-0.53,-0.56,-0.58
chr1	23703155	23710359	TANDUP	0	0	0/0	4.18133	-1.69,-1.67,-1.7,-1.66,-1.69,-1.62,-1.69,-1.89,-1.67,-1.8,-1.81,-1.69,-1.69,-1.58,-1.78
chr1	23718733	23719302	TANDUP	NA	NA	NA	NA	NA
chr1	23722168	23727507	DEL	0	0	0/0	4.18133	-0.88,-0.9,-0.97,-0.92,-0.93,-0.97,-0.89,-0.92,-0.87,-0.9,-1.44,-0.9,-0.97,-0.92,-0.95
chr1	23810878	23814100	DEL	0	0	0/0	4.18133	-0.88,-0.85,-0.87,-0.86,-0.94,-0.92,-0.91,-0.89,-0.88,-0.83,-0.89,-0.84,-0.95,-0.79,-0.91
chr1	23934416	23936761	DEL	0	0	0/0	3.34524	-0.91,-0.91,-0.91,-0.93,-0.92,-0.97,-0.91,-0.91,-0.94,-0.91,-0.91,-0.91
chr1	23954919	23959835	DEL	0.885972	1	2021-01-01	5.57507	0.89,0.89,0.88,0.89,0.89,0.89,0.89,0.88,0.89,0.89,0.88,0.89,0.89,0.89,0.88,0.89,0.88,0.88,0.89,0.88
chr1	23960850	23961432	DEL	0	0	0/0	4.73882	-0.5,-0.5,-0.53,-0.5,-0.5,-0.53,-0.5,-0.48,-0.57,-0.52,-0.53,-0.5,-0.48,-0.5,-0.63,-0.64,-0.5
chr1	23965449	23970066	TANDUP	0	0	0/0	5.29632	-3.42,-3.35,-3.04,-3.3,-3.35,-3.25,-3.23,-3.85,-3.41,-3.18,-3.14,-3.23,-3.56,-2.87,-3.3,-3.06,-3.3,-3.3,-3.4
chr1	23989614	23990784	TANDUP	NA	NA	NA	NA	NA
chr1	23997082	24002168	DEL	0.957214	1	2021-01-01	4.18133	0.96,0.96,0.95,0.95,0.97,0.95,0.95,0.95,0.96,0.95,0.95,0.95,0.96,0.96,0.96
chr1	24031975	24034212	TANDUP	NA	NA	NA	NA	NA
chr1	24038468	24043507	DEL	0	0	0/0	4.46007	-0.6,-0.66,-0.64,-0.61,-0.64,-0.67,-0.67,-0.67,-0.66,-0.62,-0.63,-0.63,-0.64,-0.7,-0.67,-0.69
chr1	24040219	24045459	TANDUP	0	0	0/0	3.34524	-0.04,-0.04,-0.04,-0.04,-0.04,-0.04,-0.04,-0.04,-0.04,-0.04,-0.04,-0.04
chr1	24043565	24044072	DEL	0	0	0/0	3.6239	-2.96,-3.2,-2.87,-2.88,-2.89,-2.9,-2.82,-2.82,-2.96,-2.94,-2.96,-3.4,-3.2
chr1	24044511	24047362	DEL	0.985781	1	2021-01-01	3.34524	0.98,0.99,0.99,0.99,0.99,0.99,0.99,0.99,0.99,0.99,0.99,0.93
chr1	24052550	24054777	DEL	0.634139	1	2021-01-01	4.73882	0.63,0.63,0.62,0.63,0.63,0.64,0.63,0.63,0.62,0.7,0.7,0.63,0.61,0.63,0.62,0.61,0.62
chr1	24081030	24086408	DEL	0	0	0/0	3.06666	-0.73,-0.72,-0.71,-0.74,-0.72,-0.74,-0.75,-0.74,-0.72,-0.72,-0.69
chr1	24091269	24091936	DEL	0	0	0/0	5.57507	-0.46,-0.5,-0.5,-0.41,-0.44,-0.41,-0.48,-0.46,-0.48,-0.34,-0.54,-0.41,-0.43,-0.41,-0.53,-0.52,-0.56,-0.57,-0.53,-0.44
chr1	24122333	24126951	DEL	0	0	0/0	3.06666	-1.06,-1.06,-1.0,-1.01,-1.03,-1.06,-0.91,-1.04,-1.04,-1.07,-1.13
chr1	24162952	24167729	DEL	NA	NA	NA	NA	NA
chr1	24187789	24190670	TANDUP	0	0	0/0	3.9026	-1.59,-1.43,-1.43,-1.4,-1.49,-1.42,-1.47,-1.47,-1.47,-1.39,-1.49,-1.47,-1.47,-1.47
chr1	24203890	24208848	DEL	0.97903	1	2021-01-01	4.73882	0.98,0.98,0.97,0.98,0.98,0.98,0.98,0.98,0.98,0.98,0.98,0.98,0.98,0.98,0.98,0.98,0.98
chr1	24243240	24248166	DEL	0.893328	1	2021-01-01	1.95611	0.87,0.9,0.87,0.91,0.9,0.89,0.9
chr1	24346701	24351029	DEL	0.927602	1	2021-01-01	2.51013	0.93,0.93,0.94,0.91,0.93,0.94,0.93,0.93,0.91
chr1	24384438	24388947	DEL	0	0	0/0	5.29632	-0.91,-0.91,-0.91,-0.91,-0.91,-0.91,-0.91,-0.91,-0.91,-0.91,-0.91,-0.91,-0.91,-0.91,-0.91,-0.91,-0.91,-0.91,-0.91
chr1	24415887	24419351	DEL	0	0	0/0	3.06666	-0.75,-0.67,-0.78,-0.8,-0.75,-0.75,-0.75,-0.85,-0.74,-0.74,-0.77
chr1	24437769	24442252	DEL	0	0	0/0	3.06666	-0.79,-0.78,-0.84,-0.78,-0.83,-0.84,-0.85,-0.85,-0.82,-0.82,-0.79
chr1	24447043	24450723	DEL	0	0	0/0	3.9026	-0.99,-0.94,-0.94,-0.95,-0.91,-0.99,-0.97,-0.97,-0.97,-0.91,-0.92,-0.97,-1.06,-0.96
chr1	24478703	24482148	DEL	0.976793	1	2021-01-01	3.34524	0.98,0.98,0.97,0.98,0.98,0.98,0.97,0.98,0.98,0.98,0.98,0.98
chr1	24507885	24511493	DEL	0	0	0/0	2.51013	0.0,0.0,0.0,0.0,0.0,0.0,0.0,0.0,0.0
chr1	24539452	24543077	DEL	0.836431	0.857143	2021-01-01	1.36423	0.85,0.0,0.0,0.86,0.85,0.8,0.85,0.84,0.81,0.82,0.86,0.82,0.83,0.84
chr1	24564125	24564887	DEL	0	0	0/0	5.29632	-0.99,-0.93,-0.81,-0.91,-0.93,-0.85,-0.93,-0.82,-0.92,-0.91,-0.96,-0.98,-0.93,-0.93,-0.94,-0.92,-0.93,-0.97,-1.0
chr1	24572086	24575607	DEL	0.906143	0.846154	2021-01-01	1.10206	-0.91,0.89,0.91,0.9,0.9,0.9,0.93,-0.91,0.9,0.9,0.92,0.9,0.9
chr1	24603914	24606201	DEL	0.419295	1	2021-01-01	4.46007	0.23,0.43,0.48,0.44,0.46,0.33,0.52,0.21,0.33,0.46,0.72,0.35,0.43,0.42,0.5,0.39
chr1	24606213	24607379	DEL	0.226345	0.294118	0/1	1.66446	-0.52,-0.6,0.15,-0.6,-0.6,0.12,-0.6,0.22,-0.6,-0.6,0.15,-0.6,-0.6,-0.6,-0.6,0.49,-0.6
chr1	24635632	24639307	DEL	0	0	0/0	5.57507	-0.91,-0.91,-0.91,-0.91,-0.91,-0.91,-0.91,-0.91,-0.91,-0.91,-0.91,-0.91,-0.91,-0.91,-0.91,-0.91,-0.91,-0.91,-0.91,-0.91
chr1	24680533	24682764	DEL	0	0	0/0	2.78824	-0.8,-0.83,-0.83,-0.84,-0.83,-0.84,-0.93,-0.79,-0.88,-0.82
chr1	24699785	24700751	TANDUP	0	0	0/0	3.34524	-31.99,-236.17,-87.52,-52.94,-74.97,-139.88,-35.52,-65.03,-32.51,-52.33,-105.59,-41.21
chr1	24704671	24711601	DEL	0	0	0/0	3.9026	-0.16,-0.16,-0.16,-0.16,-0.16,-0.16,-0.13,-0.91,-0.16,-0.16,-0.17,-0.17,-0.16,-0.16
chr1	24755842	24759706	DEL	0	0	0/0	4.46007	-0.12,-0.13,-0.12,-0.13,-0.12,-0.12,-0.12,-0.12,-0.12,-0.12,-0.13,-0.14,-0.12,-0.12,-0.1,-0.12
chr1	24778367	24781797	DEL	0	0	0/0	3.9026	-2.89,-2.84,-2.77,-2.68,-2.88,-2.75,-2.78,-2.72,-2.73,-2.77,-2.61,-2.64,-2.77,-2.64
chr1	24809542	24813015	DEL	0.966381	1	2021-01-01	5.29632	0.96,0.97,0.97,0.97,0.97,0.96,0.95,0.97,0.97,0.97,0.97,0.96,0.97,0.97,0.97,0.97,0.96,0.95,0.97
chr1	24819196	24821397	DEL	0	0	0/0	4.46007	0.0,0.0,0.0,0.0,0.0,0.0,0.0,0.0,0.0,0.0,0.0,0.0,0.0,0.0,0.0,0.0
chr1	24840485	24843956	DEL	0	0	0/0	5.57507	-1.7,-1.76,-1.82,-1.81,-1.73,-1.71,-1.68,-1.75,-1.76,-1.76,-1.75,-1.76,-1.78,-1.78,-1.78,-1.78,-1.76,-1.84,-1.84,-1.76
chr1	24871282	24871831	TANDUP	NA	NA	NA	NA	NA
chr1	24871521	24875177	DEL	0.42772	1	2021-01-01	4.18133	0.44,0.44,0.36,0.43,0.56,0.56,0.65,0.45,0.37,0.51,0.27,0.32,0.36,0.26,0.43
chr1	24972989	24973682	DEL	0	0	0/0	5.57507	-1.77,-1.89,-1.88,-1.99,-1.89,-1.95,-1.89,-1.89,-1.89,-1.85,-1.94,-1.82,-1.85,-1.83,-1.92,-1.95,-1.89,-1.85,-1.89,-1.86
chr1	24975059	24977282	DEL	0	0	0/0	5.57507	-0.92,-0.95,-0.95,-0.92,-0.95,-0.94,-0.96,-0.95,-0.95,-1.09,-0.95,-0.95,-0.95,-0.95,-0.95,-0.98,-0.93,-0.95,-0.94,-0.95
chr1	24987350	24989691	DEL	0	0	0/0	5.57507	-0.83,-0.89,-0.84,-0.85,-0.83,-0.83,-0.86,-0.83,-0.8,-0.85,-0.88,-0.9,-0.88,-0.85,-0.88,-0.85,-0.83,-0.87,-0.66,-0.88
chr1	25008756	25011192	DEL	0.958322	1	2021-01-01	3.9026	0.96,0.96,0.96,0.96,0.96,0.96,0.96,0.96,0.95,0.96,0.96,0.96,0.95,0.96
chr1	25030581	25032832	DEL	0.66669	1	2021-01-01	3.06666	0.65,0.66,0.67,0.66,0.66,0.69,0.67,0.67,0.66,0.68,0.67
chr1	25052524	25054666	DEL	0	0	0/0	5.57507	0.0,0.0,0.0,0.0,0.0,0.0,0.0,0.0,0.0,0.0,0.0,0.0,0.0,0.0,0.0,0.0,0.0,0.0,0.0,0.0
chr1	25066306	25067091	DEL	0.503228	1	2021-01-01	5.57507	0.54,0.36,0.55,0.59,0.53,0.57,0.54,0.56,0.53,0.34,0.58,0.55,0.34,0.33,0.56,0.55,0.55,0.57,0.38,0.55
chr1	25068628	25069242	DEL	0	0	2021-01-01	3.01798	0.04,0.04,0.08,0.03,-0.02,0.04,0.04,0.05,0.03,0.02,0.02,0.03,0.03,-0.04,0.03,0.02,0.04,0.05,0.05,0.01
chr1	25089940	25090782	TANDUP	0	0	0/0	3.06666	-817.84,-8441234.96,-8448481.14,-817.84,-8479651.17,-144.1,-255.14,-195.67,-395.92,-817.5,-258.38
chr1	25158648	25161520	DEL	0.542041	1	2021-01-01	5.57507	0.54,0.54,0.59,0.54,0.48,0.54,0.56,0.56,0.59,0.54,0.53,0.54,0.54,0.57,0.54,0.49,0.54,0.51,0.54,0.54
chr1	25287841	25288613	DEL	0	0	0/0	5.29632	-0.51,-0.51,-0.48,-0.55,-0.53,-0.5,-0.49,-0.46,-0.51,-0.57,-0.51,-0.55,-0.5,-0.54,-0.51,-0.49,-0.51,-0.5,-0.5
chr1	25288832	25289892	DEL	0	0	0/0	4.73882	-4.36,-4.44,-4.1,-4.0,-4.82,-4.44,-4.14,-4.53,-4.1,-4.11,-4.47,-5.46,-4.07,-3.94,-4.53,-4.21,-4.05
chr1	25432351	25434652	DEL	0.536632	1	2021-01-01	5.57507	0.46,0.53,0.56,0.55,0.54,0.55,0.58,0.55,0.49,0.54,0.53,0.52,0.56,0.54,0.55,0.47,0.6,0.55,0.52,0.56
chr1	25471114	25473361	DEL	0.687366	1	2021-01-01	5.29632	0.69,0.68,0.69,0.69,0.69,0.7,0.71,0.68,0.69,0.69,0.7,0.69,0.69,0.69,0.68,0.72,0.64,0.68,0.67
chr1	25537565	25538211	DEL	0.45737	1	2021-01-01	4.73882	0.5,0.48,0.4,0.55,0.43,0.51,0.4,0.5,0.44,0.4,0.43,0.4,0.48,0.46,0.45,0.44,0.51
chr1	25585501	25663897	TANDUP	0	0	0/0	3.6239	-0.55,-0.55,-0.54,-0.5,-0.53,-0.61,-0.57,-0.54,-0.55,-0.55,-0.53,-0.55,-0.53
chr1	25586660	25664846	DEL	0	0	0/0	4.18133	-0.99,-1.14,-1.29,-1.14,-1.25,-1.13,-1.16,-1.18,-1.16,-1.12,-1.18,-1.19,-1.17,-1.11,-1.23
chr1	25590446	25661250	DEL	NA	NA	NA	NA	NA
chr1	25714912	25716065	DEL	0	0	0/0	5.57507	-1.45,-1.7,-1.7,-1.68,-1.56,-1.47,-1.84,-1.62,-1.67,-1.7,-1.7,-1.75,-1.7,-1.35,-1.61,-1.7,-1.69,-1.5,-1.61,-1.66
chr1	25717655	25718307	DEL	0.495588	0.1	0/0	3.01798	-0.45,-0.48,-0.47,-0.42,0.49,-0.47,-0.46,-0.48,-0.45,-0.48,-0.48,0.5,-0.47,-0.47,-0.48,-0.4,-0.46,-0.48,-0.44,-0.48
chr1	25735452	25740216	DEL	0	0	0/0	1.95611	-0.6,-0.6,-0.58,-0.6,-0.6,-0.6,-0.65
chr1	25742609	25744193	DEL	0.826211	1	2021-01-01	5.57507	0.81,0.81,0.82,0.82,0.87,0.82,0.79,0.82,0.88,0.82,0.81,0.85,0.82,0.76,0.84,0.83,0.82,0.83,0.81,0.88
chr1	25744268	25745087	DEL	0.718961	0.15	0/0	1.74666	-10.28,-11.67,-11.61,-11.5,0.69,-11.56,-11.61,-11.67,-11.33,-11.61,-11.06,-11.67,-11.5,0.77,-11.06,-11.56,0.69,-11.61,-10.89,-12.0
chr1	25763918	25767975	TANDUP	0	0	0/0	1.14713	-161.84,-2025.47,-134.89,-2025.92
chr1	25778208	25783937	DEL	0	0	0/0	5.57507	-0.46,-0.48,-0.45,-0.45,-0.47,-0.46,-0.46,-0.44,-0.46,-0.47,-0.45,-0.47,-0.49,-0.46,-0.46,-0.42,-0.46,-0.43,-0.46,-0.46
chr1	25791698	25794085	DEL	0.847313	1	2021-01-01	3.06666	0.85,0.84,0.85,0.84,0.85,0.85,0.85,0.84,0.85,0.85,0.85
chr1	25804916	25808341	TANDUP	0	0	0/0	4.46007	-1.28,-1.3,-1.33,-1.16,-1.37,-1.3,-1.33,-1.25,-1.37,-1.29,-1.19,-1.26,-1.33,-1.31,-1.27,-1.33
chr1	25821613	25829046	DEL	0	0	0/0	3.6239	-1.46,-1.43,-1.48,-1.37,-1.63,-1.71,-1.57,-1.37,-1.47,-1.49,-1.62,-1.65,-1.49
chr1	25893216	25895580	DEL	0	0	0/0	4.46007	-1.81,-1.89,-2.05,-1.88,-1.81,-1.95,-1.92,-1.61,-2.0,-1.63,-2.0,-1.75,-1.94,-1.88,-1.9,-1.65
chr1	25917053	25917624	DEL	0	0	0/0	3.6239	-3.41,-3.61,-3.86,-3.25,-3.29,-3.69,-3.55,-3.58,-3.41,-3.68,-3.53,-3.65,-3.16
chr1	25933051	25938849	DEL	0.782901	0.928571	2021-01-01	2.62483	0.81,0.8,0.82,0.8,0.79,0.86,0.82,0.8,0.71,0.82,0.79,0.86,-0.91,0.49
chr1	25955584	25956474	DEL	0.518116	1	2021-01-01	5.01757	0.55,0.53,0.5,0.57,0.4,0.53,0.44,0.59,0.57,0.58,0.57,0.5,0.55,0.51,0.56,0.26,0.57,0.53
chr1	25962551	25968475	DEL	0.978534	1	2021-01-01	5.01757	0.99,0.99,0.99,0.99,0.96,0.99,0.98,0.99,0.94,0.99,0.99,0.99,0.99,0.97,0.96,0.99,0.98,0.96
chr1	26028721	26032160	TANDUP	0	0	0/0	3.6239	-0.41,-0.42,-0.2,-0.42,-0.42,-0.42,-0.42,-0.42,-0.41,-0.42,-0.41,-0.42,-0.42
chr1	26070647	26077600	DEL	0	0	0/0	4.73882	-1.47,-1.38,-1.42,-1.32,-1.33,-1.45,-1.23,-1.37,-1.42,-1.45,-1.48,-1.27,-1.35,-1.33,-1.34,-1.32,-1.41
chr1	26094290	26094797	DEL	0.413473	0.857143	2021-01-01	0.756224	0.43,0.38,0.42,0.43,0.42,0.4,-4.56
chr1	26100492	26104434	DEL	0	0	0/0	3.6239	-0.44,-0.41,-0.44,-0.41,-0.45,-0.41,-0.37,-0.46,-0.41,-0.44,-0.46,-0.44,-0.4
chr1	26109660	26114081	DEL	0	0	0/0	4.46007	-0.78,-0.84,-0.84,-0.91,-0.83,-0.86,-0.84,-0.85,-0.84,-0.85,-0.88,-0.84,-0.82,-0.83,-0.89,-0.86
chr1	26131911	26135920	DEL	0	0	0/0	3.34524	-0.66,-0.7,-0.64,-0.62,-0.74,-0.74,-0.64,-0.76,-0.8,-0.72,-0.77,-0.76
chr1	26146965	26150982	DEL	0	0	0/0	5.29632	-0.9,-0.88,-0.87,-0.83,-0.88,-0.87,-0.82,-0.84,-0.81,-0.9,-0.82,-0.84,-0.85,-0.87,-0.86,-0.86,-0.8,-0.86,-0.87
chr1	26157982	26158619	DEL	0	0	0/0	3.9026	-0.5,-0.49,-0.5,-0.52,-0.49,-0.47,-0.5,-0.51,-0.51,-0.5,-0.56,-0.49,-0.53,-0.49
chr1	26163920	26167658	DEL	0	0	0/0	5.57507	-1.05,-1.02,-1.07,-1.06,-1.02,-0.99,-1.02,-1.0,-1.04,-0.99,-1.02,-1.04,-1.04,-1.04,-1.06,-1.04,-1.07,-1.06,-1.06,-1.1
chr1	26172324	26177988	DEL	0	0	0/0	5.57507	-0.67,-0.66,-0.74,-0.69,-0.62,-0.65,-0.63,-0.61,-0.63,-0.64,-0.64,-0.65,-0.64,-0.64,-0.64,-0.65,-0.65,-0.65,-0.65,-0.62
chr1	26184136	26188536	DEL	0	0	0/0	4.73882	-0.91,-0.91,-0.91,-0.91,-0.91,-0.91,-0.91,-0.91,-0.91,-0.91,-0.91,-0.91,-0.91,-0.91,-0.91,-0.91,-0.91
chr1	26195934	26198700	DEL	0.704457	1	2021-01-01	3.34524	0.67,0.68,0.71,0.7,0.72,0.69,0.71,0.71,0.67,0.68,0.81,0.7
chr1	26207407	26213628	DEL	0	0	0/0	3.6239	-0.11,-0.12,-0.1,-0.12,-0.11,-0.14,-0.11,-0.1,-0.12,-0.11,-0.12,-0.12,-0.13
chr1	26225615	26229592	DEL	0	0	0/0	4.18133	-1.92,-1.54,-1.55,-1.79,-1.41,-1.53,-1.42,-1.41,-1.63,-1.44,-1.43,-1.45,-1.64,-1.89,-1.36
chr1	26238019	26238588	DEL	0	0	0/0	4.46007	-0.16,-0.16,-0.12,-0.16,-0.18,-0.17,-0.16,-0.16,-0.16,-0.16,-0.18,-0.16,-0.16,-0.17,-0.16,-0.16
chr1	26258101	26261765	DEL	0	0	0/0	4.18133	-1.4,-1.36,-1.39,-1.3,-1.39,-1.52,-1.26,-1.38,-1.3,-1.45,-1.42,-1.41,-1.54,-1.4,-1.57
chr1	26290694	26294824	DEL	0.971374	1	2021-01-01	5.01757	0.98,0.98,0.97,0.97,0.97,0.97,0.98,0.98,0.97,0.95,0.97,0.97,0.97,0.97,0.97,0.97,0.97,0.97
chr1	26302674	26306780	DEL	0.985652	1	2021-01-01	5.57507	0.98,0.99,0.98,0.99,0.99,0.99,0.98,0.98,0.98,0.99,0.98,0.99,0.99,0.99,0.99,0.98,0.98,0.99,0.98,0.98
chr1	26310147	26310694	DEL	0	0	0/0	3.6239	-5.37,-5.46,-5.63,-5.54,-5.7,-5.72,-5.66,-5.38,-6.03,-5.7,-5.7,-8.89,-5.44
chr1	26322588	26325756	DEL	0	0	0/0	5.29632	-0.91,-0.91,-0.91,-0.91,-0.91,-0.91,-0.91,-0.91,-0.91,-0.91,-0.91,-0.91,-0.91,-0.91,-0.91,-0.91,-0.91,-0.91,-0.91
chr1	26340154	26344707	DEL	0	0	0/0	5.57507	-0.08,0.0,0.0,-0.07,0.0,0.0,-0.06,0.0,-0.06,-0.14,-0.13,0.0,-0.07,0.0,-0.07,-0.08,0.0,0.0,0.0,-0.05
chr1	26354006	26357570	DEL	0.992029	0.944444	2021-01-01	3.73889	0.99,0.99,1.0,-0.91,1.0,0.99,0.99,0.99,0.98,1.0,0.99,0.99,0.99,0.99,0.99,0.98,0.99,1.0
chr1	26360783	26361324	DEL	0	0	0/0	3.34524	-1.88,-1.89,-2.05,-1.99,-1.9,-1.83,-1.99,-1.98,-1.98,-1.89,-2.01,-1.85
chr1	26378893	26383396	DEL	0	0	0/0	2.78824	0.0,0.0,0.0,0.0,0.0,0.0,0.0,0.0,0.0,0.0
chr1	26385548	26389820	DEL	0	0	0/0	4.18133	-0.91,-0.91,-0.91,-0.91,-0.91,-0.91,-0.91,-0.51,-0.91,-0.91,-0.91,-0.91,-0.91,-0.91,-0.55
chr1	26407514	26408369	TANDUP	0	0	0/0	5.01757	-0.54,-0.54,-0.54,-0.22,-0.54,-0.54,-0.54,-0.54,-0.55,-0.45,-0.53,-0.54,-0.54,-1.43,-0.54,-0.54,-0.51,-0.54
chr1	26417704	26422192	DEL	0.973678	1	2021-01-01	5.57507	0.98,0.97,0.97,0.97,0.98,0.98,0.98,0.98,0.97,0.97,0.98,0.98,0.98,0.97,0.96,0.98,0.98,0.98,0.97,0.96
chr1	26456171	26460706	DEL	0	0	0/0	3.6239	-0.33,-0.27,-0.35,-0.32,-0.32,-0.32,-0.32,-0.32,-0.33,-0.31,-0.34,-0.31,-0.32
chr1	26494661	26498978	DEL	0	0	0/0	3.34524	-3.21,-3.35,-3.28,-3.29,-3.35,-3.25,-3.45,-3.28,-3.23,-3.24,-3.26,-3.29
chr1	26548797	26550277	DEL	0	0	0/0	5.57507	-7.54,-7.38,-7.03,-7.23,-5.5,-9.19,-9.23,-7.54,-7.08,-7.97,-6.9,-7.59,-7.61,-7.28,-7.64,-7.49,-7.41,-7.46,-6.56,-7.59
chr1	26587994	26592188	TANDUP	NA	NA	NA	NA	NA
chr1	26805538	26810169	DEL	0.965069	1	2021-01-01	5.01757	0.97,0.96,0.96,0.98,0.97,0.98,0.95,0.96,0.96,0.97,0.96,0.97,0.97,0.96,0.96,0.96,0.95,0.97
chr1	26822933	26853129	TANDUP	NA	NA	NA	NA	NA
chr1	26845650	26850462	DEL	0	0	0/0	4.18133	-1.78,-1.82,-1.77,-1.76,-1.76,-1.76,-1.79,-1.81,-1.81,-1.77,-1.74,-1.73,-1.87,-1.79,-1.81
chr1	26870082	26876456	DEL	0	0	0/0	5.01757	-0.82,-0.82,-1.54,-1.54,-1.54,-1.54,-0.82,-1.41,-0.89,-1.45,-0.82,-0.84,-1.54,-0.82,-0.84,-0.79,-0.83,-0.88
chr1	26932408	26933159	DEL	0.941613	1	2021-01-01	4.46007	0.95,0.93,0.95,0.95,0.95,0.95,0.92,0.95,0.93,0.95,0.94,0.94,0.92,0.95,0.95,0.95
chr1	26934811	26935734	DEL	0.485062	1	2021-01-01	4.46007	0.47,0.51,0.5,0.5,0.48,0.48,0.48,0.49,0.48,0.49,0.5,0.45,0.48,0.49,0.48,0.49
chr1	26946376	26949444	TANDUP	0	0	0/0	3.9026	-1.22,-1.16,-1.16,-1.22,-1.29,-1.22,-1.22,-1.22,-1.22,-1.22,-1.25,-1.22,-1.23,-1.15
chr1	26957618	26958151	DEL	0.922136	1	2021-01-01	5.01757	0.92,0.94,0.93,0.95,0.97,0.97,0.76,0.95,0.85,0.97,0.96,0.97,0.9,0.95,0.91,0.93,0.97,0.8
chr1	26966610	26974456	TANDUP	0	0	0/0	5.57507	0.0,0.0,0.0,0.0,0.0,0.0,0.0,0.0,0.0,0.0,0.0,0.0,0.0,0.0,0.0,0.0,0.0,0.0,0.0,0.0
chr1	26969793	26972898	DEL	0.795516	0.05	0/0	4.29634	0.8,0.0,0.0,0.0,0.0,0.0,0.0,0.0,0.0,0.0,0.0,0.0,0.0,0.0,0.0,0.0,0.0,0.0,0.0,0.0
chr1	27009800	27014442	DEL	0	0	0/0	3.06666	-0.32,-0.44,-0.35,-0.32,-0.31,-0.27,-0.31,-0.69,-0.32,-0.34,-0.34
chr1	27032692	27037988	DEL	0	0	0/0	4.73882	-0.98,-0.96,-0.98,-0.93,-0.96,-0.95,-0.94,-0.98,-0.96,-0.94,-0.93,-0.98,-0.93,-0.98,-0.97,-0.99,-0.95
chr1	27048682	27053090	DEL	0	0	0/0	4.18133	-0.42,-0.43,-0.39,-0.41,-0.42,-0.43,-0.4,-0.41,-0.55,-0.46,-0.42,-0.39,-0.39,-0.38,-0.4
chr1	27077923	27078537	DEL	0	0	0/0	4.73882	-2.01,-1.93,-1.9,-1.96,-1.86,-1.94,-1.81,-1.88,-1.86,-1.79,-1.88,-1.78,-1.88,-1.99,-1.92,-1.86,-1.92
chr1	27127800	27130942	TANDUP	NA	NA	NA	NA	NA
chr1	27135578	27136086	DEL	0.641473	1	2021-01-01	3.34524	0.6,0.77,0.58,0.7,0.87,0.57,0.52,0.62,0.73,0.56,0.65,0.53
chr1	27192328	27196748	DEL	0	0	0/0	4.18133	-0.07,-0.07,-0.1,-0.08,-0.07,-0.07,-0.07,-0.08,-0.08,-0.11,-0.07,-0.07,-0.07,-0.07,-0.08
chr1	27301565	27304980	DEL	0.84667	1	2021-01-01	5.29632	0.85,0.85,0.85,0.85,0.85,0.85,0.85,0.85,0.85,0.85,0.85,0.85,0.85,0.85,0.85,0.85,0.85,0.85,0.85
chr1	27317929	27321110	TANDUP	0	0	0/0	3.34524	-1.32,-1.26,-1.12,-1.34,-1.36,-1.13,-1.21,-1.24,-1.12,-1.22,-1.15,-1.19
chr1	27358217	27365140	TANDUP	0	0	0/0	3.6239	-0.17,-0.11,-0.17,-0.17,-0.18,-0.18,-0.17,-0.19,-0.17,-0.17,-0.17,-0.17,-0.17
chr1	27375299	27378685	DEL	0.929577	1	2021-01-01	2.78824	0.92,0.94,0.93,0.93,0.93,0.93,0.92,0.93,0.93,0.93
chr1	27402934	27406358	DEL	0.884026	1	2021-01-01	3.9026	0.88,0.88,0.88,0.89,0.88,0.89,0.89,0.88,0.88,0.89,0.88,0.88,0.89,0.88
chr1	27408790	27409297	DEL	0.151957	0.95	2021-01-01	5.57507	0.14,0.17,0.14,0.14,0.16,0.13,0.15,0.16,0.16,0.15,0.13,0.18,0.16,0.15,0.14,0.1,0.17,0.16,0.11,0.18
chr1	27412983	27413568	TANDUP	NA	NA	NA	NA	NA
chr1	27472427	27473604	DEL	0	0	0/0	5.57507	-1.09,-1.0,-1.02,-1.04,-1.03,-1.04,-1.04,-1.1,-1.08,-1.02,-1.18,-1.08,-1.03,-1.05,-1.03,-1.03,-1.05,-1.02,-1.07,-1.09
chr1	27548384	27549698	TANDUP	NA	NA	NA	NA	NA
chr1	27573082	27574128	DEL	0.676728	1	2021-01-01	3.34524	0.68,0.68,0.67,0.68,0.66,0.69,0.67,0.67,0.67,0.68,0.68,0.68
chr1	27574897	27575990	DEL	0.678444	1	2021-01-01	4.46007	0.7,0.68,0.68,0.69,0.69,0.62,0.67,0.69,0.7,0.57,0.66,0.7,0.7,0.7,0.71,0.7
chr1	27576007	27576785	DEL	0.308213	1	2021-01-01	3.9026	0.35,0.28,0.41,0.29,0.32,0.21,0.34,0.34,0.3,0.29,0.32,0.27,0.31,0.29
chr1	27679877	27680593	DEL	0	0	0/0	3.34524	-1.68,-1.4,-1.56,-1.56,-1.58,-1.58,-1.68,-1.38,-1.48,-1.59,-1.6,-1.46
chr1	27700612	27701731	TANDUP	0	0	0/0	1.14713	-47.41,-42.66,-30.3,-30.05
chr1	27754386	27754945	DEL	0	0	0/0	3.06666	-0.98,-1.01,-0.96,-1.01,-1.01,-1.04,-0.98,-0.96,-0.75,-0.93,-1.0
chr1	27756583	27757415	DEL	0	0	0/0	2.78824	-1.05,-1.04,-1.09,-1.0,-0.98,-1.02,-1.02,-0.98,-0.99,-1.08
chr1	27825571	27829105	DEL	0.935858	1	2021-01-01	5.57507	0.93,0.93,0.94,0.93,0.94,0.93,0.94,0.94,0.94,0.94,0.95,0.94,0.93,0.94,0.94,0.93,0.95,0.93,0.94,0.94
chr1	27860322	27863540	DEL	0	0	0/0	3.6239	-0.94,-0.93,-0.92,-0.93,-0.92,-0.89,-0.88,-0.91,-0.91,-0.89,-0.94,-0.86,-0.9
chr1	27866887	27867714	TANDUP	0.298533	0.909091	2021-01-01	3.06666	0.3,0.34,0.27,0.05,0.26,0.29,0.33,0.29,0.29,0.3,0.31
chr1	27878021	27878576	DEL	0	0	0/0	5.57507	-0.99,-0.98,-0.96,-0.96,-1.01,-0.95,-0.9,-0.99,-1.01,-0.99,-1.01,-0.99,-1.01,-0.98,-1.02,-0.9,-0.99,-0.96,-0.94,-1.02
chr1	27893723	27896826	DEL	0	0	0/0	3.06666	-1.03,-1.02,-0.97,-1.0,-1.03,-1.02,-1.01,-1.0,-1.03,-0.99,-1.05
chr1	27927856	27931055	DEL	0	0	0/0	2.78824	-1.07,-1.05,-1.06,-0.99,-1.0,-1.11,-1.08,-0.96,-1.0,-0.99
chr1	27939345	27943133	DEL	0	0	0/0	5.57507	-1.22,-1.29,-1.26,-1.31,-1.27,-1.28,-1.5,-1.29,-1.4,-1.27,-1.37,-1.31,-1.27,-1.29,-1.3,-1.26,-1.26,-1.3,-1.29,-1.2
chr1	27961901	27964984	DEL	0	0	0/0	3.9026	-0.81,-0.87,-0.78,-0.87,-0.74,-0.9,-0.84,-0.86,-0.77,-0.79,-0.77,-0.77,-0.77,-0.78
chr1	27974600	27979016	DEL	0	0	0/0	5.57507	-1.06,-1.04,-1.09,-1.05,-1.03,-1.04,-1.02,-1.05,-1.08,-1.15,-1.04,-1.2,-1.05,-1.07,-1.12,-1.07,-1.07,-1.06,-1.09,-1.09
chr1	27981297	27987426	DEL	0.959472	1	2021-01-01	5.01757	0.96,0.96,0.96,0.96,0.96,0.96,0.96,0.96,0.96,0.96,0.96,0.96,0.96,0.96,0.96,0.96,0.96,0.96
chr1	27996499	27999757	DEL	0	0	0/0	4.46007	-0.91,-0.91,-0.91,-0.91,-0.91,-0.91,-0.91,-0.91,-0.91,-0.91,-0.91,-0.91,-0.91,-0.91,-0.91,-0.91
chr1	28022862	28026911	DEL	0.962514	1	2021-01-01	5.29632	0.98,0.97,0.98,0.96,0.98,0.98,0.88,0.98,0.98,0.98,0.93,0.97,0.98,0.99,0.98,0.97,0.92,0.9,0.96
chr1	28031108	28034373	DEL	0.900267	1	2021-01-01	5.29632	0.9,0.9,0.9,0.9,0.9,0.9,0.9,0.9,0.9,0.9,0.9,0.91,0.9,0.9,0.89,0.9,0.9,0.9,0.9
chr1	28057741	28063396	TANDUP	0	0	0/0	5.57507	-3.1,-3.76,-3.2,-3.17,-3.1,-3.17,-3.2,-3.2,-3.2,-3.17,-3.2,-3.2,-3.2,-3.1,-3.76,-3.17,-3.53,-3.2,-3.31,-3.17
chr1	28065604	28071530	DEL	0	0	0/0	5.57507	-0.91,-0.91,-0.91,-0.91,-0.91,-0.91,-0.91,-0.91,-0.91,-0.91,-0.91,-0.91,-0.91,-0.91,-0.91,-0.91,-0.91,-0.91,-0.91,-0.91
chr1	28103594	28107217	DEL	0	0	0/0	5.57507	-0.88,-0.88,-0.88,-0.9,-0.88,-0.89,-0.88,-0.89,-0.81,-0.88,-0.84,-0.94,-0.88,-0.87,-1.25,-0.87,-0.96,-0.87,-0.88,-0.87
chr1	28140093	28143279	DEL	0	0	0/0	5.57507	-0.22,-0.23,-0.22,-0.23,-0.24,-0.23,-0.19,-0.23,-0.23,-0.22,-0.25,-0.22,-0.19,-0.22,-0.22,-0.23,-0.22,-0.22,-0.23,-0.24
chr1	28169090	28171671	DEL	0	0	0/0	5.57507	-2.53,-2.38,-2.47,-2.43,-2.47,-2.6,-2.46,-2.44,-2.47,-2.56,-2.49,-2.44,-2.37,-2.41,-2.42,-2.61,-2.51,-2.47,-2.69,-2.43
chr1	28174308	28177426	DEL	0.863816	0.05	0/0	4.29634	-0.91,0.86,-0.91,-0.91,-0.91,-0.91,-0.91,-0.91,-0.91,-0.91,-0.91,-0.91,-0.91,-0.91,-0.91,-0.91,-0.91,-0.91,-0.91,-0.91
chr1	28179974	28180853	DEL	0.486436	0.916667	2021-01-01	2.07	0.47,0.58,0.49,0.41,0.58,0.43,0.49,0.43,0.46,0.52,0.48,-0.91
chr1	28204399	28204984	TANDUP	NA	NA	NA	NA	NA
chr1	28207038	28210212	DEL	0	0	0/0	5.01757	-0.91,-0.91,-0.91,-0.91,-0.91,-0.91,-0.91,-0.91,-0.91,-0.91,-0.91,-0.91,-0.91,-0.91,-0.91,-0.91,-0.91,-0.91
chr1	28212288	28214576	DEL	0	0	0/0	5.57507	-0.97,-0.97,-1.0,-0.97,-0.97,-0.97,-0.99,-0.99,-0.93,-0.99,-0.96,-0.98,-0.97,-1.03,-0.96,-0.96,-0.97,-0.98,-1.08,-1.07
chr1	28216579	28217549	DEL	0	0	0/0	5.57507	-0.43,-0.41,-0.4,-0.44,-0.4,-0.4,-0.58,-0.41,-0.41,-0.4,-0.4,-0.4,-0.39,-0.91,-0.4,-0.41,-0.4,-0.91,-0.42,-0.37
chr1	28276466	28280606	DEL	0	0	0/0	1.95611	-0.64,-0.6,-0.66,-0.58,-0.64,-0.62,-0.61
chr1	28319015	28319995	DEL	0	0	0/0	3.6239	-0.6,-0.64,-0.63,-0.73,-0.67,-0.67,-0.65,-0.63,-0.69,-0.64,-0.64,-0.69,-0.6
chr1	28340122	28341842	DEL	0	0	0/0	3.9026	-0.39,-0.4,-0.4,-0.39,-0.39,-0.4,-0.4,-0.4,-0.39,-0.39,-0.4,-0.4,-0.43,-0.39
chr1	28346210	28350610	DEL	0	0	0/0	4.18133	-0.39,-0.35,-0.4,-0.4,-0.39,-0.37,-0.41,-0.39,-0.39,-0.36,-0.38,-0.39,-0.39,-0.41,-0.39
chr1	28359899	28361548	TANDUP	0	0	0/0	1.68166	-17.34,-15.94,-68.73,-16.13,-69.6,-3.51
chr1	28415677	28417541	TANDUP	0	0	0/0	3.06666	-1789.02,-858.34,-1802.96,-1784.48,-1789.5,-582.58,-550.53,-583.49,-1795.73,-253.77,-118.32
chr1	28416452	28420864	DEL	0	0	0/0	5.57507	0.0,0.0,0.0,0.0,0.0,0.0,0.0,0.0,0.0,0.0,0.0,0.0,0.0,0.0,0.0,0.0,0.0,0.0,0.0,0.0
chr1	28452862	28454750	TANDUP	0	0	0/0	1.41096	-0.67,-1.88,-0.58,-0.51,-0.68
chr1	28455133	28459985	DEL	0	0	0/0	4.18133	-0.91,-0.91,-0.91,-0.91,-0.91,-0.91,-0.91,-0.91,-0.91,-0.91,-0.91,-0.91,-0.91,-0.91,-0.91
chr1	28544598	28548439	DEL	0	0	0/0	5.57507	-0.04,-0.04,-0.04,-0.05,-0.04,-0.04,-0.04,-0.04,-0.04,-0.04,-0.04,-0.04,-0.04,-0.04,-0.04,-0.04,-0.04,-0.04,-0.04,-0.04
chr1	28560689	28564307	DEL	0	0	0/0	5.57507	-1.28,-1.19,-1.28,-1.41,-1.1,-1.28,-1.28,-1.28,-1.28,-1.28,-1.45,-1.28,-1.41,-1.19,-1.28,-1.28,-1.21,-1.28,-1.13,-1.28
chr1	28577554	28581492	DEL	0.764113	0.888889	2021-01-01	1.25488	0.76,-0.91,0.76,0.77,0.77,0.77,0.76,0.76,0.76
chr1	28641847	28642832	DEL	0	0	0/0	4.46007	-3.7,-3.39,-3.47,-3.38,-3.23,-3.59,-3.35,-3.36,-3.39,-3.27,-3.28,-3.4,-3.51,-4.08,-3.35,-3.27
chr1	28717195	28717921	TANDUP	NA	NA	NA	NA	NA
chr1	28721525	28722080	DEL	0.311441	1	2021-01-01	5.29632	0.38,0.3,0.37,0.31,0.29,0.29,0.29,0.31,0.29,0.31,0.33,0.29,0.3,0.29,0.33,0.3,0.32,0.3,0.3
chr1	28760059	28760994	DEL	0	0	0/0	5.57507	-0.02,-0.02,-0.02,-0.01,-0.02,-0.02,-0.02,-0.02,-0.02,-0.02,-0.02,-0.01,-0.02,-0.02,-0.02,-0.02,-0.02,-0.02,-0.02,-0.02
chr1	28785131	28788834	DEL	0	0	0/0	5.57507	-3.03,-3.09,-3.06,-3.25,-3.08,-3.14,-3.09,-3.4,-2.87,-3.25,-3.1,-3.02,-3.25,-3.03,-2.92,-3.75,-3.02,-3.04,-3.23,-3.09
chr1	28825240	28828854	DEL	0	0	0/0	5.29632	-0.23,-0.23,-0.25,-0.23,-0.23,-0.22,-0.23,-0.22,-0.23,-0.24,-0.23,-0.23,-0.23,-0.23,-0.23,-0.2,-0.23,-0.23,-0.23
chr1	28902750	28904460	TANDUP	NA	NA	NA	NA	NA
chr1	29005457	29006944	DEL	0.616218	1	2021-01-01	4.18133	0.62,0.62,0.61,0.61,0.61,0.59,0.62,0.62,0.62,0.63,0.62,0.62,0.61,0.62,0.62
chr1	29014097	29018850	TANDUP	0	0	0/0	2.78824	-6.63,-5.19,-6.95,-6.2,-4.91,-5.38,-6.95,-4.91,-4.91,-4.91
chr1	29033456	29038988	DEL	0.907713	1	2021-01-01	4.18133	0.9,0.91,0.91,0.91,0.9,0.91,0.91,0.91,0.91,0.91,0.91,0.91,0.91,0.91,0.9
chr1	29073931	29080816	DEL	0	0	0/0	4.46007	-0.6,-0.45,-0.67,-0.6,-0.6,-0.6,-0.6,-0.96,-0.54,-0.6,-0.49,-0.6,-0.44,-0.6,-0.6,-0.66
chr1	29102600	29103558	DEL	0	0	0/0	4.73882	-0.16,-0.17,-0.27,-0.17,-0.17,-0.16,-0.17,-0.16,-0.16,-0.17,-0.17,-0.17,-0.12,-0.17,-0.18,-0.16,-0.19
chr1	29118233	29125101	DEL	0.929586	0.05	0/0	4.29634	-0.05,-0.05,-0.05,-0.05,-0.05,-0.05,-0.05,-0.05,0.93,-0.05,-0.05,-0.05,-0.07,-0.05,-0.05,-0.05,-0.06,-0.05,-0.05,-0.05
chr1	29217049	29221326	TANDUP	0	0	0/0	3.9026	-0.93,-0.94,-0.93,-0.84,-0.94,-0.9,-0.88,-0.82,-0.92,-0.93,-0.91,-0.83,-0.89,-0.89
chr1	29235772	29236870	TANDUP	0	0	0/0	1.95611	-9.34,-9.21,-6.36,-1.25,-3.74,-1.26,-35.4
chr1	29250248	29253273	DEL	0	0	0/0	5.57507	-0.37,-0.37,-0.37,-0.37,-0.4,-0.34,-0.35,-0.34,-0.36,-0.37,-0.37,-0.91,-0.36,-0.37,-0.37,-0.38,-0.37,-0.37,-0.37,-0.38
chr1	29259616	29263283	DEL	0	0	0/0	5.57507	-0.7,-0.67,-0.73,-0.67,-0.66,-0.67,-0.7,-0.65,-0.66,-0.69,-0.67,-0.61,-0.69,-0.68,-0.62,-0.67,-0.67,-0.66,-0.67,-0.65
chr1	29263375	29264259	DEL	0.657303	1	2021-01-01	3.9026	0.62,0.66,0.66,0.66,0.66,0.66,0.63,0.67,0.67,0.65,0.66,0.66,0.66,0.66
chr1	29298755	29302295	DEL	0.866471	1	2021-01-01	3.34524	0.87,0.87,0.86,0.86,0.87,0.87,0.87,0.87,0.88,0.87,0.84,0.87
chr1	29338142	29341720	DEL	0	0	0/0	2.78824	-4.23,-5.1,-4.24,-4.35,-4.39,-4.33,-4.33,-4.41,-4.2,-4.32
chr1	29407673	29409982	DEL	0	0	0/0	5.57507	-0.86,-0.86,-0.9,-0.83,-0.86,-0.84,-0.84,-0.83,-0.86,-0.86,-0.85,-0.86,-0.86,-0.88,-0.86,-0.86,-0.86,-0.84,-1.0,-0.82
chr1	29417274	29420793	DEL	0.917153	0.166667	0/1	0.853154	-2.81,-2.78,-2.73,-2.81,-2.82,-2.79,-2.78,0.92,-2.78,-2.76,0.92,-2.65
chr1	29421453	29424485	DEL	0	0	0/0	3.9026	-1.95,-2.23,-2.12,-2.33,-2.27,-2.25,-2.13,-2.12,-2.1,-1.95,-2.07,-2.01,-2.07,-2.07
chr1	29446407	29449339	DEL	0	0	0/0	2.78824	-1.1,-1.07,-1.09,-1.06,-1.05,-1.06,-1.1,-1.1,-1.16,-1.17
chr1	29455216	29456281	DEL	0	0	0/0	4.46007	-0.61,-0.6,-0.61,-0.64,-0.62,-0.61,-0.61,-0.61,-0.62,-0.59,-0.59,-0.61,-0.63,-0.61,-0.61,-0.61
chr1	29456294	29460782	DEL	0.926106	0.941176	2021-01-01	3.46021	0.92,0.93,0.93,0.93,0.93,0.93,0.93,0.93,0.92,0.93,0.93,0.93,0.93,0.92,-0.91,0.93,0.93
chr1	29496058	29500582	DEL	0	0	0/0	4.73882	-1.94,-1.84,-1.94,-1.94,-1.94,-1.95,-1.92,-1.97,-2.02,-2.03,-1.98,-1.98,-2.02,-1.94,-2.02,-1.89,-1.94
chr1	29534283	29537969	DEL	0	0	0/0	5.29632	-0.91,-0.91,-0.91,-0.91,-0.91,-0.91,-0.91,-0.91,-0.91,-0.91,-0.91,-0.91,-0.91,-0.91,-0.91,-0.91,-0.91,-0.91,-0.91
chr1	29573565	29576637	DEL	0	0	0/0	4.73882	-2.69,-2.78,-2.84,-2.55,-2.91,-2.68,-2.78,-2.72,-2.56,-2.58,-2.84,-2.66,-2.94,-2.86,-2.93,-2.79,-3.04
chr1	29612041	29615620	DEL	0	0	0/0	3.34524	-0.56,-0.51,-0.62,-0.52,-0.58,-0.53,-0.53,-0.56,-0.52,-0.54,-0.56,-0.51
chr1	29657728	29659738	DEL	0	0	0/0	3.9026	-0.97,-0.95,-0.97,-0.95,-0.97,-1.0,-0.98,-1.0,-1.26,-1.01,-1.0,-1.1,-0.97,-0.98
chr1	29660707	29663280	TANDUP	NA	NA	NA	NA	NA
chr1	29681773	29683055	DEL	0	0	0/0	4.46007	-2.6,-2.45,-2.5,-2.48,-2.51,-2.5,-2.46,-2.6,-2.45,-2.5,-2.49,-2.46,-2.51,-2.49,-2.41,-2.55
chr1	29696626	29698088	TANDUP	0	0	0/0	1.68166	-14.75,-2.39,-8.01,-8.02,-13.74,-4.62
chr1	29736723	29743886	DEL	0	0	0/0	4.46007	-0.91,-0.91,-0.91,-0.91,-0.91,-0.91,-0.91,-0.91,-0.91,-0.91,-0.91,-0.91,-0.91,-0.91,-0.91,-0.91
chr1	29783474	29785822	DEL	0.465863	0.923077	2021-01-01	2.347	0.42,0.5,0.46,0.48,-0.15,0.47,0.44,0.52,0.46,0.43,0.44,0.46,0.52
chr1	29825767	29828993	DEL	0	0	0/0	4.73882	-0.91,-0.91,-0.91,-0.91,-0.91,-0.91,-0.91,-0.91,-0.91,-0.91,-0.91,-0.91,-0.91,-0.91,-0.91,-0.91,-0.91
chr1	29841158	29845376	DEL	0.623136	1	2021-01-01	3.34524	0.58,0.66,0.6,0.72,0.57,0.58,0.62,0.62,0.72,0.59,0.58,0.64
chr1	29852630	29857984	TANDUP	0	0	0/0	5.01757	-5.15,-5.79,-5.69,-4.74,-5.15,-5.07,-4.95,-5.84,-5.22,-5.21,-5.15,-5.15,-5.84,-5.11,-5.04,-5.0,-5.08,-5.03
chr1	29852991	29858461	DEL	0	0	0/0	5.57507	-1.0,-1.02,-1.04,-1.02,-1.03,-1.03,-1.09,-1.02,-1.01,-1.04,-1.07,-1.04,-1.04,-1.1,-1.06,-1.05,-1.09,-1.13,-1.08,-1.05
chr1	29878066	30028096	DEL	NA	NA	NA	NA	NA
chr1	30044518	30047849	DEL	0.400454	0.0526316	0/0	4.01761	-0.56,-0.56,-1.65,-1.56,-1.44,-0.22,-1.55,0.4,-1.56,-1.56,-1.56,-1.64,-0.49,-1.76,-1.76,-1.56,-1.56,-1.56,-1.68
chr1	30060818	30063680	TANDUP	0	0	0/0	1.14713	-0.6,-0.68,-0.6,-0.6
chr1	30066665	30069091	DEL	0	0	0/0	5.57507	-2.26,-2.43,-2.32,-1.93,-2.71,-2.53,-2.32,-2.38,-2.42,-2.11,-2.24,-2.32,-2.38,-2.04,-2.21,-2.48,-2.23,-2.18,-2.67,-2.13
chr1	30144793	30147154	DEL	0	0	0/0	5.57507	-1.21,-1.19,-1.24,-1.2,-1.17,-1.23,-1.2,-1.28,-1.13,-1.17,-1.19,-1.22,-1.23,-1.19,-1.14,-1.23,-1.22,-1.17,-1.17,-1.21
chr1	30175973	30191689	TANDUP	0	0	0/0	3.34524	-0.16,-0.16,-0.19,-0.15,-0.17,-0.18,-0.16,-0.19,-0.15,-0.16,-0.19,-0.17
chr1	30243397	30244581	TANDUP	NA	NA	NA	NA	NA
chr1	30247455	30248059	DEL	0	0	0/0	3.9026	-0.28,-0.34,-0.3,-0.19,-0.18,-0.24,-0.32,-0.24,-0.18,-0.38,-0.37,-0.91,-0.07,-0.03
chr1	30262939	30267260	DEL	0.74155	1	2021-01-01	3.6239	0.66,0.76,0.73,0.81,0.74,0.75,0.73,0.81,0.74,0.8,0.65,0.65,0.81
chr1	30296772	30300274	DEL	0	0	0/0	5.01757	-1.41,-1.48,-1.52,-1.44,-1.48,-1.44,-1.44,-1.67,-1.41,-1.44,-1.44,-1.45,-1.41,-1.34,-1.38,-1.41,-1.37,-1.51
chr1	30320580	30321212	DEL	0	0	0/0	3.6239	-0.91,-0.91,-0.98,-0.91,-0.91,-0.91,-0.91,-0.91,-0.91,-0.91,-0.91,-0.95,-0.91
chr1	30348796	30350397	DEL	0.706676	1	2021-01-01	3.6239	0.68,0.67,0.8,0.64,0.78,0.8,0.69,0.69,0.69,0.67,0.69,0.69,0.7
chr1	30394952	30395864	DEL	0	0	0/0	3.6239	-0.74,-0.77,-0.74,-0.84,-0.83,-0.7,-0.83,-0.77,-0.76,-0.8,-0.8,-0.8,-0.76
chr1	30439572	30440401	DEL	0	0	0/0	3.34524	-4.28,-4.3,-4.45,-4.4,-4.73,-4.66,-4.66,-4.66,-4.66,-4.66,-4.53,-5.92
chr1	30553754	30556281	DEL	0	0	0/0	5.29632	-0.75,-0.63,-0.73,-0.66,-0.68,-0.67,-0.67,-0.68,-0.62,-0.67,-0.62,-0.69,-0.66,-0.67,-0.66,-0.67,-0.68,-1.0,-0.72
chr1	30580667	30582434	DEL	0	0	0/0	3.34524	-2.07,-2.01,-1.85,-1.74,-1.75,-1.8,-1.73,-1.76,-1.96,-1.61,-1.9,-1.77
chr1	30582572	30583178	DEL	0	0	0/0	4.73882	-0.91,-0.91,-0.91,-0.91,-0.91,-0.91,-0.91,-0.91,-0.91,-0.91,-0.91,-0.91,-0.91,-0.91,-0.91,-0.91,-0.91
chr1	30874164	30878587	DEL	0	0	0/0	5.57507	-0.43,-0.43,-0.43,-0.43,-0.44,-0.42,-0.42,-0.41,-0.43,-0.43,-0.43,-0.43,-0.43,-0.43,-0.43,-0.43,-0.44,-0.44,-0.43,-0.47
chr1	30912371	30917490	DEL	0	0	0/0	3.06666	-0.91,-0.91,-0.91,-0.91,-0.91,-0.91,-0.91,-0.91,-0.91,-0.91,-0.91
chr1	30924008	30925075	DEL	0	0	0/0	3.34524	-0.91,-0.91,-0.91,-0.91,-0.91,-0.91,-0.91,-0.91,-0.91,-0.91,-0.91,-0.91
chr1	30925111	30925748	DEL	0	0	0/0	3.6239	-1.31,-1.31,-1.32,-1.41,-1.28,-1.27,-1.25,-1.41,-1.41,-1.21,-1.29,-1.31,-1.39
chr1	30949053	30950811	TANDUP	0	0	0/0	2.78824	-2.16,-12.64,-12.49,-1.08,-4.82,-9.68,-16.11,-17.66,-8.95,-3.27
chr1	30951477	30955911	DEL	0	0	0/0	4.46007	-1.11,-1.13,-1.13,-1.21,-1.14,-1.11,-1.11,-1.11,-1.16,-1.16,-1.14,-1.1,-1.14,-1.13,-1.2,-1.14
chr1	30988970	30993276	DEL	0	0	0/0	2.78824	-0.82,-0.02,-0.02,-0.83,-0.98,-0.02,-0.02,-0.82,-0.77,-0.86
chr1	31022037	31026547	TANDUP	0	0	0/0	5.57507	-19.0,-19.0,-19.0,-17.22,-19.0,-19.0,-19.0,-19.0,-19.0,-19.0,-19.0,-19.0,-19.0,-19.0,-19.0,-17.89,-19.0,-19.0,-19.0,-19.0
chr1	31026265	31030330	DEL	0	0	0/0	5.57507	-0.91,-0.91,-0.91,-0.91,-0.91,-0.91,-0.91,-0.91,-0.91,-0.91,-0.91,-0.91,-0.91,-0.91,-0.91,-0.91,-0.91,-0.91,-0.91,-0.91
chr1	31058307	31062137	DEL	0	0	0/0	5.57507	-0.91,-0.91,-0.91,-0.91,-0.91,-0.91,-0.91,-0.91,-0.91,-0.91,-0.91,-0.91,-0.91,-0.91,-0.91,-0.91,-0.91,-0.91,-0.91,-0.91
chr1	31064022	31068447	DEL	0.939427	1	2021-01-01	5.57507	0.95,0.93,0.94,0.94,0.94,0.93,0.94,0.93,0.94,0.95,0.93,0.95,0.95,0.93,0.93,0.93,0.96,0.94,0.94,0.93
chr1	31070196	31071723	DEL	0	0	0/0	5.57507	-4.36,-4.52,-4.6,-4.56,-4.48,-4.39,-4.37,-4.58,-4.43,-4.57,-4.43,-4.52,-3.97,-4.38,-4.34,-4.51,-4.39,-5.28,-4.58,-4.51
chr1	31074531	31075220	DEL	0	0	0/0	3.6239	-3.82,-4.01,-4.08,-3.79,-3.76,-3.95,-4.01,-4.01,-3.75,-3.77,-3.84,-3.83,-4.18
chr1	31093532	31097586	DEL	0	0	0/0	5.57507	-1.59,-1.59,-1.58,-1.59,-1.62,-1.56,-1.57,-1.61,-1.57,-1.6,-1.53,-1.6,-1.59,-1.54,-1.64,-1.59,-1.6,-1.54,-1.59,-1.59
chr1	31099361	31103608	DEL	0.140094	0.0625	0/0	3.18159	-0.91,-0.91,-0.91,-0.91,-0.91,-0.91,-0.91,-0.91,-0.91,0.14,-0.91,-0.91,-0.91,-0.91,-0.91,-0.91
chr1	31103624	31106261	DEL	0	0	0/0	4.46007	-0.91,-0.91,-0.91,-0.91,-0.91,-0.91,-0.91,-0.91,-0.91,-0.91,-0.23,-0.91,-0.91,-0.91,-0.91,-0.91
chr1	31124229	31124746	TANDUP	0	0	0/0	1.68166	-38.59,-29.59,-51.8,-103.6,-44.83,-43.17
chr1	31127439	31130724	DEL	0	0	0/0	3.34524	-1.08,-1.0,-0.76,-0.89,-0.79,-0.78,-0.93,-0.75,-0.8,-0.93,-0.88,-0.9
chr1	31128042	31128619	TANDUP	NA	NA	NA	NA	NA
chr1	31136636	31142293	DEL	0	0	0/0	3.6239	-0.92,-0.9,-1.03,-0.93,-0.96,-0.94,-0.95,-0.94,-1.11,-0.96,-0.94,-1.02,-0.98
chr1	31146163	31155134	TANDUP	0	0	0/0	5.29632	-11.61,-12.84,-12.39,-12.68,-12.37,-20.96,-12.66,-11.82,-11.32,-12.68,-11.66,-12.53,-12.33,-12.39,-12.53,-12.84,-12.84,-12.53,-13.33
chr1	31151772	31155054	DEL	0	0	0/0	4.46007	-2.12,-2.11,-2.32,-2.18,-2.13,-2.18,-2.04,-2.18,-2.18,-2.18,-2.24,-2.4,-2.22,-2.1,-1.88,-2.18
chr1	31161317	31163875	DEL	0	0	0/0	4.46007	-0.55,-0.54,-0.54,-0.53,-0.53,-0.53,-0.59,-0.52,-0.55,-0.45,-0.55,-0.53,-0.56,-0.52,-0.54,-0.49
chr1	31163884	31165353	DEL	0	0	0/0	5.57507	-0.39,-0.42,-0.39,-0.41,-0.41,-0.42,-0.36,-0.39,-0.41,-0.39,-0.4,-0.4,-0.39,-0.4,-0.34,-0.33,-0.4,-0.39,-0.41,-0.54
chr1	31177299	31180417	DEL	0.917619	1	2021-01-01	5.29632	0.99,0.95,0.89,0.88,0.98,0.98,0.95,0.96,0.9,0.91,0.84,0.81,0.86,0.94,0.96,0.86,0.92,0.98,0.88
chr1	31180434	31181663	DEL	0	0	0/0	5.57507	-0.62,-0.64,-0.65,-0.67,-0.7,-0.91,-0.73,-0.69,-0.61,-0.91,-0.63,-0.6,-0.91,-0.66,-0.68,-0.67,-0.64,-0.66,-0.7,-0.65
chr1	31187971	31191496	DEL	0	0	0/0	2.51013	-2.35,-2.35,-2.35,-2.43,-2.28,-2.39,-2.66,-2.35,-2.42
chr1	31225385	31233327	DEL	0.263715	1	2021-01-01	4.18133	0.29,0.27,0.18,0.21,0.18,0.15,0.29,0.47,0.2,0.29,0.21,0.23,0.44,0.39,0.15
chr1	31268041	31272726	DEL	0	0	0/0	2.78824	-0.35,-0.39,-0.37,-0.37,-0.37,-0.35,-0.35,-0.37,-0.37,-0.37
chr1	31307573	31312339	DEL	0.545348	0.2	0/1	0.506953	-2.51,-2.39,-2.4,-2.5,-0.91,-2.53,-2.31,-2.49,-2.59,-2.39,0.53,-2.35,-2.23,0.59,0.52
chr1	31336744	31338882	DEL	0.889394	1	2021-01-01	5.57507	0.9,0.9,0.89,0.87,0.89,0.88,0.88,0.88,0.89,0.89,0.88,0.9,0.94,0.86,0.89,0.89,0.89,0.89,0.9,0.89
chr1	31379019	31379890	DEL	0	0	0/0	3.06666	-0.74,-0.7,-0.72,-0.72,-0.71,-0.77,-0.69,-0.72,-0.7,-0.7,-0.75
chr1	31409126	31422553	DEL	0	0	0/0	3.34524	-1.03,-1.11,-1.05,-1.02,-1.06,-1.05,-1.07,-1.14,-1.03,-1.02,-1.05,-1.01
chr1	31429739	31430917	DEL	0	0	0/0	3.6239	-2.25,-1.91,-1.83,-1.65,-1.76,-1.69,-1.74,-1.83,-1.78,-1.85,-1.94,-1.85,-1.78
chr1	31495482	31497654	TANDUP	0	0	0/0	1.68166	-0.82,-1.16,-1.16,-1.58,-1.48,-0.71
chr1	31498589	31499268	DEL	0	0	0/0	4.46007	-0.33,-0.37,-0.37,-0.4,-0.38,-0.37,-0.88,-0.33,-0.37,-0.34,-0.36,-0.34,-0.36,-0.34,-0.37,-0.29
chr1	31499998	31500505	DEL	0	0	0/0	4.18133	-0.87,-0.95,-0.94,-1.06,-0.96,-0.9,-0.92,-0.91,-0.95,-0.95,-0.91,-0.86,-0.97,-0.95,-0.93
chr1	31505607	31506474	TANDUP	0	0	0/0	2.23258	-37.48,-862.83,-47.35,-27.84,-47.04,-44.87,-22.14,-31.56
chr1	31574995	31577361	DEL	0.711646	1	2021-01-01	2.78824	0.63,0.67,0.67,0.67,0.78,0.87,0.74,0.63,0.77,0.68
chr1	31639437	31640160	DEL	0	0	0/0	3.6239	-0.99,-1.03,-1.05,-1.11,-1.11,-1.16,-1.12,-1.11,-1.01,-1.04,-1.11,-1.11,-1.15
chr1	31690189	31695098	DEL	0.953386	1	2021-01-01	5.57507	0.95,0.95,0.96,0.96,0.95,0.95,0.95,0.95,0.96,0.96,0.96,0.95,0.96,0.95,0.95,0.95,0.95,0.95,0.95,0.95
chr1	31705389	31707241	TANDUP	0	0	0/0	2.23258	-0.49,-0.46,-0.49,-0.46,-0.48,-0.45,-0.51,-0.5
chr1	31728217	31732487	DEL	0	0	0/0	5.57507	-1.18,-1.17,-1.18,-1.2,-1.22,-1.23,-1.21,-1.19,-1.2,-1.22,-1.16,-1.2,-1.26,-1.18,-1.24,-1.13,-1.29,-1.21,-1.22,-1.21
chr1	31730103	31731596	TANDUP	NA	NA	NA	NA	NA
chr1	31740875	31743301	TANDUP	0	0	0/0	1.95611	-4.6,-4.01,-4.32,-4.15,-3.02,-4.6,-5.89
chr1	31745385	31747083	TANDUP	0	0	0/0	3.9026	-4.17,-3.42,-3.05,-3.05,-2.51,-4.25,-8.12,-2.64,-2.98,-2.55,-5.01,-2.61,-4.52,-3.05
chr1	31765493	31769786	DEL	0	0	0/0	3.6239	-3.31,-3.03,-3.61,-2.92,-3.18,-3.01,-2.82,-3.21,-3.21,-3.01,-3.17,-3.95,-3.17
chr1	31812566	31818323	TANDUP	NA	NA	NA	NA	NA
chr1	31820509	31837335	TANDUP	0	0	0/0	5.29632	-1.15,-1.15,-1.15,-1.18,-1.15,-1.13,-1.13,-1.15,-1.13,-1.16,-1.15,-1.15,-1.15,-1.15,-1.29,-1.09,-1.16,-1.24,-1.18
chr1	31845154	31849251	DEL	0	0	0/0	3.6239	-1.58,-1.65,-1.68,-1.62,-1.63,-1.65,-1.42,-1.65,-1.65,-1.49,-1.65,-1.7,-1.56
chr1	31851570	31860423	DEL	0	0	0/0	3.9026	-0.89,-0.82,-0.77,-0.82,-0.78,-0.82,-0.84,-0.81,-0.84,-0.82,-0.85,-0.84,-0.85,-0.85
chr1	31877410	31884652	DEL	0.9824	1	2021-01-01	4.73882	0.98,0.98,0.98,0.98,0.98,0.98,0.98,0.98,0.98,0.98,0.98,0.98,0.98,0.98,0.98,0.98,0.98
chr1	31893163	31895576	DEL	0	0	0/0	3.9026	-1.11,-1.09,-1.07,-1.13,-1.06,-1.04,-1.09,-1.13,-1.05,-1.06,-1.26,-1.04,-1.01,-1.08
chr1	31924281	31931544	TANDUP	NA	NA	NA	NA	NA
chr1	32000164	32003907	DEL	0	0	0/0	5.57507	-1.64,-1.66,-1.67,-1.65,-1.57,-1.68,-1.66,-1.66,-1.67,-1.55,-1.64,-1.56,-1.44,-1.58,-1.58,-1.78,-1.64,-1.6,-1.62,-1.61
chr1	32011243	32014368	DEL	NA	NA	NA	NA	NA
chr1	32040008	32046313	DEL	0	0	0/0	5.29632	-0.5,-0.73,-0.76,-0.59,-0.58,-0.4,-0.5,-0.59,-0.55,-0.51,-0.39,-0.58,-0.56,-0.64,-0.39,-0.73,-0.98,-0.41,-0.57
chr1	32067534	32072520	DEL	0.206996	0.35	0/1	4.65497	-0.11,0.08,-0.3,0.27,-0.14,0.21,-0.05,0.19,0.17,-0.31,0.13,-0.07,-0.05,-0.14,0.15,-0.03,-0.07,0.32,-0.03,-0.0
chr1	32095900	32099805	DEL	0	0	0/0	2.23258	-1.08,-1.03,-1.04,-1.08,-1.04,-1.05,-1.05,-1.06
chr1	32106764	32109414	DEL	0	0	0/0	5.57507	-0.91,-0.91,-0.91,-0.91,-0.91,-0.91,-0.91,-0.91,-0.91,-0.91,-0.91,-0.91,-0.91,-0.91,-0.91,-0.91,-0.91,-0.91,-0.91,-0.91
chr1	32114822	32115632	DEL	0	0	0/0	5.29632	-0.91,-0.91,-0.91,-0.91,-0.91,-0.91,-0.91,-0.91,-0.91,-0.91,-0.91,-0.91,-0.91,-0.91,-0.91,-0.91,-0.91,-0.91,-0.91
chr1	32125095	32128418	DEL	0	0	0/0	5.29632	-0.82,-0.81,-0.85,-0.84,-0.85,-0.8,-0.8,-0.78,-0.8,-0.83,-0.8,-0.78,-0.8,-0.78,-0.79,-0.79,-0.8,-0.8,-0.82
chr1	32143494	32146925	DEL	0	0	0/0	5.29632	-1.24,-1.3,-1.27,-1.34,-1.29,-1.36,-1.3,-1.21,-1.24,-1.28,-1.26,-1.2,-1.29,-1.31,-1.25,-1.26,-1.33,-1.2,-1.29
chr1	32150267	32156243	DEL	0	0	0/0	3.34524	-0.47,-0.55,-0.46,-0.48,-0.49,-0.49,-0.49,-0.49,-0.43,-0.5,-0.49,-0.49
chr1	32181337	32184485	DEL	0	0	0/0	5.01757	-0.95,-0.93,-1.14,-0.93,-0.95,-0.96,-0.96,-0.91,-0.97,-0.91,-0.92,-0.99,-0.95,-0.95,-0.95,-1.0,-0.93,-0.94
chr1	32188985	32192433	DEL	0	0	0/0	5.57507	-0.26,-0.24,-0.25,-0.23,-0.21,-0.23,-0.23,-0.24,-0.23,-0.24,-0.24,-0.22,-0.23,-0.22,-0.23,-0.23,-0.23,-0.24,-0.24,-0.24
chr1	32218498	32228140	TANDUP	0	0	0/0	1.68166	-0.94,-0.98,-0.98,-1.0,-1.0,-0.94
chr1	32227710	32231073	DEL	0	0	0/0	1.68166	-1.71,-1.75,-1.75,-1.72,-1.69,-1.85
chr1	32231112	32231691	DEL	NA	NA	NA	NA	NA
chr1	32237351	32241059	TANDUP	0	0	0/0	2.51013	-0.81,-0.75,-0.88,-0.82,-0.79,-0.84,-0.97,-0.84,-0.93
chr1	32243998	32245718	TANDUP	NA	NA	NA	NA	NA
chr1	32262259	32265243	DEL	0	0	0/0	5.01757	-1.05,-1.09,-1.09,-1.09,-1.15,-1.12,-1.05,-1.02,-1.09,-1.13,-0.94,-1.03,-1.14,-1.13,-1.12,-1.13,-1.12,-1.07
chr1	32287678	32290833	DEL	0.911437	1	2021-01-01	3.9026	0.91,0.91,0.91,0.91,0.91,0.91,0.91,0.91,0.91,0.91,0.91,0.91,0.91,0.92
chr1	32296059	32296755	DEL	0	0	0/0	5.29632	-0.99,-0.78,-0.85,-0.88,-0.87,-0.9,-0.94,-0.89,-0.89,-0.94,-0.91,-0.93,-0.88,-0.92,-0.92,-0.96,-0.92,-0.91,-0.91
chr1	32387854	32391294	TANDUP	0	0	0/0	5.57507	-0.82,-0.72,-0.74,-0.81,-0.8,-0.72,-0.88,-0.88,-0.87,-0.8,-0.75,-0.8,-0.78,-0.72,-0.8,-0.8,-0.62,-0.8,-0.83,-0.78
chr1	32604720	32608745	DEL	0	0	0/0	5.29632	-1.55,-1.49,-1.82,-1.55,-1.55,-1.55,-1.57,-1.49,-1.47,-1.49,-1.45,-1.5,-1.55,-1.55,-1.6,-1.55,-1.65,-1.63,-1.47
chr1	32625656	32626227	DEL	0	0	0/0	5.01757	-2.53,-2.25,-2.29,-2.27,-2.48,-2.3,-2.2,-2.18,-2.28,-2.27,-2.27,-2.29,-2.29,-2.09,-2.28,-2.28,-2.29,-2.27
chr1	32665450	32668510	DEL	0	0	0/0	4.73882	-0.8,-0.83,-0.77,-0.8,-0.78,-0.77,-0.72,-0.76,-0.8,-0.77,-0.79,-0.76,-0.78,-0.78,-0.81,-0.79,-0.82
chr1	32717186	32719454	DEL	0	0	0/0	2.51013	-0.65,-0.65,-0.59,-0.62,-0.66,-0.62,-0.63,-0.62,-0.91
chr1	32729718	32731647	DEL	0	0	0/0	3.34524	-1.43,-1.64,-1.74,-1.65,-1.29,-1.96,-1.58,-1.49,-1.56,-1.51,-1.39,-1.39
chr1	32751912	32756667	DEL	0	0	0/0	3.9026	-0.43,-0.39,-0.43,-0.43,-0.43,-0.39,-0.43,-0.4,-0.42,-0.47,-0.42,-0.46,-0.43,-0.4
chr1	32983891	32987940	DEL	0.914425	1	2021-01-01	4.73882	0.91,0.91,0.91,0.92,0.91,0.91,0.91,0.92,0.92,0.91,0.92,0.92,0.91,0.92,0.91,0.92,0.91
chr1	33072539	33076342	DEL	0.254444	1	2021-01-01	2.51013	0.25,0.41,0.13,0.19,0.34,0.16,0.3,0.23,0.29
chr1	33138147	33139658	DEL	0	0	0/0	4.73882	-2.44,-2.57,-2.45,-2.28,-2.59,-2.5,-2.46,-2.37,-2.39,-2.65,-2.14,-2.42,-2.45,-2.41,-2.42,-2.36,-2.4
chr1	33224003	33224530	DEL	0	0	0/0	5.29632	-0.76,-0.76,-0.73,-0.75,-0.74,-0.73,-0.74,-0.78,-0.76,-0.74,-0.7,-0.82,-0.73,-0.73,-0.76,-0.74,-0.8,-0.81,-0.74
chr1	33224593	33226147	DEL	0	0	0/0	4.73882	-0.67,-0.75,-0.73,-0.75,-0.67,-0.75,-0.75,-0.8,-0.85,-0.7,-0.7,-0.74,-0.77,-0.7,-0.75,-0.75,-0.72
chr1	33248074	33250535	TANDUP	0	0	0/0	1.95611	-0.24,-4.22,-0.49,-0.72,-0.49,-0.48,-0.49
chr1	33327570	33331677	DEL	0	0	0/0	5.57507	-1.01,-0.98,-1.05,-1.06,-1.1,-1.09,-0.94,-1.09,-1.12,-1.05,-1.04,-1.05,-1.04,-1.01,-1.06,-1.03,-0.94,-1.04,-1.02,-0.99
chr1	33362212	33366011	DEL	0	0	0/0	3.06666	-0.46,-0.49,-0.46,-0.45,-0.5,-0.5,-0.46,-0.47,-0.45,-0.47,-0.47
chr1	33395150	33399221	DEL	0.403897	1	2021-01-01	4.46007	0.46,0.43,0.5,0.53,0.41,0.41,0.53,0.33,0.47,0.24,0.39,0.37,0.3,0.42,0.53,0.13
chr1	33429324	33433171	DEL	0	0	0/0	5.29632	-2.27,-2.2,-2.29,-2.32,-2.24,-2.36,-2.53,-2.58,-2.43,-2.44,-2.43,-2.36,-2.3,-2.3,-2.38,-2.36,-2.42,-2.35,-2.71
chr1	33436345	33436921	DEL	0	0	0/0	4.46007	-6.16,-6.16,-6.13,-6.16,-6.16,-6.16,-5.68,-6.16,-5.68,-5.92,-5.87,-6.16,-5.89,-5.97,-6.16,-6.16
chr1	33452144	33453314	TANDUP	0.667373	0.769231	0/1	0.420127	0.65,0.68,0.65,0.67,0.67,-4.24,0.67,0.68,-4.25,-2.35,0.66,0.66,0.68
chr1	33485484	33489244	DEL	0	0	0/0	5.57507	-2.4,-2.39,-2.37,-2.37,-2.39,-2.52,-2.41,-2.4,-2.55,-2.37,-2.31,-2.33,-2.41,-2.33,-2.1,-2.34,-2.38,-1.9,-2.45,-2.39
chr1	33501877	33503644	DEL	0	0	0/0	3.9026	-1.46,-1.48,-1.56,-1.6,-1.64,-1.68,-1.57,-1.59,-1.62,-1.45,-1.55,-1.87,-1.52,-1.56
chr1	33503653	33505646	DEL	0	0	0/0	3.9026	-0.93,-1.02,-0.89,-0.86,-0.93,-1.02,-0.89,-0.88,-0.88,-0.98,-0.85,-0.92,-0.89,-0.95
chr1	33524852	33526982	DEL	0	0	0/0	4.46007	-0.15,-0.17,-0.91,-0.16,-0.17,-0.16,-0.16,-0.16,-0.17,-0.16,-0.16,-0.91,-0.16,-0.17,-0.16,-0.16
chr1	33565288	33570146	DEL	0	0	0/0	5.57507	-0.78,-0.67,-0.68,-0.72,-0.7,-0.7,-0.72,-0.72,-0.79,-0.72,-0.7,-0.7,-0.7,-0.65,-0.73,-0.72,-0.73,-0.74,-0.84,-0.73
chr1	33605034	33613352	DEL	0	0	0/0	4.18133	-0.91,-0.91,-0.91,-0.91,-0.91,-0.91,-0.91,-0.91,-0.91,-0.91,-0.91,-0.91,-0.91,-0.79,-0.91
chr1	33782706	33784066	DEL	0	0	0/0	5.57507	-1.26,-1.15,-1.16,-1.21,-1.18,-1.15,-1.15,-1.27,-1.21,-1.24,-1.19,-1.18,-1.27,-1.17,-1.18,-1.25,-1.27,-1.26,-1.16,-1.21
chr1	33844939	33847337	TANDUP	0	0	0/0	1.14713	-2.67,-11.11,-9.88,-12.45
chr1	33999108	34002657	DEL	0	0	0/0	5.57507	-0.73,-0.74,-0.7,-0.71,-0.73,-0.7,-0.7,-0.71,-0.73,-0.71,-0.7,-0.73,-0.71,-0.7,-0.72,-0.7,-0.7,-0.7,-0.75,-0.73
chr1	34030672	34034420	DEL	0	0	0/0	2.347	0.0,0.01,0.0,0.0,0.0,0.0,0.0,0.0,0.0,0.0,0.0,0.0,0.0
chr1	34196256	34197040	TANDUP	NA	NA	NA	NA	NA
chr1	34269507	34274061	DEL	0	0	0/0	4.46007	-0.31,-0.31,-0.31,-0.31,-0.31,-0.31,-0.31,-0.31,-0.3,-0.31,-0.31,-0.32,-0.31,-0.31,-0.31,-0.32
chr1	34314047	34316477	TANDUP	0	0	0/0	2.51013	-5.89,-8.01,-7.53,-13.74,-6.42,-7.45,-10.22,-18.24,-3.32
chr1	34386653	34389428	TANDUP	NA	NA	NA	NA	NA
chr1	34465391	34473220	TANDUP	0	0	0/0	2.78824	-0.66,-0.7,-0.68,-0.62,-0.71,-0.68,-0.66,-0.7,-0.7,-0.75
chr1	34478185	34483566	DEL	0.960878	1	2021-01-01	4.73882	0.96,0.97,0.96,0.97,0.98,0.95,0.95,0.97,0.96,0.97,0.96,0.96,0.94,0.98,0.96,0.97,0.95
chr1	34480134	34483347	TANDUP	0	0	0/0	2.51013	-2.59,-2.51,-2.36,-2.51,-2.59,-2.39,-2.59,-2.51,-2.51
chr1	34527172	34530497	DEL	0	0	0/0	3.9026	-1.66,-1.74,-1.7,-1.64,-1.58,-1.67,-1.8,-1.76,-1.69,-1.69,-1.58,-1.83,-1.72,-1.69
chr1	34551937	34552954	DEL	0	0	0/0	3.9026	-0.91,-0.91,-0.91,-0.91,-0.91,-0.91,-0.91,-0.91,-0.91,-0.91,-0.91,-0.91,-0.91,-0.91
chr1	34556366	34558012	DEL	0.210877	0.333333	0/1	3.49136	0.23,0.19,0.22,-0.23,0.23,0.09,0.18,0.01,-0.04,0.02,-0.19,-0.04,0.0,-0.11,0.06
chr1	34558031	34562839	DEL	0.104091	0.0714286	0/0	0.335438	-0.16,-0.17,-0.28,-0.51,0.1,-0.37,-0.1,-0.25,-0.44,-0.3,-0.91,-0.57,0.03,0.04
chr1	34577345	34578128	DEL	0	0	0/0	5.57507	-3.5,-3.36,-3.68,-3.41,-3.31,-3.39,-3.48,-3.43,-3.44,-3.46,-3.65,-3.48,-3.41,-3.5,-3.5,-3.82,-3.74,-3.61,-3.36,-3.52
chr1	34578196	34592959	TANDUP	0	0	0/0	5.57507	-1.95,-1.96,-2.02,-1.96,-1.92,-1.72,-2.02,-1.94,-2.13,-2.02,-1.96,-2.02,-2.1,-2.11,-1.88,-2.13,-2.08,-2.08,-1.96,-1.87
chr1	34593742	34597907	DEL	0	0	0/0	5.57507	-1.03,-0.98,-1.02,-1.04,-0.91,-1.0,-1.02,-0.97,-1.03,-1.01,-1.01,-0.96,-1.07,-1.02,-0.97,-1.04,-1.01,-1.03,-0.99,-1.01
chr1	34623587	34624559	DEL	0	0	0/0	4.18133	-2.39,-2.39,-2.51,-2.44,-2.43,-2.4,-2.41,-2.46,-2.53,-2.35,-2.47,-2.47,-2.47,-2.39,-2.39
chr1	34628927	34632799	DEL	0	0	0/0	4.73882	-1.08,-1.03,-1.09,-1.06,-1.07,-1.05,-1.06,-1.08,-1.05,-1.06,-1.08,-1.04,-1.08,-1.1,-1.07,-1.07,-1.1
chr1	34657793	34659430	TANDUP	0	0	0/0	1.41096	-6.12,-0.14,-0.17,-8.67,-14.01
chr1	34662725	34665776	DEL	0	0	0/0	3.34524	-1.93,-2.28,-2.1,-1.99,-2.15,-2.0,-2.03,-2.03,-2.0,-2.0,-2.06,-1.98
chr1	34665807	34667388	DEL	0	0	0/0	3.9026	-1.11,-0.91,-0.91,-0.91,-0.91,-0.91,-0.91,-0.91,-0.91,-0.91,-0.91,-0.91,-0.91,-0.92
chr1	34688509	34694683	TANDUP	0	0	0/0	4.18133	-0.87,-0.84,-0.93,-0.9,-0.93,-0.89,-0.8,-0.93,-0.93,-0.87,-0.87,-0.93,-0.93,-0.93,-0.93
chr1	34701924	34706726	DEL	0	0	0/0	5.01757	-0.33,-0.15,-0.33,-0.91,-0.08,-0.07,-0.15,-0.06,-0.1,-0.14,-0.09,-0.07,-0.15,-0.05,-0.04,-0.31,-0.13,-0.13
chr1	34741377	34744449	DEL	0	0	0/0	5.01757	-1.13,-1.19,-1.0,-1.6,-1.52,-1.05,-1.08,-1.05,-1.04,-1.04,-1.07,-1.0,-1.13,-1.02,-1.08,-1.03,-1.14,-1.15
chr1	34744464	34745919	DEL	0	0	0/0	5.01757	-1.92,-1.91,-1.89,-1.93,-2.05,-1.85,-1.91,-1.91,-1.8,-1.91,-2.05,-1.97,-1.91,-1.91,-1.89,-1.91,-1.91,-1.91
chr1	34755803	34758876	TANDUP	0	0	0/0	5.29632	-0.12,-0.11,-0.09,-0.1,-0.11,-0.11,-0.1,-0.1,-0.1,-0.08,-0.09,-0.08,-0.03,-0.1,-0.1,-0.11,-0.11,-0.1,-0.12
chr1	34769236	34771708	TANDUP	NA	NA	NA	NA	NA
chr1	34772791	34777569	DEL	0.678061	0.2	0/1	0.589326	-0.91,-0.91,-0.91,-0.91,-0.91,-0.91,-0.91,-0.91,-0.91,-0.91,0.74,0.69,0.63,-0.91,-0.91,-0.91,-0.91,-0.91,-0.91,0.66
chr1	34781287	34785958	DEL	0	0	0/0	5.57507	0.0,-0.91,0.0,-0.91,-0.91,0.0,0.0,0.0,0.0,0.0,0.0,0.0,0.0,0.0,0.0,0.0,0.0,-0.91,0.0,0.0
chr1	34793572	34795347	DEL	0	0	0/0	4.18133	-4.72,-4.82,-4.39,-4.79,-4.91,-4.82,-4.9,-5.41,-4.49,-4.91,-4.87,-4.74,-4.88,-4.73,-4.9
chr1	34797431	34800318	DEL	0	0	0/0	5.57507	-1.75,-1.31,-1.75,-1.75,-1.52,-1.94,-1.84,-1.62,-1.72,-1.73,-1.75,-1.75,-1.75,-1.92,-1.74,-1.75,-1.73,-1.82,-1.76,-1.82
chr1	34820952	34825425	DEL	0	0	0/0	4.46007	-0.69,-0.68,-0.68,-0.68,-0.62,-0.67,-0.68,-0.6,-0.67,-0.7,-0.65,-0.67,-0.7,-0.69,-0.57,-0.65
chr1	34861102	34866406	DEL	0	0	0/0	5.57507	-0.91,-0.91,-0.91,-0.91,-0.91,-0.91,-0.91,-0.91,-0.91,-0.91,-0.91,-0.91,-0.91,-0.91,-0.91,-0.91,-0.91,-0.91,-0.91,-0.91
chr1	34892000	34897429	DEL	0	0	0/0	5.01757	-1.06,-1.14,-1.01,-1.06,-1.06,-1.05,-1.06,-1.04,-1.05,-1.01,-0.91,-1.04,-1.09,-1.2,-1.07,-1.06,-1.05,-1.04
chr1	34901778	34906523	DEL	0	0	0/0	3.06666	-1.28,-1.41,-1.32,-1.37,-1.26,-1.4,-1.33,-1.34,-1.47,-1.36,-1.34
chr1	34903560	34905017	TANDUP	NA	NA	NA	NA	NA
chr1	34930559	34934712	DEL	0.878614	1	2021-01-01	5.01757	0.73,0.82,0.88,0.94,0.89,0.94,0.85,0.91,0.92,0.91,0.9,0.91,0.82,0.94,0.85,0.94,0.85,0.81
chr1	34941559	34946030	DEL	0	0	0/0	4.46007	-1.32,-1.34,-1.26,-1.33,-1.36,-1.36,-1.34,-1.31,-1.38,-1.37,-1.35,-1.34,-1.49,-1.35,-1.3,-1.34
chr1	34948772	34951602	DEL	0	0	0/0	5.57507	-1.34,-1.25,-1.39,-1.28,-1.32,-1.39,-1.32,-1.31,-1.28,-1.36,-1.37,-1.44,-1.34,-1.47,-1.32,-1.38,-1.35,-1.42,-1.34,-1.37
chr1	34968145	34973138	DEL	0	0	0/0	5.57507	-0.99,-1.11,-0.99,-1.04,-1.07,-1.05,-1.06,-0.98,-1.08,-1.0,-1.04,-1.03,-1.04,-1.06,-1.06,-1.05,-1.0,-0.99,-1.03,-1.01
chr1	34981894	34986655	DEL	0.822576	0.85	2021-01-01	4.29634	0.78,0.01,0.8,0.83,0.85,0.84,0.76,0.86,0.85,0.84,0.76,0.86,0.08,0.79,0.88,0.83,0.8,0.82,-0.02,0.86
chr1	35058557	35059104	DEL	0	0	0/0	2.78824	-1.35,-1.38,-1.26,-1.3,-1.24,-1.26,-1.26,-1.23,-1.29,-1.28
chr1	35064376	35064989	DEL	0	0	0/0	4.18133	-0.89,-0.87,-0.89,-0.87,-0.83,-0.82,-0.91,-0.94,-0.97,-0.9,-0.89,-0.89,-0.91,-0.92,-0.94
chr1	35067734	35068533	DEL	0	0	0/0	5.01757	-27.0,-27.0,-26.0,-26.9,-26.8,-26.8,-26.9,-26.9,-26.9,-26.9,-26.8,-26.9,-26.9,-26.3,-24.36,-26.9,-27.0,-27.0
chr1	35073944	35078329	TANDUP	0	0	0/0	5.57507	-0.17,-0.18,-0.17,-0.17,-0.17,-0.17,-0.17,-0.17,-0.17,-0.17,-0.17,-0.17,-0.16,-0.17,-0.17,-0.17,-0.18,-0.17,-0.18,-0.17
chr1	35101421	35111978	DEL	NA	NA	NA	NA	NA
chr1	35143744	35144708	DEL	0.294702	1	2021-01-01	5.57507	0.3,0.32,0.28,0.27,0.27,0.27,0.38,0.27,0.3,0.27,0.32,0.29,0.33,0.26,0.37,0.27,0.29,0.27,0.25,0.27
chr1	35150833	35153666	TANDUP	0	0	0/0	3.9026	-8.33,-7.39,-8.05,-7.44,-8.42,-7.16,-8.31,-8.53,-7.07,-8.47,-8.47,-7.16,-7.47,-8.22
chr1	35246424	35250466	TANDUP	0	0	0/0	5.01757	-2.58,-2.76,-2.69,-2.83,-2.85,-2.74,-2.75,-2.72,-2.87,-2.82,-2.75,-3.01,-2.8,-2.76,-2.74,-2.82,-3.85,-2.86
chr1	35286166	35288548	DEL	0.780233	1	2021-01-01	5.57507	0.76,0.77,0.78,0.79,0.79,0.79,0.79,0.79,0.79,0.79,0.74,0.77,0.73,0.78,0.83,0.79,0.78,0.79,0.77,0.8
chr1	35288606	35289541	DEL	NA	NA	NA	NA	NA
chr1	35291330	35293098	TANDUP	0	0	0/0	1.95611	-0.4,-0.61,-0.71,-2.04,-3.09,-1.41,-0.81
chr1	35384723	35389718	DEL	0	0	0/0	3.34524	-0.58,-0.64,-0.59,-0.62,-0.55,-0.64,-0.6,-0.65,-0.62,-0.58,-0.53,-0.66
chr1	35390510	35391077	DEL	0	0	0/0	5.01757	-1.04,-1.04,-0.99,-1.01,-1.0,-1.04,-1.07,-0.99,-1.0,-0.99,-1.0,-0.96,-0.99,-1.01,-1.05,-0.99,-1.03,-0.89
chr1	35446721	35451467	DEL	0	0	0/0	4.73882	-0.91,-0.3,-0.38,-7.07,-0.36,-5.28,-0.91,-0.37,-0.36,-0.41,-0.36,-0.38,-0.38,-0.38,-0.4,-0.91,-0.39
chr1	35461836	35464545	TANDUP	NA	NA	NA	NA	NA
chr1	35463539	35464260	DEL	0.114751	0.1	2021-01-01	1.74666	0.02,0.02,0.02,0.02,0.02,0.02,-0.07,0.02,0.11,0.02,0.02,0.02,0.0,0.02,0.04,0.02,0.12,0.04,0.0,0.02
chr1	35473799	35477688	DEL	0.875949	0.15	0/0	1.74666	-3.29,0.94,-3.57,-3.37,-3.79,-3.35,-3.62,0.79,-3.52,-3.68,-3.13,-3.94,-3.24,-4.3,0.9,-3.26,-4.0,-3.46,-3.73,-3.4
chr1	35657963	35661520	DEL	0	0	0/0	4.46007	-1.13,-0.99,-1.15,-1.12,-1.13,-1.14,-0.96,-1.07,-1.12,-1.23,-1.11,-1.06,-1.06,-1.14,-1.08,-1.14
chr1	35696334	35699897	DEL	0	0	0/0	5.01757	-1.11,-1.28,-1.08,-1.04,-1.11,-1.07,-0.87,-1.11,-1.14,-1.07,-1.12,-1.14,-1.06,-1.07,-1.11,-1.19,-1.07,-1.1
chr1	35735835	35739327	DEL	0	0	0/0	5.57507	-0.24,-0.25,-0.24,-0.24,-0.24,-0.24,-0.22,-0.27,-0.23,-0.24,-0.25,-0.23,-0.23,-0.23,-0.25,-0.26,-0.25,-0.25,-0.21,-0.23
chr1	35742191	35747219	DEL	0	0	0/0	5.01757	-0.91,-0.91,-0.91,-0.91,-0.91,-0.91,-0.91,-0.91,-0.91,-0.91,-0.91,-0.91,-0.91,-0.91,-0.91,-0.91,-0.91,-0.91
chr1	35746558	35748445	TANDUP	NA	NA	NA	NA	NA
chr1	35775070	35778621	DEL	0	0	0/0	5.29632	-0.72,-0.66,-0.73,-0.7,-0.73,-0.69,-0.73,-0.69,-0.72,-0.71,-0.71,-0.74,-0.72,-0.74,-0.7,-0.71,-0.71,-0.66,-0.68
chr1	35814374	35817952	DEL	0	0	0/0	5.57507	-0.91,-0.91,-0.91,-0.91,-0.91,-0.91,-0.91,-0.91,-0.91,-0.91,-0.91,-0.91,-0.91,-0.91,-0.91,-0.91,-0.91,-0.91,-0.91,-0.91
chr1	35826316	35826937	TANDUP	0	0	0/0	3.9026	-1.5,-1.4,-1.27,-1.58,-1.33,-1.45,-1.37,-1.47,-1.33,-1.38,-1.79,-1.18,-1.41,-1.35
chr1	35853341	35856848	DEL	0	0	0/0	5.57507	-0.81,-0.76,-0.78,-0.76,-0.78,-0.76,-0.84,-0.67,-0.77,-0.76,-0.76,-0.82,-0.79,-0.76,-0.77,-0.81,-0.78,-0.77,-0.74,-0.79
chr1	35873949	35878451	DEL	0	0	2021-01-01	0.853154	0.0,0.01,0.01,0.01,0.01,0.01,0.01,0.01,0.0,0.01,0.01,0.01
chr1	35892324	35895766	DEL	0	0	0/0	4.18133	-0.91,-0.91,-0.91,-0.41,-0.91,-0.91,-0.91,-0.91,-0.91,-0.91,-0.91,-0.91,-0.91,-0.91,-0.91
chr1	35913553	35918125	DEL	0	0	0/0	5.29632	-1.98,-2.07,-1.94,-1.99,-1.92,-1.86,-1.96,-2.03,-1.93,-1.93,-1.93,-1.94,-1.97,-1.91,-1.94,-1.94,-1.81,-1.92,-2.14
chr1	35947580	35951397	DEL	0.523969	1	2021-01-01	5.29632	0.48,0.53,0.53,0.53,0.55,0.51,0.53,0.5,0.53,0.44,0.57,0.53,0.49,0.53,0.52,0.53,0.49,0.56,0.6
chr1	35967140	35967942	DEL	0	0	0/0	5.57507	-0.12,-0.1,-0.91,-0.12,-0.12,-0.13,-0.12,-0.12,-0.13,-0.12,-0.13,-0.12,-0.11,-0.1,-0.13,-0.13,-0.12,-0.12,-0.12,-0.12
chr1	36066863	36068419	DEL	0	0	0/0	5.57507	-2.33,-2.33,-2.33,-2.33,-2.33,-2.33,-2.33,-2.33,-2.2,-2.33,-2.33,-2.28,-2.33,-2.33,-2.33,-2.33,-2.33,-2.33,-2.28,-2.33
chr1	36102509	36106674	DEL	0	0	0/0	5.57507	-3.61,-3.73,-3.7,-3.65,-3.7,-3.61,-3.7,-3.7,-3.7,-3.7,-3.71,-3.7,-3.7,-3.7,-3.7,-3.97,-3.71,-3.65,-3.7,-3.64
chr1	36112690	36116381	TANDUP	0	0	0/0	5.29632	0.0,0.0,0.0,0.0,0.0,0.0,0.0,0.0,0.0,0.0,0.0,0.0,0.0,0.0,0.0,0.0,0.0,0.0,0.0
chr1	36114721	36115253	DEL	0	0	0/0	3.9026	-0.91,-0.91,-0.91,-0.91,-0.91,-0.91,-0.91,-0.91,-0.91,-0.91,-0.91,-0.91,-0.91,-0.91
chr1	36137458	36141431	DEL	0.933003	1	2021-01-01	3.06666	0.93,0.93,0.93,0.93,0.93,0.93,0.93,0.93,0.94,0.93,0.93
chr1	36154166	36155634	DEL	0	0	0/0	5.57507	-2.19,-2.23,-2.31,-2.16,-2.18,-2.19,-2.22,-2.22,-2.53,-2.11,-2.21,-2.12,-2.18,-2.19,-2.16,-2.18,-2.27,-2.12,-2.07,-2.34
chr1	36165434	36171035	DEL	0.964477	1	2021-01-01	3.06666	0.97,0.97,0.96,0.97,0.96,0.96,0.96,0.95,0.97,0.97,0.97
chr1	36178735	36180932	DEL	0.123178	0.166667	0/1	4.32752	-0.02,-0.06,0.09,-0.02,0.11,0.01,0.03,0.01,-0.1,-0.28,-0.09,0.13
chr1	36181133	36181823	DEL	0	0	0/0	4.46007	-0.95,-1.01,-1.0,-0.97,-1.05,-1.04,-1.06,-0.99,-1.01,-0.99,-0.98,-1.0,-1.06,-0.83,-1.06,-1.08
chr1	36205997	36210937	DEL	0	0	0/0	4.46007	-0.64,-0.57,-0.57,-0.59,-0.58,-0.57,-0.57,-0.57,-0.57,-0.57,-0.55,-0.57,-0.54,-0.57,-0.57,-0.57
chr1	36238117	36241554	DEL	0	0	0/0	5.01757	-0.15,-0.17,-0.17,-0.15,-0.18,-0.17,-0.18,-0.15,-0.17,-0.16,-0.12,-0.15,-0.16,-0.16,-0.16,-0.17,-0.15,-0.19
chr1	36277483	36281071	DEL	0.952677	1	2021-01-01	3.34524	0.95,0.95,0.96,0.96,0.93,0.96,0.94,0.96,0.96,0.93,0.96,0.96
chr1	36317094	36320633	DEL	0	0	0/0	5.57507	-0.62,-0.66,-0.57,-0.59,-0.62,-0.6,-0.61,-0.63,-0.62,-0.62,-0.62,-0.63,-0.65,-0.64,-0.62,-0.68,-0.6,-0.58,-0.62,-0.63
chr1	36327286	36328057	TANDUP	NA	NA	NA	NA	NA
chr1	36404814	36406024	TANDUP	NA	NA	NA	NA	NA
chr1	36421674	36425657	TANDUP	0	0	0/0	1.14713	-39877287.41,-39862876.03,-43.0,-24.06
chr1	36511648	36513166	DEL	0.559991	1	2021-01-01	5.57507	0.58,0.56,0.55,0.55,0.53,0.54,0.58,0.55,0.56,0.55,0.56,0.55,0.54,0.56,0.55,0.69,0.55,0.55,0.55,0.55
chr1	36669886	36672300	TANDUP	0	0	0/0	1.41096	-333.71,-547.51,-1148.41,-484.52,-430.33
chr1	36701306	36705091	DEL	0	0	0/0	3.34524	-0.26,-0.26,-0.27,-0.27,-0.26,-0.91,-0.26,-0.26,-0.27,-0.26,-0.27,-0.28
chr1	36762334	36767324	TANDUP	0	0	0/0	3.9026	-0.96,-0.99,-0.98,-0.97,-0.99,-0.97,-1.04,-0.99,-0.99,-1.0,-1.02,-0.99,-0.97,-0.99
chr1	36770297	36773685	DEL	0	0	0/0	4.18133	-0.96,-0.99,-1.02,-0.92,-1.02,-1.0,-1.05,-1.04,-1.02,-1.07,-1.06,-1.02,-1.04,-0.96,-1.01
chr1	36809387	36812787	DEL	0	0	0/0	2.23258	-1.34,-1.4,-1.36,-1.32,-1.4,-1.28,-1.32,-1.41
chr1	36848996	36852499	DEL	0	0	0/0	3.06666	-3.18,-3.18,-3.18,-3.15,-3.18,-3.13,-2.91,-3.11,-3.25,-3.11,-3.13
chr1	36886944	36891198	DEL	0	0	0/0	3.9026	-0.41,-0.91,-0.91,-0.91,-0.37,-0.91,-0.91,-0.91,-0.91,-0.91,-0.49,-0.91,-0.91,-0.91
chr1	36891289	36893055	TANDUP	0	0	0/0	1.41096	-4.93,-4.9,-19.82,-30.96,-31.57
chr1	36910196	36914741	DEL	0	0	0/0	3.06666	-0.91,-0.91,-0.91,-0.91,-0.91,-0.91,-0.91,-0.91,-0.91,-0.91,-0.91
chr1	36926272	36929620	DEL	0	0	0/0	5.29632	-1.84,-1.84,-1.8,-1.8,-1.81,-1.84,-1.84,-1.9,-1.8,-1.83,-1.9,-1.75,-1.86,-1.84,-1.81,-1.77,-1.92,-2.03,-1.83
chr1	36948722	36953742	DEL	0	0	0/0	3.34524	-1.07,-1.03,-1.04,-1.06,-1.1,-1.01,-1.08,-1.05,-1.08,-1.09,-1.07,-1.12
chr1	36965309	36968795	DEL	0.916541	1	2021-01-01	5.57507	0.92,0.92,0.91,0.92,0.91,0.92,0.92,0.91,0.92,0.91,0.92,0.91,0.92,0.92,0.92,0.92,0.93,0.9,0.92,0.92
chr1	36982345	36984464	DEL	0	0	0/0	3.9026	-0.62,-0.56,-0.59,-0.57,-0.59,-0.59,-0.7,-0.56,-0.47,-0.57,-0.57,-0.54,-0.56,-0.53
chr1	36988511	36993268	DEL	0	0	0/0	4.73882	-0.91,-0.6,-0.91,-0.91,-0.91,-0.74,-0.91,-0.91,-0.91,-0.91,-0.91,-0.91,-0.91,-0.91,-0.91,-0.91,-0.91
chr1	37007157	37010106	TANDUP	0	0	0/0	1.41096	-14.67,-16.17,-16.17,-16.17,-14.33
chr1	37016520	37020735	DEL	0.850027	1	2021-01-01	4.46007	0.88,0.85,0.83,0.79,0.88,0.87,0.88,0.85,0.88,0.88,0.88,0.88,0.79,0.81,0.83,0.85
chr1	37041508	37045852	DEL	0	0	0/0	4.73882	-1.03,-1.08,-1.04,-1.03,-1.05,-1.05,-1.11,-1.08,-1.09,-1.16,-1.03,-1.03,-1.06,-1.03,-1.03,-1.5,-1.04
chr1	37049409	37052985	DEL	0	0	0/0	3.9026	-1.29,-1.38,-1.28,-1.4,-1.33,-1.37,-1.27,-1.44,-1.27,-1.35,-1.44,-1.31,-1.3,-1.32
chr1	37064682	37069249	DEL	0	0	0/0	3.9026	-1.03,-1.02,-1.05,-0.98,-1.0,-0.99,-0.99,-1.01,-1.0,-1.05,-0.94,-1.05,-1.03,-1.01
chr1	37080771	37084663	DEL	0	0	0/0	3.06666	-1.09,-1.11,-1.09,-1.09,-1.09,-1.08,-1.09,-1.09,-1.08,-1.06,-1.21
chr1	37113602	37116711	DEL	0	0	0/0	2.78824	-1.2,-1.19,-1.32,-1.29,-1.58,-1.25,-1.31,-1.29,-1.29,-1.21
chr1	37116728	37117471	DEL	0.80045	1	2021-01-01	2.51013	0.73,0.82,0.98,0.71,0.84,0.87,0.76,0.64,0.84
chr1	37119242	37119790	TANDUP	NA	NA	NA	NA	NA
chr1	37146844	37150763	DEL	0.279074	0.2	0/1	0.589326	-0.12,0.2,-0.04,-0.27,0.21,-0.08,-0.01,-0.06,-0.06,0.18,-0.1,-0.03,-0.04,-0.27,0.53,-0.12,-0.22,-0.27,-0.22,-0.27
chr1	37154163	37154674	TANDUP	0.339481	0.857143	2021-01-01	1.95611	0.59,0.6,0.15,0.06,0.32,0.2,0.18
chr1	37179364	37182924	DEL	0.312582	0.944444	2021-01-01	5.01757	0.34,0.2,0.3,0.09,0.34,0.18,0.31,0.36,0.29,0.27,0.56,0.39,0.33,0.23,0.36,0.33,0.28,0.26
chr1	37210898	37214688	DEL	0.917634	1	2021-01-01	3.9026	0.9,0.92,0.91,0.91,0.93,0.92,0.92,0.91,0.92,0.92,0.92,0.93,0.93,0.91
chr1	37243122	37246899	DEL	0	0	0/0	3.9026	-0.85,-0.91,-0.91,-0.91,-0.82,-0.91,-0.77,-0.91,-0.91,-0.92,-0.97,-0.81,-0.91,-0.81
chr1	37274966	37278703	DEL	0	0	0/0	4.73882	-0.91,-0.91,-0.91,-0.91,-0.91,-0.91,-0.91,-0.91,-0.94,-0.91,-0.91,-0.97,-0.91,-0.91,-0.91,-0.93,-1.01
chr1	37278025	37280314	TANDUP	0	0	0/0	1.41096	-4.11,-3.42,-3.71,-3.71,-4.18
chr1	37301069	37302191	TANDUP	0	0	0/0	3.06666	-8.66,-3.21,-9.69,-8.03,-9.56,-4.98,-7.15,-8.71,-5.81,-14.66,-8.69
chr1	37307598	37311302	DEL	0	0	0/0	1.68166	-0.91,-0.91,-0.91,-0.91,-0.91,-0.91
chr1	37332643	37333477	DEL	0	0	0/0	3.9026	-4.98,-5.0,-4.98,-5.02,-4.98,-5.0,-4.98,-5.0,-4.98,-4.98,-5.29,-5.02,-4.98,-4.52
chr1	37340081	37344406	DEL	0	0	0/0	5.29632	-1.34,-1.38,-1.39,-1.33,-1.34,-1.46,-1.34,-1.34,-1.34,-1.37,-1.4,-1.35,-1.34,-1.35,-1.34,-1.35,-1.31,-1.37,-1.3
chr1	37374081	37377989	DEL	0	0	0/0	5.29632	-1.97,-2.06,-1.79,-1.87,-1.92,-1.84,-1.82,-1.94,-1.69,-1.83,-2.11,-1.93,-1.83,-1.92,-1.81,-1.89,-2.07,-1.72,-1.83
chr1	37421194	37428239	TANDUP	0	0	0/0	4.18133	-0.94,-0.92,-0.81,-0.91,-0.9,-0.94,-0.92,-0.92,-0.93,-0.87,-0.92,-0.9,-0.92,-0.91,-1.13
chr1	37461831	37465312	TANDUP	0	0	0/0	3.34524	-0.05,-0.05,-0.04,-0.04,-0.05,-0.05,-0.04,-0.05,-0.05,-0.04,-0.05,-0.05
chr1	37543871	37549747	DEL	0	0	0/0	4.46007	-1.31,-1.34,-1.25,-1.35,-1.35,-1.35,-1.36,-1.32,-1.4,-1.41,-1.35,-1.37,-1.37,-1.33,-1.32,-1.42
chr1	37582369	37586733	DEL	0	0	0/0	1.90795	-0.01,0.01,-0.05,-0.02,-0.01,-0.02,0.05,0.0,-0.02,-0.02,-0.04,-0.04,-0.02,-0.01,-0.01,-0.01
chr1	37619589	37624262	DEL	0.385532	0.05	0/0	4.29634	-0.0,-0.0,0.39,-0.0,-0.0,-0.0,-0.0,-0.0,-0.01,-0.0,-0.0,-0.0,-0.0,-0.0,-0.0,-0.0,-0.0,-0.0,-0.0,-0.01
chr1	37657653	37662160	DEL	0	0	0/0	5.57507	-0.16,-0.16,-0.16,-0.91,-0.16,-0.15,-0.16,-0.15,-0.16,-0.18,-0.15,-0.16,-0.15,-0.15,-0.16,-0.15,-0.16,-0.16,-0.91,-0.16
chr1	37671588	37672380	DEL	0.268392	1	2021-01-01	5.01757	0.27,0.29,0.27,0.27,0.29,0.28,0.27,0.26,0.27,0.26,0.28,0.26,0.27,0.26,0.27,0.27,0.25,0.27
chr1	37672404	37673891	DEL	0.676975	1	2021-01-01	4.73882	0.66,0.69,0.67,0.59,0.68,0.72,0.66,0.67,0.76,0.73,0.83,0.66,0.67,0.67,0.66,0.67,0.49
chr1	37690165	37693760	TANDUP	0	0	0/0	1.14713	-0.74,-1.82,-0.68,-0.53
chr1	37716370	37721614	DEL	0.477848	0.933333	2021-01-01	4.18133	0.62,0.85,0.17,0.18,0.16,0.63,0.73,0.93,0.69,0.16,0.45,0.19,0.78,0.14,0.1
chr1	37721977	37723016	TANDUP	0	0	0/0	2.23258	-30.73,-39.04,-28.71,-29.74,-42.65,-31.44,-32.54,-27.55
chr1	37736835	37738542	DEL	0	0	0/0	3.34524	-2.67,-2.63,-2.64,-2.69,-2.83,-2.76,-2.74,-2.87,-2.4,-2.8,-2.7,-2.59
chr1	37759710	37761591	DEL	0	0	0/0	2.51013	-0.91,-0.91,-0.91,-0.91,-0.91,-0.91,-0.91,-0.91,-0.91
chr1	37761612	37762509	DEL	0	0	0/0	1.68166	-0.74,-0.75,-0.78,-0.81,-0.81,-0.73
chr1	37774265	37776563	DEL	0	0	0/0	5.57507	-0.84,-0.83,-0.81,-0.89,-0.81,-0.79,-0.82,-0.85,-0.91,-0.82,-0.77,-0.87,-0.81,-0.87,-0.89,-0.85,-0.82,-0.82,-0.82,-0.86
chr1	37819331	37819925	DEL	0.495853	1	2021-01-01	3.6239	0.52,0.48,0.5,0.48,0.58,0.48,0.48,0.39,0.48,0.48,0.51,0.61,0.48
chr1	37926919	37930438	TANDUP	0	0	0/0	2.23258	-3.14,-3.03,-2.65,-3.03,-3.03,-3.07,-3.36,-3.14
chr1	37955559	37956294	DEL	0	0	0/0	4.46007	-3.39,-3.6,-4.41,-3.26,-3.75,-3.62,-3.19,-3.36,-3.3,-3.17,-3.04,-3.46,-3.4,-3.27,-3.21,-3.26
chr1	38008453	38009892	TANDUP	0	0	0/0	2.51013	-1.34,-1.53,-1.61,-1.7,-1.39,-1.58,-1.55,-1.4,-2.11
chr1	38011553	38012147	DEL	0	0	0/0	4.18133	-0.2,-0.2,-0.23,-0.16,-0.23,-0.19,-0.12,-0.16,-0.18,-0.27,-0.26,-0.19,-0.18,-0.2,-0.12
chr1	38012876	38013641	DEL	0.737656	1	2021-01-01	2.78824	0.73,0.76,0.68,0.75,0.75,0.71,0.75,0.74,0.76,0.74
chr1	38103852	38107925	DEL	0.699042	0.272727	0/1	0.838096	-0.91,-0.91,0.73,0.8,-0.91,-0.91,-0.91,-0.91,-0.91,0.57,-0.91
chr1	38111446	38112398	TANDUP	NA	NA	NA	NA	NA
chr1	38136013	38140017	DEL	0.582414	0.142857	0/0	0.756224	-0.07,-0.09,-0.2,0.58,-0.06,-0.05,-0.06
chr1	38166255	38169766	DEL	0	0	0/0	4.46007	-0.54,-0.54,-0.54,-0.56,-0.54,-0.54,-0.58,-0.55,-0.54,-0.57,-0.54,-0.54,-0.54,-0.56,-0.54,-0.56
chr1	38186928	38192308	DEL	0	0	0/0	3.34524	-0.91,-0.91,-0.91,-0.91,-0.91,-0.91,-0.91,-0.91,-0.91,-0.91,-0.91,-0.91
chr1	38195539	38199246	DEL	0.979422	1	2021-01-01	4.46007	0.97,0.98,0.98,0.98,0.98,0.98,0.98,0.98,0.98,0.98,0.97,0.98,0.98,0.98,0.98,0.98
chr1	38254903	38258490	DEL	0.835308	1	2021-01-01	3.6239	0.84,0.85,0.85,0.83,0.83,0.85,0.83,0.84,0.84,0.83,0.78,0.86,0.84
chr1	38309512	38312403	DEL	0	0	0/0	4.46007	-2.76,-1.56,-2.79,-2.48,-2.84,-2.4,-2.6,-2.71,-2.54,-2.47,-2.51,-2.41,-2.68,-2.47,-2.42,-2.54
chr1	38312703	38315290	TANDUP	0	0	0/0	3.34524	-0.84,-1.06,-1.12,-1.06,-1.06,-1.12,-1.03,-1.06,-1.06,-1.29,-1.09,-1.12
chr1	38335624	38339194	DEL	0.967884	1	2021-01-01	3.6239	0.96,0.97,0.96,0.96,0.97,0.97,0.97,0.98,0.97,0.96,0.96,0.97,0.98
chr1	38341861	38344115	DEL	0	0	0/0	5.57507	-0.08,-0.11,-0.1,-0.11,-0.08,-0.1,-0.11,-0.11,-0.11,-0.08,-0.11,-0.1,-0.1,-0.12,-0.1,-0.11,-0.1,-0.1,-0.11,-0.11
chr1	38361830	38364818	DEL	0.679378	1	2021-01-01	4.18133	0.7,0.72,0.69,0.68,0.74,0.69,0.65,0.67,0.66,0.64,0.66,0.73,0.7,0.67,0.6
chr1	38371504	38378712	TANDUP	NA	NA	NA	NA	NA
chr1	38382468	38384929	TANDUP	0	0	0/0	1.14713	-24668446.44,-24582399.0,-24643072.44,-24640025.93
chr1	38387590	38390616	DEL	0.910984	0.05	0/0	4.29634	-0.18,-0.17,-0.2,-0.21,-0.21,-0.17,-0.23,-0.15,-0.25,-0.19,-0.23,-0.23,-0.21,-0.24,-0.24,-0.18,-0.2,0.91,-0.21,-0.2
chr1	38413314	38418039	DEL	0	0	0/0	5.57507	-0.22,-0.22,-0.22,-0.22,-0.2,-0.21,-0.21,-0.21,-0.21,-0.18,-0.21,-0.22,-0.22,-0.21,-0.17,-0.19,-0.23,-0.21,-0.23,-0.22
chr1	38438892	38442045	DEL	0.981546	1	2021-01-01	4.18133	0.98,0.98,0.99,0.98,0.98,0.98,0.98,0.98,0.98,0.98,0.98,0.98,0.98,0.98,0.99
chr1	38464234	38467222	DEL	0	0	0/0	4.73882	-1.01,-1.03,-1.04,-1.01,-1.08,-0.97,-1.0,-1.02,-1.05,-0.93,-1.02,-1.03,-1.06,-1.01,-1.05,-0.99,-1.14
chr1	38488966	38492055	DEL	0	0	0/0	5.57507	-0.75,-0.73,-0.74,-0.75,-0.74,-0.79,-0.74,-0.73,-0.74,-0.72,-0.75,-0.73,-0.76,-0.75,-0.71,-0.74,-0.77,-0.74,-0.68,-0.76
chr1	38515289	38518307	DEL	0	0	0/0	3.34524	-1.23,-1.18,-1.19,-1.23,-1.18,-1.19,-1.19,-1.19,-1.21,-1.24,-1.12,-1.21
chr1	38519361	38520866	TANDUP	0	0	0/0	3.34524	-5.2,-3.84,-6.02,-3.32,-3.84,-5.98,-7.23,-8.29,-3.83,-2.99,-5.95,-4.04
chr1	38541076	38544132	DEL	0	0	0/0	3.9026	-5.92,-6.23,-5.77,-7.22,-5.47,-7.03,-6.1,-5.89,-5.98,-6.23,-6.2,-5.87,-6.51,-5.99
chr1	38679045	38679614	DEL	0	0	0/0	3.9026	-1.88,-1.82,-1.78,-1.87,-1.84,-1.81,-1.9,-1.86,-1.89,-1.86,-1.86,-2.03,-1.91,-1.87
chr1	38690064	38693905	DEL	0.74637	1	2021-01-01	5.57507	0.58,0.76,0.88,0.72,0.73,0.75,0.73,0.82,0.48,0.65,0.93,0.83,0.78,0.93,0.68,0.87,0.66,0.79,0.6,0.75
chr1	38754228	38757647	TANDUP	0	0	0/0	5.57507	-3.12,-3.3,-3.48,-3.22,-3.04,-3.59,-3.48,-3.19,-3.23,-3.3,-3.4,-3.48,-3.23,-3.3,-3.24,-3.19,-3.16,-3.23,-3.25,-3.3
chr1	38774573	38776140	TANDUP	NA	NA	NA	NA	NA
chr1	38796134	38798106	TANDUP	NA	NA	NA	NA	NA
chr1	38801817	38811416	TANDUP	0	0	0/0	5.01757	-1.22,-1.34,-1.27,-1.34,-1.05,-1.22,-1.21,-1.21,-1.09,-1.22,-1.27,-1.27,-1.24,-1.3,-1.37,-1.51,-1.57,-1.18
chr1	38834309	38836639	DEL	0	0	0/0	5.57507	-0.91,-0.91,-0.91,-0.91,-0.91,-0.91,-0.91,-0.91,-0.91,-0.91,-0.91,-0.91,-0.91,-0.91,-0.91,-0.91,-0.91,-0.91,-0.91,-0.91
chr1	38889114	38890659	TANDUP	NA	NA	NA	NA	NA
chr1	38916203	38917525	DEL	0	0	0/0	4.46007	-0.91,-0.91,-0.23,-0.91,-0.91,-0.91,-0.91,-0.91,-0.91,-0.91,-0.91,-0.91,-0.91,-0.91,-0.91,-0.91
chr1	38917565	38918932	DEL	0	0	0/0	4.46007	-1.1,-1.07,-1.06,-1.05,-1.12,-1.12,-1.17,-1.04,-1.06,-1.0,-1.07,-1.05,-1.06,-1.09,-1.07,-1.12
chr1	38918974	38920841	DEL	0	0	0/0	5.29632	-2.3,-2.15,-2.23,-2.18,-2.15,-2.34,-1.94,-2.52,-2.16,-2.24,-2.02,-2.29,-2.14,-2.23,-1.94,-2.25,-2.46,-2.29,-2.49
chr1	38979588	38980827	TANDUP	0.16268	0.166667	0/1	0.541095	-29.46,-21.28,-46.73,-53.7,-12.09,0.16
chr1	39092457	39096628	DEL	0	0	0/0	5.57507	-0.71,-0.7,-0.75,-0.7,-0.68,-0.68,-0.71,-0.7,-0.69,-0.7,-0.7,-0.73,-0.68,-0.68,-0.67,-0.63,-0.71,-0.71,-0.71,-0.75
chr1	39177058	39178533	DEL	0	0	0/0	3.34524	0.0,0.0,-0.11,0.0,0.0,-0.01,-0.24,0.0,0.0,0.0,0.0,-0.22
chr1	39232385	39235049	DEL	0	0	0/0	5.01757	-0.21,-0.23,-0.22,-0.26,-0.22,-0.21,-0.22,-0.21,-0.2,-0.2,-0.2,-0.19,-0.2,-0.2,-0.2,-0.2,-0.21,-0.22
chr1	39235084	39239322	DEL	0.466945	0.947368	2021-01-01	4.01761	0.47,0.44,0.47,0.42,0.53,0.66,0.37,0.48,0.32,0.61,0.31,0.49,0.5,0.53,0.5,0.4,-0.91,0.48,0.41
chr1	39240794	39245801	DEL	0	0	0/0	4.73882	-0.91,-0.91,-0.91,-0.91,-0.91,-0.91,-0.91,-0.91,-0.91,-0.91,-0.91,-0.91,-0.91,-0.91,-0.91,-0.91,-0.35
chr1	39251362	39251945	DEL	0	0	0/0	4.73882	-0.14,-0.15,-0.14,-0.14,-0.14,-0.14,-0.14,-0.14,-0.14,-0.14,-0.14,-0.14,-0.15,-0.14,-0.14,-0.14,-0.13
chr1	39258814	39260369	DEL	0	0	0/0	4.46007	-0.68,-0.68,-0.68,-0.68,-0.68,-0.68,-0.63,-0.71,-0.73,-0.68,-0.62,-0.42,-0.68,-0.68,-0.68,-0.8
chr1	39280990	39285497	DEL	0	0	0/0	4.18133	-0.91,-0.91,-0.91,-0.98,-0.9,-0.95,-0.91,-0.97,-0.96,-0.91,-0.91,-0.92,-0.98,-0.91,-0.93
chr1	39303399	39303899	DEL	0	0	0/0	5.57507	-1.34,-1.4,-1.39,-1.35,-1.35,-1.35,-1.39,-1.41,-1.38,-1.38,-1.29,-1.32,-1.5,-1.29,-1.44,-1.35,-1.43,-1.42,-1.35,-1.31
chr1	39319678	39324404	DEL	0	0	0/0	5.57507	-0.91,-0.93,-0.91,-0.92,-0.91,-0.91,-0.91,-0.91,-0.91,-0.91,-0.91,-0.91,-0.91,-0.91,-0.91,-0.91,-0.91,-0.91,-0.91,-0.91
chr1	39342412	39343842	DEL	0	0	0/0	5.57507	-0.01,-0.01,-0.01,-0.01,-0.01,-0.01,-0.01,-0.01,-0.01,-0.01,-0.01,-0.01,-0.01,-0.01,-0.01,-0.01,0.0,-0.01,-0.01,-0.01
chr1	39419644	39420446	DEL	0.86753	1	2021-01-01	5.57507	0.87,0.86,0.87,0.86,0.87,0.87,0.87,0.86,0.88,0.86,0.86,0.86,0.87,0.87,0.87,0.86,0.87,0.88,0.87,0.86
chr1	39432568	39435817	DEL	0.834272	1	2021-01-01	2.51013	0.84,0.84,0.82,0.84,0.84,0.83,0.83,0.84,0.83
chr1	39469393	39472662	TANDUP	0	0	0/0	5.29632	-0.1,-0.11,-0.1,-0.11,-0.1,-0.1,-0.1,-0.1,-0.09,-0.1,-0.11,-0.1,-0.11,-0.11,-0.11,-0.11,-0.11,-0.1,-0.12
chr1	39500142	39500960	TANDUP	0.156984	0.0833333	0/0	2.07	-0.06,-0.06,-0.06,-0.06,-0.06,-0.06,-0.06,0.16,-0.05,-0.06,-0.09,-0.07
chr1	39532405	39534061	DEL	0.740261	0.105263	0/0	2.7396	-0.02,-0.02,-0.02,-0.02,-0.02,-0.02,-0.02,-0.02,-0.02,-0.02,0.75,-0.02,-0.02,-0.02,-0.02,-0.02,0.73,-0.02,-0.02
chr1	39556524	39561164	DEL	0	0	0/0	3.34524	-0.77,-0.79,-0.77,-0.75,-0.73,-0.84,-0.87,-0.8,-0.9,-0.8,-0.68,-0.85
chr1	39636511	39638828	DEL	0	0	0/0	2.51013	-1.53,-1.66,-1.58,-1.76,-1.71,-1.56,-1.57,-1.61,-1.54
chr1	39780329	39781060	DEL	0.26065	0.176471	2021-01-01	2.18416	0.07,0.2,0.09,-0.02,0.39,0.01,0.1,0.05,0.09,0.08,0.07,-0.1,0.04,0.04,0.03,0.19,0.06
chr1	39799148	39804850	TANDUP	0	0	0/0	4.46007	-1.12,-1.07,-1.16,-1.1,-1.07,-0.97,-1.07,-0.98,-1.07,-1.07,-1.07,-1.07,-1.21,-1.07,-1.07,-1.07
chr1	39807831	39808342	DEL	0	0	0/0	3.06666	-0.19,-0.13,-0.19,-0.19,-0.19,-0.19,-0.19,-0.16,-0.19,-0.19,-0.19
chr1	39817254	39818204	DEL	0	0	0/0	5.01757	-0.65,-0.63,-0.67,-0.63,-0.65,-0.69,-0.7,-0.68,-0.68,-0.68,-0.7,-0.62,-0.7,-0.69,-0.66,-0.68,-0.78,-0.69
chr1	39818221	39823620	DEL	0	0	0/0	4.46007	-0.63,-0.62,-0.62,-0.65,-0.6,-0.62,-0.64,-0.56,-0.58,-0.61,-0.61,-0.62,-0.63,-0.59,-0.61,-0.62
chr1	39846738	39849960	DEL	0	0	0/1	0.74179	0.0,0.01,0.0,0.01,0.01,0.01,0.01,0.01,0.01,0.01,-0.91,0.01,0.01,-0.91,0.01,0.01
chr1	39857361	39862501	DEL	0	0	0/0	5.57507	-2.43,-2.53,-2.54,-2.49,-2.51,-2.45,-2.5,-2.49,-2.46,-2.45,-2.53,-2.44,-2.62,-2.45,-2.53,-2.61,-2.46,-2.53,-2.45,-2.6
chr1	39874309	39877571	DEL	0	0	0/0	5.01757	-0.91,-1.06,-0.91,-0.91,-0.91,-0.91,-0.91,-0.91,-0.91,-0.91,-0.91,-0.91,-0.91,-0.91,-0.91,-0.91,-0.88,-0.91
chr1	39964647	39965677	DEL	0	0	0/0	4.18133	-0.95,-0.94,-0.92,-0.95,-0.99,-0.91,-1.31,-0.97,-0.92,-1.06,-0.94,-0.96,-0.98,-1.0,-1.04
chr1	39982078	39982706	DEL	0	0	0/0	2.51013	-1.0,-1.03,-1.03,-0.99,-1.04,-1.06,-1.03,-0.99,-0.99
chr1	39998192	40001523	DEL	0.971516	1	2021-01-01	3.9026	0.99,0.99,0.99,0.99,0.99,0.93,0.99,0.99,0.93,0.99,0.99,0.93,0.93,0.99
chr1	40014928	40016943	DEL	0	0	0/0	4.46007	-0.39,-0.38,-0.4,-0.37,-0.39,-0.38,-0.31,-0.35,-0.41,-0.38,-0.41,-0.37,-0.39,-0.38,-0.4,-0.57
chr1	40030533	40033909	DEL	0	0	0/0	5.57507	-0.93,-0.96,-0.98,-0.96,-1.01,-0.98,-0.97,-1.01,-1.01,-1.0,-1.0,-0.95,-0.96,-1.07,-0.94,-1.03,-1.02,-0.99,-0.97,-0.96
chr1	40067557	40071001	DEL	0.958411	1	2021-01-01	4.73882	0.96,0.96,0.96,0.96,0.96,0.95,0.96,0.96,0.96,0.96,0.96,0.96,0.96,0.96,0.95,0.96,0.96
chr1	40105135	40108502	DEL	0	0	0/0	5.01757	-0.9,-1.0,-0.93,-0.92,-0.94,-0.91,-0.93,-0.89,-0.93,-0.89,-0.91,-0.91,-1.0,-0.94,-0.95,-0.96,-0.9,-1.04
chr1	40110831	40111354	DEL	0	0	0/0	3.9026	-1.02,-1.03,-1.09,-1.1,-1.03,-1.2,-1.02,-0.98,-1.12,-1.07,-1.13,-1.05,-1.05,-1.12
chr1	40141613	40145527	DEL	0	0	0/0	4.46007	-0.91,-0.91,-0.91,-0.91,-0.91,-0.91,-0.91,-0.91,-0.91,-0.91,-0.91,-0.91,-0.91,-0.91,-0.91,-0.91
chr1	40179745	40183131	DEL	0	0	0/0	5.57507	-0.91,-0.91,-0.91,-0.91,-0.91,-0.91,-0.91,-0.91,-0.91,-0.91,-0.91,-0.91,-0.91,-0.91,-0.91,-0.91,-0.91,-0.91,-0.91,-0.91
chr1	40251724	40254108	DEL	0	0	0/0	3.6239	-0.87,-0.81,-0.82,-0.82,-0.81,-0.8,-0.83,-0.81,-0.75,-0.77,-0.79,-0.91,-0.84
chr1	40267795	40268507	DEL	0.554671	1	2021-01-01	4.73882	0.56,0.53,0.65,0.56,0.56,0.47,0.56,0.56,0.56,0.57,0.56,0.58,0.57,0.55,0.56,0.56,0.46
chr1	40286444	40287160	DEL	0	0	0/0	5.01757	-0.41,-0.39,-0.43,-0.41,-0.46,-0.43,-0.44,-0.42,-0.44,-0.42,-0.43,-0.41,-0.43,-0.44,-0.43,-0.43,-0.41,-0.43
chr1	40331851	40332387	DEL	0	0	0/0	3.06666	-2.98,-2.95,-2.96,-2.95,-4.04,-4.09,-2.97,-3.34,-3.82,-3.26,-2.99
chr1	40335241	40341933	TANDUP	0	0	0/0	3.06666	-1.01,-0.87,-0.88,-0.83,-0.86,-0.85,-0.95,-0.92,-0.86,-0.86,-0.91
chr1	40336339	40337244	DEL	0	0	0/0	2.78824	-0.91,-0.91,-0.91,-0.91,-0.91,-0.91,-0.91,-0.91,-0.91,-0.91
chr1	40341473	40342048	DEL	0	0	0/0	3.6239	-6.0,-5.61,-6.49,-5.54,-5.31,-6.1,-5.63,-5.52,-6.43,-6.12,-5.32,-5.63,-5.66
chr1	40356605	40359436	DEL	0	0	0/0	3.9026	-0.07,-0.07,-0.07,-0.07,-0.07,-0.07,-0.07,-0.07,-0.07,-0.07,-0.07,-0.07,-0.07,-0.07
chr1	40368732	40373164	DEL	0	0	0/0	3.9026	-1.44,-1.53,-1.52,-1.53,-1.53,-1.57,-1.53,-1.53,-1.48,-1.54,-1.53,-1.47,-1.53,-1.53
chr1	40387768	40389973	DEL	0	0	0/0	3.9026	-1.3,-1.32,-1.29,-1.32,-1.32,-1.32,-1.32,-1.27,-1.26,-1.32,-1.3,-1.32,-1.3,-1.29
chr1	40436745	40437463	DEL	0	0	0/0	4.46007	-1.1,-1.17,-1.15,-1.16,-1.24,-1.21,-1.2,-1.16,-1.15,-1.14,-1.13,-1.14,-1.19,-1.32,-1.18,-1.19
chr1	40445224	40449636	TANDUP	NA	NA	NA	NA	NA
chr1	40463278	40463865	DEL	0	0	0/0	4.73882	-1.16,-1.07,-1.07,-1.09,-1.06,-1.07,-1.02,-1.06,-1.05,-1.09,-0.99,-1.24,-1.07,-1.03,-1.06,-1.12,-1.04
chr1	40570659	40573990	DEL	0	0	0/0	5.01757	-1.47,-1.39,-1.42,-1.46,-1.45,-1.51,-1.38,-1.38,-1.42,-1.42,-1.39,-1.43,-1.48,-1.46,-1.42,-1.46,-1.49,-1.47
chr1	40597613	40601481	DEL	0.943186	1	2021-01-01	5.57507	0.95,0.94,0.94,0.94,0.94,0.94,0.94,0.94,0.94,0.95,0.95,0.95,0.94,0.94,0.94,0.94,0.95,0.94,0.94,0.94
chr1	40624849	40628537	DEL	0.991724	1	2021-01-01	3.9026	0.99,0.99,0.99,0.99,0.99,0.99,0.99,0.99,0.99,0.99,0.98,0.99,0.99,0.99
chr1	40630519	40633062	DEL	0	0	0/0	4.18133	-0.52,-0.53,-0.51,-0.56,-0.55,-0.57,-0.54,-0.55,-0.53,-0.53,-0.55,-0.54,-0.55,-0.55,-0.59
chr1	40633073	40634024	DEL	0	0	0/0	4.18133	-0.61,-0.64,-0.63,-0.65,-0.67,-0.63,-0.67,-0.63,-0.69,-0.65,-0.66,-0.68,-0.63,-0.59,-0.64
chr1	40662481	40671176	TANDUP	NA	NA	NA	NA	NA
chr1	40662654	40666415	DEL	0	0	0/0	5.29632	-1.93,-2.13,-2.13,-2.13,-2.12,-2.13,-2.26,-2.07,-2.07,-2.13,-2.07,-2.13,-2.13,-2.04,-2.26,-2.13,-2.08,-2.13,-2.13
chr1	40674576	40677100	TANDUP	0	0	0/0	2.51013	-5.12,-14.51,-12.52,-12.57,-18.72,-5.12,-8.94,-4.19,-5.12
chr1	40683203	40684004	DEL	0	0	0/0	3.9026	-0.97,-0.83,-1.06,-0.97,-0.81,-0.95,-0.92,-0.98,-0.97,-0.97,-0.97,-0.84,-0.89,-0.97
chr1	40695106	40698904	DEL	0	0	0/0	4.46007	-0.91,-0.91,-0.91,-0.91,-0.91,-0.91,-0.91,-0.91,-0.21,-0.91,-0.91,-0.91,-0.91,-0.91,-0.25,-0.25
chr1	40715074	40717189	DEL	0	0	0/0	5.57507	-0.29,-0.35,-0.32,-0.32,-0.17,-0.33,-0.32,-0.31,-0.31,-0.34,-0.33,-0.36,-0.31,-0.33,-0.35,-0.33,-0.27,-0.34,-0.28,-0.35
chr1	40727745	40731503	DEL	0	0	0/0	5.01757	-6.38,-5.59,-5.76,-5.4,-6.12,-5.57,-5.57,-5.48,-5.25,-5.5,-5.69,-5.5,-5.42,-5.42,-5.57,-5.57,-5.48,-5.7
chr1	40873812	40875982	DEL	0	0	0/0	5.57507	-0.86,-0.86,-0.85,-0.93,-0.86,-0.87,-0.89,-0.84,-0.84,-0.86,-0.92,-0.86,-0.91,-0.83,-0.89,-0.88,-0.86,-0.89,-0.85,-0.85
chr1	40892526	40899480	TANDUP	NA	NA	NA	NA	NA
chr1	40908371	40912422	TANDUP	0	0	0/0	5.57507	-2.53,-2.53,-2.55,-2.58,-2.58,-2.58,-2.52,-2.45,-2.47,-2.58,-2.61,-2.58,-2.58,-2.58,-2.58,-2.55,-2.58,-2.58,-2.48,-2.86
chr1	40980450	40982624	DEL	0	0	0/0	5.01757	-1.03,-1.04,-1.0,-1.06,-1.03,-1.04,-1.03,-1.05,-1.04,-1.04,-1.04,-1.0,-1.03,-1.07,-1.03,-1.03,-1.02,-1.02
chr1	40992624	40993554	TANDUP	NA	NA	NA	NA	NA
chr1	41004975	41012755	TANDUP	0	0	0/0	5.57507	-0.99,-1.04,-1.01,-1.11,-1.01,-1.06,-1.05,-1.05,-1.05,-1.03,-1.03,-1.09,-1.05,-1.0,-1.07,-1.05,-1.07,-1.07,-1.09,-1.15
chr1	41116983	41117646	DEL	0	0	0/0	0.664642	-0.91,-0.91
chr1	41120100	41120623	TANDUP	0	0	0/0	3.6239	-82.08,-38.3,-31.06,-55.46,-155.12,-29.35,-27.66,-8459.56,-34.72,-38.4,-41.52,-257.76,-34.38
chr1	41237451	41238179	DEL	0	0	0/0	3.06666	-0.45,-0.42,-0.44,-0.46,-0.47,-0.46,-0.49,-0.48,-0.47,-0.55,-0.44
chr1	41264891	41269165	DEL	0	0	0/0	5.57507	-0.81,-0.82,-0.91,-0.82,-0.83,-0.78,-0.92,-0.79,-0.82,-0.82,-0.78,-0.91,-0.89,-0.84,-0.86,-0.91,-0.82,-0.79,-0.86,-0.84
chr1	41301380	41305631	DEL	0	0	0/0	5.57507	-0.4,-0.06,-0.5,-0.26,-0.29,-0.24,-0.35,-0.22,0.0,-0.3,-0.06,-0.26,0.0,-0.03,-0.15,-0.32,-0.23,-0.32,-0.09,-0.48
chr1	41307954	41308986	DEL	0.742818	0.0526316	0/0	4.01761	-0.91,-0.91,-0.91,-0.91,0.74,-0.91,-0.91,-0.91,-0.91,-0.91,-0.91,-0.91,-0.91,-0.91,-0.91,-0.91,-0.91,-0.91,-0.91
chr1	41310836	41326724	TANDUP	0	0	0/0	5.57507	-1.04,-1.01,-1.05,-1.04,-1.05,-0.72,-0.97,-1.05,-0.97,-1.0,-1.0,-1.0,-0.96,-0.99,-0.98,-0.97,-0.96,-1.0,-1.08,-1.02
chr1	41331355	41335773	DEL	0	0	0/0	5.57507	-1.35,-1.15,-0.95,-1.1,-0.99,-1.06,-1.09,-1.14,-0.99,-0.9,-0.98,-1.03,-0.95,-1.34,-1.0,-0.93,-1.02,-0.89,-1.04,-1.03
chr1	41365910	41369478	DEL	0.847144	0.333333	0/1	2.65592	-1.31,0.84,0.86,0.84,0.85,0.86,-1.43,0.85,-1.43,-1.32,-1.44,-1.41,-1.33,-1.42,-1.41,-1.42,-1.44,-1.35
chr1	41397387	41401775	TANDUP	NA	NA	NA	NA	NA
chr1	41452180	41455753	DEL	0	0	0/0	4.18133	-0.91,-0.91,-0.91,-0.91,-0.91,-0.08,-0.91,-0.08,-0.09,-0.91,-0.91,-0.91,-0.91,-0.91,-0.91
chr1	41482202	41483841	DEL	0	0	0/0	2.23258	-0.42,-0.4,-0.41,-0.41,-0.4,-0.4,-0.42,-0.36
chr1	41483851	41485619	DEL	0	0	0/0	1.41096	-1.11,-1.1,-1.04,-1.11,-1.07
chr1	41510998	41514594	DEL	0	0	0/0	5.57507	-1.01,-0.95,-1.01,-0.97,-1.03,-1.06,-0.99,-1.04,-1.08,-0.99,-1.09,-0.99,-1.02,-1.02,-1.02,-1.02,-1.09,-1.05,-0.98,-1.02
chr1	41576234	41612105	DEL	0	0	0/0	5.57507	0.0,0.0,0.0,0.0,0.0,0.0,0.0,0.0,0.0,0.0,0.0,0.0,0.0,0.0,0.0,0.0,0.0,0.0,0.0,0.0
chr1	41612897	41617565	DEL	0.503965	0.5	0/1	7.21246	-0.91,0.75,-0.91,0.41,-0.91,-0.91,0.47,-0.91,0.7,0.27,-0.91,0.47,0.42,0.52,-0.91,-0.91,-0.91,0.58,0.44,-0.91
chr1	41651856	41656495	DEL	0	0	0/0	4.73882	-1.56,-1.65,-1.5,-1.47,-1.5,-1.5,-1.46,-1.62,-1.5,-1.58,-1.46,-1.46,-1.57,-1.53,-1.39,-1.47,-1.23
chr1	41691003	41695827	DEL	0	0	0/0	4.73882	-0.63,-0.62,-0.62,-0.62,-0.57,-0.61,-0.61,-0.6,-0.6,-0.58,-0.6,-0.6,-0.62,-0.61,-0.6,-0.64,-0.6
chr1	41746992	41750896	DEL	0	0	0/0	1.95611	-0.37,-0.49,-0.5,-0.43,-0.47,-0.4,-0.53
chr1	41756943	41765063	TANDUP	0	0	0/0	4.73882	0.0,0.0,0.0,0.0,0.0,0.0,0.0,0.0,0.0,0.0,0.0,0.0,0.0,0.0,0.0,0.0,0.0
chr1	41771751	41773128	TANDUP	NA	NA	NA	NA	NA
chr1	41838555	41840696	DEL	0	0	0/0	3.9026	-0.95,-0.96,-0.92,-0.86,-0.96,-1.03,-0.98,-1.0,-0.97,-1.08,-0.92,-1.02,-1.06,-0.96
chr1	41889403	41890446	DEL	0	0	0/0	3.9026	-1.45,-1.47,-1.26,-1.66,-1.44,-1.73,-1.49,-1.85,-1.57,-1.89,-1.6,-0.92,-1.68,-1.7
chr1	41890473	41891266	DEL	NA	NA	NA	NA	NA
chr1	41909465	41914919	DEL	0	0	0/0	5.57507	-1.16,-1.04,-1.06,-1.04,-1.04,-1.13,-1.07,-1.07,-1.16,-1.07,-1.04,-1.07,-1.04,-1.07,-1.11,-1.07,-1.07,-1.15,-1.07,-1.07
chr1	41992238	41993001	TANDUP	NA	NA	NA	NA	NA
chr1	42010315	42011495	TANDUP	NA	NA	NA	NA	NA
chr1	42016507	42022896	TANDUP	NA	NA	NA	NA	NA
chr1	42020546	42021351	DEL	0.776084	1	2021-01-01	5.01757	0.79,0.73,0.82,0.83,0.65,0.71,0.86,0.85,0.84,0.85,0.89,0.78,0.7,0.73,0.73,0.86,0.61,0.73
chr1	42035518	42036193	DEL	0	0	0/0	4.18133	-0.37,-0.33,-0.36,-0.36,-0.38,-0.37,-0.36,-0.36,-0.38,-0.36,-0.36,-0.38,-0.36,-0.39,-0.36
chr1	42036288	42037742	DEL	0.628983	1	2021-01-01	4.46007	0.64,0.58,0.64,0.6,0.65,0.63,0.66,0.63,0.42,0.61,0.65,0.73,0.62,0.66,0.66,0.66
chr1	42080439	42083219	DEL	0	0	0/0	5.57507	-1.17,-1.06,-1.16,-1.16,-1.09,-1.12,-1.14,-1.12,-1.09,-1.13,-1.18,-1.1,-1.19,-1.06,-1.12,-1.07,-1.1,-1.13,-1.11,-1.07
chr1	42083230	42085198	DEL	0	0	0/0	4.46007	-4.93,-4.84,-4.99,-4.54,-4.93,-5.0,-5.0,-4.99,-5.03,-4.44,-4.84,-5.57,-4.92,-4.93,-4.93,-4.96
chr1	42110927	42112713	DEL	0	0	0/0	5.57507	-0.81,-0.71,-0.79,-0.84,-0.76,-0.77,-0.78,-0.77,-0.79,-0.77,-0.83,-0.78,-0.84,-0.74,-0.79,-0.74,-0.77,-0.81,-0.8,-0.79
chr1	42115848	42117775	TANDUP	0	0	0/0	3.6239	-0.06,-0.05,-0.06,-0.05,-0.05,-0.07,-0.06,-0.05,-0.06,-0.07,-0.05,-0.06,-0.05
chr1	42121938	42131116	DEL	0	0	0/0	5.29632	-0.62,-0.6,-0.62,-0.61,-0.61,-0.69,-0.61,-0.61,-0.63,-0.6,-0.59,-0.63,-0.61,-0.61,-0.64,-0.63,-0.59,-0.62,-0.46
chr1	42147149	42149023	DEL	0	0	0/0	5.29632	-3.75,-3.83,-4.46,-4.1,-3.82,-3.83,-4.0,-3.92,-4.09,-3.74,-4.02,-4.22,-3.78,-3.82,-4.37,-3.81,-4.01,-3.86,-3.74
chr1	42163031	42167340	DEL	0	0	0/0	5.57507	-1.59,-1.64,-1.51,-1.6,-1.67,-1.61,-1.6,-1.51,-1.53,-1.59,-1.67,-1.56,-1.56,-1.56,-1.64,-1.6,-1.61,-1.65,-1.59,-1.63
chr1	42181977	42184059	DEL	0	0	0/0	5.57507	-0.84,-0.89,-0.88,-0.87,-0.98,-0.87,-0.84,-0.89,-0.93,-0.86,-0.88,-0.89,-0.84,-0.93,-0.9,-0.89,-0.9,-0.9,-0.89,-0.88
chr1	42198617	42200544	DEL	0	0	0/0	5.57507	-0.91,-0.91,-0.91,-0.91,-0.92,-0.91,-0.91,-0.91,-0.92,-0.91,-0.91,-0.91,-0.95,-0.91,-0.95,-0.91,-0.92,-1.06,-0.91,-0.95
chr1	42212572	42216750	DEL	0	0	0/0	5.57507	-0.98,-0.95,-1.07,-0.96,-0.97,-0.99,-0.94,-0.89,-0.96,-1.03,-0.99,-1.01,-1.02,-0.97,-0.99,-0.96,-0.95,-0.97,-0.94,-0.99
chr1	42216925	42218724	DEL	0	0	0/0	4.18133	-11.8,-10.5,-10.54,-10.02,-10.52,-12.05,-11.93,-11.68,-8.8,-10.22,-10.39,-11.6,-11.3,-10.52,-14.06
chr1	42235967	42238138	DEL	0.742798	1	2021-01-01	5.57507	0.75,0.75,0.75,0.74,0.74,0.75,0.75,0.73,0.74,0.73,0.75,0.74,0.74,0.75,0.75,0.75,0.75,0.73,0.75,0.72
chr1	42236582	42238828	TANDUP	0	0	0/0	4.46007	-13.82,-14.0,-26.75,-14.0,-13.09,-13.59,-14.0,-13.59,-14.0,-13.55,-13.68,-14.0,-13.59,-13.41,-13.55,-13.09
chr1	42251452	42252674	DEL	0.913966	1	2021-01-01	5.57507	0.92,0.87,0.87,0.87,0.93,0.93,0.93,0.93,0.92,0.92,0.93,0.93,0.92,0.93,0.91,0.89,0.93,0.93,0.92,0.87
chr1	42253432	42255113	DEL	0	0	0/0	5.57507	-2.3,-2.27,-2.46,-2.46,-2.92,-2.39,-2.46,-2.22,-2.27,-2.68,-2.6,-2.45,-2.73,-2.6,-2.34,-2.26,-2.4,-2.39,-2.15,-2.52
chr1	42255576	42261825	TANDUP	NA	NA	NA	NA	NA
chr1	42271240	42273646	DEL	0	0	0/0	5.57507	-3.39,-3.35,-3.39,-3.47,-3.5,-3.43,-3.51,-3.29,-3.65,-3.44,-3.2,-3.46,-3.42,-3.33,-3.43,-3.44,-3.46,-3.36,-3.47,-3.49
chr1	42289655	42296963	DEL	0	0	0/0	5.01757	-0.91,-0.91,-0.91,-0.91,-0.91,-0.91,-0.91,-0.91,-0.91,-0.91,-0.91,-0.91,-0.91,-0.91,-0.91,-0.91,-0.91,-0.91
chr1	42308166	42309890	DEL	0	0	0/0	4.18133	-1.47,-1.5,-1.47,-1.47,-1.48,-1.48,-1.48,-1.47,-1.45,-1.47,-1.47,-1.69,-1.47,-1.46,-1.43
chr1	42324203	42324918	DEL	0	0	0/0	3.06666	-0.09,-0.1,-0.09,-0.09,-0.09,-0.09,-0.09,-0.09,-0.09,-0.11,-0.09
chr1	42326055	42328088	DEL	0	0	0/0	3.06666	-1.47,-1.52,-1.52,-1.57,-1.16,-1.57,-1.5,-1.5,-1.69,-1.47,-1.5
chr1	42343965	42344623	DEL	0	0	0/0	5.57507	-0.91,-0.91,-0.91,-0.91,-0.91,-0.91,-0.91,-0.91,-0.91,-0.91,-0.91,-0.91,-0.91,-0.91,-0.91,-0.91,-0.91,-0.91,-0.91,-0.91
chr1	42352739	42356350	DEL	0.985882	0.947368	2021-01-01	4.01761	0.97,0.98,0.99,0.98,0.98,0.99,0.99,0.99,0.99,0.99,0.98,0.98,0.98,0.99,-0.91,0.99,0.99,0.99,0.99
chr1	42373287	42374872	DEL	0	0	0/0	5.29632	-0.93,-0.92,-0.93,-0.93,-1.0,-0.9,-0.97,-1.12,-0.94,-0.97,-0.94,-0.92,-0.96,-0.98,-0.89,-0.95,-0.97,-0.96,-0.97
chr1	42374890	42375659	DEL	0.278405	0.5	0/1	4.65497	0.15,-0.03,-0.0,0.41,-0.01,0.18,0.44,0.36,-0.03,-0.03,0.15,-0.03,0.07,0.17,-0.0,0.15,0.05,0.29,-0.02,0.48
chr1	42384933	42388418	DEL	0	0	0/0	5.01757	-1.18,-1.26,-1.09,-1.22,-1.19,-1.14,-1.2,-1.2,-1.19,-1.25,-1.18,-1.2,-1.17,-1.19,-1.25,-1.2,-1.21,-1.2
chr1	42392545	42394600	DEL	0	0	0/0	5.57507	-0.91,-0.91,-0.91,-0.2,-0.91,-0.91,-0.91,-0.91,-0.91,-0.91,-0.91,-0.91,-0.91,-0.91,-0.91,-0.91,-0.91,-0.91,-0.91,-0.91
chr1	42410399	42412403	DEL	0.41643	0.941176	2021-01-01	3.46021	0.41,0.63,0.23,0.33,0.51,0.53,0.41,0.69,0.56,0.27,0.35,0.28,0.42,0.22,0.56,-0.24,0.27
chr1	42417221	42421423	DEL	0	0	0/0	5.29632	-0.46,-0.46,-0.46,-0.47,-0.45,-0.49,-0.46,-0.47,-0.46,-0.46,-0.46,-0.46,-0.47,-0.46,-0.51,-0.46,-0.45,-0.47,-0.43
chr1	42445962	42446815	DEL	0	0	0/0	3.06666	-0.91,-0.91,-0.91,-0.91,-0.91,-0.91,-0.91,-0.91,-0.91,-0.91,-0.91
chr1	42449978	42453647	DEL	0	0	0/0	5.57507	-2.41,-2.44,-2.42,-2.46,-2.46,-2.45,-2.49,-2.42,-2.45,-2.32,-2.57,-2.45,-2.47,-2.41,-2.52,-2.58,-2.32,-2.49,-2.45,-2.48
chr1	42461261	42463448	DEL	0.348354	0.15	0/1	3.37639	-0.41,0.31,-0.35,-1.0,-0.35,0.02,-0.35,0.03,-1.0,-0.53,-0.04,0.06,0.07,0.52,-0.02,-0.14,-0.42,-0.18,-1.0,0.21
chr1	42464246	42466721	DEL	0	0	0/0	5.29632	-0.59,-0.58,-0.64,-0.59,-0.63,-0.63,-0.63,-0.64,-0.65,-0.6,-0.62,-0.64,-0.62,-0.64,-0.62,-0.62,-0.62,-0.66,-0.62
chr1	42472558	42476651	TANDUP	0	0	0/0	5.57507	-0.76,-0.79,-0.78,-0.76,-0.86,-0.76,-0.78,-0.8,-0.85,-0.76,-0.78,-0.77,-0.76,-0.78,-0.75,-0.83,-0.77,-0.8,-0.78,-0.73
chr1	42479420	42481859	DEL	0	0	0/0	5.57507	-1.01,-0.96,-1.01,-0.94,-1.01,-1.01,-0.96,-0.96,-1.12,-0.96,-1.01,-1.01,-1.22,-1.0,-1.17,-1.02,-1.0,-1.0,-0.91,-1.02
chr1	42482595	42486397	DEL	0	0	0/0	5.57507	-1.91,-1.91,-1.91,-1.89,-1.91,-1.81,-1.91,-1.89,-1.86,-1.91,-1.91,-1.86,-1.81,-1.91,-1.84,-1.73,-1.91,-1.9,-1.91,-1.91
chr1	42513352	42517606	DEL	0	0	0/0	5.57507	-0.91,-0.91,-0.91,-0.91,-0.91,-0.91,-0.91,-0.91,-0.91,-0.91,-0.91,-0.91,-0.91,-0.91,-0.91,-0.91,-0.91,-0.91,-0.91,-0.91
chr1	42524039	42525199	TANDUP	NA	NA	NA	NA	NA
chr1	42546398	42554060	TANDUP	0	0	0/0	5.57507	-0.78,-0.83,-0.8,-0.75,-0.8,-0.73,-0.82,-0.77,-0.77,-0.8,-0.77,-0.77,-0.83,-0.77,-0.84,-0.76,-0.78,-0.8,-0.8,-0.8
chr1	42574028	42577963	DEL	0.869146	0.0526316	0/0	4.01761	-2.25,-2.14,-2.07,-2.14,-2.05,-2.05,-2.14,-2.14,0.87,-2.14,-2.07,-2.14,-2.07,-1.93,-2.14,-2.14,-2.14,-2.14,-2.14
chr1	42585220	42587707	DEL	0	0	0/0	5.57507	-1.53,-1.55,-1.55,-1.55,-1.53,-1.55,-1.63,-1.64,-1.58,-1.55,-1.52,-1.55,-1.53,-1.52,-1.58,-1.53,-1.52,-1.53,-1.55,-1.53
chr1	42608265	42614114	DEL	0	0	0/0	4.46007	-0.91,-1.01,-0.96,-0.91,-0.96,-0.96,-0.96,-0.96,-0.96,-1.02,-0.96,-0.96,-0.96,-0.96,-0.96,-0.96
chr1	42614140	42614749	DEL	0	0	0/0	5.57507	-0.91,-0.91,-0.91,-0.91,-0.91,-0.91,-0.91,-0.91,-0.91,-0.91,-0.91,-0.91,-0.91,-0.91,-0.91,-0.91,-0.91,-0.91,-0.91,-0.91
chr1	42615007	42615697	DEL	0.619144	0.05	0/0	4.29634	-0.91,-0.91,-0.91,-0.91,-0.91,-0.91,0.62,-0.91,-0.91,-0.91,-0.91,-0.91,-0.91,-0.91,-0.91,-0.91,-0.91,-0.91,-0.91,-0.91
chr1	42615775	42616645	DEL	0	0	0/0	5.57507	-0.91,-0.91,-0.91,-0.91,-0.91,-0.91,-0.91,-0.91,-0.91,-0.91,-0.91,-0.91,-0.91,-0.91,-0.91,-0.91,-0.91,-0.91,-0.91,-0.91
chr1	42616664	42621039	DEL	0	0	0/0	5.29632	-1.13,-1.16,-1.07,-1.1,-1.1,-1.21,-1.71,-1.07,-1.04,-1.1,-1.1,-1.05,-1.12,-1.11,-1.17,-1.14,-1.15,-1.1,-1.12
chr1	42691138	42695110	DEL	0	0	0/0	5.57507	-1.45,-1.3,-1.44,-1.43,-1.29,-1.38,-1.32,-1.43,-1.43,-1.33,-1.38,-1.43,-1.41,-1.38,-1.42,-1.31,-1.4,-1.5,-1.38,-1.38
chr1	42691520	42695044	TANDUP	0	0	0/0	5.57507	-3.92,-3.92,-4.6,-3.92,-3.92,-3.88,-3.92,-3.92,-3.92,-3.92,-3.92,-3.92,-3.92,-3.99,-3.92,-3.92,-3.92,-3.93,-3.89,-3.93
chr1	42700313	42704601	DEL	0.28915	0.9375	2021-01-01	4.46007	0.36,0.19,0.32,0.17,0.3,0.28,0.64,0.67,0.17,0.06,0.26,0.14,0.22,0.12,0.16,0.31
chr1	42737374	42741843	DEL	0	0	0/0	5.57507	-1.15,-1.15,-1.15,-0.98,-1.15,-1.15,-1.12,-1.08,-1.27,-1.19,-1.15,-1.21,-1.15,-1.15,-1.15,-1.15,-1.11,-1.14,-1.19,-1.2
chr1	42775810	42780066	DEL	0	0	0/0	5.57507	-0.03,-0.03,-0.03,-0.03,-0.01,-0.03,-0.03,-0.03,-0.03,-0.03,-0.03,-0.03,-0.03,-0.03,-0.03,-0.03,-0.03,-0.03,-0.03,-0.03
chr1	42804791	42808115	DEL	0	0	0/0	4.73882	-0.85,-0.73,-0.86,-0.83,-0.87,-0.83,-0.87,-0.84,-0.83,-0.85,-0.84,-0.85,-0.88,-0.83,-0.87,-0.87,-0.83
chr1	42809774	42810467	DEL	0	0	0/0	4.73882	-1.08,-1.0,-0.93,-1.07,-0.99,-1.07,-0.9,-0.98,-0.98,-1.03,-0.98,-0.98,-1.05,-0.98,-0.97,-1.09,-0.98
chr1	42813050	42817260	DEL	0.943006	1	2021-01-01	5.57507	0.95,0.94,0.94,0.95,0.94,0.94,0.95,0.95,0.95,0.95,0.95,0.95,0.94,0.95,0.94,0.95,0.95,0.91,0.95,0.94
chr1	42815257	42816833	TANDUP	NA	NA	NA	NA	NA
chr1	42849228	42853316	DEL	0	0	0/0	5.01757	-1.32,-1.32,-1.27,-1.28,-1.33,-1.32,-1.31,-1.31,-1.31,-1.31,-1.37,-1.32,-1.27,-1.31,-1.32,-1.67,-1.33,-1.31
chr1	42850909	42853062	TANDUP	NA	NA	NA	NA	NA
chr1	42882778	42883386	TANDUP	0	0	0/0	4.73882	-5.1,-5.16,-5.09,-7.28,-5.12,-5.16,-5.17,-5.19,-4.66,-5.1,-5.13,-5.16,-5.16,-5.1,-5.1,-5.1,-30.91
chr1	42884006	42887990	DEL	0	0	0/0	5.57507	-1.33,-1.31,-1.32,-1.36,-1.31,-1.26,-1.32,-1.31,-1.34,-1.31,-1.33,-1.37,-1.36,-1.33,-1.33,-1.33,-1.43,-1.3,-1.31,-1.33
chr1	42897137	42899481	TANDUP	0	0	0/0	2.51013	-92.66,-42.13,-70.91,-32.5,-32.38,-88.85,-42.06,-2542.92,-34.43
chr1	42924622	42925533	TANDUP	0	0	0/0	4.18133	-4.84,-4.58,-4.71,-4.58,-4.72,-4.56,-2.48,-3.32,-4.61,-14.18,-4.59,-81.95,-1.5,-19.06,-4.68
chr1	42952117	42957277	DEL	0.239085	0.6	2021-01-01	0.589326	0.16,0.04,0.18,0.07,0.46,0.27,0.12,0.11,0.25,0.07,0.21,0.25,-0.02,-0.02,0.45,0.01,-0.02,0.3,0.1,-0.02
chr1	42972545	42975831	DEL	0.888833	1	2021-01-01	5.57507	0.89,0.89,0.88,0.89,0.89,0.88,0.89,0.89,0.89,0.89,0.88,0.89,0.89,0.89,0.89,0.89,0.88,0.89,0.9,0.88
chr1	42987385	42991230	DEL	0	0	0/0	4.73882	-0.91,-0.91,-0.91,-0.91,-0.91,-0.91,-0.91,-0.91,-0.91,-0.91,-0.91,-0.91,-0.91,-0.91,-0.91,-0.91,-0.91
chr1	42999553	43002315	DEL	0	0	0/0	5.29632	-1.59,-1.54,-1.62,-1.64,-1.53,-1.56,-1.56,-1.56,-1.53,-1.56,-1.54,-1.64,-1.58,-1.56,-1.56,-1.56,-1.54,-1.55,-1.53
chr1	43023924	43029733	DEL	0	0	0/0	4.46007	-1.35,-0.5,-0.81,-0.76,-1.41,-1.48,-1.48,-1.48,-1.48,-0.49,-1.48,-0.61,-0.81,-0.8,-1.48,-0.5
chr1	43052014	43052576	DEL	0	0	0/0	4.18133	-0.43,-0.44,-0.47,-0.46,-0.42,-0.42,-0.44,-0.39,-0.42,-0.42,-0.95,-0.47,-0.42,-0.44,-0.43
chr1	43059723	43063637	DEL	0.869297	1	2021-01-01	4.46007	0.88,0.85,0.87,0.91,0.86,0.87,0.85,0.84,0.88,0.87,0.87,0.9,0.86,0.88,0.86,0.87
chr1	43093519	43098334	DEL	0.517448	0.133333	0/0	1.634	-0.91,-0.91,-0.91,-0.91,-0.91,-0.91,-0.91,-0.91,-0.91,-0.91,-0.91,-0.91,-0.91,0.49,0.54
chr1	43100752	43105766	DEL	0.986155	0.4	0/1	3.49136	0.0,0.0,0.0,0.0,0.99,0.0,0.99,0.0,0.99,0.98,0.0,0.0,0.0,0.99,0.98
chr1	43129429	43133271	DEL	0.970329	1	2021-01-01	4.73882	0.97,0.97,0.97,0.97,0.97,0.97,0.97,0.97,0.97,0.97,0.97,0.97,0.96,0.97,0.97,0.97,0.97
chr1	43151389	43152409	DEL	0	0	0/0	4.18133	-1.01,-1.04,-0.99,-1.0,-1.02,-1.0,-1.0,-1.02,-1.02,-1.0,-1.04,-1.02,-1.02,-1.01,-1.02
chr1	43155217	43162469	DEL	0	0	0/0	5.01757	-0.89,-0.9,-0.89,-0.92,-0.9,-0.89,-0.89,-0.9,-0.86,-0.89,-0.92,-0.89,-0.89,-0.89,-0.85,-0.9,-0.91,-0.91
chr1	43164751	43168731	DEL	0	0	0/0	4.46007	-0.31,-0.28,-0.24,-0.32,-0.47,-0.31,-0.28,-0.32,-0.31,-0.31,-0.31,-0.26,-0.31,-0.32,-0.33,-0.36
chr1	43186885	43190101	DEL	0.332903	0.9	2021-01-01	5.57507	0.14,0.26,0.98,0.12,0.27,0.97,0.22,0.94,0.12,0.06,0.15,0.21,0.28,0.26,0.17,0.05,0.21,0.16,0.3,0.22
chr1	43197335	43205147	DEL	0	0	0/0	5.01757	-2.32,-2.27,-2.14,-2.4,-2.45,-2.18,-2.28,-2.42,-2.13,-2.25,-2.23,-2.22,-2.33,-2.13,-2.44,-2.24,-2.26,-2.39
chr1	43214346	43218802	DEL	0	0	0/0	5.01757	-1.03,-1.01,-1.0,-1.09,-1.01,-1.0,-1.03,-1.04,-1.07,-1.12,-0.99,-1.02,-1.01,-1.05,-1.09,-1.04,-0.96,-1.01
chr1	43219584	43223501	DEL	0	0	0/0	5.57507	-2.08,-2.06,-2.08,-2.07,-2.09,-2.0,-1.99,-2.06,-2.03,-2.01,-2.06,-2.3,-2.13,-2.06,-2.04,-2.03,-2.04,-1.93,-2.25,-2.06
chr1	43233377	43240360	DEL	0	0	0/0	5.29632	-0.54,-0.56,-0.54,-0.55,-0.54,-0.53,-0.62,-0.54,-0.58,-0.54,-0.56,-0.55,-0.53,-0.58,-0.6,-0.55,-0.6,-0.57,-0.58
chr1	43242521	43247174	DEL	0	0	0/0	5.57507	-0.05,-0.05,-0.05,-0.05,-0.05,-0.05,-0.05,-0.05,-0.05,-0.05,-0.05,-0.05,-0.05,-0.05,-0.05,-0.05,-0.05,-0.05,-0.05,-0.05
chr1	43253178	43256907	DEL	0.983631	0.428571	0/1	1.8909	-0.91,-0.91,-0.91,0.98,0.98,-0.91,0.98
chr1	43261750	43262732	TANDUP	0	0	0/0	4.18133	-28.85,-25.77,-29.33,-28.83,-59.72,-28.24,-28.85,-32.02,-24.97,-2733.78,-30.49,-71.69,-6.58,-4753.37,-84.85
chr1	43267004	43271155	DEL	0.959074	1	2021-01-01	5.57507	0.96,0.96,0.96,0.96,0.95,0.96,0.99,0.95,0.96,0.96,0.96,0.96,0.98,0.95,0.95,0.96,0.95,0.96,0.95,0.96
chr1	43286053	43289915	DEL	0.97299	1	2021-01-01	5.01757	0.97,0.98,0.98,0.97,0.97,0.97,0.98,0.98,0.97,0.98,0.97,0.98,0.98,0.97,0.97,0.97,0.97,0.96
chr1	43301427	43305197	DEL	0	0	0/0	3.34524	-0.51,-0.52,-0.49,-0.51,-0.51,-0.53,-0.47,-0.49,-0.55,-0.53,-0.51,-0.56
chr1	43315811	43328002	DEL	0	0	0/0	2.51013	-1.21,-1.05,-1.0,-1.03,-1.09,-1.14,-1.21,-1.22,-1.01
chr1	43335844	43339733	DEL	0.424666	1	2021-01-01	4.46007	0.6,0.39,0.38,0.58,0.18,0.42,0.44,0.42,0.42,0.34,0.46,0.28,0.49,0.42,0.42,0.56
chr1	43342679	43348278	DEL	0.498205	1	2021-01-01	3.6239	0.54,0.49,0.49,0.49,0.84,0.54,0.51,0.45,0.3,0.52,0.42,0.44,0.45
chr1	43370264	43374317	DEL	0	0	0/0	5.57507	-0.94,-0.92,-0.92,-0.89,-0.97,-0.99,-0.94,-0.97,-0.92,-0.92,-0.94,-0.94,-0.95,-0.99,-0.94,-0.9,-1.02,-0.95,-0.92,-0.99
chr1	43381383	43385860	DEL	0.971996	0.9	2021-01-01	3.01798	-0.91,0.96,0.96,0.99,0.98,0.98,-0.91,0.96,0.97,0.97,0.97,0.96,0.99,0.96,0.98,0.94,0.98,0.99,0.98,0.97
chr1	43418212	43419210	DEL	0	0	0/0	3.6239	-1.03,-0.89,-0.97,-1.01,-1.01,-1.03,-1.01,-1.03,-1.01,-1.06,-0.97,-1.02,-1.1
chr1	43419249	43422590	DEL	0	0	0/0	3.34524	-0.83,-0.92,-0.71,-0.83,-0.88,-0.85,-0.85,-0.85,-0.88,-0.8,-0.81,-0.84
chr1	43456616	43460921	DEL	0.966437	1	2021-01-01	3.9026	0.97,0.97,0.97,0.97,0.97,0.97,0.96,0.97,0.97,0.97,0.97,0.97,0.96,0.97
chr1	43464970	43470601	TANDUP	NA	NA	NA	NA	NA
chr1	43680767	43682045	DEL	0	0	0/0	5.57507	-7.35,-7.11,-7.35,-7.24,-7.35,-7.24,-7.35,-6.77,-7.35,-7.35,-6.21,-5.9,-7.24,-6.03,-7.35,-7.19,-7.35,-7.35,-7.24,-6.6
chr1	43682070	43683640	DEL	0	0	0/0	5.57507	-1.88,-1.86,-1.88,-1.88,-1.93,-1.91,-1.7,-1.99,-2.07,-1.88,-1.99,-1.74,-1.93,-1.91,-1.9,-1.89,-1.87,-1.87,-2.03,-1.86
chr1	43769008	43773651	DEL	0	0	0/0	5.57507	-2.03,-2.03,-2.25,-2.16,-2.0,-1.99,-2.02,-2.26,-2.04,-2.04,-2.04,-2.28,-2.1,-2.04,-2.03,-2.28,-2.03,-2.25,-2.04,-2.04
chr1	43773682	43774352	DEL	0	0	0/0	5.29632	-1.16,-1.24,-1.42,-1.25,-1.17,-1.21,-1.13,-1.18,-1.13,-1.35,-1.22,-1.16,-1.19,-1.13,-0.99,-1.18,-0.98,-1.05,-1.24
chr1	43774436	43775020	DEL	0	0	0/0	5.29632	-1.18,-1.08,-1.16,-1.19,-1.28,-1.16,-1.3,-1.17,-1.3,-1.18,-1.13,-1.1,-1.21,-1.17,-1.14,-1.22,-1.17,-1.15,-1.15
chr1	43794397	43798775	DEL	0.922395	1	2021-01-01	5.57507	0.92,0.93,0.93,0.93,0.91,0.92,0.93,0.92,0.93,0.93,0.92,0.92,0.92,0.93,0.92,0.92,0.93,0.92,0.92,0.92
chr1	43803552	43806426	TANDUP	0	0	0/0	4.18133	-0.43,-0.41,-0.43,-0.44,-0.45,-0.43,-0.43,-0.43,-0.44,-0.41,-0.43,-0.48,-0.41,-0.43,-0.48
chr1	43898013	43902658	DEL	0	0	0/0	4.73882	-1.44,-1.45,-1.41,-1.4,-1.31,-1.43,-1.41,-1.29,-1.34,-1.29,-1.34,-1.3,-1.43,-1.42,-1.39,-1.39,-1.38
chr1	43918958	43921328	TANDUP	0	0	0/0	1.95611	-11.81,-11.25,-7.94,-10.08,-9.02,-12.52,-9.03
chr1	43934898	43939364	DEL	0	0	0/0	5.57507	-0.91,-0.91,-0.91,-0.91,-0.91,-0.91,-0.91,-0.91,-0.91,-0.91,-0.91,-0.91,-0.91,-0.91,-0.91,-0.91,-0.91,-0.91,-0.91,-0.91
chr1	43958034	43964952	TANDUP	0	0	0/0	5.57507	-1.55,-1.62,-1.62,-1.62,-1.62,-1.64,-1.64,-1.55,-1.52,-1.55,-1.55,-1.66,-1.67,-1.48,-2.12,-1.84,-1.76,-1.57,-1.74,-1.55
chr1	43972327	43976824	DEL	0	0	0/0	3.34524	-0.94,-1.02,-1.02,-1.01,-1.04,-1.04,-0.97,-1.05,-1.04,-1.0,-1.07,-1.02
chr1	44011129	44019752	DEL	0	0	0/0	5.57507	-1.0,-1.0,-1.04,-1.03,-0.98,-1.0,-1.05,-0.98,-0.95,-0.99,-1.17,-1.08,-0.93,-1.05,-1.02,-1.01,-1.05,-1.02,-1.04,-0.94
chr1	44023055	44025195	DEL	0	0	0/0	1.68166	-0.49,-0.49,-0.42,-0.42,-0.5,-0.46
chr1	44053261	44058204	DEL	0	0	0/0	3.34524	-2.17,-2.19,-2.19,-2.21,-2.37,-2.09,-2.55,-2.28,-2.22,-2.08,-2.15,-2.28
chr1	44059957	44065736	TANDUP	0	0	0/0	1.68166	-1.06,-0.92,-1.06,-1.0,-0.98,-1.03
chr1	44086981	44090221	DEL	0	0	0/0	5.57507	-0.81,-0.67,-0.75,-0.68,-0.67,-0.66,-0.7,-0.63,-0.69,-0.66,-0.69,-0.67,-0.75,-0.89,-0.66,-0.76,-0.67,-0.66,-0.67,-0.69
chr1	44091904	44096362	DEL	0.978792	1	2021-01-01	4.18133	0.98,0.95,0.98,0.98,0.98,0.98,0.99,0.98,0.99,0.99,0.98,0.98,1.0,0.97,0.96
chr1	44130479	44135065	DEL	0	0	0/0	5.01757	-1.29,-1.33,-1.36,-1.36,-1.33,-1.36,-1.36,-1.36,-1.35,-1.4,-1.38,-1.36,-1.33,-1.31,-1.36,-1.36,-1.32,-1.38
chr1	44163710	44166263	TANDUP	NA	NA	NA	NA	NA
chr1	44169024	44173637	DEL	0	0	0/0	3.34524	-5.12,-6.46,-5.25,-5.33,-5.18,-5.26,-5.22,-5.25,-4.98,-5.31,-5.33,-5.18
chr1	44175309	44179956	TANDUP	0	0	0/0	3.34524	-1.34,-1.23,-1.23,-1.28,-1.23,-1.09,-1.23,-1.23,-1.27,-1.23,-1.15,-1.21
chr1	44207698	44211859	DEL	0	0	0/0	4.46007	-2.21,-2.95,-2.84,-2.66,-2.75,-2.81,-2.78,-2.89,-2.95,-3.01,-2.81,-2.82,-2.95,-2.79,-2.85,-2.95
chr1	44246833	44251256	DEL	0.973678	1	2021-01-01	5.57507	0.99,0.99,0.98,0.99,0.98,0.99,0.98,0.98,0.98,0.98,0.88,0.99,0.99,0.88,0.99,0.99,0.99,0.98,0.99,0.97
chr1	44267797	44277648	TANDUP	0	0	0/0	5.57507	-0.52,-0.45,-0.58,-0.45,-0.43,-0.52,-0.52,-0.45,-0.57,-0.58,-0.45,-0.52,-0.56,-0.52,-0.52,-0.4,-0.52,-0.45,-0.52,-0.58
chr1	44285917	44288611	DEL	0.624043	1	2021-01-01	5.57507	0.49,0.43,0.54,0.63,0.64,0.53,0.69,0.57,0.66,0.63,0.66,0.53,0.65,0.71,0.53,0.63,0.77,0.63,0.76,0.77
chr1	44319992	44333598	TANDUP	0	0	0/0	5.01757	-0.39,-0.35,-0.39,-0.39,-0.41,-0.35,-0.4,-0.33,-0.39,-0.39,-0.41,-0.39,-0.41,-0.39,-0.39,-0.39,-0.39,-0.39
chr1	44322651	44327086	DEL	0	0	0/0	5.57507	-0.64,-0.65,-0.64,-0.64,-0.63,-0.62,-0.67,-0.62,-0.63,-0.63,-0.64,-0.63,-0.64,-0.62,-0.61,-0.65,-0.64,-0.64,-0.66,-0.61
chr1	44361403	44365684	DEL	0	0	0/0	3.6239	-1.29,-1.27,-1.27,-1.27,-1.26,-1.27,-1.27,-1.27,-1.3,-1.31,-1.27,-1.29,-1.26
chr1	44398096	44402423	DEL	0	0	0/0	3.9026	0.0,0.0,0.0,0.0,0.0,0.0,0.0,0.0,0.0,0.0,0.0,0.0,0.0,0.0
chr1	44520490	44522255	TANDUP	NA	NA	NA	NA	NA
chr1	44605154	44605699	TANDUP	0.303391	0.166667	0/1	0.541095	-0.36,-2.02,-10.04,-1.8,-1.55,0.3
chr1	44616607	44618170	TANDUP	0	0	0/0	2.23258	-8.38,-10.65,-8.18,-8.25,-9.32,-7.9,-9.38,-7.88
chr1	44718205	44719543	DEL	0	0	0/0	5.57507	-1.04,-1.01,-1.04,-1.08,-1.05,-1.09,-1.01,-1.02,-1.02,-1.05,-1.06,-1.0,-1.0,-1.0,-1.08,-1.04,-1.04,-1.05,-1.05,-1.0
chr1	44738000	44742276	TANDUP	NA	NA	NA	NA	NA
chr1	44800471	44801061	DEL	0	0	0/0	5.57507	-0.56,-0.53,-0.57,-0.52,-0.32,-0.54,-0.55,-0.55,-0.52,-0.54,-0.59,-0.56,-0.53,-0.53,-0.53,-0.6,-0.53,-0.54,-0.54,-0.54
chr1	44971760	44976454	DEL	0	0	0/0	5.57507	-0.98,-0.97,-1.1,-0.96,-0.98,-0.96,-0.95,-1.03,-0.96,-0.99,-0.99,-0.98,-0.94,-0.93,-0.95,-0.94,-0.98,-0.97,-0.95,-1.0
chr1	45009224	45013530	DEL	0	0	0/0	4.46007	-1.05,-1.03,-0.99,-1.08,-1.04,-1.07,-1.04,-1.03,-1.04,-1.0,-1.07,-1.01,-1.04,-1.07,-1.05,-1.09
chr1	45020697	45025929	TANDUP	0	0	0/0	2.51013	-0.5,-0.47,-0.52,-0.51,-0.49,-0.5,-0.5,-0.52,-0.52
chr1	45103888	45107109	DEL	0	0	0/0	3.9026	-1.02,-0.99,-1.0,-1.07,-1.0,-1.01,-1.02,-1.02,-0.96,-1.03,-0.99,-1.02,-0.85,-1.12
chr1	45112418	45114085	DEL	0	0	0/0	4.18133	-1.0,-1.01,-1.14,-1.01,-1.09,-1.06,-1.06,-1.24,-1.06,-1.11,-1.07,-1.02,-1.02,-0.96,-1.3
chr1	45142992	45147520	DEL	0.792479	1	2021-01-01	1.68166	0.74,0.92,0.39,0.92,0.91,0.87
chr1	45181831	45185989	DEL	0.988322	1	2021-01-01	4.46007	0.99,0.99,0.98,0.99,0.99,0.99,0.99,0.99,0.99,0.99,0.99,0.99,0.99,0.99,0.97,0.99
chr1	45190531	45191045	DEL	0	0	0/0	4.73882	-1.21,-1.06,-1.08,-1.19,-1.07,-1.36,-1.06,-1.07,-1.04,-1.11,-1.09,-1.17,-1.12,-1.08,-1.07,-0.85,-1.05
chr1	45218063	45226608	TANDUP	0	0	0/0	3.34524	-0.83,-0.77,-0.81,-1.07,-0.84,-0.72,-0.8,-0.85,-0.67,-0.8,-0.77,-0.79
chr1	45219572	45224560	DEL	0	0	0/0	3.34524	-0.42,-0.4,-0.41,-0.43,-0.43,-0.4,-0.43,-0.46,-0.43,-0.44,-0.46,-0.44
chr1	45259059	45263658	DEL	0	0	0/0	3.06666	-0.43,-0.48,-0.53,-0.47,-0.5,-0.44,-0.55,-0.43,-0.52,-0.4,-0.53
chr1	45297670	45302123	DEL	0	0	0/0	5.57507	-1.04,-1.03,-1.04,-0.99,-1.05,-0.97,-1.05,-1.01,-1.04,-0.96,-1.02,-1.02,-1.01,-1.02,-1.06,-1.03,-1.06,-1.04,-1.0,-1.03
chr1	45322669	45327016	DEL	0	0	0/0	5.57507	-0.14,-0.4,-0.48,-0.48,-0.48,-0.48,-0.48,-0.48,-0.48,-0.48,-0.48,-0.48,-0.48,-0.48,-0.45,-0.51,-0.46,-0.48,-0.48,-0.46
chr1	45359485	45361947	TANDUP	0	0	0/0	1.95611	-0.73,-0.74,-1.05,-1.37,-1.13,-1.91,-0.74
chr1	45387353	45390928	DEL	0.995648	1	2021-01-01	1.41096	1.0,1.0,0.99,1.0,1.0
chr1	45450562	45451359	DEL	0.265933	1	2021-01-01	5.57507	0.25,0.26,0.27,0.28,0.26,0.27,0.27,0.26,0.27,0.27,0.26,0.28,0.27,0.27,0.26,0.26,0.27,0.28,0.26,0.25
chr1	45483317	45487162	TANDUP	0	0	0/0	1.14713	-2.86,-3.15,-3.19,-2.52
chr1	45484684	45489086	DEL	0	0	0/0	5.57507	-0.98,-1.01,-1.03,-1.01,-0.97,-0.99,-0.99,-1.05,-1.01,-0.98,-1.02,-0.98,-1.17,-0.98,-1.01,-0.99,-0.99,-0.96,-1.01,-1.0
chr1	45517918	45518503	DEL	0	0	0/0	3.9026	-1.66,-1.66,-1.54,-1.66,-1.66,-1.46,-1.84,-1.79,-1.66,-1.66,-1.66,-1.66,-1.66,-1.73
chr1	45544595	45545557	DEL	0.912422	0.9375	2021-01-01	3.18159	0.9,0.92,0.91,0.85,0.97,0.98,0.99,0.9,0.92,0.86,0.92,0.99,0.83,0.88,0.89,-0.91
chr1	45574753	45580452	DEL	0	0	0/0	4.18133	-0.9,-0.94,-0.92,-0.87,-0.91,-0.93,-0.9,-0.94,-0.92,-0.86,-0.91,-0.9,-0.94,-0.87,-0.95
chr1	45581084	45585710	DEL	0.213749	1	2021-01-01	5.57507	0.2,0.21,0.18,0.21,0.31,0.19,0.24,0.19,0.2,0.19,0.23,0.22,0.21,0.22,0.35,0.2,0.21,0.17,0.21,0.15
chr1	45620575	45626944	TANDUP	NA	NA	NA	NA	NA
chr1	45623920	45625452	DEL	0.909474	1	2021-01-01	5.57507	0.91,0.91,0.92,0.9,0.91,0.91,0.92,0.91,0.91,0.91,0.91,0.9,0.91,0.91,0.91,0.91,0.91,0.91,0.89,0.91
chr1	45625466	45628797	DEL	0.943992	1	2021-01-01	5.57507	0.95,0.94,0.94,0.95,0.95,0.95,0.95,0.95,0.95,0.95,0.95,0.94,0.94,0.94,0.95,0.95,0.94,0.94,0.94,0.93
chr1	45668501	45672346	TANDUP	0	0	0/0	5.01757	-0.85,-0.98,-0.9,-0.98,-0.82,-0.95,-1.07,-0.97,-0.97,-0.93,-1.02,-0.97,-0.97,-1.01,-1.0,-1.02,-0.93,-0.95
chr1	45682409	45687375	TANDUP	0	0	0/0	5.57507	-2.77,-2.66,-2.77,-2.77,-2.77,-2.77,-2.66,-2.77,-2.77,-2.69,-2.77,-2.77,-2.77,-2.82,-3.13,-2.66,-3.13,-2.77,-2.63,-2.66
chr1	45690159	45693572	DEL	0.943433	0.9	2021-01-01	3.01798	0.93,0.95,0.95,0.95,0.94,0.95,0.94,0.93,-0.91,0.95,0.94,0.94,0.94,0.95,-0.91,0.94,0.94,0.94,0.94,0.95
chr1	45745933	45754555	TANDUP	NA	NA	NA	NA	NA
chr1	45746802	45751617	DEL	0.958217	0.0526316	0/0	4.01761	-0.91,-0.91,-0.91,-0.91,-0.91,-0.91,-0.91,-0.91,-0.91,-0.91,-0.91,-0.91,-0.91,-0.91,0.96,-0.91,-0.91,-0.91,-0.91
chr1	45786706	45790146	DEL	0.907736	1	2021-01-01	5.57507	0.91,0.91,0.9,0.9,0.91,0.91,0.91,0.91,0.9,0.93,0.91,0.91,0.91,0.9,0.95,0.9,0.9,0.9,0.91,0.91
chr1	45816431	45820081	DEL	0	0	0/0	4.46007	-1.25,-1.19,-1.23,-1.21,-1.21,-1.19,-2.71,-1.05,-1.25,-1.22,-1.21,-1.22,-1.2,-1.26,-1.14,-1.19
chr1	45843326	45845666	DEL	0	0	0/0	5.57507	-0.7,-0.72,-0.99,-0.69,-0.71,-0.7,-0.75,-0.73,-0.83,-0.78,-0.66,-0.71,-0.68,-0.76,-0.94,-0.71,-0.75,-0.82,-0.78,-0.8
chr1	45847286	45850939	DEL	0	0	0/0	4.18133	-0.91,-0.91,-0.91,-0.91,-0.91,-0.91,-0.91,-0.91,-0.91,-0.91,-0.91,-0.91,-0.91,-0.91,-0.91
chr1	45877508	45880968	DEL	0.431532	0.736842	2021-01-01	0.401075	0.69,0.19,0.71,0.4,0.23,0.26,-0.16,0.51,0.35,0.7,0.51,0.08,0.34,-0.01,0.59,-0.16,0.36,0.21,-0.16
chr1	45883436	45885965	DEL	0.799519	1	2021-01-01	3.06666	0.8,0.81,0.81,0.8,0.81,0.81,0.72,0.81,0.81,0.8,0.8
chr1	45886035	45887510	DEL	0	0	0/1	0.420127	0.0,0.0,0.01,-0.91,0.0,0.0,0.0,0.01,0.0,0.01,0.0,0.0,0.0
chr1	45889231	45892349	DEL	0	0	0/0	3.6239	-1.86,-2.32,-2.26,-2.33,-2.31,-2.26,-2.26,-2.32,-2.22,-2.52,-2.45,-2.3,-2.44
chr1	45892396	45894261	DEL	0.806059	1	2021-01-01	3.9026	0.8,0.8,0.81,0.81,0.8,0.81,0.81,0.81,0.81,0.8,0.81,0.81,0.8,0.8
chr1	45907507	45910366	DEL	0	0	0/0	1.95611	-0.91,-0.91,-0.91,-0.91,-0.91,-0.91,-0.91
chr1	45916588	45920517	DEL	0	0	0/0	5.57507	-4.22,-3.94,-3.56,-3.48,-3.41,-3.88,-3.97,-3.37,-3.57,-3.78,-3.44,-2.69,-3.77,-2.99,-3.49,-4.27,-3.56,-4.59,-3.48,-3.48
chr1	45927001	45934847	TANDUP	0	0	0/0	4.73882	-0.81,-0.81,-0.79,-0.77,-0.8,-0.84,-0.67,-0.76,-0.82,-0.81,-0.79,-0.76,-0.69,-0.75,-0.81,-0.81,-0.86
chr1	45931584	45937256	DEL	0.955974	0.0588235	0/0	3.46021	-0.63,0.96,-0.63,-0.63,-0.63,-0.63,-0.68,-0.63,-0.63,-0.63,-0.63,-0.63,-0.63,-0.63,-0.63,-0.63,-0.66
chr1	45949316	45952781	DEL	0.835841	0.0625	0/0	3.18159	-0.91,0.84,-0.91,-0.91,-0.91,-0.91,-0.91,-0.91,-0.91,-0.91,-0.91,-0.91,-0.91,-0.91,-0.91,-0.91
chr1	45980532	45984193	DEL	0	0	0/0	4.18133	-1.17,-1.14,-1.17,-1.23,-1.14,-1.15,-1.17,-1.21,-1.14,-1.19,-1.17,-1.17,-1.17,-1.17,-1.28
chr1	46007859	46011504	DEL	0.829018	1	2021-01-01	5.57507	0.84,0.82,0.83,0.82,0.83,0.83,0.82,0.84,0.83,0.82,0.86,0.83,0.82,0.82,0.81,0.82,0.84,0.84,0.84,0.82
chr1	46012140	46015658	DEL	0	0	0/0	5.29632	-0.06,-0.06,-0.06,-0.06,-0.07,-0.06,-0.06,-0.06,-0.06,-0.06,-0.07,-0.06,-0.08,-0.06,-0.06,-0.06,-0.06,-0.05,-0.08
chr1	46034062	46040522	TANDUP	NA	NA	NA	NA	NA
chr1	46044677	46048108	DEL	0.941888	1	2021-01-01	4.46007	0.94,0.94,0.94,0.94,0.94,0.94,0.94,0.94,0.94,0.94,0.93,0.94,0.95,0.95,0.94,0.94
chr1	46079572	46083008	DEL	0	0	0/0	5.57507	-3.64,-3.64,-3.7,-3.7,-3.44,-3.7,-4.11,-3.84,-4.02,-3.7,-3.91,-3.67,-3.88,-3.71,-3.66,-3.7,-3.82,-3.51,-3.33,-3.66
chr1	46108519	46112086	DEL	0	0	0/0	5.57507	-1.04,-1.04,-1.04,-1.04,-1.08,-1.06,-1.17,-1.06,-1.05,-1.05,-1.01,-1.03,-1.04,-1.06,-1.07,-1.07,-1.05,-1.04,-1.04,-1.08
chr1	46125044	46125801	DEL	0	0	0/0	5.57507	-0.41,-0.41,-0.41,-0.41,-0.41,-0.41,-0.41,-0.41,-0.41,-0.41,-0.41,-0.41,-0.41,-0.43,-0.41,-0.43,-0.41,-0.41,-0.43,-0.41
chr1	46137701	46141200	DEL	0.881576	1	2021-01-01	5.01757	0.89,0.88,0.88,0.88,0.89,0.88,0.88,0.88,0.88,0.88,0.88,0.88,0.88,0.88,0.88,0.88,0.87,0.88
chr1	46148513	46149274	DEL	0	0	0/0	2.51013	-0.77,-0.77,-0.83,-0.77,-0.82,-0.75,-0.77,-0.78,-0.77
chr1	46161596	46162341	DEL	0	0	0/0	4.18133	-1.92,-1.96,-1.95,-1.96,-1.96,-1.92,-1.93,-2.01,-1.96,-1.97,-2.01,-1.91,-1.94,-2.05,-1.96
chr1	46165500	46166987	DEL	0	0	0/0	4.73882	-1.5,-1.47,-1.48,-1.52,-1.46,-1.47,-1.5,-1.47,-1.41,-1.45,-1.54,-1.6,-2.53,-1.54,-1.5,-1.38,-1.53
chr1	46175290	46176481	TANDUP	NA	NA	NA	NA	NA
chr1	46175781	46176574	DEL	0	0	0/0	5.57507	-0.91,-0.91,-0.91,-0.91,-0.91,-0.91,-0.91,-0.91,-0.91,-0.91,-0.91,-0.91,-0.91,-0.91,-0.91,-0.91,-0.91,-0.91,-0.91,-0.91
chr1	46181402	46182009	DEL	0	0	0/0	5.57507	-2.78,-2.88,-2.78,-2.77,-2.7,-2.73,-2.72,-2.45,-2.73,-2.78,-2.79,-2.79,-2.79,-2.77,-3.02,-2.82,-3.02,-2.79,-2.79,-2.71
chr1	46201295	46205974	DEL	0	0	0/0	4.18133	-0.91,-0.91,-0.91,-0.91,-0.91,-0.91,-0.91,-0.91,-0.91,-0.91,-0.91,-0.91,-0.91,-0.91,-0.91
chr1	46242858	46247683	DEL	0.910021	1	2021-01-01	5.57507	0.92,0.91,0.91,0.91,0.91,0.91,0.91,0.93,0.91,0.91,0.9,0.91,0.91,0.91,0.92,0.91,0.91,0.91,0.91,0.9
chr1	46284469	46289335	DEL	0.996735	1	2021-01-01	3.34524	1.0,1.0,1.0,1.0,1.0,1.0,1.0,1.0,1.0,1.0,1.0,1.0
chr1	46400552	46402231	DEL	0.44158	1	2021-01-01	5.57507	0.42,0.44,0.38,0.38,0.4,0.4,0.4,0.66,0.35,0.51,0.4,0.4,0.64,0.4,0.38,0.47,0.39,0.4,0.61,0.44
chr1	46425695	46429682	DEL	0	0	0/0	5.57507	-0.37,-0.45,-0.38,-0.37,-0.37,-0.38,-0.39,-0.37,-0.39,-0.37,-0.38,-0.38,-0.37,-0.37,-0.39,-0.38,-0.37,-0.37,-0.42,-0.37
chr1	46432305	46434275	TANDUP	NA	NA	NA	NA	NA
chr1	46490149	46490777	DEL	0	0	0/0	4.73882	-0.68,-0.66,-0.6,-0.64,-0.67,-0.66,-0.63,-0.61,-0.65,-0.67,-0.65,-0.65,-0.67,-0.65,-0.64,-0.66,-0.66
chr1	46604572	46608713	DEL	0	0	0/0	3.9026	-1.4,-1.65,-1.44,-1.64,-1.65,-1.5,-1.43,-1.54,-1.54,-1.52,-1.6,-1.58,-1.53,-1.31
chr1	46635045	46635911	DEL	0	0	0/0	5.01757	-1.43,-1.41,-1.49,-1.36,-1.41,-1.38,-1.41,-1.39,-1.43,-1.36,-1.41,-1.46,-1.46,-1.6,-1.46,-1.41,-1.44,-1.41
chr1	46636013	46637310	DEL	0	0	0/0	4.73882	-0.37,-0.38,-0.39,-0.36,-0.37,-0.48,-0.38,-0.35,-0.38,-0.36,-0.37,-0.35,-0.45,-0.4,-0.39,-0.42,-0.4
chr1	46641580	46645608	DEL	0	0	0/0	3.06666	-0.54,-0.47,-0.52,-0.51,-0.53,-0.47,-0.51,-0.47,-0.51,-0.52,-0.48
chr1	46697922	46702831	DEL	0.97032	1	2021-01-01	3.6239	0.97,0.97,0.97,0.98,0.97,0.97,0.97,0.97,0.97,0.97,0.97,0.97,0.97
chr1	46720745	46723218	DEL	0.654462	1	2021-01-01	5.57507	0.65,0.67,0.65,0.65,0.66,0.66,0.65,0.66,0.65,0.67,0.65,0.66,0.66,0.66,0.65,0.66,0.65,0.65,0.63,0.66
chr1	46723230	46724809	DEL	0	0	0/0	5.01757	-0.65,-0.63,-0.62,-0.63,-0.65,-0.63,-0.63,-0.64,-0.67,-0.58,-0.65,-0.62,-0.66,-0.63,-0.64,-0.65,-0.63,-0.67
chr1	46738092	46742751	DEL	0	0	0/0	5.57507	-2.98,-2.99,-2.95,-3.07,-2.98,-3.0,-2.98,-2.97,-2.98,-2.92,-2.98,-2.72,-2.94,-3.63,-2.98,-2.99,-2.98,-2.93,-2.92,-2.95
chr1	46756401	46761776	DEL	0.953057	1	2021-01-01	3.06666	0.97,0.97,0.95,0.95,0.95,0.95,0.95,0.95,0.95,0.94,0.96
chr1	46764585	46765464	DEL	0	0	0/0	4.18133	-0.69,-0.67,-0.67,-0.67,-0.67,-0.67,-0.66,-0.67,-0.67,-0.68,-0.68,-0.67,-0.67,-0.64,-0.64
chr1	46777458	46782304	DEL	0.905721	1	2021-01-01	5.57507	0.9,0.91,0.91,0.9,0.91,0.91,0.92,0.9,0.9,0.9,0.91,0.9,0.9,0.9,0.9,0.91,0.9,0.91,0.9,0.91
chr1	46817229	46822901	DEL	0.925633	1	2021-01-01	3.34524	0.92,0.93,0.92,0.93,0.92,0.92,0.93,0.93,0.93,0.92,0.93,0.94
chr1	46853885	46858058	DEL	0	0	0/0	3.06666	-0.91,-0.91,-0.91,-0.91,-0.91,-0.91,-0.91,-0.91,-0.91,-0.91,-0.91
chr1	46858720	46867116	DEL	0	0	0/0	3.6239	-0.91,-0.91,-0.91,-0.91,-0.91,-0.91,-0.91,-0.91,-0.91,-0.91,-0.91,-0.91,-0.91
chr1	46889473	46893661	DEL	0	0	0/0	3.34524	-0.91,-0.91,-0.91,-0.91,-0.91,-0.91,-0.91,-0.91,-0.91,-0.91,-0.91,-0.91
chr1	46898696	46900932	DEL	0	0	0/0	4.73882	-1.07,-1.04,-1.06,-0.97,-1.04,-1.03,-1.11,-1.0,-1.01,-1.05,-1.04,-0.98,-1.04,-1.04,-1.04,-1.01,-1.06
chr1	46900949	46905278	DEL	0	0	0/0	4.46007	-0.6,-0.62,-0.55,-0.62,-0.61,-0.61,-0.62,-0.61,-0.62,-0.62,-0.62,-0.62,-0.62,-0.61,-0.62,-0.61
chr1	46911165	46911734	DEL	0	0	0/0	4.18133	-0.82,-0.87,-0.79,-0.83,-0.82,-0.83,-0.82,-0.82,-0.82,-0.82,-0.76,-0.82,-0.78,-0.85,-0.82
chr1	46938948	46946701	DEL	0	0	0/0	3.6239	-0.02,-0.02,-0.02,-0.02,-0.02,-0.02,-0.02,-0.02,-0.02,-0.02,-0.02,-0.02,-0.02
chr1	46991318	47000026	TANDUP	0	0	0/0	5.29632	-2.28,-2.31,-2.87,-2.25,-2.22,-2.27,-2.31,-2.42,-2.31,-2.31,-2.28,-2.42,-3.48,-2.39,-2.54,-2.31,-2.42,-2.28,-2.29
chr1	47033940	47036500	DEL	0	0	0/0	2.23258	-2.75,-2.91,-2.75,-2.74,-2.73,-2.73,-2.75,-2.73
chr1	47057326	47058977	DEL	0	0	0/0	4.73882	-0.08,-0.1,-0.1,-0.1,-0.1,-0.1,-0.1,-0.1,-0.08,-0.1,-0.11,-0.1,-0.1,-0.1,-0.1,-0.1,-0.1
chr1	47058998	47060148	DEL	0	0	0/0	4.18133	-0.38,-0.38,-0.38,-0.37,-0.4,-0.39,-0.39,-0.38,-0.39,-0.39,-0.39,-0.38,-0.4,-0.4,-0.39
chr1	47081721	47084722	DEL	0	0	0/0	3.06666	-1.37,-1.46,-1.4,-1.4,-1.42,-1.43,-1.45,-1.44,-1.53,-1.51,-1.44
chr1	47117873	47127390	TANDUP	NA	NA	NA	NA	NA
chr1	47125085	47127360	DEL	0	0	0/0	5.57507	-3.06,-3.08,-3.14,-3.14,-3.1,-3.16,-3.15,-3.14,-3.14,-3.15,-3.09,-3.14,-3.13,-3.14,-3.26,-3.35,-3.35,-3.04,-3.17,-3.15
chr1	47169226	47170047	DEL	0.402177	1	2021-01-01	5.57507	0.37,0.41,0.38,0.4,0.41,0.39,0.42,0.43,0.41,0.38,0.41,0.4,0.39,0.39,0.41,0.41,0.41,0.41,0.4,0.42
chr1	47181860	47187302	TANDUP	0	0	0/0	3.06666	-6.42,-6.4,-6.49,-6.38,-6.4,-6.4,-5.96,-6.49,-6.4,-6.49,-7.68
chr1	47198822	47199488	DEL	0.423975	0.0555556	0/0	3.73889	-0.91,-0.91,-0.91,-0.91,0.42,-0.91,-0.91,-0.91,-0.91,-0.91,-0.91,-0.91,-0.91,-0.91,-0.91,-0.91,-0.91,-0.91
chr1	47210448	47212222	TANDUP	0	0	0/0	3.06666	-16.14,-20.74,-33.88,-21.18,-21.39,-21.14,-21.86,-21.14,-20.68,-29.85,-20.95
chr1	47241248	47242015	TANDUP	NA	NA	NA	NA	NA
chr1	47266738	47277281	TANDUP	0	0	0/0	5.29632	-0.95,-0.96,-0.96,-1.01,-0.97,-0.99,-1.06,-0.93,-0.95,-0.98,-0.96,-0.97,-1.0,-0.98,-1.01,-0.95,-0.96,-1.05,-0.98
chr1	47307703	47315739	TANDUP	NA	NA	NA	NA	NA
chr1	47358903	47363737	DEL	0	0	0/0	4.73882	-0.91,-0.91,-0.91,-0.91,-0.91,-0.91,-0.91,-0.91,-0.91,-0.91,-0.91,-0.91,-0.91,-0.91,-0.91,-0.91,-0.91
chr1	47400780	47405629	DEL	0	0	0/0	2.78824	-1.21,-1.1,-1.29,-1.16,-1.08,-1.08,-1.27,-1.27,-1.05,-1.16
chr1	47431777	47432376	DEL	0	0	0/0	4.18133	-0.7,-0.75,-0.59,-0.62,-0.6,-0.55,-0.51,-0.56,-0.7,-0.66,-0.62,-0.35,-0.53,-0.51,-0.6
chr1	47432389	47433555	DEL	0.785642	0.357143	0/1	2.49262	-0.91,-0.91,-0.91,-0.91,-0.91,-0.91,0.85,0.87,-0.91,-0.91,0.76,0.76,-0.91,0.7
chr1	47443383	47448093	DEL	0.313514	0.769231	2021-01-01	1.10206	0.42,0.25,-0.91,0.18,0.29,0.43,0.48,0.18,0.32,-0.91,0.05,0.32,0.27
chr1	47486525	47487916	DEL	0	0	0/0	5.57507	-0.85,-0.78,-0.82,-0.81,-0.81,-0.82,-0.81,-0.91,-0.83,-0.79,-0.77,-0.8,-0.9,-0.84,-0.81,-0.83,-0.82,-0.83,-0.77,-0.82
chr1	47487933	47491791	DEL	0	0	0/0	5.57507	-0.91,-0.91,-0.91,-0.91,-0.91,-0.91,-0.91,-0.91,-0.91,-0.91,-0.91,-0.91,-0.91,-0.91,-0.91,-0.91,-0.91,-0.91,-0.91,-0.91
chr1	47507616	47508530	DEL	0.153212	1	2021-01-01	5.57507	0.16,0.11,0.12,0.14,0.19,0.17,0.13,0.26,0.13,0.15,0.15,0.11,0.15,0.15,0.13,0.15,0.14,0.23,0.14,0.17
chr1	47522674	47523421	TANDUP	NA	NA	NA	NA	NA
chr1	47528390	47533386	DEL	0.53069	1	2021-01-01	5.57507	0.54,0.58,0.54,0.54,0.58,0.6,0.46,0.27,0.61,0.53,0.57,0.59,0.87,0.57,0.58,0.52,0.54,0.28,0.39,0.46
chr1	47555139	47557994	DEL	0	0	0/0	5.29632	-0.91,-0.91,-0.91,-0.91,-0.91,-0.91,-0.91,-0.91,-0.91,-0.91,-0.91,-0.91,-0.91,-0.91,-0.91,-0.91,-0.91,-0.91,-0.91
chr1	47619469	47622333	TANDUP	NA	NA	NA	NA	NA
chr1	47638287	47641605	TANDUP	0	0	0/0	2.51013	-0.39,-0.45,-0.41,-0.5,-0.45,-0.47,-0.45,-0.45,-0.45
chr1	47665077	47666531	DEL	0	0	0/0	5.57507	-0.48,-0.48,-0.48,-0.49,-0.46,-0.49,-0.47,-0.52,-0.49,-0.49,-0.49,-0.48,-0.48,-0.48,-0.47,-0.46,-0.4,-0.44,-0.46,-0.49
chr1	47718056	47722522	TANDUP	0	0	0/0	4.73882	-20.0,-20.78,-20.78,-20.11,-20.78,-18.56,-20.78,-20.78,-20.78,-19.44,-19.67,-20.0,-19.67,-20.78,-20.78,-20.78,-20.78
chr1	47796486	47797355	DEL	0	0	0/0	3.9026	-0.13,-0.14,-0.14,-0.15,-0.14,-0.14,-0.14,-0.14,-0.14,-0.14,-0.13,-0.14,-0.14,-0.15
chr1	47823761	47827508	TANDUP	NA	NA	NA	NA	NA
chr1	47830802	47832744	DEL	0	0	0/0	5.57507	-4.3,-4.08,-4.3,-4.4,-4.03,-4.88,-4.2,-4.4,-4.3,-4.07,-4.17,-4.4,-4.3,-4.3,-4.4,-4.4,-4.71,-3.88,-4.3,-4.4
chr1	47838513	47845318	TANDUP	0	0	0/0	3.06666	-2.7,-2.59,-2.56,-2.67,-2.77,-3.09,-2.77,-2.96,-2.88,-2.94,-2.7
chr1	47860316	47864025	TANDUP	NA	NA	NA	NA	NA
chr1	47868157	47868761	DEL	0	0	0/0	5.29632	-0.49,-0.47,-0.49,-0.45,-0.47,-0.49,-0.57,-0.46,-0.49,-0.45,-0.49,-0.51,-0.49,-0.46,-0.52,-0.52,-0.51,-0.44,-0.5
chr1	47912054	47915012	TANDUP	0	0	0/0	4.18133	-1.41,-1.31,-1.36,-1.5,-1.36,-1.39,-1.41,-1.5,-1.37,-1.09,-1.35,-1.44,-1.39,-1.4,-1.75
chr1	47913143	47917392	DEL	0	0	0/0	3.9026	-0.61,-0.91,-0.69,-0.66,-0.91,-0.91,-0.6,-0.91,-0.91,-0.91,-0.91,-0.91,-0.91,-0.91
chr1	47949999	47954291	DEL	0	0	0/0	4.18133	-0.91,-0.91,-0.91,-0.91,-0.91,-0.91,-0.91,-0.91,-0.91,-0.91,-0.91,-0.91,-0.91,-0.91,-0.91
chr1	48041886	48045380	TANDUP	0	0	0/0	3.34524	-1.26,-1.25,-1.19,-1.33,-1.18,-1.21,-1.27,-1.13,-1.18,-1.18,-1.49,-1.31
chr1	48072605	48076957	DEL	0.12638	0.111111	0/0	2.46156	-0.18,-0.34,-0.22,-0.03,-0.22,-0.29,-0.65,-0.27,-0.82,-0.82,-1.19,-0.05,-0.16,-0.93,0.1,0.15,-0.1,-0.07
chr1	48112466	48117103	DEL	0	0	2021-01-01	1.36423	0.01,0.01,0.01,0.01,0.01,0.01,0.01,0.01,0.01,0.01,0.01,0.0,0.01,0.0
chr1	48170373	48172629	TANDUP	0	0	0/0	1.95611	-375.43,-6.33,-19.64,-40.23,-30.69,-14.34,-40.72
chr1	48236188	48237506	DEL	0	0	0/0	4.46007	-0.75,-0.7,-0.69,-0.75,-0.71,-0.76,-0.78,-0.75,-0.75,-0.76,-0.72,-0.69,-0.78,-0.72,-0.71,-0.71
chr1	48247342	48248148	DEL	0	0	0/0	3.34524	-0.46,-0.48,-0.49,-0.49,-0.46,-0.47,-0.48,-0.46,-0.43,-0.46,-0.48,-0.49
chr1	48248334	48250762	DEL	0	0	0/0	2.78824	-1.61,-1.58,-1.6,-1.58,-1.53,-1.46,-1.5,-1.47,-1.67,-1.6
chr1	48248807	48249603	TANDUP	0	0	0/0	2.23258	-17.71,-2.77,-0.03,-2.27,-5.34,-1.33,-8.04,-0.37
chr1	48250901	48251659	DEL	0	0	0/0	4.18133	-1.41,-1.42,-1.4,-1.35,-1.4,-1.49,-1.35,-1.47,-1.35,-1.35,-1.39,-1.35,-1.68,-1.31,-1.35
chr1	48321422	48324313	TANDUP	0	0	0/0	5.57507	-15.52,-15.76,-15.48,-16.0,-15.84,-15.84,-15.92,-14.72,-15.4,-15.64,-15.36,-15.36,-15.16,-16.0,-20.78,-15.84,-14.72,-15.92,-15.36,-25.2
chr1	48330790	48334341	TANDUP	0	0	0/0	1.41096	-2.97,-2.5,-3.79,-2.3,-4.09
chr1	48407091	48407842	DEL	0	0	0/0	4.18133	-0.33,-0.36,-0.33,-0.35,-0.33,-0.36,-0.34,-0.31,-0.34,-0.34,-0.36,-0.33,-0.35,-0.34,-0.34
chr1	48449139	48449647	DEL	0.874507	1	2021-01-01	1.68166	0.96,0.94,0.96,0.96,0.8,0.62
chr1	48599625	48600166	DEL	0.317437	1	2021-01-01	3.6239	0.46,0.38,0.24,0.4,0.24,0.54,0.31,0.25,0.19,0.27,0.31,0.26,0.27
chr1	48688060	48691811	DEL	0	0	0/0	4.18133	-1.99,-2.59,-2.22,-2.39,-2.29,-2.37,-2.05,-2.28,-2.09,-2.24,-2.09,-2.07,-2.33,-2.57,-2.17
chr1	48725569	48729171	TANDUP	0	0	0/0	5.57507	-0.72,-0.74,-0.77,-0.72,-0.72,-0.7,-0.71,-0.68,-0.73,-0.71,-0.72,-0.72,-0.76,-0.72,-0.73,-0.72,-0.72,-0.72,-0.72,-0.74
chr1	48751395	48755703	DEL	0.840803	1	2021-01-01	4.46007	0.85,0.68,0.85,0.86,0.85,0.85,0.85,0.85,0.92,0.86,0.92,0.67,0.86,0.85,0.86,0.86
chr1	48790219	48794643	DEL	0.562756	1	2021-01-01	4.18133	0.34,0.21,0.32,0.46,0.58,0.29,0.56,0.64,0.59,0.88,0.75,0.63,0.88,0.57,0.71
chr1	48828986	48833339	DEL	0	0	0/0	5.57507	-0.55,-0.56,-0.53,-0.57,-0.55,-0.56,-0.57,-0.57,-0.57,-0.5,-0.54,-0.54,-0.58,-0.57,-0.56,-0.58,-0.52,-0.57,-0.55,-0.57
chr1	48867491	48871979	DEL	0	0	0/0	4.46007	-1.95,-1.81,-1.81,-1.88,-1.81,-1.81,-1.81,-1.81,-1.92,-1.93,-1.81,-1.81,-1.81,-1.81,-1.81,-1.81
chr1	48888879	48889515	DEL	0.834932	1	2021-01-01	5.57507	0.81,0.84,0.84,0.83,0.84,0.84,0.81,0.86,0.83,0.84,0.84,0.84,0.81,0.83,0.85,0.84,0.85,0.84,0.81,0.82
chr1	48906583	48911103	DEL	0	0	0/0	3.34524	-0.91,-0.91,-0.91,-0.91,-0.91,-0.91,-0.91,-0.91,-0.91,-0.91,-0.91,-0.91
chr1	48929361	48930534	TANDUP	0	0	0/0	1.41096	-121.61,-2.32,-2.31,-46.18,-50.67
chr1	48945925	48950246	DEL	NA	NA	NA	NA	NA
chr1	48963495	48968792	DEL	0	0	0/0	5.01757	-0.2,-0.19,-0.91,-0.21,-0.2,-0.2,-0.21,-0.91,-0.27,-0.2,-0.33,-0.2,-0.2,-0.22,-0.18,-0.2,-0.35,-0.91
chr1	48983758	48988161	DEL	0.693984	0.944444	2021-01-01	3.73889	0.64,0.94,0.73,0.81,0.41,0.79,0.58,0.77,0.7,0.58,0.53,0.71,-0.91,0.58,0.81,0.62,0.9,0.7
chr1	49010389	49014913	DEL	0	0	0/0	4.18133	-1.03,-0.97,-0.97,-1.18,-1.11,-1.02,-1.03,-0.99,-1.02,-1.01,-1.01,-1.04,-1.01,-1.03,-1.12
chr1	49021770	49026203	DEL	0	0	0/0	4.73882	-0.94,-0.94,-0.95,-0.91,-0.94,-0.94,-0.92,-0.91,-1.01,-0.96,-0.95,-0.91,-0.91,-0.92,-0.91,-0.97,-0.91
chr1	49044028	49045639	DEL	0	0	0/0	5.29632	-2.82,-2.64,-2.68,-2.58,-2.59,-2.62,-2.79,-2.53,-2.65,-2.42,-2.66,-2.7,-2.56,-3.05,-3.04,-2.86,-2.62,-2.31,-3.32
chr1	49052103	49054286	TANDUP	0	0	0/0	2.78824	-0.62,-2.07,-3.02,-1.43,-7.0,-0.61,-1.48,-1.89,-0.81,-1.82
chr1	49060072	49065250	DEL	0.982166	0.894737	2021-01-01	2.7396	0.98,0.98,0.98,0.98,0.97,0.98,0.98,0.98,0.98,-0.91,0.98,0.98,0.98,0.98,0.98,0.97,0.98,0.98,-0.91
chr1	49098352	49103126	DEL	0	0	0/0	5.57507	-1.03,-1.14,-1.03,-1.06,-1.03,-1.02,-1.04,-1.03,-0.98,-1.04,-1.06,-1.05,-1.03,-1.03,-1.01,-1.04,-1.03,-1.01,-0.99,-1.03
chr1	49136638	49141024	DEL	0	0	0/0	4.46007	-0.39,-0.38,-0.38,-0.39,-0.38,-0.38,-0.39,-0.39,-0.4,-0.38,-0.39,-0.38,-0.39,-0.39,-0.38,-0.39
chr1	49174835	49179209	DEL	0	0	0/0	4.73882	-1.16,-1.13,-1.16,-1.13,-1.15,-1.14,-1.14,-1.16,-1.23,-1.2,-1.1,-1.13,-1.05,-1.15,-1.05,-1.13,-1.11
chr1	49212302	49216747	DEL	0	0	0/0	3.9026	-1.28,-1.34,-1.34,-1.32,-1.38,-1.3,-1.24,-1.43,-1.38,-1.4,-1.33,-1.27,-1.4,-1.24
chr1	49250793	49255142	DEL	0	0	0/0	5.57507	-0.6,-0.57,-0.6,-0.59,-0.57,-0.58,-0.57,-0.56,-0.57,-0.57,-0.57,-0.57,-0.57,-0.58,-0.56,-0.59,-0.58,-0.57,-0.57,-0.57
chr1	49251198	49253342	TANDUP	0	0	0/0	4.18133	-0.68,-0.65,-0.67,-0.65,-0.64,-0.6,-0.66,-0.62,-0.68,-0.58,-0.62,-0.67,-0.67,-0.67,-0.67
chr1	49274574	49278890	DEL	0	0	0/0	3.06666	-1.09,-1.08,-1.07,-1.07,-1.07,-1.15,-1.11,-1.06,-1.06,-1.16,-1.06
chr1	49288873	49293077	DEL	0	0	0/0	4.73882	-1.78,-1.78,-1.78,-1.72,-1.78,-1.99,-1.7,-1.78,-1.78,-1.78,-2.07,-1.78,-1.78,-1.78,-1.78,-1.84,-1.78
chr1	49311991	49316224	DEL	0	0	0/0	4.73882	-0.39,-0.4,-0.42,-0.42,-0.39,-0.34,-0.42,-0.44,-0.42,-0.42,-0.4,-0.4,-0.39,-0.42,-0.4,-0.37,-0.41
chr1	49316237	49320274	DEL	0	0	0/0	4.46007	-0.12,-0.11,-0.12,-0.13,-0.13,-0.13,-0.12,-0.12,-0.13,-0.13,-0.13,-0.13,-0.13,-0.13,-0.13,-0.13
chr1	49320286	49321175	DEL	0	0	0/0	1.95611	-0.25,-0.25,-0.24,-0.25,-0.24,-0.24,-0.29
chr1	49326946	49331367	DEL	0.812498	1	2021-01-01	2.23258	0.95,0.79,0.86,0.86,0.68,0.76,0.83,0.76
chr1	49345713	49347558	TANDUP	0	0	0/0	3.06666	-411.67,-155.15,-548.6,-19.91,-65.19,-35.98,-28.32,-45.16,-22.59,-27.12,-238.16
chr1	49348212	49352457	DEL	0	0	0/0	5.57507	0.0,0.0,0.0,0.0,0.0,0.0,0.0,0.0,0.0,0.0,0.0,0.0,0.0,0.0,0.0,0.0,0.0,0.0,0.0,0.0
chr1	49357964	49362842	DEL	0.788329	1	2021-01-01	5.57507	0.74,0.86,0.71,0.76,0.91,0.77,0.97,0.77,0.77,0.84,0.65,0.8,0.85,0.74,0.75,0.85,0.86,0.54,0.86,0.77
chr1	49365175	49369724	DEL	0	0	0/0	5.29632	-0.48,-0.5,-0.46,-0.52,-0.48,-0.47,-0.49,-0.49,-0.55,-0.48,-0.48,-0.49,-0.49,-0.49,-0.48,-0.5,-0.48,-0.5,-0.48
chr1	49385152	49390102	DEL	0	0	0/0	5.57507	-0.7,-0.72,-0.74,-0.74,-0.72,-0.74,-0.75,-0.66,-0.72,-0.72,-0.72,-0.72,-0.79,-0.7,-0.72,-0.72,-0.72,-0.72,-0.74,-0.72
chr1	49400293	49408393	DEL	0	0	0/0	5.01757	-1.74,-1.77,-1.61,-1.62,-1.74,-1.47,-1.78,-1.77,-1.71,-1.65,-1.63,-1.61,-1.89,-1.88,-1.51,-1.61,-1.71,-1.79
chr1	49422097	49426422	DEL	0	0	0/0	5.01757	-0.64,-0.61,-0.66,-0.7,-0.64,-0.64,-0.65,-0.63,-0.67,-0.7,-0.67,-0.6,-0.66,-0.65,-0.66,-0.66,-0.67,-0.64
chr1	49442713	49449262	DEL	0.198708	1	2021-01-01	4.46007	0.15,0.15,0.17,0.15,0.15,0.15,0.28,0.38,0.15,0.15,0.15,0.15,0.15,0.26,0.15,0.42
chr1	49467079	49471163	DEL	0	0	0/0	5.57507	-0.91,-0.91,-0.91,-0.91,-0.91,-0.91,-0.91,-0.91,-0.91,-0.91,-0.91,-0.91,-0.91,-0.91,-0.91,-0.91,-0.91,-0.91,-0.91,-0.91
chr1	49502256	49506247	DEL	0.789363	0.05	0/0	4.29634	-0.91,-0.91,-0.91,0.79,-0.91,-0.91,-0.91,-0.91,-0.91,-0.91,-0.91,-0.91,-0.91,-0.91,-0.91,-0.91,-0.91,-0.91,-0.91,-0.91
chr1	49713483	49717179	DEL	0	0	0/0	5.57507	-0.91,-0.91,-0.91,-0.91,-0.91,-0.91,-0.91,-0.91,-0.91,-0.91,-0.91,-0.91,-0.91,-0.91,-0.91,-0.91,-0.91,-0.91,-0.91,-0.91
chr1	49749906	49755626	DEL	0	0	0/0	2.23258	-0.91,-0.91,-0.91,-0.91,-0.91,-0.91,-0.91,-0.91
chr1	49775764	49777270	TANDUP	0	0	0/0	3.6239	-2.79,-4.89,-13.12,-2.67,-4.87,-15.65,-2.9,-4.86,-15.21,-4.9,-11.65,-4.88,-15.21
chr1	49794730	49799736	DEL	0	0	0/0	4.46007	-0.05,-0.09,-0.08,-0.08,-0.09,-0.08,-0.08,-0.08,-0.07,-0.08,-0.07,-0.06,-0.08,-0.08,-0.11,-0.08
chr1	49814494	49816191	TANDUP	0	0	0/0	1.68166	-9.55,-0.46,-0.46,-0.46,-2.2,-0.46
chr1	49862341	49862982	DEL	0	0	0/0	5.29632	-0.91,-0.91,-0.91,-0.91,-0.91,-0.91,-0.91,-0.91,-0.91,-0.91,-0.37,-0.91,-0.91,-0.91,-0.91,-0.91,-0.91,-0.91,-0.91
chr1	49920364	49921002	DEL	0	0	0/0	4.18133	-1.05,-1.05,-1.47,-1.05,-1.05,-1.05,-1.09,-1.05,-1.13,-1.09,-1.09,-1.09,-1.05,-1.25,-1.12
chr1	49974603	49982405	TANDUP	0	0	0/0	4.73882	-16.57,-16.57,-16.0,-16.57,-15.13,-16.57,-16.27,-16.57,-16.6,-16.27,-16.27,-16.37,-16.57,-16.57,-16.27,-16.57,-16.6
chr1	50009618	50010433	DEL	0	0	0/0	3.34524	-0.52,-0.48,-0.53,-0.51,-0.51,-0.52,-0.56,-0.51,-0.52,-0.51,-0.51,-0.53
chr1	50070015	50073016	DEL	0	0	0/0	5.57507	-0.91,-0.91,-0.91,-0.91,-0.91,-0.91,-0.91,-0.91,-0.91,-0.91,-0.91,-0.91,-0.91,-0.91,-0.91,-0.91,-0.91,-0.91,-0.91,-0.91
chr1	50081829	50084164	DEL	0	0	0/0	5.57507	-0.16,0.0,0.0,-0.26,-0.17,-0.21,0.0,-0.14,-0.14,-0.08,-0.44,-0.25,0.0,-0.19,0.0,-0.37,-0.4,-0.18,-0.08,-0.17
chr1	50101535	50103528	TANDUP	0	0	0/0	2.78824	-0.67,-0.63,-0.66,-0.62,-0.62,-0.62,-0.62,-0.62,-0.68,-0.64
chr1	50103852	50107724	DEL	0	0	0/0	5.29632	-1.73,-1.73,-1.73,-1.63,-1.76,-1.77,-1.73,-1.75,-1.69,-1.78,-1.73,-1.72,-1.98,-1.69,-1.73,-1.83,-1.65,-1.69,-1.73
chr1	50113597	50114442	TANDUP	NA	NA	NA	NA	NA
chr1	50137955	50141736	DEL	0.76757	1	2021-01-01	5.57507	0.83,0.54,0.75,0.75,0.84,0.62,0.75,0.69,0.92,0.9,0.72,0.88,0.82,0.75,0.83,0.83,0.68,0.74,0.78,0.73
chr1	50195937	50200210	DEL	0.354246	1	2021-01-01	4.46007	0.31,0.33,0.31,0.29,0.36,0.35,0.39,0.45,0.4,0.34,0.2,0.48,0.42,0.32,0.39,0.33
chr1	50205859	50208226	DEL	0.37141	0.846154	2021-01-01	2.347	0.34,0.45,0.24,0.37,0.01,0.48,0.45,0.0,0.19,0.37,0.14,0.34,0.71
chr1	50217187	50220735	DEL	0.863385	1	2021-01-01	1.68166	1.0,0.67,0.95,0.89,0.73,0.94
chr1	50227372	50228862	DEL	0	0	0/0	5.57507	0.0,0.0,0.0,0.0,0.0,0.0,0.0,0.0,0.0,0.0,0.0,0.0,0.0,0.0,0.0,0.0,0.0,0.0,0.0,0.0
chr1	50243849	50247038	DEL	0	0	0/0	5.57507	-0.91,-0.91,-0.91,-0.91,-0.91,-0.91,-0.91,-0.91,-0.91,-0.91,-0.91,-0.91,-0.91,-0.91,-0.91,-0.91,-0.91,-0.91,-0.91,-0.91
chr1	50248683	50249828	DEL	0.713346	1	2021-01-01	5.57507	0.71,0.76,0.72,0.72,0.73,0.71,0.64,0.72,0.73,0.7,0.67,0.71,0.75,0.8,0.72,0.75,0.59,0.72,0.69,0.72
chr1	50270516	50272839	DEL	0	0	0/0	5.57507	-0.09,-0.09,-0.09,-0.08,-0.09,-0.08,-0.09,-0.09,-0.08,-0.08,-0.07,-0.08,-0.08,-0.09,-0.07,-0.09,-0.08,-0.09,-0.08,-0.08
chr1	50272877	50273526	DEL	0.471627	0.05	0/0	4.29634	-0.91,-0.91,0.47,-0.91,-0.91,-0.91,-0.91,-0.91,-0.91,-0.91,-0.91,-0.91,-0.91,-0.91,-0.91,-0.91,-0.91,-0.91,-0.91,-0.91
chr1	50312402	50318072	DEL	0	0	0/0	5.57507	0.0,0.0,0.0,0.0,-0.91,0.0,0.0,0.0,0.0,0.0,0.0,0.0,-0.91,0.0,0.0,0.0,0.0,0.0,0.0,0.0
chr1	50359017	50364283	DEL	0	0	0/0	4.46007	0.0,0.0,0.0,0.0,-0.91,0.0,0.0,0.0,0.0,0.0,0.0,0.0,0.0,0.0,0.0,0.0
chr1	50363856	50365504	TANDUP	NA	NA	NA	NA	NA
chr1	50375874	50380075	TANDUP	NA	NA	NA	NA	NA
chr1	50406784	50412452	DEL	0.82503	1	2021-01-01	5.57507	0.86,0.85,0.85,0.86,0.91,0.85,0.87,0.3,0.81,0.87,0.87,0.85,0.85,0.84,0.83,0.82,0.83,0.85,0.87,0.85
chr1	50454247	50459915	DEL	0	0	0/0	5.57507	-0.76,-0.83,-0.83,-0.82,-0.81,-0.82,-0.81,-0.83,-0.76,-0.81,-0.8,-0.85,-0.85,-0.82,-0.81,-0.81,-0.81,-0.81,-0.8,-0.83
chr1	50459558	50463144	TANDUP	NA	NA	NA	NA	NA
chr1	50501417	50504959	TANDUP	0	0	0/0	5.01757	-1.4,-1.51,-1.43,-1.45,-1.45,-1.47,-1.38,-1.49,-1.44,-1.45,-1.56,-1.35,-1.41,-1.42,-1.36,-1.41,-1.42,-1.45
chr1	50501612	50508351	DEL	0.991945	1	2021-01-01	4.46007	0.99,0.99,0.99,0.99,0.99,0.99,1.0,0.99,1.0,0.99,0.97,1.0,0.99,0.99,1.0,0.99
chr1	50517111	50522160	TANDUP	0	0	0/0	4.18133	0.0,0.0,0.0,0.0,0.0,0.0,0.0,0.0,0.0,0.0,0.0,0.0,0.0,0.0,0.0
chr1	50549326	50554992	DEL	0.695389	0.05	0/0	4.29634	-4.13,-4.58,-3.95,-4.13,-4.13,-4.13,-4.13,-4.13,-4.13,-4.13,0.7,-4.13,-4.13,-4.54,-4.51,-4.13,-4.13,-4.25,-4.13,-4.13
chr1	50596521	50604947	DEL	0	0	0/0	5.57507	-2.75,-2.61,-3.05,-2.63,-2.58,-2.65,-2.69,-2.54,-2.75,-2.64,-2.76,-2.61,-2.87,-2.82,-2.64,-2.74,-2.65,-2.87,-2.64,-2.64
chr1	50641954	50646488	TANDUP	0	0	0/0	5.57507	-0.86,-0.78,-0.84,-0.86,-0.81,-0.81,-0.78,-0.84,-0.84,-0.84,-0.84,-0.84,-0.88,-0.86,-0.84,-0.84,-0.84,-0.86,-0.84,-0.81
chr1	50642713	50646564	DEL	0	0	0/0	5.57507	-1.73,-1.7,-1.86,-1.7,-1.84,-1.74,-1.73,-1.73,-1.73,-1.69,-1.81,-1.73,-1.75,-1.69,-1.78,-1.69,-1.64,-1.81,-1.5,-1.8
chr1	50739666	50740409	TANDUP	0	0	0/0	4.18133	-5.18,-6.94,-9.31,-5.17,-9.25,-3.61,-81.05,-7.75,-3.65,-3.58,-6.85,-3.6,-3.62,-3.6,-6.37
chr1	50756708	50757410	DEL	0	0	0/0	4.73882	-6.68,-4.46,-5.06,-5.51,-6.68,-5.34,-5.34,-6.68,-5.51,-5.4,-5.51,-4.89,-6.89,-5.46,-5.46,-4.89,-5.0
chr1	50768600	50771727	TANDUP	0	0	0/0	5.57507	-5.16,-4.93,-4.9,-5.15,-4.28,-5.15,-5.15,-5.15,-5.15,-5.07,-5.04,-5.15,-5.15,-5.15,-5.15,-4.35,-4.63,-5.67,-5.07,-5.15
chr1	50794218	50798612	DEL	0.987462	0.0588235	0/0	3.46021	-1.91,-2.02,0.99,-2.02,-1.94,-2.32,-1.91,-2.08,-1.95,-2.02,-2.02,-2.02,-1.95,-2.02,-1.97,-2.02,-2.02
chr1	50825592	50826131	DEL	0.321399	1	2021-01-01	3.6239	0.38,0.29,0.19,0.34,0.31,0.38,0.38,0.35,0.27,0.41,0.31,0.34,0.23
chr1	50832335	50836350	DEL	0.451643	1	2021-01-01	3.34524	0.43,0.4,0.37,0.47,0.45,0.49,0.43,0.48,0.43,0.42,0.57,0.49
chr1	50860266	50863675	DEL	0.686989	1	2021-01-01	5.01757	0.53,0.75,0.72,0.73,0.67,0.85,0.71,0.71,0.68,0.4,0.69,0.65,0.72,0.75,0.84,0.72,0.6,0.65
chr1	50870148	50874663	DEL	0.945673	0.923077	2021-01-01	2.347	0.94,-0.91,0.95,0.94,0.95,0.94,0.95,0.95,0.94,0.95,0.95,0.95,0.94
chr1	50900042	50905057	DEL	0	0	0/0	2.51013	-0.43,-0.38,-0.46,-0.43,-0.42,-0.43,-0.41,-0.57,-0.47
chr1	50908308	50912758	DEL	0	0	0/0	2.51013	-1.61,-1.62,-1.62,-1.62,-1.58,-1.63,-1.69,-1.72,-1.65
chr1	50931748	50933946	DEL	0.28011	0.3	0/1	4.65497	0.34,-0.12,-0.06,0.27,0.02,0.01,0.0,0.0,0.35,-0.91,-0.06,0.01,-0.09,0.25,-0.07,0.07,0.16,0.01,0.31,0.02
chr1	50946973	50951154	DEL	0	0	0/0	5.57507	-0.91,-0.91,-0.91,-0.91,-0.91,-0.91,-0.91,-0.91,-0.91,-0.91,-0.91,-0.91,-0.91,-0.91,-0.91,-0.91,-0.91,-0.91,-0.91,-0.91
chr1	50957516	50960470	TANDUP	0	0	0/0	1.95611	-0.66,-0.76,-0.71,-0.62,-0.74,-0.75,-0.66
chr1	50968754	50971629	TANDUP	0	0	0/0	1.95611	-5.26,-6.93,-6.11,-3.77,-18.1,-4.25,-6.94
chr1	50983095	50987849	TANDUP	0	0	0/0	5.57507	-0.59,-0.64,-0.62,-0.64,-0.67,-0.62,-0.63,-0.64,-0.65,-0.65,-0.59,-0.65,-0.64,-0.63,-0.62,-0.65,-0.64,-0.63,-0.65,-0.63
chr1	50985598	50989542	DEL	0	0	0/0	5.29632	-1.23,-1.21,-1.2,-1.24,-1.17,-1.25,-1.25,-1.17,-1.17,-1.15,-1.2,-1.2,-1.19,-1.17,-1.2,-1.15,-1.24,-1.36,-1.19
chr1	51023111	51027666	DEL	0	0	0/0	4.73882	-1.03,-0.92,-0.97,-0.93,-0.93,-0.94,-0.85,-0.9,-0.97,-0.96,-0.94,-0.9,-0.92,-0.96,-1.0,-0.96,-0.99
chr1	51058918	51061460	DEL	0	0	0/0	4.73882	-3.02,-3.22,-3.85,-3.02,-3.29,-2.97,-3.5,-3.03,-3.01,-3.16,-2.92,-3.02,-3.03,-3.02,-3.12,-3.02,-2.99
chr1	51065170	51067299	DEL	0.852943	0.842105	2021-01-01	1.47486	-0.91,0.86,0.87,0.86,0.86,0.86,0.86,0.84,0.84,0.84,0.86,0.85,-0.91,0.79,0.86,-0.91,0.86,0.86,0.85
chr1	51093911	51100089	TANDUP	0	0	0/0	5.57507	-0.56,-0.54,-0.56,-0.52,-0.56,-0.54,-0.53,-0.54,-0.54,-0.54,-0.54,-0.55,-0.54,-0.54,-0.57,-0.52,-0.53,-0.54,-0.54,-0.54
chr1	51155703	51159517	DEL	0	0	0/0	5.57507	-0.17,-0.17,-0.17,-0.19,-0.13,-0.17,-0.18,-0.17,-0.18,-0.17,-0.18,-0.17,-0.17,-0.18,-0.17,-0.18,-0.17,-0.17,-0.17,-0.17
chr1	51202626	51203881	TANDUP	0	0	0/0	3.06666	-3.79,-12.12,-3.68,-4.43,-4.44,-4.41,-4.42,-3.44,-4.01,-4.51,-3.72
chr1	51204870	51208364	DEL	0	0	0/0	4.73882	-0.91,-0.91,-0.91,-0.91,-0.91,-0.91,-0.91,-0.91,-0.91,-0.91,-0.91,-0.91,-0.91,-0.91,-0.91,-0.46,-0.91
chr1	51207218	51209137	TANDUP	0	0	0/0	5.57507	-0.92,-0.95,-0.95,-0.89,-0.95,-0.93,-0.93,-0.95,-0.93,-0.95,-0.95,-1.07,-1.03,-0.93,-0.95,-0.87,-0.89,-0.95,-0.95,-0.87
chr1	51229281	51239113	TANDUP	0	0	0/0	3.9026	0.0,0.0,0.0,0.0,0.0,0.0,0.0,0.0,0.0,0.0,0.0,0.0,0.0,0.0
chr1	51235028	51238406	DEL	0.959546	1	2021-01-01	5.29632	0.97,1.0,1.0,0.95,0.95,0.99,0.96,0.95,0.98,0.98,0.95,0.94,0.95,1.0,0.93,0.94,1.0,0.9,0.9
chr1	51264712	51268253	DEL	0	0	0/0	5.57507	-1.03,-1.09,-1.13,-1.03,-1.15,-1.02,-1.07,-1.09,-1.29,-1.01,-1.03,-1.21,-1.02,-1.02,-1.03,-0.88,-0.98,-0.98,-1.03,-0.98
chr1	51273573	51278762	TANDUP	NA	NA	NA	NA	NA
chr1	51295247	51301535	DEL	0	0	0/0	4.73882	-1.4,-1.43,-1.4,-1.36,-1.43,-1.39,-1.44,-1.42,-1.42,-1.42,-1.42,-1.42,-1.46,-1.42,-1.42,-1.5,-1.5
chr1	51328923	51332496	DEL	0.819407	0.0714286	0/0	2.62483	-0.91,-0.91,-0.91,-0.91,-0.91,-0.91,-0.91,-0.91,-0.91,-0.91,-0.91,0.82,-0.91,-0.91
chr1	51347793	51348463	DEL	0	0	0/0	5.57507	-0.38,-0.38,-0.39,-0.4,-0.39,-0.38,-0.38,-0.39,-0.37,-0.39,-0.4,-0.38,-0.36,-0.4,-0.37,-0.38,-0.38,-0.4,-0.39,-0.38
chr1	51357072	51361330	DEL	0	0	0/0	5.57507	-0.91,-0.91,-0.91,-0.91,-0.91,-0.91,-0.91,-0.91,-0.91,-0.91,-0.91,-0.91,-0.91,-0.91,-0.91,-0.91,-0.91,-0.91,-0.91,-0.91
chr1	51396164	51401577	DEL	0	0	0/0	5.29632	-0.24,-0.25,-0.25,-0.24,-0.24,-0.25,-0.26,-0.25,-0.26,-0.24,-0.24,-0.25,-0.25,-0.26,-0.24,-0.25,-0.24,-0.24,-0.25
chr1	51398449	51400079	TANDUP	NA	NA	NA	NA	NA
chr1	51444775	51446351	DEL	0	0	0/0	5.57507	-1.13,-1.08,-1.07,-1.12,-1.01,-1.08,-1.1,-1.12,-1.12,-1.02,-1.09,-1.07,-1.06,-1.2,-1.04,-1.05,-1.07,-1.04,-1.05,-1.12
chr1	51447497	51449577	DEL	0	0	0/0	5.57507	-1.01,-1.01,-0.9,-1.01,-1.05,-0.99,-1.01,-1.04,-1.0,-1.01,-1.02,-0.74,-1.04,-0.97,-0.99,-1.02,-1.0,-1.02,-0.97,-1.01
chr1	51546027	51548121	DEL	0	0	0/0	5.01757	-0.93,-0.93,-0.93,-0.93,-0.92,-0.92,-0.93,-0.92,-0.93,-0.93,-0.93,-0.93,-0.93,-4.68,-0.93,-0.93,-0.92,-0.87
chr1	51557496	51559010	TANDUP	NA	NA	NA	NA	NA
chr1	51599229	51599749	DEL	0.466379	1	2021-01-01	5.01757	0.45,0.35,0.4,0.46,0.59,0.47,0.4,0.46,0.51,0.46,0.34,0.47,0.55,0.52,0.46,0.57,0.47,0.47
chr1	51692919	51696415	DEL	0.839048	1	2021-01-01	5.57507	0.84,0.84,0.9,0.79,0.94,0.85,0.86,0.83,0.83,0.84,0.85,0.84,0.82,0.82,0.85,0.76,0.71,0.84,0.85,0.91
chr1	51713036	51714181	DEL	0	0	0/0	5.01757	-1.39,-1.43,-1.43,-1.43,-1.43,-1.44,-1.52,-1.49,-1.43,-1.62,-1.47,-1.53,-1.51,-1.62,-1.39,-1.71,-1.43,-1.42
chr1	51714199	51716605	DEL	0	0	0/0	5.57507	-0.91,-0.91,-0.91,-0.91,-0.91,-0.91,-0.91,-0.91,-0.91,-0.91,-0.91,-0.91,-0.91,-0.91,-0.91,-0.91,-0.91,-0.91,-0.91,-0.91
chr1	51722776	51728134	DEL	0.926082	1	2021-01-01	5.57507	0.94,0.92,0.92,0.93,0.93,0.93,0.93,0.92,0.93,0.92,0.93,0.93,0.93,0.92,0.93,0.93,0.93,0.94,0.92,0.92
chr1	51751953	51755968	DEL	0	0	0/0	3.9026	-0.91,-0.91,-0.91,-0.91,-0.91,-0.91,-0.91,-0.91,-0.91,-0.91,-0.91,-0.91,-0.91,-0.58
chr1	51781601	51784996	DEL	0	0	0/0	5.57507	-1.19,-1.24,-1.2,-1.19,-1.37,-1.54,-1.36,-1.22,-1.18,-1.24,-1.22,-1.54,-1.21,-1.3,-1.25,-1.16,-1.25,-1.2,-1.22,-1.22
chr1	51790993	51794910	DEL	0.970966	1	2021-01-01	2.78824	0.97,0.98,0.97,0.96,0.98,0.97,0.98,0.97,0.98,0.97
chr1	51829457	51833075	DEL	0	0	0/0	4.46007	-1.16,-1.13,-1.13,-1.16,-1.12,-1.15,-1.17,-0.92,-1.14,-1.13,-1.12,-1.16,-1.16,-1.09,-1.13,-1.07
chr1	51868958	51872520	DEL	0	0	0/0	3.34524	-1.27,-1.47,-1.3,-1.3,-1.23,-1.25,-1.34,-1.3,-1.3,-1.3,-1.21,-1.3
chr1	51897602	51899669	TANDUP	0	0	0/0	1.95611	-4.5,-4.7,-5.28,-4.34,-3.94,-4.53,-4.53
chr1	51933167	51934191	TANDUP	NA	NA	NA	NA	NA
chr1	52023888	52025484	DEL	0.360398	1	2021-01-01	4.46007	0.31,0.47,0.37,0.26,0.19,0.35,0.3,0.39,0.28,0.28,0.4,0.35,0.59,0.53,0.35,0.35
chr1	52025495	52027572	DEL	0	0	0/0	4.18133	-1.38,-1.37,-1.42,-1.39,-1.36,-1.35,-1.56,-1.38,-1.38,-1.34,-1.43,-1.38,-1.41,-1.31,-1.39
chr1	52031398	52032231	DEL	0	0	0/0	4.18133	-2.93,-3.67,-2.86,-3.04,-2.93,-3.05,-3.05,-3.04,-3.81,-2.93,-3.24,-3.04,-3.04,-3.09,-3.09
chr1	52037254	52038605	TANDUP	0	0	0/0	1.79456	-46.27,-9.99,-12.87,-9.97,0.01,-9.95,-18.34,-3.51,-12.82,-6.85,-12.85
chr1	52051328	52054550	DEL	0.889666	1	2021-01-01	5.29632	0.88,0.89,0.89,0.88,0.88,0.89,0.89,0.89,0.88,0.89,0.87,0.89,0.89,0.89,0.89,0.89,0.9,0.9,0.94
chr1	52076836	52080026	DEL	0	0	0/0	5.01757	-1.32,-1.38,-1.48,-1.41,-1.41,-1.47,-1.43,-1.4,-1.48,-1.42,-1.44,-1.51,-1.39,-1.51,-1.51,-1.42,-1.41,-1.5
chr1	52081642	52083096	TANDUP	NA	NA	NA	NA	NA
chr1	52103986	52109840	DEL	0	0	0/0	5.57507	-0.34,-0.36,-0.35,-0.36,-0.36,-0.34,-0.35,-0.34,-0.37,-0.36,-0.35,-0.36,-0.34,-0.35,-0.37,-0.36,-0.31,-0.35,-0.35,-0.35
chr1	52131181	52134356	DEL	0	0	0/0	5.57507	-0.91,-0.91,-0.91,-0.91,-0.91,-0.91,-0.91,-0.91,-0.91,-0.91,-0.91,-0.91,-0.91,-0.91,-0.91,-0.91,-0.91,-0.91,-0.91,-0.91
chr1	52143734	52148253	DEL	0.902952	1	2021-01-01	5.57507	0.91,0.9,0.9,0.9,0.9,0.9,0.91,0.9,0.9,0.9,0.9,0.9,0.92,0.9,0.9,0.91,0.9,0.9,0.9,0.9
chr1	52156817	52161892	DEL	0.938418	1	2021-01-01	5.29632	0.99,0.94,0.94,0.93,0.94,0.94,0.94,0.93,0.94,0.94,0.94,0.94,0.94,0.93,0.94,0.94,0.91,0.93,0.94
chr1	52181863	52187112	DEL	0	0	0/0	5.29632	-0.91,-0.91,-0.91,-0.91,-0.91,-0.91,-0.91,-0.91,-0.91,-0.91,-0.91,-0.91,-0.91,-0.91,-0.91,-0.91,-0.91,-0.91,-0.91
chr1	52192903	52196824	DEL	0	0	0/0	4.46007	-0.38,-0.35,-0.34,-0.36,-0.35,-0.36,-0.37,-0.35,-0.35,-0.34,-0.36,-0.35,-0.37,-0.91,-0.91,-0.91
chr1	52210086	52215542	DEL	0	0	0/0	5.57507	-1.07,-1.06,-1.03,-1.02,-1.02,-1.03,-1.05,-1.01,-1.08,-1.11,-1.23,-1.0,-1.0,-1.0,-1.53,-1.03,-1.05,-1.03,-1.01,-1.08
chr1	52219782	52224254	DEL	0	0	0/0	4.18133	-1.59,-1.51,-1.7,-1.59,-1.55,-1.52,-1.59,-1.59,-1.62,-1.57,-1.54,-1.55,-1.58,-1.49,-1.69
chr1	52228087	52232304	DEL	0	0	0/0	5.57507	-1.76,-1.78,-1.74,-1.67,-1.98,-1.74,-1.7,-1.79,-1.79,-1.25,-1.77,-1.75,-1.79,-1.79,-1.81,-1.73,-1.7,-1.73,-1.8,-1.91
chr1	52237088	52240245	DEL	0	0	0/0	3.06666	-2.15,-2.11,-2.3,-2.24,-2.36,-2.13,-2.14,-2.15,-2.23,-2.29,-2.31
chr1	52263543	52268015	DEL	0	0	0/0	5.57507	-1.02,-0.99,-0.98,-0.96,-1.03,-0.96,-0.99,-0.96,-1.01,-1.03,-0.99,-0.99,-0.99,-0.99,-0.99,-0.99,-0.99,-0.96,-0.99,-1.0
chr1	52299034	52303154	DEL	0.991216	0.35	0/1	3.37639	0.99,-1.13,-1.12,1.0,0.99,-1.13,0.99,-1.13,-1.13,0.99,-1.13,0.99,-1.16,-1.13,-1.13,-1.12,-1.15,0.98,-1.13,-1.13
chr1	52329265	52330022	DEL	0.148618	0.0625	2021-01-01	4.46007	0.05,0.08,0.07,0.09,0.05,0.05,0.07,0.03,0.06,0.05,0.15,0.06,0.05,0.06,0.07,0.07
chr1	52330088	52331001	DEL	0.358177	1	2021-01-01	4.73882	0.41,0.33,0.36,0.33,0.4,0.34,0.32,0.38,0.31,0.42,0.36,0.49,0.28,0.34,0.32,0.38,0.32
chr1	52332637	52333366	TANDUP	0	0	0/0	4.73882	-7300837.71,-0.45,-7299288.94,-0.45,-0.44,-0.44,-0.44,-0.44,-0.45,-0.47,-0.41,-0.43,-7304202.82,-0.44,-0.44,-0.45,-0.44
chr1	52333665	52335981	DEL	0.261131	0.1	0/0	3.01798	-0.16,-0.87,-0.27,-0.77,-0.18,-2.24,-1.37,-0.59,-0.6,0.26,-2.24,-1.08,0.26,-2.24,-1.76,-2.24,-0.21,-2.24,-1.94,-1.07
chr1	52336041	52338059	DEL	0	0	0/0	5.57507	-2.56,-1.97,-2.13,-2.14,-2.04,-2.04,-2.16,-2.06,-2.15,-2.06,-2.04,-2.03,-2.04,-2.13,-2.16,-2.13,-2.06,-2.06,-2.04,-2.15
chr1	52365050	52365583	DEL	0.296772	1	2021-01-01	3.9026	0.33,0.34,0.29,0.32,0.19,0.24,0.32,0.35,0.31,0.21,0.3,0.28,0.34,0.34
chr1	52398988	52403472	DEL	0	0	0/0	5.57507	-0.67,-0.7,-0.73,-0.69,-0.66,-0.7,-0.72,-0.69,-0.7,-0.7,-0.7,-0.73,-0.69,-0.69,-0.7,-0.7,-0.69,-0.69,-0.73,-0.64
chr1	52409152	52411622	DEL	0.910324	1	2021-01-01	5.57507	0.93,0.91,0.92,0.91,0.91,0.91,0.9,0.91,0.9,0.88,0.91,0.9,0.89,0.9,0.91,0.92,0.92,0.93,0.93,0.91
chr1	52499405	52502844	DEL	0	0	0/0	5.29632	-0.75,-0.74,-0.76,-0.73,-0.81,-0.77,-0.78,-0.74,-0.79,-0.76,-0.74,-0.79,-0.76,-0.75,-0.76,-0.76,-0.78,-0.73,-0.8
chr1	52531898	52532518	DEL	0	0	0/0	5.57507	-0.33,-0.33,-0.35,-0.33,-0.28,-0.33,-0.33,-0.33,-0.33,-0.33,-0.33,-0.35,-0.33,-0.33,-0.33,-0.35,-0.35,-0.33,-0.27,-0.33
chr1	52539856	52544256	DEL	0.878365	1	2021-01-01	4.46007	0.88,0.88,0.88,0.88,0.88,0.88,0.87,0.87,0.85,0.88,0.89,0.88,0.88,0.88,0.87,0.88
chr1	52564029	52568598	DEL	0.896134	1	2021-01-01	5.57507	0.93,0.91,0.91,0.9,0.9,0.93,0.87,0.93,0.66,0.91,0.91,0.91,0.9,0.91,0.89,0.84,0.93,0.93,0.93,0.93
chr1	52616016	52618659	TANDUP	0.273145	0.5	2021-01-01	1.14713	0.1,0.03,0.13,0.41
chr1	52631172	52631681	TANDUP	0	0	0/0	0.895423	-110.92,-15.19,-2028.29
chr1	52632941	52634475	TANDUP	0.243286	0.0833333	0/0	2.07	-1.35,-1.37,-1.36,-0.04,0.24,-1.35,-0.04,-0.03,-0.14,-0.22,-1.16,-1.35
chr1	52658375	52662090	DEL	0	0	0/0	5.57507	-0.91,-0.91,-0.91,-0.91,-0.91,-0.17,-0.91,-0.91,-0.91,-0.91,-0.91,-0.91,-0.91,-0.91,-0.91,-0.91,-0.91,-0.91,-0.91,-0.19
chr1	52667540	52668441	TANDUP	NA	NA	NA	NA	NA
chr1	52667557	52668459	DEL	0.86423	1	2021-01-01	5.57507	0.87,0.86,0.87,0.86,0.87,0.87,0.87,0.88,0.87,0.87,0.87,0.87,0.87,0.87,0.87,0.87,0.86,0.79,0.87,0.87
chr1	52674436	52680516	TANDUP	0	0	0/0	4.46007	-6.44,-6.44,-8.36,-6.44,-6.12,-5.94,-6.19,-6.44,-6.25,-6.22,-6.44,-6.44,-6.25,-6.25,-6.22,-6.44
chr1	52714260	52716287	DEL	0.860037	0.0588235	0/0	3.46021	-0.91,-0.91,-0.91,-0.91,-0.91,-0.91,-0.91,0.86,-0.91,-0.91,-0.91,-0.91,-0.91,-0.91,-0.91,-0.91,-0.91
chr1	52726293	52728765	TANDUP	0	0	0/0	1.14713	-1.15,-1.29,-1.16,-1.15
chr1	52774668	52775399	TANDUP	0	0	0/0	5.57507	-1.27,-1.27,-21.53,-13.55,-13.58,-20.93,-20.91,-1.27,-13.53,-11.71,-1.27,-1.27,-19.76,-20.35,-7.12,-1.28,-13.61,-1.28,-20.94,-18.02
chr1	52796996	52799168	DEL	0	0	0/0	5.57507	-0.07,-0.07,-0.07,-0.05,-0.07,-0.07,-0.07,-0.07,-0.07,-0.07,-0.07,-0.07,-0.07,-0.07,-0.07,-0.07,-0.07,-0.05,-0.07,-0.07
chr1	52806508	52808025	TANDUP	0	0	0/0	1.68166	-15230254.1,-15216280.83,-189.15,-15245645.26,-15085448.44,-15238556.69
chr1	52859544	52864184	TANDUP	NA	NA	NA	NA	NA
chr1	52870549	52872814	DEL	0	0	0/0	5.29632	-0.91,-0.91,-0.91,-0.91,-0.91,-0.91,-0.91,-0.91,-0.91,-0.91,-0.91,-0.91,-0.91,-0.91,-0.91,-0.91,-0.91,-0.91,-0.91
chr1	52928805	52932292	TANDUP	0	0	0/1	3.93376	0.0,0.01,0.03,0.03,0.0,0.04,0.0,0.03,0.0,0.0,0.0,0.01,0.0,0.0,0.0,0.0,0.01,0.0
chr1	52944684	52946745	DEL	0	0	0/0	3.6239	-0.91,-0.91,-0.91,-0.91,-0.91,-0.91,-0.32,-0.91,-0.91,-0.91,-0.91,-0.91,-0.91
chr1	52946757	52951323	TANDUP	NA	NA	NA	NA	NA
chr1	52950611	52951112	DEL	0	0	0/0	3.6239	0.0,0.0,0.0,0.0,0.0,0.0,0.0,0.0,0.0,0.0,0.0,0.0,0.0
chr1	53066883	53067462	DEL	0.826805	1	2021-01-01	3.6239	0.66,0.8,0.8,0.79,0.92,0.71,0.77,0.77,0.79,0.91,0.91,0.92,0.99
chr1	53127819	53128503	DEL	0	0	0/0	5.29632	-0.91,-0.95,-0.91,-1.0,-0.97,-0.9,-0.99,-0.91,-0.95,-0.95,-1.0,-0.95,-0.96,-0.91,-1.01,-0.95,-1.01,-0.95,-0.95
chr1	53130795	53131952	DEL	0	0	0/0	4.73882	-5.01,-5.12,-5.12,-5.0,-5.13,-5.05,-5.01,-5.01,-5.12,-5.13,-5.12,-5.57,-7.72,-5.13,-5.68,-5.12,-5.03
chr1	53171334	53174663	DEL	0.888324	1	2021-01-01	4.18133	0.89,0.89,0.89,0.89,0.89,0.89,0.89,0.89,0.87,0.89,0.88,0.89,0.89,0.88,0.9
chr1	53174687	53176818	DEL	0	0	0/0	5.01757	-1.74,-1.68,-1.63,-1.71,-1.71,-1.77,-1.76,-1.8,-1.76,-1.75,-1.72,-1.72,-1.7,-1.79,-1.75,-1.68,-1.95,-1.59
chr1	53176608	53182569	TANDUP	0	0	0/0	3.9026	-0.45,-0.48,-0.61,-0.54,-0.49,-0.49,-0.54,-0.54,-0.58,-0.47,-0.55,-0.54,-0.54,-0.53
chr1	53184191	53186512	DEL	0.732404	1	2021-01-01	4.73882	0.74,0.72,0.73,0.73,0.74,0.73,0.74,0.72,0.74,0.73,0.73,0.72,0.73,0.74,0.74,0.73,0.73
chr1	53213943	53218404	DEL	0.976014	1	2021-01-01	5.57507	0.96,0.98,0.98,0.98,0.99,0.98,0.98,0.98,0.98,0.97,0.97,0.98,0.94,0.99,0.98,0.96,0.99,0.99,0.98,0.97
chr1	53255845	53261143	DEL	0	0	0/0	4.46007	-0.91,-0.29,-0.31,-0.29,-0.27,-0.28,-0.91,-0.3,-0.29,-0.29,-0.31,-0.29,-0.29,-0.29,-0.29,-0.29
chr1	53300181	53305278	DEL	0.924126	1	2021-01-01	4.46007	0.92,0.93,0.92,0.92,0.94,0.92,0.93,0.93,0.93,0.92,0.91,0.92,0.92,0.92,0.92,0.92
chr1	53342993	53348079	DEL	0	0	0/0	4.73882	-0.61,-0.62,-0.63,-0.64,-0.63,-0.66,-0.66,-0.68,-0.6,-0.65,-0.63,-0.65,-0.74,-0.67,-0.69,-0.74,-0.64
chr1	53398802	53399856	TANDUP	NA	NA	NA	NA	NA
chr1	53408404	53410727	DEL	0	0	0/0	5.57507	-0.5,-0.5,-0.51,-0.5,-0.52,-0.55,-0.5,-0.57,-0.5,-0.51,-0.46,-0.54,-0.5,-0.47,-0.48,-0.5,-0.52,-0.53,-0.47,-0.5
chr1	53425788	53431766	TANDUP	NA	NA	NA	NA	NA
chr1	53427321	53429392	DEL	0	0	0/0	5.57507	-0.84,-0.83,-0.84,-0.84,-0.81,-0.81,-0.88,-0.84,-0.86,-0.85,-0.87,-0.87,-0.92,-0.85,-0.84,-0.84,-0.88,-0.85,-0.84,-0.85
chr1	53449193	53452141	DEL	0.604068	0.285714	0/1	1.23831	0.66,-0.91,-0.91,-0.91,-0.91,-0.91,-0.91,0.49,-0.91,0.47,0.79,-0.91,-0.91,-0.91
chr1	53459273	53463268	DEL	0	0	0/0	2.51013	-0.91,-0.91,-0.91,-0.91,-0.91,-0.91,-0.91,-0.91,-0.91
chr1	53461356	53462674	TANDUP	0	0	0/0	2.23258	-2.34,-6.41,-3.14,-5.41,-2.11,-2.1,-4.44,-7.26
chr1	53487308	53489769	DEL	0.320872	1	2021-01-01	5.29632	0.34,0.33,0.33,0.32,0.31,0.32,0.33,0.32,0.31,0.32,0.31,0.33,0.34,0.33,0.33,0.32,0.27,0.32,0.32
chr1	53494378	53498454	DEL	0	0	0/0	5.57507	-0.4,-0.42,-0.42,-0.38,-0.42,-0.39,-0.42,-0.44,-0.41,-0.4,-0.38,-0.44,-0.41,-0.41,-0.4,-0.41,-0.42,-0.37,-0.45,-0.37
chr1	53594038	53594951	DEL	0.269561	0.25	0/1	0.880077	-1.72,-2.14,-1.76,0.32,0.3,-1.81,-1.77,-1.77,0.21,-1.77,-1.85,-1.6,-1.68,-1.81,-2.02,-1.94,-1.74,0.2,0.32,-1.81
chr1	53655934	53656819	TANDUP	0	0	0/0	2.78824	-108.97,-20.54,-62.99,-97.84,-7.07,-1487.84,-139.95,-1205.89,-175.12,-61.88
chr1	53749142	53749918	TANDUP	0.573874	0.6	0/1	2.32952	0.55,0.95,-3.35,0.23,-5.53,-0.05,0.42,-0.41,0.6,0.7
chr1	53785215	53786685	DEL	0	0	0/0	4.18133	-1.29,-1.31,-1.25,-1.27,-1.3,-1.18,-1.3,-1.32,-1.32,-1.24,-1.3,-1.23,-1.33,-1.24,-1.33
chr1	53794063	53797428	TANDUP	0	0	0/0	1.41096	-2.43,-2.58,-1.91,-3.46,-3.7
chr1	53799389	53800259	DEL	0.648063	1	2021-01-01	5.57507	0.69,0.77,0.75,0.66,0.7,0.72,0.53,0.48,0.59,0.61,0.7,0.52,0.59,0.54,0.74,0.72,0.59,0.7,0.7,0.64
chr1	53870345	53871501	DEL	0	0	0/0	5.57507	-0.76,-0.76,-0.79,-0.84,-0.81,-0.76,-0.76,-0.76,-0.76,-0.74,-0.75,-0.86,-0.8,-0.73,-0.78,-0.78,-0.79,-0.76,-0.79,-0.76
chr1	53871544	53873255	DEL	0	0	0/0	4.73882	-0.49,-0.91,-0.5,-0.49,-0.49,-0.48,-0.42,-0.5,-0.48,-0.49,-0.48,-0.49,-0.47,-0.51,-0.49,-0.57,-0.91
chr1	53879313	53883967	DEL	0	0	0/0	4.18133	-0.4,-0.43,-0.43,-0.42,-0.43,-0.44,-0.43,-0.41,-0.44,-0.41,-0.41,-0.43,-0.4,-0.39,-0.43
chr1	53889893	53893966	DEL	0	0	0/0	4.73882	-0.91,-0.91,-0.91,-0.91,-0.91,-0.91,-0.91,-0.91,-0.91,-0.91,-0.91,-0.91,-0.91,-0.91,-0.91,-0.91,-0.91
chr1	53919298	53922199	DEL	0	0	0/0	5.29632	-4.0,-3.75,-3.54,-3.52,-3.54,-3.53,-3.8,-4.04,-3.54,-3.39,-3.37,-3.91,-3.28,-4.1,-3.55,-3.77,-3.54,-3.53,-3.53
chr1	53935693	53939826	DEL	0	0	0/0	5.57507	-1.57,-1.59,-1.5,-1.72,-1.66,-1.59,-1.57,-1.5,-1.6,-1.61,-1.44,-1.63,-1.58,-1.58,-1.63,-1.63,-1.64,-1.53,-1.56,-1.56
chr1	53953259	53957933	DEL	0	0	0/0	5.57507	-0.01,-0.01,-0.01,-0.01,-0.01,-0.01,-0.01,-0.01,-0.01,-0.01,-0.01,-0.01,-0.01,-0.01,-0.01,-0.01,-0.01,-0.01,-0.01,-0.01
chr1	53980245	53984135	DEL	0	0	0/0	5.01757	-0.73,-0.71,-0.7,-0.61,-0.67,-0.86,-0.68,-0.67,-0.69,-0.7,-0.69,-0.72,-0.71,-0.7,-0.69,-0.69,-1.32,-0.67
chr1	53991178	53993371	DEL	0	0	0/0	2.23258	0.0,0.0,0.0,0.0,0.0,0.0,0.0,0.0
chr1	53993785	53994582	DEL	0	0	0/0	3.34524	-0.73,-0.83,-0.81,-0.81,-0.77,-0.8,-0.8,-0.85,-0.76,-0.94,-0.74,-0.87
chr1	53994595	53995430	DEL	0	0	0/0	4.18133	-2.03,-1.75,-1.8,-1.73,-1.76,-1.93,-1.74,-1.75,-1.83,-2.1,-1.87,-1.76,-1.91,-1.82,-1.69
chr1	54010682	54012844	DEL	0	0	0/0	5.57507	-0.97,-0.94,-1.06,-0.99,-0.97,-1.02,-0.98,-0.99,-1.02,-0.99,-0.99,-0.99,-0.96,-1.01,-1.02,-0.99,-0.99,-1.02,-1.02,-1.03
chr1	54025096	54031417	TANDUP	NA	NA	NA	NA	NA
chr1	54029963	54034589	DEL	0.51365	1	2021-01-01	4.46007	0.46,0.57,0.58,0.51,0.5,0.57,0.62,0.49,0.58,0.59,0.3,0.52,0.5,0.47,0.56,0.4
chr1	54070497	54075717	DEL	0	0	0/0	5.57507	-0.51,-0.49,-0.48,-0.48,-0.47,-0.5,-0.53,-0.49,-0.49,-0.7,-0.48,-0.91,-0.52,-0.5,-0.91,-0.48,-0.53,-0.52,-0.5,-0.55
chr1	54104963	54105691	DEL	0	0	0/0	5.29632	-1.64,-1.69,-1.7,-1.85,-1.62,-1.66,-1.78,-1.7,-1.61,-1.66,-1.69,-1.76,-1.59,-1.64,-1.68,-1.73,-1.61,-1.68,-2.11
chr1	54110494	54115155	DEL	0	0	0/0	5.01757	-0.91,-0.91,-0.91,-0.91,-0.91,-0.91,-0.91,-0.91,-0.91,-0.91,-0.91,-0.91,-0.91,-0.91,-0.91,-0.91,-0.91,-0.91
chr1	54130687	54134273	DEL	0.646842	1	2021-01-01	4.18133	0.64,0.62,0.65,0.66,0.66,0.65,0.66,0.67,0.69,0.55,0.68,0.64,0.66,0.65,0.64
chr1	54150481	54154887	DEL	0	0	0/0	5.01757	-0.66,-0.65,-0.7,-0.66,-0.65,-0.66,-0.73,-0.68,-0.65,-0.71,-0.65,-0.67,-0.71,-0.66,-0.68,-0.68,-0.7,-0.63
chr1	54165050	54166409	TANDUP	0	0	0/0	1.68166	-186.65,-41.3,-8.7,-91.05,-60.93,-44.5
chr1	54182237	54186812	DEL	0.643371	1	2021-01-01	3.9026	1.0,0.67,0.47,0.85,0.6,0.68,0.43,0.64,0.54,0.48,0.64,0.68,0.75,0.57
chr1	54189270	54193871	DEL	0.742487	0.0625	0/0	3.18159	-0.91,-0.91,-0.91,-0.91,-0.91,-0.91,0.74,-0.91,-0.91,-0.91,-0.91,-0.91,-0.91,-0.91,-0.91,-0.91
chr1	54194280	54196116	TANDUP	0	0	0/0	2.51013	-1.96,-1.97,-0.45,-1.76,-1.14,-1.52,-0.67,-1.27,-9.51
chr1	54220814	54225270	DEL	0	0	0/0	5.29632	-0.87,-0.91,-0.91,-0.95,-0.81,-0.89,-0.9,-0.83,-0.88,-0.85,-0.86,-0.87,-0.87,-0.94,-0.87,-0.9,-0.95,-0.94,-0.88
chr1	54229317	54234025	DEL	0	0	0/0	3.6239	-0.79,-0.84,-0.72,-0.81,-0.82,-0.76,-0.81,-0.8,-0.76,-0.76,-0.76,-0.84,-0.84
chr1	54260103	54264740	DEL	0	0	0/0	5.57507	-0.91,-0.91,-0.91,-0.91,-0.91,-0.91,-0.91,-0.91,-0.91,-0.91,-0.91,-0.91,-0.91,-0.91,-0.91,-0.91,-0.91,-0.91,-0.91,-0.91
chr1	54269546	54273614	DEL	0	0	0/0	3.9026	-1.94,-1.99,-1.99,-1.99,-1.99,-1.75,-1.99,-1.99,-1.99,-1.99,-1.99,-1.99,-1.99,-1.99
chr1	54300275	54304705	DEL	0	0	0/0	5.57507	-0.15,-0.16,-0.16,-0.15,-0.15,-0.15,-0.16,-0.15,-0.15,-0.16,-0.17,-0.17,-0.15,-0.16,-0.15,-0.15,-0.16,-0.16,-0.15,-0.15
chr1	54311604	54316449	DEL	0	0	0/0	4.18133	-0.08,-0.08,-0.08,-0.09,-0.08,-0.08,-0.08,-0.08,-0.08,-0.1,-0.08,-0.08,-0.08,-0.08,-0.09
chr1	54353744	54355601	TANDUP	0	0	0/0	1.95611	-0.95,-1.23,-1.06,-1.72,-1.15,-1.1,-1.39
chr1	54395723	54396916	TANDUP	0	0	0/0	2.78824	-6.73,-16.67,-6.76,-6.75,-26.34,-6.82,-10.32,-10.64,-10.58,-7.07
chr1	54412583	54413769	DEL	0	0	0/0	5.29632	-1.36,-1.38,-1.21,-1.15,-1.29,-1.15,-1.1,-1.27,-1.21,-1.17,-1.11,-1.18,-1.25,-1.3,-1.13,-1.15,-1.24,-1.15,-1.12
chr1	54422398	54425251	DEL	0	0	0/0	5.57507	-1.37,-1.34,-1.33,-1.33,-1.31,-1.39,-1.37,-1.39,-1.35,-1.35,-1.38,-1.39,-1.35,-1.37,-1.37,-1.43,-1.37,-1.33,-1.37,-1.41
chr1	54425590	54428475	DEL	0	0	0/0	5.57507	-0.42,-0.43,-0.43,-0.42,-0.43,-0.47,-0.43,-0.44,-0.4,-0.45,-0.43,-0.43,-0.42,-0.41,-0.42,-0.42,-0.4,-0.43,-0.43,-0.43
chr1	54444917	54447489	DEL	0	0	0/0	5.57507	-1.02,-1.02,-0.84,-0.82,-0.8,-0.88,-0.74,-0.84,-0.8,-0.8,-0.79,-0.8,-0.8,-0.8,-0.82,-0.8,-0.82,-0.76,-0.85,-0.81
chr1	54451866	54454878	DEL	0.912518	1	2021-01-01	5.57507	0.91,0.92,0.93,0.96,0.92,0.91,0.92,0.91,0.91,0.91,0.91,0.89,0.89,0.89,0.92,0.91,0.9,0.91,0.91,0.91
chr1	54467298	54469815	DEL	0	0	0/0	5.57507	-7.49,-7.53,-7.53,-7.53,-7.53,-7.64,-7.53,-7.53,-7.64,-7.64,-7.53,-7.53,-7.53,-7.53,-7.53,-7.53,-6.86,-7.64,-9.09,-7.53
chr1	54476441	54480991	DEL	0	0	0/0	3.34524	0.0,0.0,0.0,0.0,0.0,0.0,0.0,0.0,0.0,0.0,0.0,0.0
chr1	54489155	54491833	DEL	0	0	0/0	5.01757	-0.24,-0.38,-0.33,-0.41,-0.33,-0.91,-0.33,-0.33,-0.33,-0.39,-0.37,-0.33,-0.33,-0.91,-0.35,-0.36,-0.33,-0.33
chr1	54504716	54509078	DEL	0	0	0/0	3.6239	-2.03,-2.14,-2.12,-2.1,-2.05,-2.17,-2.13,-2.05,-2.03,-2.15,-2.08,-2.11,-2.44
chr1	54531298	54539430	DEL	0.987875	1	2021-01-01	3.6239	0.99,0.99,0.99,0.99,0.98,0.99,0.98,0.99,0.99,0.99,0.99,0.99,0.99
chr1	54566451	54569933	DEL	0	0	0/0	5.29632	-11.94,-11.47,-11.97,-11.94,-11.97,-12.03,-11.94,-11.89,-12.03,-11.81,-11.97,-12.0,-14.43,-11.78,-12.06,-12.0,-12.0,-12.0,-11.81
chr1	54596465	54600304	DEL	0.88109	1	2021-01-01	5.57507	0.88,0.88,0.88,0.88,0.88,0.86,0.89,0.89,0.89,0.89,0.87,0.88,0.89,0.89,0.88,0.89,0.88,0.88,0.87,0.88
chr1	54619999	54624624	DEL	0	0	0/0	3.34524	-0.97,-0.94,-0.88,-1.0,-0.98,-0.94,-0.93,-0.85,-0.92,-0.96,-0.77,-0.86
chr1	54625861	54640796	TANDUP	0	0	0/0	4.46007	-0.32,-0.32,-0.35,-0.36,-0.35,-0.38,-0.35,-0.35,-0.32,-0.31,-0.33,-0.35,-0.35,-0.37,-0.37,-0.36
chr1	54626692	54630133	DEL	0	0	0/0	4.18133	-0.56,-0.56,-0.56,-0.57,-0.64,-0.56,-0.52,-0.58,-0.56,-0.56,-0.57,-0.59,-0.57,-0.59,-0.6
chr1	54656195	54659717	DEL	0.137322	0.105263	0/1	1.13083	-0.91,-0.35,-0.13,-0.11,0.03,-0.05,0.04,-0.01,0.14,0.13,-0.24,-0.05,-0.35,-0.09,-0.18,-0.21,-0.18,0.08,-0.09
chr1	54686182	54689488	DEL	0	0	0/0	5.57507	-1.44,-1.48,-1.47,-1.52,-1.45,-1.43,-1.47,-1.49,-1.45,-1.46,-1.43,-1.28,-1.46,-1.49,-1.47,-1.49,-1.43,-1.51,-1.47,-1.49
chr1	54715612	54719044	DEL	0	0	0/0	5.01757	-7.01,-7.21,-7.0,-6.86,-7.2,-6.99,-7.16,-7.43,-7.29,-7.22,-7.82,-6.95,-7.3,-7.3,-8.52,-7.62,-7.81,-7.65
chr1	54741334	54748247	DEL	0	0	0/0	4.73882	-0.57,-0.65,-0.64,-0.59,-0.81,-0.6,-0.55,-0.51,-0.61,-0.58,-0.61,-0.6,-0.6,-0.67,-0.59,-0.57,-0.67
chr1	54781604	54786243	DEL	0	0	0/0	3.34524	0.0,0.0,0.0,0.0,0.0,0.0,0.0,0.0,0.0,0.0,0.0,0.0
chr1	54786294	54790860	DEL	0	0	0/0	3.6239	-0.65,-0.55,-0.19,-0.53,-0.61,-0.63,-0.53,-0.74,-0.53,-0.54,-0.68,-0.55,-0.77
chr1	54821771	54827681	DEL	0	0	0/0	3.9026	-1.11,-1.1,-1.16,-1.2,-1.18,-1.12,-1.13,-1.17,-1.21,-1.15,-1.18,-1.09,-1.14,-1.12
chr1	54905932	54909583	DEL	0	0	0/0	5.01757	-0.58,-0.57,-0.54,-0.55,-0.57,-0.58,-0.54,-0.58,-0.58,-0.58,-0.58,-0.58,-0.58,-0.58,-0.6,-0.59,-0.6,-0.62
chr1	54944107	54947744	DEL	0	0	0/0	5.29632	-0.62,-0.62,-0.62,-0.62,-0.62,-0.65,-0.62,-0.59,-0.43,-0.62,-0.62,-0.55,-0.65,-0.62,-0.62,-0.62,-0.56,-0.65,-0.56
chr1	54967710	54971669	DEL	0	0	0/0	2.23258	-0.57,-0.56,-0.5,-0.57,-0.56,-0.56,-0.54,-0.56
chr1	54983557	54987028	DEL	0	0	0/0	3.34524	-1.07,-1.18,-1.12,-1.14,-1.12,-1.15,-1.17,-1.12,-1.2,-1.14,-1.13,-1.14
chr1	54992367	54993549	DEL	0	0	0/0	3.34524	-0.77,-0.77,-0.84,-0.81,-0.85,-0.82,-0.77,-0.72,-0.81,-0.77,-0.84,-0.77
chr1	55010910	55014709	DEL	0	0	0/0	5.57507	-0.91,-0.91,-0.91,-0.91,-0.91,-0.91,-0.91,-0.91,-0.91,-0.91,-0.91,-0.91,-0.91,-0.91,-0.91,-0.91,-0.91,-0.91,-0.91,-0.91
chr1	55171531	55173859	DEL	0	0	0/0	3.9026	-6.35,-6.24,-7.75,-5.94,-6.22,-6.33,-6.3,-6.0,-5.87,-6.87,-6.2,-6.21,-6.34,-6.34
chr1	55175531	55179915	DEL	0.809051	1	2021-01-01	3.6239	0.81,0.81,0.81,0.81,0.81,0.81,0.8,0.81,0.8,0.82,0.81,0.81,0.81
chr1	55213255	55217599	DEL	0	0	0/0	3.06666	-0.91,-0.91,-0.91,-0.91,-0.91,-0.91,-0.91,-0.91,-0.91,-0.91,-0.91
chr1	55248174	55248811	TANDUP	0	0	0/0	2.62483	-0.27,-0.28,-0.26,-0.24,-0.28,0.02,-0.27,-3.92,-0.27,-0.27,-0.27,-0.28,-3.93,-0.28
chr1	55288354	55291727	TANDUP	NA	NA	NA	NA	NA
chr1	55376266	55380989	DEL	0.970585	0.0625	0/0	3.18159	-0.91,-0.91,-0.91,-0.91,-0.91,-0.91,-0.91,0.97,-0.91,-0.91,-0.91,-0.91,-0.91,-0.91,-0.91,-0.91
chr1	55415661	55420173	DEL	0.12313	0.157895	0/1	6.21246	0.02,0.03,0.01,-5.26,0.13,0.04,0.07,-0.01,0.01,-0.06,-0.03,0.06,-0.05,-5.23,-0.02,0.12,-5.26,0.12,-0.01
chr1	55471507	55480965	TANDUP	0	0	0/0	4.46007	-1.48,-1.41,-1.54,-1.49,-1.52,-1.51,-1.54,-1.52,-1.47,-1.52,-1.51,-1.49,-1.52,-1.49,-1.5,-1.48
chr1	55514330	55516136	DEL	0	0	0/0	3.06666	-0.31,-0.26,-0.31,-0.29,-0.28,-0.28,-0.25,-0.29,-0.22,-0.33,-0.29
chr1	55516153	55517220	DEL	0	0	0/0	2.23258	-0.74,-0.8,-0.76,-0.77,-0.79,-0.78,-0.82,-0.72
chr1	55517234	55518870	DEL	0	0	0/0	2.23258	-1.61,-1.4,-1.72,-1.57,-1.67,-1.6,-1.48,-1.94
chr1	55619143	55620136	DEL	0	0	0/0	5.01757	-0.89,-0.89,-0.86,-0.87,-0.87,-0.89,-0.91,-0.9,-0.9,-0.91,-0.87,-0.89,-0.91,-0.87,-0.9,-0.95,-0.9,-0.91
chr1	55727900	55728814	DEL	0	0	0/0	4.46007	-0.69,-0.68,-0.67,-0.68,-0.69,-0.62,-0.69,-0.68,-0.68,-0.68,-0.7,-0.66,-0.93,-0.68,-0.91,-0.68
chr1	55764315	55769153	TANDUP	0	0	0/0	4.46007	-2.7,-2.68,-2.73,-2.83,-2.7,-3.63,-2.83,-2.83,-2.83,-2.9,-2.71,-2.83,-2.83,-2.83,-2.83,-2.83
chr1	55859295	55862313	TANDUP	NA	NA	NA	NA	NA
chr1	55947736	55958217	TANDUP	0	0	0/0	5.57507	-0.68,-0.65,-0.68,-0.67,-0.66,-0.73,-0.6,-0.69,-0.67,-0.67,-0.68,-0.67,-0.52,-0.71,-0.73,-0.68,-0.67,-0.67,-0.69,-0.69
chr1	55953396	55957884	DEL	0	0	0/0	5.57507	0.0,0.0,0.0,0.0,0.0,0.0,0.0,0.0,0.0,0.0,0.0,0.0,0.0,0.0,0.0,0.0,0.0,0.0,0.0,0.0
chr1	55961173	55961770	DEL	0.793744	1	2021-01-01	5.29632	0.75,0.74,0.71,0.89,0.9,0.78,0.94,0.85,0.91,0.89,0.85,0.74,0.84,0.32,0.8,0.79,0.89,0.76,0.72
chr1	55965223	55965758	DEL	0	0	0/0	3.9026	-0.91,-0.91,-0.91,-0.91,-0.91,-0.91,-0.91,-0.91,-0.91,-0.91,-0.91,-0.91,-0.91,-0.91
chr1	55987423	55992425	DEL	0	0	0/0	5.57507	-0.29,-0.29,-0.37,-0.28,-0.27,-0.31,-0.3,-0.28,-0.29,-0.28,-0.28,-0.29,-0.29,-0.28,-0.29,-0.25,-0.28,-0.31,-0.31,-0.3
chr1	55992700	56000258	TANDUP	0	0	0/0	4.46007	-0.99,-0.95,-0.95,-0.93,-0.97,-0.99,-0.99,-1.0,-1.02,-0.99,-0.99,-1.0,-0.99,-0.99,-0.92,-1.1
chr1	56008973	56012779	DEL	0	0	0/0	4.73882	-1.23,-1.79,-1.76,-1.85,-1.74,-1.74,-0.65,-1.23,-1.09,-0.76,-1.85,-1.33,-0.95,-1.23,-0.65,-1.9,-0.88
chr1	56021281	56021884	DEL	0	0	0/0	4.73882	-2.29,-2.35,-2.58,-2.52,-2.42,-2.48,-2.32,-2.39,-2.4,-2.36,-2.42,-2.28,-2.35,-2.34,-2.23,-2.41,-2.19
chr1	56039646	56040357	DEL	0	0	0/0	3.6239	-0.86,-0.88,-0.85,-0.85,-0.9,-0.88,-0.9,-0.9,-0.85,-0.85,-0.9,-0.91,-0.92
chr1	56099517	56104904	TANDUP	0	0	0/0	5.57507	-0.38,-0.39,-0.37,-0.39,-0.44,-0.42,-0.38,-0.39,-0.41,-0.41,-0.37,-0.35,-0.38,-0.39,-0.4,-0.41,-0.39,-0.38,-0.37,-0.39
chr1	56131062	56132970	TANDUP	NA	NA	NA	NA	NA
chr1	56147505	56154014	TANDUP	0	0	0/0	3.9026	-0.65,-0.65,-0.65,-0.65,-0.7,-0.65,-0.67,-0.65,-0.65,-0.65,-0.65,-0.69,-0.65,-0.65
chr1	56151762	56153100	DEL	0	0	0/0	3.9026	-1.01,-0.52,-1.3,-0.76,-0.52,-2.2,-0.53,-0.5,-0.5,-0.53,-0.51,-0.88,-0.54,-0.52
chr1	56173087	56174218	TANDUP	0	0	0/0	3.06666	-5.9,-1.09,-2.32,-0.19,-1.09,-1.06,-0.6,-0.23,-3.33,-4.49,-0.02
chr1	56179018	56180349	DEL	0	0	0/0	5.01757	-0.35,-0.37,-0.34,-0.34,-0.34,-0.34,-0.35,-0.33,-0.4,-0.32,-0.33,-0.34,-0.31,-0.35,-0.3,-0.35,-0.34,-0.34
[truncated: 99,595 more rows]

## Sheet: cnvr.sr.vapor
CHR	POS	END	SVTYPE	VaPoR_QS	VaPoR_GS	VaPoR_GT	VaPoR_GQ	VaPoR_Rec
[truncated: 14,264 more rows]
