# Supplementary material for: Comprehensive characterization of copy number variation (CNV) called from array, long- and short-read data
Source: BMC Genomics. 2021 Nov 17;22:826. doi: 10.1186/s12864-021-08082-3 (PMC8596897; doi:10.1186/s12864-021-08082-3)
Supplement: Supplementary file 4 — Additional file 4 Array score for subset of CNVRs. Array score for CNVRs that was possible to map to Affymetrix SNP 6.0 chip with span of more than 5 probes. [file 12864_2021_8082_MOESM4_ESM.xlsx]

## Sheet: array_score
Technology	Type	coorcnv_affy	cohen.magnitude	cohen.estimate	hellinger.distance	median.lrr_cnv	median.lrr_flank	mean.lrr_cnv	mean.lrr_flank	sd.lrr_cnv	sd.lrr_flank	numsnp	cnvr_id
array	DEL	chr1:116135443-116676723	negligible	-0.11959	0.0982034	-0.0249	-0.000765574	-0.0291872	0.0157	0.232691	0.266819	415	LQ.DEL.array.single.chr1:116135317-116677627.1
array	DEL	chr1:120527361-120696009	small	0.329928	0.203586	0.0316	-0.00733333	0.075725	-0.03435	0.271751	0.235702	36	LQ.DEL.array.single.chr1:120526947-120697078.1
array	DEL	chr1:152555706-152586594	small	0.49125	0.187143	0.0823	-0.0687407	0.0396686	-0.0404	0.213219	0.222126	35	LQ.DEL.array.single.chr1:152555706-152586594.1
array	DEL	chr1:152555706-152586594	small	0.49125	0.187143	0.0823	-0.0687407	0.0396686	-0.0404	0.213219	0.222126	35	HQ.DEL.array.single.chr1:152555610-152590091.1
array	DEL	chr1:152759678-152773905	large	-2.38212	0.746171	-1.2346	0.0167569	-1.40497	0.02485	0.876659	0.268271	39	HQ.DEL.array.multi.chr1:152759358-152776589.4
array	DEL	chr1:16153497-16155010	large	-1.35277	0.463729	-0.41245	0.006445	-0.37822	0.0287	0.474537	0.238305	10	LQ.DEL.array.single.chr1:16153497-16155010.1
array	DEL	chr1:16153497-16155010	large	-1.35277	0.463729	-0.41245	0.006445	-0.37822	0.0287	0.474537	0.238305	10	HQ.DEL.array.single.chr1:16152274-16155502.1
array	DEL	chr1:180748317-180755661	large	-1.05703	0.721845	-0.3415	0.0797983	-0.239333	0.07115	0.400892	0.2875	6	HQ.DEL.array.multi.chr1:180747033-180756127.3
array	DEL	chr1:188109939-188117710	small	0.318564	0.275041	0.07245	0.0213339	0.0993875	0.0014	0.373222	0.221173	8	LQ.DEL.array.single.chr1:188109938-188117710.1
array	DEL	chr1:189702238-189785983	large	-1.2808	0.555528	-0.42695	0.030439	-0.434218	0.0486	0.362934	0.357836	92	HQ.DEL.array.multi.chr1:189696955-189786872.3
array	DEL	chr1:189706245-189781569	large	-1.52682	0.629287	-0.4749	0.0255373	-0.498858	0.0693	0.327925	0.359578	81	LQ.DEL.array.multi.chr1:189705238-189781569.2
array	DEL	chr1:206722097-206734386	small	-0.282181	0.193405	-0.0922	0.00556667	-0.0484778	0.03415	0.204232	0.187267	9	LQ.DEL.array.multi.chr1:206721915-206734499.2
array	DEL	chr1:229811169-229822129	large	-0.898398	0.395007	-0.027	0.03264	-0.4616	0.04465	1.11171	0.204648	17	HQ.DEL.array.multi.chr1:229811155-229822279.3
array	DEL	chr1:248725234-248810646	large	-2.48864	0.751303	-1.737	0.0750621	-1.57303	0.0904	0.941854	0.31074	43	HQ.DEL.array.multi.chr1:248720905-248812363.6
array	DEL	chr1:35102654-35104491	large	-1.75351	0.524686	-0.40485	0.00567143	-0.4146	0.0321	0.299473	0.211525	20	HQ.DEL.array.single.chr1:35102307-35111970.1
array	DEL	chr1:35102654-35104491	large	-1.75351	0.524686	-0.40485	0.00567143	-0.4146	0.0321	0.299473	0.211525	20	LQ.DEL.array.multi.chr1:35097164-35109386.2
array	DEL	chr1:64922435-64974143	negligible	0.105134	0.1765	0.03935	-0.0210667	0.00594375	0.0149	0.206573	0.276746	32	LQ.DEL.array.single.chr1:64922435-64974601.1
array	DEL	chr1:72762676-72812440	large	-1.25788	0.43212	-0.3141	0.06248	-0.329662	0.0757	0.343528	0.276981	52	HQ.DEL.array.multi.chr1:72762662-72814783.4
array	DEL	chr1:82170-98602	large	-2.02566	0.626385	-0.5849	0.0348	-0.82142	-0.0077	0.787765	0.246504	10	HQ.DEL.array.single.chr1:82170-98602.1
array	DEL	chr10:17823971-18029825	large	-1.4676	0.462114	-0.2676	0.0262033	-0.609109	0.04795	0.741533	0.348144	11	HQ.DEL.array.multi.chr10:17820272-18060950.3
array	DEL	chr10:24377674-24379039	large	-1.36269	0.437272	-0.2658	0.0622717	-0.28436	0.0532	0.296013	0.240053	15	LQ.DEL.array.single.chr10:24377674-24379039.1
array	DEL	chr10:31246236-31251822	large	-0.845841	0.333486	-0.2526	0.00590172	-0.257638	0.0103	0.376965	0.287536	16	HQ.DEL.array.multi.chr10:31246197-31251854.2
array	DEL	chr10:31251334-31251779	large	-1.41516	0.47585	-0.4383	0.00487931	-0.417355	0.0103	0.335314	0.287358	11	LQ.DEL.array.single.chr10:31251334-31251779.1
array	DEL	chr10:46485761-46674180	small	0.448804	0.290538	0.0241	-0.133167	0.0310444	-0.11295	0.451953	0.347751	9	HQ.DEL.array.single.chr10:46478317-46685625.1
array	DEL	chr10:46975060-47148630	small	-0.307394	0.188754	-0.1732	-0.117286	-0.199746	-0.11085	0.240619	0.32722	151	LQ.DEL.array.multi.chr10:46973523-47149411.3
array	DEL	chr10:48837810-49389968	large	-1.07554	0.441319	-0.402	0.0369103	-0.347228	0.01845	0.434177	0.294594	36	HQ.DEL.array.multi.chr10:48804880-49390138.2
array	DEL	chr10:53205076-53211449	large	-2.57795	0.789859	-0.5547	0.000536667	-0.497043	-0.0088	0.155411	0.194014	7	LQ.DEL.array.single.chr10:53203716-53212090.1
array	DEL	chr10:53205076-53218502	large	-1.17109	0.378124	-0.1919	0.0139633	-0.253064	0.0448	0.289292	0.209015	14	HQ.DEL.array.multi.chr10:53203056-53218539.2
array	DEL	chr10:56994447-57001007	negligible	0.0707461	0.283896	0.0754	0.010195	0.0353857	0.00305	0.158405	0.36594	7	LQ.DEL.array.single.chr10:56993816-57001859.1
array	DEL	chr10:59210505-59212782	large	-1.38091	0.415791	-0.47545	-0.00475	-0.374033	0.0041	0.334069	0.257492	6	HQ.DEL.array.multi.chr10:59209759-59212782.2
array	DEL	chr10:945932-985264	negligible	0.109648	0.228157	0.0547	0.0140917	0.0421389	0.01105	0.355513	0.214954	18	LQ.DEL.array.single.chr10:944721-985392.1
array	DEL	chr11:134602280-134610740	large	-1.0403	0.37518	-0.27035	-0.0289351	-0.25705	-0.0382	0.305441	0.194722	12	HQ.DEL.array.multi.chr11:134601923-134611255.3
array	DEL	chr11:24240005-24247859	large	-2.60316	0.647362	-0.60945	0.0110345	-0.59195	0.01125	0.33414	0.212424	8	LQ.DEL.array.multi.chr11:24240005-24251183.2
array	DEL	chr11:48598422-48611651	large	-0.832566	0.360905	-0.05305	-0.0669145	-0.33415	-0.06285	0.635117	0.256968	8	LQ.DEL.array.single.chr11:48598353-48611661.1
array	DEL	chr11:4967061-4977082	medium	-0.622475	0.260281	-0.11955	0.0509712	-0.152681	0.0055	0.379534	0.267823	52	HQ.DEL.array.multi.chr11:4966925-4977889.2
array	DEL	chr11:55374032-55453009	large	-0.842548	0.293902	-0.3105	-0.0463947	-0.310072	-0.0023	0.342563	0.272987	61	LQ.DEL.array.multi.chr11:55364677-55453061.3
array	DEL	chr11:55374032-55463154	medium	-0.640046	0.246032	-0.292	-0.0716035	-0.275488	-0.0155	0.351667	0.27017	66	HQ.DEL.array.single.chr11:55364358-55466869.1
array	DEL	chr11:81548758-81568064	medium	-0.679717	0.267336	-0.1325	-0.00100339	-0.217273	-0.0164	0.544448	0.254891	11	LQ.DEL.array.single.chr11:81548571-81568850.1
array	DEL	chr12:108708327-108719667	small	0.209944	0.161071	0.0852	-0.00674833	0.0400333	-0.0032	0.256445	0.214961	9	LQ.DEL.array.single.chr12:108708313-108720229.1
array	DEL	chr12:11219423-11241532	small	-0.290078	0.273628	-0.213	-0.0293051	-0.118862	-0.0219	0.277306	0.310911	13	HQ.DEL.array.multi.chr12:11217975-11251705.2
array	DEL	chr12:11503237-11567911	large	-0.966123	0.413145	-0.3214	0.0134276	-0.302607	0.04195	0.403604	0.228525	54	HQ.DEL.array.multi.chr12:11503224-11568972.2
array	DEL	chr12:11511577-11553368	large	-1.80787	0.577803	-0.467	0.0517228	-0.457238	0.0487	0.326342	0.242179	39	LQ.DEL.array.multi.chr12:11506259-11553869.3
array	DEL	chr12:117571921-117580713	medium	-0.537744	0.664997	-0.1069	-0.000457895	-0.133443	0.0528	0.359744	0.228495	7	LQ.DEL.array.single.chr12:117571920-117580713.1
array	DEL	chr12:375249-385092	large	-2.57573	0.662168	-0.7056	-0.0431733	-0.600062	-0.039	0.287013	0.195734	13	HQ.DEL.array.multi.chr12:375235-386840.4
array	DEL	chr12:378729-385092	large	-3.05113	0.782039	-0.72195	-0.0401717	-0.655017	-0.0368	0.216876	0.195905	12	LQ.DEL.array.single.chr12:378729-385092.1
array	DEL	chr12:8558488-8584672	medium	-0.609069	0.230378	-0.1145	0.00586271	-0.147341	0.0588	0.26788	0.242	22	HQ.DEL.array.single.chr12:8558488-8589669.1
array	DEL	chr12:90491669-90492059	large	-0.925901	0.547379	-0.2607	0.0301233	-0.233517	0.06005	0.13144	0.290561	6	HQ.DEL.array.single.chr12:90487573-90492061.1
array	DEL	chr12:9633870-9734970	large	-2.30721	0.670913	-1.3935	-0.037381	-1.28263	-0.02605	0.831812	0.317654	27	HQ.DEL.array.multi.chr12:9631972-9735186.3
array	DEL	chr12:99791771-99803133	large	-0.999533	0.386124	-0.2636	0.000726667	-0.381368	-0.0037	0.520358	0.257625	37	HQ.DEL.array.multi.chr12:99791711-99803160.2
array	DEL	chr12:99795293-99798734	large	-1.22771	0.45334	-0.3838	0.0113917	-0.452794	0.04405	0.538532	0.254057	31	LQ.DEL.array.multi.chr12:99795293-99798734.2
array	DEL	chr13:104070726-104086032	small	-0.307719	0.175026	-0.0411	0.0439068	-0.0455889	0.0151	0.34534	0.278603	9	LQ.DEL.array.single.chr13:104070562-104086032.1
array	DEL	chr13:23632678-23638210	large	-1.01175	0.414742	-0.3538	-0.0200783	-0.329643	0.00505	0.450391	0.259177	14	HQ.DEL.array.multi.chr13:23631624-23638244.2
array	DEL	chr13:64379081-64405322	small	-0.454377	0.272617	-0.0531	0.0096931	-0.1334	0.00365	0.475838	0.264162	13	LQ.DEL.array.single.chr13:64378676-64412839.1
array	DEL	chr13:71014985-71028429	negligible	0.164431	0.158578	0.098	-0.000955	0.0623429	0.06835	0.259577	0.414511	21	LQ.DEL.array.single.chr13:71014624-71029916.1
array	DEL	chr13:89858272-89896325	negligible	0.118374	0.139399	0.02985	0.0407117	0.0689633	0.03515	0.262207	0.222977	30	LQ.DEL.array.single.chr13:89855595-89898500.1
array	DEL	chr14:106167237-106320386	large	-1.74909	0.582153	-0.5086	0.135618	-0.486442	0.155	0.414434	0.266803	64	LQ.DEL.array.multi.chr14:106162501-106324327.2
array	DEL	chr14:106197115-106328284	large	-1.36305	0.451006	-0.4463	0.0799182	-0.462557	0.1285	0.434798	0.346321	61	HQ.DEL.array.multi.chr14:106197115-106328303.3
array	DEL	chr14:106455953-106460902	negligible	-0.142752	0.170817	0.0824	0.0201567	-0.0258571	0.0594	0.262557	0.323757	7	LQ.DEL.array.single.chr14:106452762-106467720.1
array	DEL	chr14:106783044-106821736	large	-2.93123	0.72446	-1.00985	0.292691	-1.03977	0.2853	0.757755	0.360943	12	HQ.DEL.array.multi.chr14:106782057-106825173.3
array	DEL	chr14:19689317-20037146	medium	-0.638113	0.280009	-0.375	-0.0494158	-0.323093	-0.0518	0.524967	0.369421	27	HQ.DEL.array.single.chr14:19689317-20037146.1
array	DEL	chr14:24414375-24489438	large	-0.81436	0.290892	-0.2409	-0.0216433	-0.286374	-0.0041	0.362806	0.283053	53	HQ.DEL.array.multi.chr14:24414361-24491777.2
array	DEL	chr14:24444829-24500645	medium	-0.639995	0.28522	-0.21855	-0.03219	-0.243943	-0.0041	0.385776	0.262062	58	LQ.DEL.array.multi.chr14:24438648-24500742.4
array	DEL	chr14:40608928-40619471	large	-1.32326	0.496125	0.0044	0.010425	-0.529357	0.0103	1.04105	0.262454	7	HQ.DEL.array.multi.chr14:40608927-40620323.3
array	DEL	chr14:74244358-74248739	large	-1.03983	0.32179	-0.179	0.0116763	-0.2567	0.0063	0.426838	0.230084	7	HQ.DEL.array.single.chr14:74237650-74248746.1
array	DEL	chr14:88391116-88400298	large	-1.51794	0.723257	-0.4041	-0.00205167	-0.431214	0.00905	0.163079	0.28867	7	LQ.DEL.array.single.chr14:88390734-88400305.1
array	DEL	chr15:20122607-20143651	small	0.383029	0.22181	0.0755	-0.039578	0.08395	-0.08305	0.291605	0.32178	8	LQ.DEL.array.single.chr15:20120214-20145193.1
array	DEL	chr15:20611369-22524565	small	0.428447	0.154006	-0.34405	-0.534094	-0.392985	-0.4773	0.326314	0.341299	292	HQ.DEL.array.single.chr15:20611029-22526272.1
array	DEL	chr15:39364078-39372836	medium	-0.523896	0.278175	-0.04915	0.0328712	-0.088345	0.0363	0.177056	0.243761	20	LQ.DEL.array.single.chr15:39364074-39373276.1
array	DEL	chr15:76891241-76902470	large	-1.60993	0.675847	-1.0682	0.0326983	-1.17398	0.0345	1.24126	0.25759	30	HQ.DEL.array.multi.chr15:76879983-76902506.6
array	DEL	chr15:83432759-83447631	negligible	-0.180476	0.163714	-0.02955	-0.0585508	-0.1066	-0.0653	0.306381	0.255899	10	LQ.DEL.array.single.chr15:83432745-83447631.1
array	DEL	chr15:84540738-84543550	large	-0.92615	0.498529	-0.22185	-0.01587	-0.259683	0.0225	0.149594	0.267435	6	HQ.DEL.array.multi.chr15:84540738-84543810.2
array	DEL	chr16:19941968-19970254	large	-2.13742	0.647813	-0.4852	0.0806614	-0.465554	0.0923	0.261012	0.248686	35	HQ.DEL.array.multi.chr16:19941629-19970372.3
array	DEL	chr16:19945808-19965875	large	-2.23401	0.675887	-0.49055	0.0444086	-0.525239	0.0205	0.215972	0.268356	28	LQ.DEL.array.multi.chr16:19945794-19966353.2
array	DEL	chr16:20546884-20551431	large	-1.23849	0.397059	-0.26895	-0.0225714	-0.347367	-0.04265	0.424863	0.238216	6	LQ.DEL.array.multi.chr16:20546289-20551546.2
array	DEL	chr16:48896236-48910263	small	-0.391769	0.165281	-0.14555	-0.0119852	-0.0991429	0.0032	0.190374	0.226119	14	LQ.DEL.array.single.chr16:48895790-48910667.1
array	DEL	chr16:70151527-70213044	large	-0.920604	0.347436	-0.28665	-0.0530817	-0.3059	-0.03475	0.263165	0.274369	18	LQ.DEL.array.single.chr16:70145528-70231879.1
array	DEL	chr16:74384258-74456601	large	-1.22689	0.376564	-0.24775	-0.008845	-0.29868	-0.0112	0.355308	0.208917	10	LQ.DEL.array.multi.chr16:74384212-74464418.2
array	DEL	chr16:76537195-76546270	large	-1.15323	0.321386	-0.0682	-0.0187424	-0.5091	-0.02	1.17789	0.226512	7	HQ.DEL.array.multi.chr16:76537182-76546270.2
array	DEL	chr17:18355392-18465221	large	-1.6921	0.537766	-0.3785	0.0464754	-0.430433	0.0342	0.347015	0.236831	30	HQ.DEL.array.single.chr17:18337627-18467209.1
array	DEL	chr17:18355392-18474646	large	-1.76013	0.557218	-0.3785	0.0584509	-0.42315	0.0353	0.338666	0.225423	32	LQ.DEL.array.single.chr17:18355392-18474646.1
array	DEL	chr17:39421685-39433541	large	-1.16232	0.463533	-0.3768	-0.0226949	-0.536844	-0.0195	0.618635	0.248241	41	HQ.DEL.array.multi.chr17:39421637-39435942.5
array	DEL	chr17:44364214-44752300	large	-1.36193	0.468972	-0.3878	0.188281	-0.35983	0.1875	0.46092	0.332808	53	HQ.DEL.array.multi.chr17:44364192-44758647.2
array	DEL	chr17:9871428-9876932	small	0.360301	0.477219	-0.0068	-0.00242203	0.0929	-0.0406	0.283635	0.259046	7	LQ.DEL.array.single.chr17:9871427-9877173.1
array	DEL	chr18:38260420-38265389	large	-0.860839	0.317708	-0.1762	0.0708417	-0.246505	0.04885	0.375658	0.361747	19	HQ.DEL.array.multi.chr18:38259897-38266706.2
array	DEL	chr18:63727492-63728444	large	-1.32377	0.437487	-0.34335	0.00177167	-0.308483	0.0246	0.310434	0.214034	12	HQ.DEL.array.single.chr18:63723667-63732675.1
array	DEL	chr19:20575733-20721234	large	-0.887266	0.388303	-0.44425	-0.075115	-0.390809	-0.04715	0.400429	0.271332	88	HQ.DEL.array.multi.chr19:20563347-20721342.2
array	DEL	chr19:20588850-20716389	large	-1.1625	0.415772	-0.46365	-0.0497339	-0.448549	-0.0246	0.368375	0.30125	78	LQ.DEL.array.multi.chr19:20588836-20720705.3
array	DEL	chr19:21115373-21125941	negligible	0.189955	0.237149	0.0488	-0.254688	-0.0936	0.0325	0.499134	0.860882	6	LQ.DEL.array.multi.chr19:21115359-21126554.2
array	DEL	chr19:35663774-35664583	large	-2.95368	0.924007	-0.7487	0.125827	-0.701583	0.1147	0.148432	0.285068	6	LQ.DEL.array.multi.chr19:35661787-35665515.2
array	DEL	chr19:35663774-35666167	large	-1.62564	0.509503	-0.4795	0.116383	-0.392536	0.1147	0.377327	0.296644	11	HQ.DEL.array.multi.chr19:35661185-35666238.2
array	DEL	chr19:36845875-36846729	medium	-0.775466	0.395118	-0.42885	-0.0975117	-0.321417	-0.08295	0.403003	0.273047	6	HQ.DEL.array.single.chr19:36840266-36847025.1
array	DEL	chr19:52131813-52154905	large	-1.00077	0.335658	-0.321	-0.00210847	-0.256777	0.0379	0.276696	0.246256	13	HQ.DEL.array.multi.chr19:52131799-52155187.2
array	DEL	chr19:52142352-52148197	large	-0.977933	0.326721	-0.321	-0.0056	-0.259418	0.0379	0.300603	0.248314	11	LQ.DEL.array.single.chr19:52142352-52148197.1
array	DEL	chr2:123476418-123483931	large	-1.23441	0.475882	-0.2589	0.0217767	-0.279153	0.0501	0.401195	0.183933	15	HQ.DEL.array.multi.chr2:123476418-123485387.2
array	DEL	chr2:129638478-129646503	large	-1.75114	0.588554	-0.4001	0.00677966	-0.4315	-0.0096	0.398809	0.181015	18	HQ.DEL.array.multi.chr2:129638272-129646581.2
array	DEL	chr2:130241617-130246833	large	-1.12106	0.553108	-0.3554	-0.0770475	-0.470971	-0.0323	0.278571	0.353597	7	HQ.DEL.array.multi.chr2:130241565-130254582.4
array	DEL	chr2:130793883-130823235	large	-1.05776	0.494782	-0.37995	-0.00415763	-0.350675	-0.0318	0.698438	0.24213	8	HQ.DEL.array.single.chr2:130793883-130823235.1
array	DEL	chr2:146864404-146866934	large	-2.50152	0.831794	-1.5241	-0.0134817	-1.45079	0.04875	0.697795	0.510522	24	HQ.DEL.array.multi.chr2:146862598-146877612.4
array	DEL	chr2:14703507-14710487	large	-2.25673	0.662033	-0.47525	0.0190033	-0.494311	0.03955	0.236365	0.221888	18	HQ.DEL.array.multi.chr2:14702922-14710627.4
array	DEL	chr2:155810942-155828240	large	-0.813949	0.473867	-0.4623	0.01924	-0.3371	0.076	0.420053	0.435174	11	LQ.DEL.array.multi.chr2:155810840-155828240.3
array	DEL	chr2:155819224-155828240	large	-1.3171	0.74951	-0.5442	0.0299983	-0.533887	0.0941	0.227218	0.440754	8	HQ.DEL.array.multi.chr2:155818580-155830996.2
array	DEL	chr2:184075428-184094262	large	-1.77161	0.55169	-0.63345	0.00995833	-0.461521	0.01205	0.380544	0.22962	14	LQ.DEL.array.multi.chr2:184074811-184094561.2
array	DEL	chr2:184085453-184093998	large	-2.55485	0.77198	-0.6835	0.0116017	-0.604455	0.0205	0.285653	0.229552	11	HQ.DEL.array.multi.chr2:184085170-184094130.4
array	DEL	chr2:197045688-197061152	large	0.810445	0.28131	0.08795	-0.0757569	0.15225	-0.0618	0.326	0.27155	8	LQ.DEL.array.single.chr2:197040451-197061821.1
array	DEL	chr2:208350754-208359476	large	-1.83452	0.544846	-0.50585	0.03916	-0.492095	0.062	0.395595	0.241541	20	HQ.DEL.array.multi.chr2:208350677-208359498.3
array	DEL	chr2:208354912-208359336	large	-1.96189	0.56256	-0.50585	0.035915	-0.530267	0.06705	0.377045	0.253388	18	LQ.DEL.array.single.chr2:208354912-208359336.1
array	DEL	chr2:24132267-24142940	small	-0.466954	0.451557	-0.12905	0.0541967	-0.113	0.10245	0.138492	0.366322	6	LQ.DEL.array.single.chr2:24132253-24143039.1
array	DEL	chr2:34691069-34737163	large	-1.46608	0.498001	-0.42005	-0.00519322	-0.394081	0.0212	0.303655	0.22548	48	HQ.DEL.array.multi.chr2:34687269-34737353.3
array	DEL	chr2:34699315-34723301	large	-1.0018	0.349347	-0.4186	-0.0786644	-0.375738	-0.0196	0.300564	0.290124	37	LQ.DEL.array.single.chr2:34697895-34725422.1
array	DEL	chr2:35967123-35997473	large	-1.65745	0.601731	-0.4454	0.0267083	-0.70155	0.0487	0.989875	0.203638	12	HQ.DEL.array.multi.chr2:35967122-35997482.4
array	DEL	chr2:39868986-39915205	negligible	-0.119719	0.13598	-0.0362	-0.0255117	-0.0511794	-0.03755	0.183957	0.22712	34	LQ.DEL.array.single.chr2:39868986-39919736.1
array	DEL	chr2:4205687-4223725	large	-1.55714	0.505842	-0.4481	0.04617	-0.402283	0.04675	0.348252	0.23419	41	HQ.DEL.array.multi.chr2:4204633-4223770.2
array	DEL	chr2:4213864-4230062	large	-1.58983	0.51596	-0.4257	0.048465	-0.398498	0.03985	0.338308	0.227644	43	LQ.DEL.array.multi.chr2:4206427-4234746.3
array	DEL	chr2:52739040-52790493	large	-1.81414	0.720789	-1.5287	-0.0483767	-1.5178	-0.0161	1.16909	0.247409	49	HQ.DEL.array.multi.chr2:52738982-52791331.5
array	DEL	chr2:7416777-7454774	negligible	0.0684656	0.189195	-0.0481	-0.022419	-0.00225455	0.01915	0.235012	0.319613	33	LQ.DEL.array.single.chr2:7416777-7456361.1
array	DEL	chr2:89133124-89161432	large	-2.46893	0.77743	-0.9111	0.139203	-0.981717	0.097	0.5833	0.330656	42	HQ.DEL.array.multi.chr2:89132095-89161443.2
array	DEL	chr2:98063372-98162189	large	-1.41081	0.56941	-0.6045	0.014765	-0.733592	0.02085	0.831429	0.436875	13	HQ.DEL.array.multi.chr2:98025649-98164534.4
array	DEL	chr20:25893834-25907336	small	-0.346656	0.219056	-0.06615	0.0167224	-0.051225	0.0176	0.245565	0.18634	8	LQ.DEL.array.single.chr20:25890697-25908977.1
array	DEL	chr20:46582571-46600619	negligible	-0.00771655	0.0460343	-0.0236	0.0280053	0.0262714	0.0486	0.199153	0.224268	7	LQ.DEL.array.single.chr20:46582570-46600619.1
array	DEL	chr20:52644530-52658651	large	-1.51935	0.539718	-0.5099	-0.000426667	-0.443123	-0.0263	0.37211	0.209049	44	HQ.DEL.array.multi.chr20:52644499-52660496.2
array	DEL	chr20:52644868-52665643	large	-1.92346	0.638572	-0.5453	0.00836333	-0.497505	-0.0216	0.339653	0.189983	41	LQ.DEL.array.multi.chr20:52644832-52666264.4
array	DEL	chr21:10736871-11001104	small	-0.413832	0.226295	-0.1654	-0.0968862	-0.235855	-0.0325	0.336129	0.325826	76	LQ.DEL.array.multi.chr21:10704198-11001900.3
array	DEL	chr21:10736871-11053893	large	-0.878203	0.352191	-0.12805	0.0933741	-0.203533	0.1203	0.336556	0.333894	96	HQ.DEL.array.multi.chr21:10699687-11063273.2
array	DEL	chr22:22381537-23262835	large	-0.97305	0.464596	-0.381	-0.0462356	-0.458972	-0.0231	0.43442	0.242596	768	HQ.DEL.array.multi.chr22:22381019-23262943.4
array	DEL	chr22:22381607-23223233	large	-1.0841	0.481043	-0.39245	-0.0176034	-0.474023	0.0398	0.430352	0.262072	746	LQ.DEL.array.multi.chr22:22381604-23243696.4
array	DEL	chr22:24283016-24337949	large	-1.09894	0.414947	-0.18505	0.168914	-0.358984	0.0878	0.63672	0.360142	32	HQ.DEL.array.single.chr22:24283016-24340785.1
array	DEL	chr3:129762859-129808811	large	-1.53754	0.626763	-0.7222	0.0170746	-0.904367	0.0202	0.809611	0.208195	61	HQ.DEL.array.multi.chr3:129761991-129808869.3
array	DEL	chr3:129766327-129931623	large	-0.869881	0.464858	-0.26065	0.00355333	-0.553435	0.02635	0.790674	0.214028	98	LQ.DEL.array.single.chr3:129763752-129932014.1
array	DEL	chr3:16239063-16241325	large	-1.07107	0.366525	-0.20415	-0.0123881	-0.222637	0.0001	0.183992	0.195201	8	HQ.DEL.array.multi.chr3:16239062-16241371.2
array	DEL	chr3:162512657-162623881	negligible	-0.0315792	0.144888	0.09945	0.0702983	0.0604353	0.09885	0.341591	0.270814	68	LQ.DEL.array.single.chr3:162512657-162623881.1
array	DEL	chr3:162512657-162626603	small	-0.204044	0.215041	0.093	0.100372	0.0379247	0.12475	0.354728	0.228102	73	HQ.DEL.array.single.chr3:162512139-162626613.1
array	DEL	chr3:192877902-192882903	large	2.1521	0.662663	0.82345	0.00836949	0.943915	0.0174	0.733834	0.263805	20	HQ.DEL.array.single.chr3:192875347-192885399.1
array	DEL	chr3:192877902-192882903	large	2.1521	0.662663	0.82345	0.00836949	0.943915	0.0174	0.733834	0.263805	20	LQ.DEL.array.single.chr3:192876324-192884669.1
array	DEL	chr3:195455876-195456048	medium	-0.534971	0.528451	-0.2584	-0.134919	-0.282367	-0.1488	0.101192	0.283969	6	LQ.DEL.array.single.chr3:195455862-195456751.1
array	DEL	chr3:65185849-65210452	large	-1.21231	0.411397	-0.3667	0.0214847	-0.3385	0.0071	0.317791	0.271552	56	LQ.DEL.array.multi.chr3:65185848-65210452.2
array	DEL	chr3:65188453-65210452	large	-1.217	0.414443	-0.3675	0.0157847	-0.344035	0.0002	0.317985	0.269077	55	HQ.DEL.array.multi.chr3:65187405-65215168.3
array	DEL	chr3:6651128-6653332	large	-1.8502	0.587917	-0.4728	0.039065	-0.456039	0.07675	0.268107	0.263983	23	LQ.DEL.array.single.chr3:6651128-6653332.1
array	DEL	chr3:6651128-6653332	large	-1.8502	0.587917	-0.4728	0.039065	-0.456039	0.07675	0.268107	0.263983	23	HQ.DEL.array.multi.chr3:6648835-6654513.2
array	DEL	chr3:68746164-68747413	large	1.1065	0.466527	0.2731	-0.0333814	0.250067	-0.0036	0.27071	0.249155	15	HQ.DEL.array.single.chr3:68739499-68747867.1
array	DEL	chr3:98944458-98950964	large	-1.44866	0.493367	-0.3848	0.0117967	-0.392351	0.0196	0.340809	0.226214	39	HQ.DEL.array.multi.chr3:98941121-98950964.3
array	DEL	chr4:10174158-10234266	medium	0.586359	0.242376	0.13115	-0.0320533	0.113004	-0.0481	0.261541	0.218077	100	LQ.DEL.array.single.chr4:10174154-10234566.1
array	DEL	chr4:10392354-10402998	large	-1.25158	0.413297	-0.42145	-0.00687458	-0.341695	-0.0044	0.311659	0.247676	20	HQ.DEL.array.multi.chr4:10391534-10403481.3
array	DEL	chr4:116172611-116180370	large	-2.0215	0.601725	-0.4913	0.0275517	-0.513158	0.04555	0.349214	0.219934	26	HQ.DEL.array.multi.chr4:116166829-116180469.3
array	DEL	chr4:116172611-116180555	large	-1.92409	0.579429	-0.4787	0.0304833	-0.493633	0.0494	0.357145	0.220921	27	LQ.DEL.array.single.chr4:116172611-116180555.1
array	DEL	chr4:161039906-161084562	large	-1.68777	0.533997	-0.49045	0.0363217	-0.444258	0.02445	0.325011	0.24213	50	HQ.DEL.array.multi.chr4:161034952-161084569.2
array	DEL	chr4:161041268-161070789	large	-2.1285	0.642532	-0.52895	0.0393567	-0.517102	0.0058	0.289998	0.235936	42	LQ.DEL.array.multi.chr4:161041088-161072143.3
array	DEL	chr4:161880018-161884396	large	-1.07129	0.40467	-0.4139	-0.0621068	-0.405933	-0.0679	0.275241	0.329142	18	LQ.DEL.array.single.chr4:161880018-161884396.1
array	DEL	chr4:161880018-161884600	large	-1.32636	0.427043	-0.4139	-0.0332458	-0.435635	-0.0663	0.315196	0.29541	20	HQ.DEL.array.single.chr4:161879066-161884729.1
array	DEL	chr4:172989148-172989533	small	0.495757	0.264594	0.1658	0.0197814	0.135667	0.0448	0.173557	0.240584	12	HQ.DEL.array.single.chr4:172988680-172992916.1
array	DEL	chr4:173425029-173428643	negligible	-0.108143	0.138003	0.1287	0.089961	0.0596833	0.1417	0.323842	0.272179	6	HQ.DEL.array.single.chr4:173425019-173434070.1
array	DEL	chr4:187093988-187110448	negligible	-0.192409	0.156634	-0.0304	-0.00331724	-0.0496364	0.0314	0.206317	0.243165	11	LQ.DEL.array.single.chr4:187093513-187111440.1
array	DEL	chr4:34779025-34824725	large	-3.11888	0.846815	-2.1101	0.0240833	-2.00147	0.0499	0.965767	0.236699	42	HQ.DEL.array.multi.chr4:34779025-34829131.5
array	DEL	chr4:54256450-54269266	large	-1.67872	0.419029	-0.15315	0.0655661	-0.69045	0.0712	1.41974	0.20323	6	LQ.DEL.array.single.chr4:54252951-54270148.1
array	DEL	chr4:69360488-69540025	large	-1.50384	0.622184	-0.9965	0.0724677	-0.947097	-0.0231	0.79352	0.486331	77	HQ.DEL.array.multi.chr4:69352550-69551731.7
array	DEL	chr4:70127644-70239989	large	-1.51767	0.509452	-0.3735	0.0638667	-0.358917	0.0386	0.316656	0.230141	60	LQ.DEL.array.multi.chr4:70127644-70241009.3
array	DEL	chr4:86974515-86980089	large	-1.50765	0.484101	-0.5593	0.012125	-0.469521	0.0497	0.428234	0.26032	24	HQ.DEL.array.multi.chr4:86974515-86981259.4
array	DEL	chr4:86976444-87007612	large	-0.909209	0.384436	-0.347	-0.013335	-0.331233	0.0227	0.470728	0.265181	30	LQ.DEL.array.multi.chr4:86976413-87010825.2
array	DEL	chr4:9456977-9479345	large	-1.54797	0.530963	-0.5242	-0.0589782	-0.696664	-0.0299	0.73217	0.311692	11	HQ.DEL.array.multi.chr4:9456977-9482329.2
array	DEL	chr5:104424968-104498395	large	-1.33726	0.458604	-0.5605	-0.0586508	-0.522588	-0.0261	0.412624	0.272466	51	LQ.DEL.array.multi.chr5:104424956-104501134.3
array	DEL	chr5:104433422-104507610	large	-1.71882	0.524031	-0.57935	-0.0542678	-0.587533	-0.0261	0.34776	0.271603	48	HQ.DEL.array.multi.chr5:104430235-104509804.2
array	DEL	chr5:117386089-117389085	large	-0.877867	0.311733	-0.26275	-0.0305433	-0.32984	-0.03575	0.373229	0.325362	20	HQ.DEL.array.multi.chr5:117385486-117395999.3
array	DEL	chr5:117388422-117404340	large	-1.36698	0.523755	-0.45895	-0.032215	-0.50355	-0.03575	0.291165	0.349613	12	LQ.DEL.array.single.chr5:117387519-117405572.1
array	DEL	chr5:12815780-12820076	large	-1.52882	0.634458	-0.4139	0.0696133	-0.407056	0.0634	0.208549	0.319421	9	LQ.DEL.array.single.chr5:12815780-12820076.1
array	DEL	chr5:12815780-12820076	large	-1.52882	0.634458	-0.4139	0.0696133	-0.407056	0.0634	0.208549	0.319421	9	HQ.DEL.array.single.chr5:12810977-12820331.1
array	DEL	chr5:137807961-137818813	large	-1.46495	0.457932	-0.4137	0.0281433	-0.334252	0.1003	0.232848	0.249488	23	HQ.DEL.array.multi.chr5:137806547-137818836.2
array	DEL	chr5:137810516-137816468	large	-1.437	0.497823	-0.42535	-0.0130017	-0.395586	0.0457	0.198888	0.275657	14	LQ.DEL.array.single.chr5:137810502-137816781.1
array	DEL	chr5:21423037-21439306	small	0.497585	0.270837	0.1825	-0.101205	0.155313	0.03195	0.239724	0.555383	15	LQ.DEL.array.single.chr5:21421712-21439982.1
array	DEL	chr5:21445958-21519630	large	-1.03988	0.420585	-0.12	0.0689333	-0.411185	0.1091	0.819259	0.245489	20	LQ.DEL.array.multi.chr5:21445958-21525751.3
array	DEL	chr5:27524452-27526020	large	-1.24898	0.442057	-0.2744	0.04722	-0.267036	0.01955	0.331499	0.231962	11	HQ.DEL.array.multi.chr5:27524059-27526393.2
array	DEL	chr5:46271008-46273502	large	-3.61134	0.766245	-2.2926	-0.0208339	-1.89407	-0.0432	1.10676	0.383086	8	HQ.DEL.array.single.chr5:46271008-46273502.1
array	DEL	chr5:46271008-46389273	large	-1.07844	0.382862	-0.1922	0.0375033	-0.675641	0.05535	1.01077	0.410685	27	LQ.DEL.array.multi.chr5:46261151-46405359.2
array	DEL	chr5:57326027-57333533	small	-0.37136	0.168022	-0.04945	0.0321633	-0.0658094	-0.0043	0.259741	0.262597	32	HQ.DEL.array.multi.chr5:57322512-57335945.2
array	DEL	chr5:717379-773568	medium	-0.575239	0.228525	-0.17245	-0.0395714	-0.189643	-0.08355	0.25145	0.262216	30	LQ.DEL.array.single.chr5:717379-773568.1
array	DEL	chr5:7322359-7329134	medium	-0.632987	0.21996	-0.129	0.0309458	-0.147657	0.0303	0.319292	0.274314	7	LQ.DEL.array.multi.chr5:7322330-7329134.2
array	DEL	chr5:78109991-78117584	large	-1.20858	0.426792	-0.36035	-0.0340467	-0.337217	-0.01985	0.363263	0.235538	6	LQ.DEL.array.multi.chr5:78109175-78123756.2
array	DEL	chr5:905701-914098	large	-1.76644	0.501015	-0.43955	-0.0448852	-0.478217	-0.0152	0.41528	0.218831	6	LQ.DEL.array.single.chr5:901298-914136.1
array	DEL	chr6:103737976-103762061	negligible	-0.0529884	0.104328	0.10325	0.0503271	0.0358326	0.0812	0.287625	0.25838	46	LQ.DEL.array.single.chr6:103737976-103762061.1
array	DEL	chr6:103737976-103762061	negligible	-0.0529884	0.104328	0.10325	0.0503271	0.0358326	0.0812	0.287625	0.25838	46	HQ.DEL.array.single.chr6:103736692-103764186.1
array	DEL	chr6:128828268-128829399	large	-2.41217	0.652014	-0.5642	0.0204733	-0.4822	-0.00305	0.252249	0.201526	6	HQ.DEL.array.multi.chr6:128827511-128829618.4
array	DEL	chr6:128828268-128831653	large	-1.37778	0.444815	-0.2412	0.0214717	-0.2856	-0.0055	0.312573	0.20068	11	LQ.DEL.array.single.chr6:128826775-128834791.1
array	DEL	chr6:132706261-132713043	large	-1.15265	0.512403	-0.44095	-0.0352383	-0.344117	-0.0488	0.517913	0.230956	6	LQ.DEL.array.single.chr6:132702249-132716205.1
array	DEL	chr6:14741128-14745406	negligible	-0.116854	0.148488	-0.08705	0.0245367	-0.00043	0.02725	0.229687	0.208344	10	LQ.DEL.array.single.chr6:14740872-14745737.1
array	DEL	chr6:161138181-161147191	medium	0.559526	0.223213	0.1369	-0.000655172	0.112575	-0.01855	0.234607	0.195313	8	LQ.DEL.array.single.chr6:161138180-161147220.1
array	DEL	chr6:23716485-23745430	small	-0.420309	0.272267	0.0162	-0.0447683	-0.265404	-0.0755	0.88137	0.236996	26	LQ.DEL.array.single.chr6:23711548-23746486.1
array	DEL	chr6:31272463-31277686	small	-0.458676	0.201576	-0.0841	-0.0763611	-0.1688	-0.07075	0.20832	0.198139	5	LQ.DEL.array.multi.chr6:31270366-31279433.2
array	DEL	chr6:32593021-32602107	large	-1.42612	0.462461	-0.71055	0.0240839	-0.704712	0.0922	0.68063	0.477833	8	LQ.DEL.array.single.chr6:32593021-32602107.1
array	DEL	chr6:33937999-33942705	large	-2.04329	0.706169	-0.31205	0.149222	-0.319412	0.152	0.201778	0.22952	8	HQ.DEL.array.single.chr6:33937823-33943036.1
array	DEL	chr6:33938743-33942705	large	-2.17793	0.752496	-0.3187	0.14811	-0.3527	0.152	0.192764	0.230515	7	LQ.DEL.array.single.chr6:33938743-33942705.1
array	DEL	chr6:48931729-48935200	large	-0.854956	0.59691	-0.2962	-0.00120175	-0.29494	-0.0155	0.349981	0.33848	5	HQ.DEL.array.single.chr6:48930877-48938505.1
array	DEL	chr6:48931729-48935200	large	-0.854956	0.59691	-0.2962	-0.00120175	-0.29494	-0.0155	0.349981	0.33848	5	LQ.DEL.array.single.chr6:48931729-48935200.1
array	DEL	chr6:53931067-53935348	large	-2.91009	0.689753	-1.0386	0.0172533	-1.03854	0.02845	0.765963	0.242629	10	HQ.DEL.array.multi.chr6:53928764-53935402.5
array	DEL	chr6:55826155-55850878	large	-2.75323	0.777242	-0.6025	0.0141867	-0.615527	0.0106	0.226489	0.226178	11	HQ.DEL.array.multi.chr6:55825819-55850938.3
array	DEL	chr6:55826155-55884402	medium	-0.702498	0.389839	-0.1941	0.0132483	-0.19715	0.011	0.417595	0.214006	30	LQ.DEL.array.multi.chr6:55826155-55886898.2
array	DEL	chr6:66399482-66407127	large	-1.41356	0.472209	-0.3929	-0.018761	-0.391808	-0.0341	0.340403	0.220725	25	HQ.DEL.array.multi.chr6:66396780-66407209.2
array	DEL	chr6:66399482-66407210	large	-1.21966	0.436961	-0.381	-0.0314068	-0.366273	-0.0345	0.358039	0.225103	26	LQ.DEL.array.multi.chr6:66394321-66407215.3
array	DEL	chr6:67004973-67049599	large	-1.564	0.656381	-0.6205	-0.00675167	-0.70648	0.0192	0.574513	0.25095	61	HQ.DEL.array.multi.chr6:67004972-67051189.6
array	DEL	chr6:7626750-7632243	small	-0.352861	0.301964	-0.02665	-0.0260949	-0.117567	-0.0012	0.384155	0.224101	12	LQ.DEL.array.single.chr6:7626736-7636491.1
array	DEL	chr6:78969065-79035185	large	-1.85254	0.604684	-0.4747	0.0452898	-0.438307	0.0343	0.276248	0.224651	114	LQ.DEL.array.multi.chr6:78969065-79035185.2
array	DEL	chr6:78969065-79035185	large	-1.85254	0.604684	-0.4747	0.0452898	-0.438307	0.0343	0.276248	0.224651	114	HQ.DEL.array.multi.chr6:78965859-79038415.2
array	DEL	chr7:126044974-126046881	large	-1.71004	0.583335	-0.5617	0.0326267	-0.709847	0.06585	0.810597	0.201952	19	HQ.DEL.array.multi.chr7:126044949-126051476.3
array	DEL	chr7:13014325-13028974	large	-1.15371	0.353791	-0.3092	0.014615	-0.319729	0.03025	0.363437	0.277417	7	LQ.DEL.array.single.chr7:13013605-13034967.1
array	DEL	chr7:13022109-13028974	large	-1.2805	0.391853	-0.40695	0.0133068	-0.358883	0.0291	0.38161	0.277546	6	HQ.DEL.array.multi.chr7:13021917-13029819.3
array	DEL	chr7:141749350-141792107	large	-1.00243	0.360441	-0.2418	0.0447576	-0.264242	0.0505	0.334292	0.274851	60	HQ.DEL.array.multi.chr7:141741607-141794925.2
array	DEL	chr7:141769643-141792107	large	-1.74199	0.558117	-0.4315	0.0782862	-0.3854	0.08115	0.302186	0.232961	42	LQ.DEL.array.multi.chr7:141765705-141792107.3
array	DEL	chr7:39850147-39892225	small	0.200078	0.112142	0.0417	0.0175417	0.066008	0.0344	0.234295	0.24234	25	LQ.DEL.array.single.chr7:39849482-39894883.1
array	DEL	chr7:54373148-54386517	large	-3.22205	0.689431	-1.6632	0.0435683	-1.16684	0.0793	0.885493	0.224411	9	HQ.DEL.array.single.chr7:54373148-54386517.1
array	DEL	chr7:61846306-61888128	small	0.440135	0.189485	0.12665	0.0125373	0.121514	0.0239	0.219479	0.250333	14	LQ.DEL.array.single.chr7:61843756-61917121.1
array	DEL	chr7:62662951-62770607	small	-0.389666	0.25237	-0.04295	0.0715228	-0.0511833	0.0368	0.382586	0.268445	30	LQ.DEL.array.single.chr7:62659911-62778143.1
array	DEL	chr7:66629240-66791947	large	-0.890793	0.403726	-0.1083	0.075535	-0.407459	0.08275	0.757187	0.223137	51	LQ.DEL.array.single.chr7:66629226-66791947.1
array	DEL	chr7:87518566-87538027	small	-0.360412	0.201837	-0.1056	0.011045	-0.08445	0.0661	0.311017	0.253725	10	LQ.DEL.array.single.chr7:87517349-87538027.1
array	DEL	chr7:95619073-95635148	large	-1.70383	0.520216	-0.3289	-0.00270339	-0.554471	-0.0061	0.652119	0.262719	7	LQ.DEL.array.multi.chr7:95619072-95635584.2
array	DEL	chr7:97385640-97404342	large	-0.940002	0.383246	-0.4179	-0.00203167	-0.335131	0.02775	0.468372	0.287466	26	LQ.DEL.array.multi.chr7:97385626-97404500.2
array	DEL	chr7:97395460-97402475	large	-2.32344	0.737169	-0.60825	0.02833	-0.651394	0.0478	0.265499	0.295384	16	HQ.DEL.array.single.chr7:97395460-97402475.1
array	DEL	chr8:112291352-112303321	large	-1.66047	0.606465	-0.6007	0.0457034	-0.787969	0.0435	0.990004	0.239334	16	LQ.DEL.array.multi.chr8:112290740-112303321.2
array	DEL	chr8:112294279-112295260	large	-2.6923	0.713814	-1.0326	0.0326559	-1.19025	0.0389	1.05048	0.248543	10	HQ.DEL.array.single.chr8:112294084-112296293.1
array	DEL	chr8:12198121-12247486	large	-1.4075	0.550365	-0.9562	0.000173585	-0.961758	0.0194	0.938403	0.322054	45	HQ.DEL.array.multi.chr8:12195912-12254206.4
array	DEL	chr8:129442918-129451697	negligible	0.179182	0.151268	0.0453	0.0202119	0.0611667	0.0308	0.182933	0.231265	9	LQ.DEL.array.single.chr8:129442670-129453849.1
array	DEL	chr8:144705157-144707808	negligible	-0.162065	0.354954	-0.0814	-0.006625	-0.0423111	0.0078	0.131486	0.226906	9	HQ.DEL.array.single.chr8:144700491-144714743.1
array	DEL	chr8:24974443-24984333	large	-1.5338	0.496604	-0.3836	0.0175383	-0.457359	0.03395	0.393252	0.259863	27	LQ.DEL.array.multi.chr8:24974443-24989579.2
array	DEL	chr8:24974443-24984333	large	-1.5338	0.496604	-0.3836	0.0175383	-0.457359	0.03395	0.393252	0.259863	27	HQ.DEL.array.multi.chr8:24972402-24990893.2
array	DEL	chr8:26879523-26886807	large	-2.10438	0.618901	-0.6126	-0.0085661	-0.489271	-0.0293	0.467711	0.183309	7	LQ.DEL.array.single.chr8:26879523-26886810.1
array	DEL	chr8:39226043-39389124	large	-0.909691	0.353787	-0.3685	-0.00623667	-0.32228	-0.0004	0.355431	0.33338	69	HQ.DEL.array.multi.chr8:39225985-39389243.2
array	DEL	chr8:39235603-39386965	large	-0.989466	0.400827	-0.4179	-0.00495833	-0.349825	-0.0184	0.36397	0.328002	59	LQ.DEL.array.multi.chr8:39232581-39386965.3
array	DEL	chr8:40701499-40708356	small	-0.33702	0.208413	-0.1372	-0.00706667	-0.0989429	-0.03015	0.182956	0.276742	7	LQ.DEL.array.single.chr8:40701486-40708364.1
array	DEL	chr8:594944-595908	large	-2.13897	0.642063	-0.74405	0.0982724	-1.01259	0.06705	1.17563	0.219006	12	HQ.DEL.array.multi.chr8:593986-599965.2
array	DEL	chr8:95793352-95799371	small	-0.496041	0.249236	-0.06805	0.0621763	-0.0570833	0.0599	0.18658	0.24144	6	LQ.DEL.array.single.chr8:95793310-95802019.1
array	DEL	chr9:103743778-103760107	medium	-0.511035	0.23793	-0.01545	0.0531246	-0.062275	0.0525	0.227714	0.222755	8	LQ.DEL.array.single.chr9:103743667-103761305.1
array	DEL	chr9:127640140-127644065	small	-0.475374	0.227225	-0.0532	0.0340614	-0.08495	0.0763	0.307189	0.241189	6	LQ.DEL.array.single.chr9:127640127-127644109.1
array	DEL	chr9:23359612-23378488	medium	-0.779495	0.267582	-0.071	0.0284017	-0.144438	0.01685	0.21401	0.220415	13	HQ.DEL.array.multi.chr9:23359598-23378488.2
array	DEL	chr9:68186051-68188547	large	-2.4695	0.606299	-0.85475	0.0233207	-0.991075	0.0418	0.836834	0.314676	8	LQ.DEL.array.multi.chr9:68186051-68188547.2
array	DUP	chr1:106019205-106022375	large	1.9562	0.583207	0.4614	0.00627667	0.462553	0.0385	0.27966	0.215794	17	LQ.DUP.array.single.chr1:106019205-106022375.1
array	DUP	chr1:108762012-109095202	negligible	0.0815571	0.0986663	-0.02895	-0.0328966	-0.012586	-0.0319	0.247615	0.248577	114	LQ.DUP.array.single.chr1:108760471-109097308.1
array	DUP	chr1:110219008-110242953	small	0.336685	0.255494	0.1228	-0.00259828	0.087159	0.00505	0.250042	0.273685	39	LQ.DUP.array.single.chr1:110215012-110244931.1
array	DUP	chr1:120795414-120935661	medium	-0.546759	0.250613	-0.0802	0.00880345	-0.121145	-0.0162	0.196873	0.241069	11	LQ.DUP.array.single.chr1:120755686-120936665.1
array	DUP	chr1:149036524-149436842	negligible	0.113723	0.164443	0.10335	0.0660204	0.0964827	0.07485	0.249332	0.316109	168	LQ.DUP.array.single.chr1:149033410-149459615.1
array	DUP	chr1:161409213-161638513	small	-0.309849	0.150351	0.038	0.0829544	0.0243389	0.0914	0.186515	0.190834	90	LQ.DUP.array.multi.chr1:161409063-161646758.2
array	DUP	chr1:1627918-1672603	small	-0.321333	0.196754	-0.0604	0.0218917	-0.0586	0.03985	0.352555	0.205856	19	LQ.DUP.array.single.chr1:1567881-1683706.1
array	DUP	chr1:196727850-196802072	small	0.325018	0.342247	0.24365	0.106652	0.22107	0.03745	0.281468	0.437322	94	LQ.DUP.array.single.chr1:196727850-196802072.1
array	DUP	chr1:206162746-206198587	small	0.246862	0.21382	0.01435	0.0440644	0.109142	0.0551	0.30811	0.250752	12	LQ.DUP.array.single.chr1:206072736-206200159.1
array	DUP	chr1:206567716-206603296	small	0.281197	0.149115	0.1271	0.0297633	0.0860937	0.02545	0.180566	0.202545	16	LQ.DUP.array.single.chr1:206555955-206603410.1
array	DUP	chr1:207697723-207753345	small	0.300817	0.237645	0.0726	0.00901186	0.0806368	-0.0095	0.172211	0.252228	19	LQ.DUP.array.single.chr1:207696481-207754886.1
array	DUP	chr1:234912288-234957051	large	1.01853	0.345425	0.2278	0.0117138	0.256842	0.0034	0.350189	0.209552	12	LQ.DUP.array.single.chr1:234911945-234958266.1
array	DUP	chr1:248595681-248641192	large	0.895648	0.386763	0.22115	-0.0635898	0.34701	0.02	0.308886	0.492272	20	HQ.DUP.array.multi.chr1:248594461-248641192.3
array	DUP	chr1:248601320-248660552	large	0.874593	0.444384	0.2343	-0.278173	0.331791	-0.02775	0.295157	0.784969	22	LQ.DUP.array.single.chr1:248600962-248670324.1
array	DUP	chr1:25593128-25663344	medium	-0.75346	0.272485	-0.25615	-0.0574186	-0.222674	-0.0804	0.256706	0.191673	34	LQ.DUP.array.multi.chr1:25585225-25665195.2
array	DUP	chr1:30738432-30739796	medium	0.766565	0.28987	0.04305	-0.0349328	0.1137	-0.04325	0.206486	0.190173	6	LQ.DUP.array.single.chr1:30738408-30740073.1
array	DUP	chr1:83601703-83952594	negligible	0.0118365	0.137914	0.0135	-0.0168661	-0.0130976	-0.0086	0.338393	0.248159	165	LQ.DUP.array.single.chr1:83598248-83955219.1
array	DUP	chr10:124341534-124357726	negligible	-0.195875	0.324464	-0.0811	-0.0326267	-0.10183	0.07075	0.166728	0.3694	10	LQ.DUP.array.single.chr10:124340312-124360402.1
array	DUP	chr10:18882774-18890533	large	0.906263	0.41988	0.2536	0.010655	0.24192	0.0134	0.398999	0.202837	15	LQ.DUP.array.single.chr10:18882774-18890533.1
array	DUP	chr10:27225904-27228473	medium	0.733282	0.322188	0.0879	0.0138797	0.192615	0.0104	0.372661	0.203564	13	LQ.DUP.array.multi.chr10:27224672-27229578.2
array	DUP	chr10:47541189-47704637	small	0.215047	0.269973	0.02	-0.0564333	0.0148135	-0.088	0.22479	0.555749	192	LQ.DUP.array.single.chr10:47529202-47705005.1
array	DUP	chr10:81462016-81550820	small	-0.277621	0.232166	-0.11815	0.0164875	-0.048975	0.0236	0.31221	0.220812	8	LQ.DUP.array.single.chr10:81458684-81556761.1
array	DUP	chr10:89153570-89275520	small	-0.367544	0.261659	-0.1011	0.044365	-0.0659171	0.0241	0.278216	0.310331	41	LQ.DUP.array.single.chr10:89149588-89275944.1
array	DUP	chr11:2630479-2656140	small	-0.333082	0.248767	-0.0326	0.0605617	-0.017187	0.0604	0.26112	0.219078	23	LQ.DUP.array.single.chr11:2625751-2663891.1
array	DUP	chr11:49759555-49760688	medium	-0.585845	0.208003	0.00085	0.000923729	-0.131067	0.0284	0.241109	0.220939	6	LQ.DUP.array.single.chr11:49759555-49760688.1
array	DUP	chr11:50060949-50124577	large	1.32836	0.415465	0.2665	-0.00881333	0.312233	-0.03275	0.310725	0.20509	24	LQ.DUP.array.multi.chr11:50057854-50125116.2
array	DUP	chr11:50094248-50124577	large	1.6819	0.494878	0.3412	0.00176833	0.387832	-0.03275	0.296296	0.201598	19	HQ.DUP.array.multi.chr11:50077260-50124615.2
array	DUP	chr11:50281317-50446266	medium	0.547714	0.249393	0.2565	0.0210983	0.180582	0.0191	0.305443	0.274893	50	LQ.DUP.array.multi.chr11:50280123-50447311.2
array	DUP	chr11:50297005-50401856	medium	0.682229	0.27626	0.293	0.0478233	0.236609	0.0327	0.295366	0.262726	32	HQ.DUP.array.multi.chr11:50291456-50402362.4
array	DUP	chr11:55030215-55036472	small	0.220966	0.476619	0.095	0.00536102	0.0762143	0.0286	0.132345	0.330134	7	LQ.DUP.array.single.chr11:55028247-55038507.1
array	DUP	chr11:58617354-58629629	negligible	-0.184932	0.114916	-0.1002	-0.0308067	-0.0752417	-0.0188	0.219507	0.240934	12	LQ.DUP.array.single.chr11:58614671-58636511.1
array	DUP	chr12:10566692-10600668	negligible	0.187956	0.170928	0.1566	0.0404333	0.0894882	0.01835	0.22586	0.266507	17	LQ.DUP.array.single.chr12:10566089-10603748.1
array	DUP	chr12:132343928-132377083	medium	0.580598	0.226609	0.14605	-0.00782586	0.146858	0.03155	0.270509	0.262093	12	LQ.DUP.array.single.chr12:132343928-132377083.1
array	DUP	chr12:30799875-30810530	medium	-0.520796	0.313364	-0.2697	0.00887833	-0.122089	0.00195	0.383794	0.224137	9	LQ.DUP.array.single.chr12:30798682-30814259.1
array	DUP	chr12:33301406-33303610	negligible	0.151183	0.103616	0.1004	0.0143467	0.0513556	0.04775	0.255214	0.238543	18	LQ.DUP.array.single.chr12:33300995-33303610.1
array	DUP	chr12:33373749-33399833	large	0.967348	0.354489	0.31365	-0.000605	0.306583	-0.037	0.431275	0.271564	18	LQ.DUP.array.single.chr12:33373749-33399833.1
array	DUP	chr12:38034358-38108053	negligible	-0.177061	0.262915	-0.0837	-0.0309707	-0.099422	-0.00375	0.325979	0.419334	41	LQ.DUP.array.single.chr12:38026925-38124847.1
array	DUP	chr12:7771564-7778002	small	-0.384272	0.385893	-0.03515	0.0536627	-0.04465	0.0203	0.130714	0.260644	6	LQ.DUP.array.single.chr12:7771470-7780340.1
array	DUP	chr13:27038792-27048942	small	0.268508	0.137974	0.06015	0.00137414	0.0559333	-0.0017	0.220006	0.197054	12	LQ.DUP.array.single.chr13:27038326-27052101.1
array	DUP	chr13:55691382-55695583	medium	0.675403	0.303013	0.26605	0.049218	0.268569	0.0263	0.403105	0.263785	36	LQ.DUP.array.single.chr13:55691382-55695583.1
array	DUP	chr13:57749719-57778380	medium	0.517529	0.262213	0.19835	0.0566767	0.205921	0.0389	0.264948	0.298632	38	LQ.DUP.array.single.chr13:57749707-57784047.1
array	DUP	chr13:67514250-67514467	large	0.885118	0.291948	0.19	0.0234517	0.2423	-0.02305	0.249936	0.243818	7	LQ.DUP.array.single.chr13:67514236-67514487.1
array	DUP	chr14:106706102-106783044	large	0.818025	0.363825	0.2875	-0.188198	0.281114	-0.0067	0.396732	0.667096	43	LQ.DUP.array.multi.chr14:106694407-106783044.3
array	DUP	chr14:106825916-106991033	medium	0.714358	0.314462	0.1979	-0.0674625	0.25175	0.11235	0.296427	0.65578	117	LQ.DUP.array.single.chr14:106825916-106991033.1
array	DUP	chr14:22813512-22826947	large	1.00414	0.400788	0.2332	-0.0555797	0.201571	-0.0568	0.206177	0.257442	7	LQ.DUP.array.single.chr14:22811629-22828889.1
array	DUP	chr14:41572968-41590575	negligible	-0.197708	0.115191	-0.058	0.0284276	-0.0142421	0.03415	0.220033	0.211602	19	LQ.DUP.array.single.chr14:41572968-41593463.1
array	DUP	chr14:73995774-74050264	negligible	-0.0681036	0.159624	0.0073	0.0547458	0.0400864	0.0868	0.184514	0.222679	22	LQ.DUP.array.multi.chr14:73994388-74051967.2
array	DUP	chr15:20795340-20830582	small	0.337073	0.206352	-0.2453	-0.46856	-0.3341	-0.4716	0.301766	0.403236	7	LQ.DUP.array.single.chr15:20784650-20833669.1
array	DUP	chr15:25295837-25334086	small	0.330554	0.173252	0.0528	0.0239966	0.0835026	-0.0051	0.163708	0.187731	39	LQ.DUP.array.single.chr15:25294529-25334436.1
array	DUP	chr15:30444276-30668584	small	-0.284817	0.162598	-0.1638	-0.0750067	-0.157025	-0.04365	0.261974	0.318073	85	LQ.DUP.array.single.chr15:30440575-30688192.1
array	DUP	chr15:32458661-32679695	negligible	-0.147651	0.156937	-0.1409	-0.100643	-0.15016	-0.0984	0.324264	0.339776	48	LQ.DUP.array.single.chr15:32444256-32681359.1
array	DUP	chr15:34664107-34874495	negligible	0.0807234	0.172631	0.0922	0.061575	0.080186	0.0224	0.235353	0.219205	100	LQ.DUP.array.multi.chr15:34660520-34875351.2
array	DUP	chr16:16633361-16690800	small	-0.203799	0.202156	-0.0029	0.0506351	-0.00894667	0.0389	0.191883	0.308788	15	LQ.DUP.array.single.chr16:16633361-16690800.1
array	DUP	chr16:1912021-1916103	small	-0.389808	0.340281	0.02005	0.023475	-0.0714667	0.03365	0.229828	0.241593	6	LQ.DUP.array.single.chr16:1911886-1918157.1
array	DUP	chr16:20512781-20549107	small	-0.295647	0.144927	-0.02755	0.0164702	-0.0677824	0.036	0.334177	0.247161	34	LQ.DUP.array.single.chr16:20501101-20550237.1
array	DUP	chr16:21733773-21807867	medium	0.647699	0.249075	0.05555	-0.0746915	0.0737462	-0.0642	0.269929	0.20591	26	LQ.DUP.array.single.chr16:21733697-21809459.1
array	DUP	chr16:22557932-22710742	medium	0.543429	0.230344	0.0934	-0.02268	0.109136	-0.03005	0.261581	0.213639	73	HQ.DUP.array.multi.chr16:22551908-22712190.2
array	DUP	chr16:2651277-2729701	small	-0.441343	0.211289	-0.019	0.0744117	-0.025819	0.0634	0.204038	0.231599	21	LQ.DUP.array.single.chr16:2649818-2736115.1
array	DUP	chr16:29132881-29133819	small	-0.415277	0.242926	-0.0755	-0.00158621	-0.10687	0.00275	0.187727	0.259175	10	LQ.DUP.array.single.chr16:29131640-29133857.1
array	DUP	chr16:32146886-32180976	medium	-0.529191	0.307459	-0.00795	0.142492	0.0184125	0.13685	0.14523	0.240002	8	LQ.DUP.array.single.chr16:32137840-32207324.1
array	DUP	chr16:32458400-32655523	small	0.30927	0.150285	0.23745	0.112075	0.188269	0.1198	0.229336	0.25987	62	HQ.DUP.array.multi.chr16:32456946-32662033.3
array	DUP	chr16:33587671-33631830	small	0.299005	0.169312	0.14225	0.100983	0.163396	0.0963	0.21114	0.205049	24	HQ.DUP.array.multi.chr16:33587465-33633068.2
array	DUP	chr16:34444311-34796742	large	0.851641	0.35696	0.293	0.0455695	0.268938	0.0757	0.267984	0.236775	211	HQ.DUP.array.multi.chr16:34442125-34796742.5
array	DUP	chr16:70850893-71202489	negligible	0.108801	0.0940998	0.0396	-0.0145136	0.0104134	-0.0202	0.232156	0.213042	238	HQ.DUP.array.single.chr16:70847248-71202529.1
array	DUP	chr16:78372611-78381263	large	1.12283	0.479263	0.3418	0.0186345	0.304592	0.01495	0.384728	0.213658	13	LQ.DUP.array.single.chr16:78372525-78382201.1
array	DUP	chr17:16718225-16724304	medium	0.713331	0.739708	0.2596	0.0583655	0.294	0.06845	0.0797826	0.334156	4	HQ.DUP.array.single.chr17:16716743-16724646.1
array	DUP	chr17:20353873-20392160	negligible	0.101684	0.21204	0.0329	0.00508305	0.0479667	0.0506	0.242455	0.449457	15	LQ.DUP.array.single.chr17:20345360-20395363.1
array	DUP	chr17:2306571-2312374	large	0.914913	0.292591	0.21545	0.0697683	0.30527	0.0676	0.344837	0.237788	10	LQ.DUP.array.single.chr17:2306557-2316516.1
array	DUP	chr17:36798187-36807578	small	-0.20205	0.126724	-0.05825	0.101452	0.0525167	0.09405	0.228819	0.240213	6	LQ.DUP.array.single.chr17:36798137-36807578.1
array	DUP	chr17:39532869-39536674	small	-0.425936	0.344678	-0.1366	-0.0113814	-0.119471	-0.0011	0.151198	0.25891	7	LQ.DUP.array.single.chr17:39532301-39539624.1
array	DUP	chr17:43650954-43664693	large	2.0834	0.581416	0.6306	-0.00680175	0.466467	0.0115	0.317322	0.20787	9	HQ.DUP.array.multi.chr17:43648607-43664693.3
array	DUP	chr17:44161867-44460432	large	1.83619	0.561575	0.51795	-0.238832	0.480101	-0.1745	0.359991	0.458519	150	HQ.DUP.array.multi.chr17:44161867-44474174.5
array	DUP	chr17:44165803-44764994	medium	0.699442	0.542971	0.40575	-0.0460203	0.293947	-0.0477	0.536616	0.255372	186	LQ.DUP.array.multi.chr17:44163925-44784639.2
array	DUP	chr17:56176477-56185317	medium	0.515831	0.478862	0.0844	-0.0334915	0.0737833	-0.0286	0.088528	0.21257	6	LQ.DUP.array.single.chr17:56175655-56185402.1
array	DUP	chr17:65825405-65839616	small	0.244965	0.245537	0.0833	0.036035	0.0859333	0.0617	0.139772	0.213655	15	LQ.DUP.array.single.chr17:65825266-65839624.1
array	DUP	chr18:14799529-14814638	small	0.474743	0.487642	0.1486	-0.03095	0.1056	-0.0101	0.222296	0.28893	6	LQ.DUP.array.single.chr18:14799518-14815415.1
array	DUP	chr19:21751790-21764662	large	0.961126	0.353138	0.24265	-0.0129967	0.22101	-0.05205	0.209761	0.245163	10	LQ.DUP.array.single.chr19:21748700-21766243.1
array	DUP	chr19:27828586-27910675	large	-1.02564	0.361165	-0.1676	0.0693533	-0.184767	0.06925	0.241992	0.245387	9	HQ.DUP.array.single.chr19:27824707-27920427.1
array	DUP	chr19:41338835-41392885	small	0.233518	0.250677	0.0731	-0.0214639	0.0387522	0.0036	0.318174	0.196924	46	LQ.DUP.array.single.chr19:41337301-41393256.1
array	DUP	chr19:43308886-43542831	negligible	-0.148276	0.144644	-0.0274	0.0224583	-0.0115496	0.03955	0.227023	0.230923	115	LQ.DUP.array.single.chr19:43308866-43547145.1
array	DUP	chr19:53327390-53357185	small	-0.275119	0.205473	0.0153	0.0184167	-0.0503122	0.0027	0.254586	0.242621	49	LQ.DUP.array.single.chr19:53322989-53361358.1
array	DUP	chr19:54730202-54741319	large	1.00405	0.373171	0.263	0.0436018	0.277761	0.0336	0.186965	0.242558	18	HQ.DUP.array.multi.chr19:54723029-54749032.3
array	DUP	chr19:55302983-55333884	negligible	0.119511	0.128163	0.0268	0.00810678	0.0403824	0.0432	0.266229	0.267618	17	LQ.DUP.array.single.chr19:55301626-55334160.1
array	DUP	chr2:106880095-106885357	large	1.30634	0.423743	0.3409	0.0203883	0.39015	0.01315	0.346863	0.265691	12	LQ.DUP.array.single.chr2:106880095-106885357.1
array	DUP	chr2:114167663-114265075	negligible	0.122462	0.182028	-0.0649	-0.00981552	0.0272	-0.01965	0.208561	0.312024	11	LQ.DUP.array.single.chr2:114167656-114267309.1
array	DUP	chr2:229759479-229760219	small	0.307339	0.252612	0.11075	0.0506814	0.126064	0.0551	0.165224	0.256852	14	LQ.DUP.array.single.chr2:229759309-229763663.1
array	DUP	chr2:239586396-239588887	negligible	-0.177339	0.283786	-0.0781	0.0241567	-0.0133857	0.03095	0.332441	0.192347	7	LQ.DUP.array.single.chr2:239582169-239589235.1
array	DUP	chr2:37958369-38005782	negligible	0.0405747	0.0851626	0.0265	0.0141492	0.0222236	0.0046	0.204658	0.190929	55	HQ.DUP.array.single.chr2:37958078-38005884.1
array	DUP	chr2:89161265-89369338	large	1.56803	0.526299	0.2328	-0.514781	0.201193	-0.3497	0.297847	0.628814	91	LQ.DUP.array.multi.chr2:89160122-89369338.3
array	DUP	chr20:1552430-1593893	large	1.04638	0.606703	0.4806	0.0282661	0.627246	0.0415	0.759589	0.164088	69	LQ.DUP.array.multi.chr20:1552338-1596222.3
array	DUP	chr20:29420352-29505893	negligible	0.174928	0.203122	0.0001	-0.0465881	0.00226	-0.0136	0.218054	0.297586	25	HQ.DUP.array.single.chr20:29420054-29511009.1
array	DUP	chr20:52476211-52484075	negligible	0.177817	0.189325	0.06955	0.0166831	0.04849	0.0319	0.13901	0.182035	10	HQ.DUP.array.single.chr20:52474800-52484346.1
array	DUP	chr20:58487772-58495097	medium	-0.680307	0.547813	-0.11955	0.0335431	-0.140038	0.0532	0.0977645	0.264978	8	LQ.DUP.array.single.chr20:58483522-58496883.1
array	DUP	chr21:25402950-25404180	negligible	0.0580217	0.173473	-0.04705	0.0316203	0.0452	0.006	0.190953	0.234397	6	LQ.DUP.array.single.chr21:25401744-25405194.1
array	DUP	chr22:22428873-22440499	small	-0.459432	0.200496	-0.4071	-0.292516	-0.419867	-0.3295	0.25496	0.28541	33	LQ.DUP.array.single.chr22:22428873-22446002.1
array	DUP	chr22:22453684-22548691	negligible	-0.0938645	0.069155	-0.3013	-0.274392	-0.300314	-0.33385	0.272318	0.284578	187	LQ.DUP.array.single.chr22:22453598-22550884.1
array	DUP	chr22:24283016-24401529	negligible	-0.0912996	0.445468	-0.0242	0.0100517	-0.0347038	0.0344	0.677015	0.204985	53	LQ.DUP.array.multi.chr22:24274694-24402255.3
array	DUP	chr22:35460650-35469630	negligible	-0.0823334	0.221562	-0.01985	-0.0268069	-0.0449312	0.01425	0.23988	0.211649	16	LQ.DUP.array.single.chr22:35457951-35469677.1
array	DUP	chr22:42884903-43001610	negligible	-0.0390704	0.10104	0.0057	0.0275559	0.0182667	0.0367	0.250145	0.22047	63	LQ.DUP.array.single.chr22:42879201-43005214.1
array	DUP	chr3:12701396-12720017	medium	0.534353	0.289617	0.1497	0.0409373	0.179113	0.0754	0.339025	0.23138	15	LQ.DUP.array.single.chr3:12701396-12720017.1
array	DUP	chr3:192877902-192882903	large	2.1521	0.662663	0.82345	0.00836949	0.943915	0.0174	0.733834	0.263805	20	LQ.DUP.array.single.chr3:192877902-192882903.1
array	DUP	chr3:68746164-68747413	large	1.1065	0.466527	0.2731	-0.0333814	0.250067	-0.0036	0.27071	0.249155	15	LQ.DUP.array.single.chr3:68746164-68747413.1
array	DUP	chr4:104751630-104751645	medium	0.786009	0.414469	0.2497	0.0337333	0.234314	0.06515	0.134849	0.261232	7	LQ.DUP.array.single.chr4:104751630-104751645.1
array	DUP	chr4:115175323-115184390	large	1.20997	0.46252	0.46595	0.10419	0.426173	0.13735	0.336416	0.21953	30	LQ.DUP.array.multi.chr4:115174511-115184390.2
array	DUP	chr4:128702602-128707166	small	0.445431	0.289665	0.2315	0.0523817	0.168245	0.0655	0.313077	0.246573	11	LQ.DUP.array.single.chr4:128702602-128707166.1
array	DUP	chr4:151845838-151884310	small	0.384132	0.168583	0.1318	0.0122033	0.124784	-0.0066	0.299143	0.283593	55	LQ.DUP.array.single.chr4:151845838-151884310.1
array	DUP	chr4:172374884-172377933	large	3.04652	0.726879	1.3167	-0.00314407	1.29691	0.0082	0.875077	0.215823	14	LQ.DUP.array.multi.chr4:172372115-172379152.2
array	DUP	chr4:76951550-76975206	small	-0.246368	0.123998	-0.0643	0.0122967	-0.0530136	0.0663	0.263851	0.262202	22	LQ.DUP.array.single.chr4:76948569-76977780.1
array	DUP	chr4:9509619-9744591	small	0.351151	0.239887	0.0331	-0.144063	-0.00951446	-0.0849	0.298835	0.476551	83	LQ.DUP.array.single.chr4:9508396-9745703.1
array	DUP	chr5:123545301-123545848	medium	-0.578739	0.32805	-0.1501	-0.0336915	-0.174813	-0.018	0.219507	0.243485	8	LQ.DUP.array.single.chr5:123545097-123545857.1
array	DUP	chr5:180378710-180418103	small	0.494804	0.297315	0.2555	0.0420729	0.183616	0.0602	0.349379	0.259287	19	LQ.DUP.array.multi.chr5:180375289-180430789.2
array	DUP	chr5:28931968-28932390	small	0.250673	0.323305	0.10485	0.0302783	0.096	0.05425	0.132243	0.267092	6	LQ.DUP.array.single.chr5:28927599-28932999.1
array	DUP	chr5:6690248-6699224	small	-0.225158	0.244148	0.1356	0.0228828	-0.0294333	0.01915	0.32651	0.218984	6	LQ.DUP.array.single.chr5:6689617-6699280.1
array	DUP	chr6:150514288-150522880	negligible	-0.00463741	0.283196	-0.1559	-0.0118241	-0.0132222	0.0246	0.3552	0.289053	9	LQ.DUP.array.multi.chr6:150514274-150523037.2
array	DUP	chr6:257353-384546	negligible	0.195556	0.115446	0.07465	0.03846	0.0803607	0.02175	0.222337	0.195222	112	HQ.DUP.array.multi.chr6:255650-384973.3
array	DUP	chr6:29664131-29926461	negligible	0.146895	0.199599	0.019	-0.0326632	0.00840224	-0.0291	0.295999	0.196327	223	LQ.DUP.array.multi.chr6:29653954-29928841.2
array	DUP	chr6:32508476-32544309	large	0.910748	0.417352	0.2778	-0.170711	0.334031	-0.0631	0.507033	0.55647	13	LQ.DUP.array.multi.chr6:32508476-32544309.4
array	DUP	chr6:57628208-57631215	negligible	-0.038088	0.151902	0.02705	-0.0277367	-0.037	-0.04015	0.253662	0.238448	10	LQ.DUP.array.single.chr6:57622861-57631223.1
array	DUP	chr6:62206268-62917984	negligible	0.186532	0.114092	0.0268	-0.0148883	0.0308822	0.01445	0.245894	0.238373	432	LQ.DUP.array.multi.chr6:62178788-62919415.3
array	DUP	chr6:78720056-78748353	small	-0.282919	0.205536	0.0425	0.0461	-0.0246385	0.04915	0.300066	0.235225	13	LQ.DUP.array.single.chr6:78720042-78749628.1
array	DUP	chr7:102349185-102358404	negligible	0.142932	0.0895053	0.0204	-0.01378	0.016475	0.01255	0.209076	0.209634	16	LQ.DUP.array.single.chr7:102348075-102365512.1
array	DUP	chr7:109437092-109454271	medium	0.707971	0.256654	0.2605	0.0406661	0.227821	0.0546	0.250099	0.269733	38	LQ.DUP.array.single.chr7:109437092-109454271.1
array	DUP	chr7:116391353-116391594	medium	0.682241	0.323056	0.1269	-0.0403333	0.13228	-0.02125	0.322943	0.23716	10	LQ.DUP.array.single.chr7:116391353-116391594.1
array	DUP	chr7:126517661-126551651	small	0.285243	0.252772	0.0378	-0.00183167	0.0779333	-0.01615	0.358992	0.248216	18	LQ.DUP.array.single.chr7:126514673-126552956.1
array	DUP	chr7:133785211-133787087	large	1.10541	0.374333	0.3331	0.0521233	0.312336	0.0506	0.233088	0.232904	14	LQ.DUP.array.single.chr7:133785203-133787116.1
array	DUP	chr7:140575913-140594085	small	0.463861	0.238341	0.2031	0.0491542	0.196468	0.0568	0.322255	0.311225	28	LQ.DUP.array.single.chr7:140575913-140594085.1
array	DUP	chr7:142465949-142493650	medium	0.634077	0.314594	0.2552	0.075475	0.257537	0.1353	0.33461	0.237344	49	LQ.DUP.array.multi.chr7:142465936-142493650.4
array	DUP	chr7:38384841-38405097	small	-0.4789	0.235009	-0.10635	-0.0361833	-0.14855	-0.0722	0.241804	0.230008	14	LQ.DUP.array.single.chr7:38384509-38407761.1
array	DUP	chr7:43259-68659	small	0.486106	0.190243	0.0774	-0.0724321	0.0501906	-0.0297	0.242029	0.256727	32	LQ.DUP.array.single.chr7:40677-69227.1
array	DUP	chr7:54386505-54386517	large	-6.39177	0.958492	-1.7928	0.0295083	-1.68255	0.0645	0.521866	0.230055	6	LQ.DUP.array.single.chr7:54380642-54388276.1
array	DUP	chr7:61987173-62628270	negligible	0.095898	0.075857	0.0479	0.0156448	0.0384259	0.0147	0.235322	0.243215	228	LQ.DUP.array.multi.chr7:61971046-62633019.3
array	DUP	chr7:64430368-64439613	small	0.342084	0.205767	-0.0165	-0.107292	-0.0186091	-0.061	0.207968	0.263822	11	LQ.DUP.array.single.chr7:64429500-64439938.1
array	DUP	chr7:64566957-64651640	large	1.52703	0.538434	0.4821	-0.0399879	0.588931	-0.0155	0.612308	0.349215	13	LQ.DUP.array.multi.chr7:64566942-64651640.2
array	DUP	chr7:64982244-65026492	large	-2.07668	0.590187	-0.4036	-0.100342	-1.07991	-0.0428	1.2919	0.26411	7	LQ.DUP.array.single.chr7:64975110-65041944.1
array	DUP	chr7:65076076-65148412	small	-0.331124	0.294484	-0.1645	-0.0668217	-0.195267	-0.0243	0.659102	0.306126	12	LQ.DUP.array.single.chr7:65074378-65148767.1
array	DUP	chr7:76770308-76786152	negligible	-0.154274	0.298359	-0.07335	-0.0273763	-0.0648667	-0.0164	0.131452	0.247249	6	LQ.DUP.array.single.chr7:76769667-76789098.1
array	DUP	chr7:882659-901383	small	0.350302	0.401983	0.02825	-0.00623051	0.102258	0.0053	0.546397	0.234538	12	LQ.DUP.array.single.chr7:882659-901383.1
array	DUP	chr8:11238061-11244676	negligible	0.0317834	0.406636	-0.0754	-0.0525328	-0.0436778	-0.06425	0.396443	0.253805	9	LQ.DUP.array.single.chr8:11236398-11247131.1
array	DUP	chr8:11987726-12001123	large	1.28981	0.688148	0.54305	-0.449084	0.507183	-0.19615	0.243389	0.761116	6	LQ.DUP.array.single.chr8:11987726-12001976.1
array	DUP	chr8:2254638-2259358	small	-0.384589	0.339922	0.0121	0.0337186	-0.0506583	0.0273	0.317454	0.180643	12	HQ.DUP.array.single.chr8:2253695-2263666.1
array	DUP	chr8:38102630-38106579	small	0.224362	0.179227	0.0777	0.0442417	0.0904182	0.01455	0.222445	0.196846	22	LQ.DUP.array.single.chr8:38102630-38106579.1
array	DUP	chr8:47429009-47459154	small	0.211965	0.231652	-0.0233	-0.0330737	0.0195455	-0.0633	0.176383	0.255786	11	LQ.DUP.array.single.chr8:47420011-47460128.1
array	DUP	chr8:47525576-47536546	large	1.75895	0.49043	0.5087	0.0247	0.45376	0.01945	0.319285	0.226357	10	HQ.DUP.array.single.chr8:47523894-47545903.1
array	DUP	chr8:5079038-5079254	large	2.36545	0.74427	0.7654	0.0138847	0.6769	0.0702	0.234754	0.281001	7	LQ.DUP.array.single.chr8:5079038-5079254.1
array	DUP	chr8:7214611-7238019	large	1.04903	0.348858	0.3924	0.0722439	0.371533	0.0809	0.261508	0.290797	24	HQ.DUP.array.multi.chr8:7210944-7244200.2
array	DUP	chr8:75663550-75691260	small	0.213101	0.199939	-0.0597	-0.0677967	-0.00664118	-0.029	0.197686	0.303319	17	LQ.DUP.array.single.chr8:75657127-75691260.1
array	DUP	chr9:104714928-104724144	large	-1.86616	0.8273	-0.3756	0.0410933	-0.401567	0.00985	0.0674114	0.237889	3	LQ.DUP.array.single.chr9:104714737-104724427.1
array	DUP	chr9:107361710-107366783	small	-0.282662	0.133563	0.0258	0.0777983	-0.00589375	0.06905	0.318767	0.279488	32	LQ.DUP.array.single.chr9:107361609-107369324.1
array	DUP	chr9:110589806-110596067	medium	-0.64352	0.363587	-0.0889	0.0346763	-0.100317	0.0067	0.331347	0.192867	6	LQ.DUP.array.single.chr9:110584585-110604045.1
array	DUP	chr9:112949710-112956693	negligible	0.120112	0.272164	0.05155	0.0413424	0.0682	0.0651	0.133407	0.229335	8	LQ.DUP.array.single.chr9:112949066-112956816.1
array	DUP	chr9:11631117-11719134	negligible	-0.0264588	0.191106	0.0052	0.038425	0.0295513	0.04745	0.374286	0.269542	80	LQ.DUP.array.single.chr9:11630285-11720969.1
array	DUP	chr9:118565522-118573459	small	-0.421409	0.285558	-0.0469	0.0602051	-0.0274727	0.0787	0.202597	0.206295	11	LQ.DUP.array.single.chr9:118562519-118574831.1
array	DUP	chr9:11967114-11975492	medium	0.56366	0.543886	0.175	0.0273845	0.167443	0.00865	0.0823854	0.256721	7	LQ.DUP.array.single.chr9:11967036-11975492.1
array	DUP	chr9:122292956-122304582	negligible	0.160582	0.0945255	0.0321	0.00255424	0.0405118	-0.0347	0.240027	0.230064	51	LQ.DUP.array.single.chr9:122291445-122304641.1
array	DUP	chr9:130628032-130645262	medium	0.629707	0.255512	0.0892	0.00451897	0.1384	-0.00565	0.212544	0.209809	11	LQ.DUP.array.single.chr9:130622568-130646494.1
array	DUP	chr9:135949590-135957440	negligible	-0.110601	0.147376	-0.05855	-0.00269833	-0.027875	0.0445	0.243342	0.222768	8	LQ.DUP.array.single.chr9:135944496-135957645.1
array	DUP	chr9:141025318-141033148	small	-0.316452	0.402294	0.0643	0.00566047	-0.0714286	0.0194	0.334856	0.222909	7	LQ.DUP.array.single.chr9:141025318-141033148.1
array	DUP	chr9:17581150-17633308	small	0.264312	0.162438	-0.0193	-0.0599729	0.00597213	-0.0914	0.227734	0.267179	61	LQ.DUP.array.single.chr9:17581146-17634284.1
array	DUP	chr9:2148837-2150662	negligible	-0.122363	0.40477	-0.0783	-0.0491153	-0.0854667	-0.0234	0.112028	0.304146	6	LQ.DUP.array.single.chr9:2148145-2151403.1
array	DUP	chr9:22487077-22502699	large	-1.4468	0.533772	-0.1299	0.0259695	-0.71365	0.0472	1.40339	0.220082	8	LQ.DUP.array.single.chr9:22486721-22502830.1
array	DUP	chr9:28741046-28766395	small	-0.266915	0.159594	-0.0328	0.0483541	-0.020936	0.0855	0.225672	0.268873	25	LQ.DUP.array.single.chr9:28740061-28767224.1
array	DUP	chr9:38787493-39342825	large	0.926282	0.333267	0.3012	0.0251119	0.295892	0.005	0.292409	0.28838	107	LQ.DUP.array.multi.chr9:38787493-39342825.3
array	DUP	chr9:41600382-41632708	small	-0.383751	0.270999	0.0755	0.236586	0.083281	0.24855	0.338196	0.414354	21	LQ.DUP.array.single.chr9:41562631-41651509.1
array	DUP	chr9:41692297-42136026	small	0.419778	0.286547	0.42515	0.164546	0.322775	0.1887	0.377797	0.37169	24	LQ.DUP.array.single.chr9:41692297-42136026.1
array	DUP	chr9:44243434-44273241	negligible	-0.177613	0.155141	0.0619	0.117342	0.0580308	0.0992	0.289437	0.338343	13	LQ.DUP.array.single.chr9:44243087-44326728.1
array	DUP	chr9:44446136-44824263	medium	0.75109	0.300399	0.295	0.0665492	0.262324	0.0619	0.275612	0.247402	37	LQ.DUP.array.multi.chr9:44435520-44825654.3
array	DUP	chr9:4454663-4457901	medium	0.649491	0.402202	0.1407	-0.0210052	0.108714	-0.03075	0.244281	0.191729	7	LQ.DUP.array.single.chr9:4454463-4458263.1
array	DUP	chr9:45368770-46063936	large	0.954711	0.381882	0.34965	0.0462017	0.318659	0.0626	0.334655	0.238095	44	LQ.DUP.array.multi.chr9:45350204-46063936.2
array	DUP	chr9:5108574-5114773	small	-0.362982	0.424038	-0.1482	-0.0401417	-0.1415	-0.0239	0.162787	0.305685	21	LQ.DUP.array.single.chr9:5107086-5115531.1
array	DUP	chr9:516638-526993	small	0.446354	0.307992	0.0712	-0.0186828	0.0933533	0.00575	0.293111	0.236051	15	LQ.DUP.array.single.chr9:514311-527853.1
array	DUP	chr9:5311567-5337707	negligible	-0.193337	0.200124	-0.0081	-0.0155881	-0.0598769	0.0085	0.168551	0.236855	13	LQ.DUP.array.single.chr9:5311567-5337707.1
array	DUP	chr9:5385783-5398011	negligible	0.105619	0.320598	0.0018	-0.00718833	0.017215	-0.0016	0.163619	0.24617	20	LQ.DUP.array.single.chr9:5385326-5403173.1
array	DUP	chr9:6672478-6673830	small	0.346496	0.257554	0.0235	2.41379e-05	0.0791286	0.0143	0.240473	0.223943	7	LQ.DUP.array.single.chr9:6672257-6675227.1
array	DUP	chr9:6701145-6708357	medium	0.550109	0.29706	0.2409	0.0121881	0.135114	0.0263	0.246954	0.217948	7	LQ.DUP.array.single.chr9:6700598-6710717.1
array	DUP	chr9:69841389-69978022	medium	0.641382	0.296111	0.2211	0.0537759	0.226627	0.06165	0.31787	0.216318	49	LQ.DUP.array.single.chr9:69836485-69992206.1
array	DUP	chr9:79122755-79125310	small	0.36242	0.237299	0.0519	0.0392717	0.111891	0.07985	0.229932	0.192288	11	LQ.DUP.array.single.chr9:79122348-79125310.1
array	DUP	chr9:79768705-79777404	large	2.53465	0.709809	0.6546	0.0656883	0.588594	0.05845	0.252359	0.175326	31	HQ.DUP.array.multi.chr9:79768704-79781624.5
array	DUP	chr9:91971604-92342790	negligible	-0.102096	0.124273	0.01065	0.0360867	0.0135915	0.076	0.219111	0.224257	328	LQ.DUP.array.single.chr9:91963403-92343382.1
array	DUP	chr9:94402268-94403417	small	-0.225094	0.164112	-0.1291	-0.04488	-0.107479	-0.06625	0.248561	0.280721	14	LQ.DUP.array.single.chr9:94402268-94403441.1
lr	DEL	chr1:104067245-104123662	negligible	-0.0855381	0.241009	0.0497	0.0757833	0.0519316	0.05665	0.159856	0.302829	19	LQ.DEL.lr.single.chr1:104067232-104125818.1
lr	DEL	chr1:104155643-104178038	small	0.442366	0.298925	0.11005	0.057065	0.179283	0.05165	0.448658	0.226048	12	LQ.DEL.lr.multi.chr1:104147056-104179397.3
lr	DEL	chr1:104155643-104268222	negligible	0.193416	0.211384	0.0581	0.039718	0.0924667	0.0497	0.343101	0.217341	36	HQ.DEL.lr.multi.chr1:104137233-104298973.2
lr	DEL	chr1:108928460-108986197	small	0.439736	0.163112	0.0661	-2.33333e-05	0.1058	-0.0524	0.275014	0.231172	11	HQ.DEL.lr.multi.chr1:108915674-109000782.2
lr	DEL	chr1:110221727-110246130	small	0.450746	0.264895	0.13055	-0.00825517	0.111539	0.01215	0.237954	0.279056	38	HQ.DEL.lr.multi.chr1:110221493-110246268.2
lr	DEL	chr1:120637839-120689060	negligible	0.0218106	0.293109	-0.0092	0.0186932	0.0243769	-0.0304	0.252584	0.258855	13	HQ.DEL.lr.multi.chr1:120636330-120690678.3
lr	DEL	chr1:120637839-120689060	negligible	0.0218106	0.293109	-0.0092	0.0186932	0.0243769	-0.0304	0.252584	0.258855	13	LQ.DEL.lr.multi.chr1:120636333-120690698.2
lr	DEL	chr1:144896319-144897697	large	-1.22376	0.369815	-0.2927	0.00688983	-0.257914	0.0207	0.248354	0.209947	7	LQ.DEL.lr.multi.chr1:144896297-144901042.4
lr	DEL	chr1:144901750-144904623	negligible	0.087719	0.105213	0.03485	-0.00617167	0.01493	0.00985	0.215582	0.241119	10	HQ.DEL.lr.multi.chr1:144901178-144906810.4
lr	DEL	chr1:145129144-145181880	negligible	0.0760931	0.181551	0.0687	0.0302111	0.051012	0.0845	0.262137	0.27959	50	HQ.DEL.lr.multi.chr1:145124803-145183389.4
lr	DEL	chr1:148627569-148750533	small	-0.277017	0.231948	0.1092	0.0551339	-0.0510368	0.06015	0.574723	0.287864	19	HQ.DEL.lr.single.chr1:148603211-148785621.1
lr	DEL	chr1:149816200-149825845	small	-0.451365	0.275785	0.0931	0.0736073	-0.0270706	0.0833	0.277411	0.200779	17	HQ.DEL.lr.single.chr1:149807225-149829723.1
lr	DEL	chr1:152555706-152586594	small	0.49125	0.187143	0.0823	-0.0687407	0.0396686	-0.0404	0.213219	0.222126	35	HQ.DEL.lr.multi.chr1:152555535-152587740.4
lr	DEL	chr1:152759678-152768700	large	-2.51416	0.766365	-1.2492	0.021081	-1.44107	0.02485	0.858549	0.265343	38	HQ.DEL.lr.multi.chr1:152759662-152771249.3
lr	DEL	chr1:159010752-159013044	small	0.290651	0.166605	0.07985	-0.0305407	0.04245	0.0024	0.271197	0.244563	10	LQ.DEL.lr.multi.chr1:159010539-159019952.4
lr	DEL	chr1:16153497-16155010	large	-1.35277	0.463729	-0.41245	0.006445	-0.37822	0.0287	0.474537	0.238305	10	HQ.DEL.lr.multi.chr1:16151934-16155435.4
lr	DEL	chr1:162875195-162878651	negligible	0.058134	0.272723	0.05315	0.0129867	0.02669	0.02585	0.204648	0.237152	10	LQ.DEL.lr.single.chr1:162875058-162879959.1
lr	DEL	chr1:17011450-17012741	large	-1.17533	0.415767	-0.2926	0.0528536	-0.282258	0.03045	0.246848	0.288364	12	HQ.DEL.lr.multi.chr1:17009520-17012750.4
lr	DEL	chr1:17076467-17195155	large	0.977287	0.48194	0.178	-0.187656	0.111048	-0.1947	0.413179	0.240404	25	HQ.DEL.lr.single.chr1:17062574-17196980.1
lr	DEL	chr1:176439115-176483755	small	0.27278	0.115712	0.0587	-0.0363717	0.0222276	-0.02115	0.220721	0.209184	29	LQ.DEL.lr.single.chr1:176438767-176484303.1
lr	DEL	chr1:189706245-189781569	large	-1.52682	0.629287	-0.4749	0.0255373	-0.498858	0.0693	0.327925	0.359578	81	HQ.DEL.lr.multi.chr1:189704442-189783359.4
lr	DEL	chr1:191755899-191759164	small	-0.264845	0.426665	-0.1525	-0.0662533	-0.128357	-0.0256	0.161503	0.23776	7	LQ.DEL.lr.single.chr1:191755871-191760594.1
lr	DEL	chr1:207712848-207747170	small	0.220455	0.190902	0.0304	0.0229017	0.0731667	0.0273	0.189586	0.228096	6	HQ.DEL.lr.multi.chr1:207699741-207747397.4
lr	DEL	chr1:229816856-229821753	large	-1.62757	0.578886	-0.1946	0.044475	-0.8064	0.0578	1.26352	0.205196	11	HQ.DEL.lr.multi.chr1:229812434-229821759.4
lr	DEL	chr1:231596724-231598768	large	0.881265	0.302028	0.26945	-0.0225883	0.182275	-0.05785	0.219886	0.230963	8	LQ.DEL.lr.single.chr1:231595119-231599787.1
lr	DEL	chr1:248683400-248697391	small	0.460281	0.595205	-0.072	-0.602352	-0.10085	-0.0162	0.219599	1.17292	12	HQ.DEL.lr.multi.chr1:248673991-248700425.2
lr	DEL	chr1:25593128-25646986	medium	-0.799229	0.288011	-0.2807	-0.0666407	-0.243103	-0.0894	0.261771	0.19479	29	LQ.DEL.lr.multi.chr1:25590446-25661250.4
lr	DEL	chr1:35102654-35104491	large	-1.75351	0.524686	-0.40485	0.00567143	-0.4146	0.0321	0.299473	0.211525	20	HQ.DEL.lr.multi.chr1:35101421-35111978.4
lr	DEL	chr1:56974024-56977142	small	-0.323907	0.204632	-0.1224	-0.0174186	-0.0998333	-0.0313	0.267794	0.249934	6	LQ.DEL.lr.single.chr1:56973383-56977577.1
lr	DEL	chr1:67934966-67938679	small	-0.23962	0.433536	-0.10515	-0.0192864	-0.0729833	-0.0245	0.153198	0.226333	6	LQ.DEL.lr.single.chr1:67933977-67938979.1
lr	DEL	chr1:72768418-72811148	large	-1.5125	0.481033	-0.3513	0.0776683	-0.373021	0.08015	0.318496	0.27651	48	HQ.DEL.lr.multi.chr1:72766277-72811840.4
lr	DEL	chr1:90913314-90916153	large	-1.13952	0.475836	-0.144	0.0405897	-0.220614	0.07795	0.20576	0.228554	7	LQ.DEL.lr.single.chr1:90913056-90916753.1
lr	DEL	chr1:96664495-96694778	negligible	-0.00701969	0.185965	-0.0794	-0.0329678	-0.035135	-0.0168	0.207244	0.331675	20	LQ.DEL.lr.single.chr1:96662881-96695082.1
lr	DEL	chr10:17836592-18075021	large	-1.47498	0.482514	-0.3008	0.0371367	-0.583208	0.0355	0.714988	0.323111	13	HQ.DEL.lr.multi.chr10:17833091-18080080.2
lr	DEL	chr10:23103102-23107272	small	0.243581	0.205093	-0.0295	-0.0565933	0.005	-0.04205	0.216725	0.254205	9	LQ.DEL.lr.single.chr10:23103038-23111585.1
lr	DEL	chr10:24377674-24378054	large	-1.86364	0.60536	-0.2933	0.0583967	-0.392364	0.0566	0.253872	0.236661	11	HQ.DEL.lr.multi.chr10:24376788-24378441.4
lr	DEL	chr10:25711956-25799704	negligible	0.117883	0.125503	0.0074	-0.0196085	0.00671735	-0.018	0.227552	0.213059	98	LQ.DEL.lr.single.chr10:25707651-25804244.1
lr	DEL	chr10:31251334-31251738	large	-1.24115	0.413385	-0.40515	-0.00697119	-0.38966	0.0069	0.339933	0.29906	10	HQ.DEL.lr.multi.chr10:31246748-31251765.4
lr	DEL	chr10:51071823-51231576	negligible	0.127704	0.135944	0.06085	0.0339567	0.06379	0.01545	0.23581	0.229907	20	HQ.DEL.lr.multi.chr10:51061457-51283199.2
lr	DEL	chr10:51397071-51659444	negligible	0.0145233	0.121947	0.0228	0.0270267	0.0305985	0.02985	0.273243	0.207585	67	HQ.DEL.lr.multi.chr10:51393232-51723701.2
lr	DEL	chr10:53205076-53211449	large	-2.57795	0.789859	-0.5547	0.000536667	-0.497043	-0.0088	0.155411	0.194014	7	HQ.DEL.lr.multi.chr10:53203675-53214218.4
lr	DEL	chr10:82320993-82330424	small	-0.278898	0.189301	0.0283	0.0819333	0.0071375	0.0592	0.324613	0.257155	8	LQ.DEL.lr.single.chr10:82320350-82331195.1
lr	DEL	chr10:87259588-87270672	small	-0.354708	0.193329	-0.0665	-0.0194536	-0.123418	-0.04425	0.245147	0.297088	11	LQ.DEL.lr.single.chr10:87258935-87276533.1
lr	DEL	chr11:102396247-102399590	small	0.221842	0.219508	0.0767	-0.029678	0.0438714	0.0443	0.14705	0.340903	7	LQ.DEL.lr.single.chr11:102395599-102399735.1
lr	DEL	chr11:133071326-133090691	negligible	0.115641	0.138244	0.0784	0.0102705	0.0411138	0.0441	0.248345	0.271619	29	LQ.DEL.lr.multi.chr11:133069561-133091245.2
lr	DEL	chr11:13821852-13838019	small	0.219671	0.107941	0.00645	-0.0199867	0.0289562	-0.01165	0.214202	0.222117	16	LQ.DEL.lr.single.chr11:13815971-13842866.1
lr	DEL	chr11:1917872-1928945	negligible	-0.0499942	0.204545	0.0988	0.0743138	0.0632714	0.0744	0.215445	0.218524	7	LQ.DEL.lr.multi.chr11:1915275-1936961.4
lr	DEL	chr11:20571876-20578707	negligible	0.0109538	0.217884	0.01125	0.0419322	0.044425	0.0619	0.233787	0.223404	12	LQ.DEL.lr.multi.chr11:20571268-20581618.2
lr	DEL	chr11:23035193-23039825	medium	-0.565801	0.418574	-0.1817	-0.00758621	-0.133563	0.02635	0.387043	0.189638	8	LQ.DEL.lr.single.chr11:23034667-23039979.1
lr	DEL	chr11:36225448-36229776	small	0.394618	0.350453	0.10405	-0.0109217	0.0707167	-0.0246	0.288593	0.195658	6	LQ.DEL.lr.multi.chr11:36225266-36230169.2
lr	DEL	chr11:4319712-4364699	small	-0.232397	0.197874	-0.16495	-0.085425	-0.164225	-0.1132	0.297128	0.342095	12	HQ.DEL.lr.single.chr11:4316574-4367761.1
lr	DEL	chr11:4967103-4977082	medium	-0.663703	0.268539	-0.1229	0.0534508	-0.162788	0.0055	0.376176	0.27005	51	HQ.DEL.lr.multi.chr11:4967082-4977127.4
lr	DEL	chr11:55445945-55453576	small	-0.485961	0.255246	-0.15955	-0.167484	-0.328688	-0.1874	0.453683	0.308844	8	HQ.DEL.lr.multi.chr11:55445865-55456755.2
lr	DEL	chr11:71849442-71880303	small	0.480903	0.227697	0.1204	0.025325	0.127648	0.03665	0.173192	0.222039	21	LQ.DEL.lr.multi.chr11:71848326-71892387.2
lr	DEL	chr11:84617690-84620179	negligible	-0.0995847	0.183538	-0.0195	0.054565	0.03555	0.04445	0.248727	0.182705	6	LQ.DEL.lr.single.chr11:84617407-84622001.1
lr	DEL	chr11:87944005-87948641	medium	-0.538297	0.247729	-0.15025	0.00429	-0.140317	-0.02615	0.252605	0.266539	6	LQ.DEL.lr.single.chr11:87942803-87948928.1
lr	DEL	chr12:125261441-125291006	small	-0.295065	0.252127	-0.0191	0.0387695	-0.0220792	0.0479	0.167988	0.217031	24	LQ.DEL.lr.single.chr12:125261024-125293427.1
lr	DEL	chr12:126803004-126805167	large	1.27321	0.42689	0.2878	0.024295	0.260986	-0.00055	0.250437	0.175552	7	LQ.DEL.lr.single.chr12:126802952-126805207.1
lr	DEL	chr12:17955604-17967752	negligible	0.146664	0.176737	0.1121	0.05318	0.0941615	0.052	0.322009	0.266246	13	LQ.DEL.lr.multi.chr12:17953969-17969249.2
lr	DEL	chr12:378729-384792	large	-2.46519	0.70005	-0.6971	-0.05651	-0.63432	-0.0368	0.23354	0.231525	10	HQ.DEL.lr.multi.chr12:377498-384855.4
lr	DEL	chr12:52845952-52867790	negligible	0.13371	0.192886	0.0639	0.0236839	0.053935	0.00565	0.221861	0.224658	20	LQ.DEL.lr.multi.chr12:52845231-52868129.2
lr	DEL	chr12:62278979-62282136	negligible	-0.155214	0.148374	-0.06135	-1.69492e-06	-0.0334833	-0.0178	0.247602	0.209898	6	LQ.DEL.lr.single.chr12:62278671-62283341.1
lr	DEL	chr12:8558488-8584672	medium	-0.609069	0.230378	-0.1145	0.00586271	-0.147341	0.0588	0.26788	0.242	22	HQ.DEL.lr.multi.chr12:8558485-8591428.5
lr	DEL	chr12:90491669-90492074	large	-1.0073	0.586709	-0.3067	0.037865	-0.243971	0.067	0.123135	0.287608	7	LQ.DEL.lr.multi.chr12:90486956-90493482.4
lr	DEL	chr12:99795293-99798734	large	-1.22771	0.45334	-0.3838	0.0113917	-0.452794	0.04405	0.538532	0.254057	31	HQ.DEL.lr.multi.chr12:99793899-99802772.4
lr	DEL	chr13:104947847-104951581	small	0.218042	0.266883	0.0266	0.00496949	0.0526429	-0.0221	0.141528	0.222361	7	LQ.DEL.lr.single.chr13:104947819-104951860.1
lr	DEL	chr13:23632678-23633515	large	-1.33817	0.468584	-0.4333	-0.0187183	-0.414892	0.00505	0.429104	0.259685	12	HQ.DEL.lr.multi.chr13:23632455-23637306.4
lr	DEL	chr13:93420014-93426064	small	-0.384407	0.258674	-0.02045	0.0344033	-0.0640875	0.0601	0.287433	0.248931	8	LQ.DEL.lr.single.chr13:93419366-93427338.1
lr	DEL	chr14:106342317-106689549	negligible	-0.114422	0.288116	0.0204	0.00915593	-0.0394358	0.1788	0.359985	0.540439	134	HQ.DEL.lr.multi.chr14:106330068-106691667.4
lr	DEL	chr14:106377914-106460902	medium	0.527774	0.257992	0.0824	-0.120042	0.0813394	-0.03655	0.31701	0.407869	33	LQ.DEL.lr.single.chr14:106357570-106471306.1
lr	DEL	chr14:106796025-106821736	large	-3.75679	0.819423	-1.0953	0.316578	-1.13779	0.2853	0.710491	0.28925	11	HQ.DEL.lr.multi.chr14:106784556-106824902.4
lr	DEL	chr14:24446717-24489438	large	-0.904343	0.340504	-0.318	-0.0571767	-0.354772	-0.058	0.392627	0.279877	36	HQ.DEL.lr.multi.chr14:24446705-24493376.4
lr	DEL	chr14:40976628-40980503	medium	0.675601	0.387154	0.15275	0.00298103	0.210467	0.0117	0.161167	0.312788	6	LQ.DEL.lr.single.chr14:40976531-40980511.1
lr	DEL	chr14:74001123-74020979	small	-0.228384	0.215627	-0.0759	0.0473966	-0.00152222	0.0796	0.158059	0.218123	9	HQ.DEL.lr.multi.chr14:73996080-74026065.2
lr	DEL	chr14:94831904-94843565	small	-0.24003	0.247103	-0.0679	0.04928	-0.00653333	0.05515	0.1575	0.238042	9	LQ.DEL.lr.multi.chr14:94829835-94844936.2
lr	DEL	chr15:20581451-20586957	large	-0.979284	0.377698	-0.75545	-0.443346	-0.81764	-0.469	0.474185	0.33534	20	HQ.DEL.lr.multi.chr15:20580687-20589966.4
lr	DEL	chr15:25637170-25646428	negligible	0.126656	0.238493	-0.0126	-0.01775	0.0114333	-0.0068	0.233215	0.227231	6	LQ.DEL.lr.single.chr15:25634421-25646800.1
lr	DEL	chr15:75384227-75385650	negligible	0.0457908	0.127144	-0.01735	0.0273068	0.0376	0.0266	0.24039	0.220454	6	LQ.DEL.lr.single.chr15:75382938-75387787.1
lr	DEL	chr15:76891241-76895775	large	-3.03648	0.817456	-1.44165	0.0744217	-1.69083	0.0737	1.03471	0.261931	22	HQ.DEL.lr.multi.chr15:76884525-76896943.4
lr	DEL	chr15:94804219-94808350	negligible	0.187956	0.351979	0.00345	-0.0222475	0.0204167	-0.0006	0.115688	0.231122	6	LQ.DEL.lr.single.chr15:94804219-94808581.1
lr	DEL	chr16:13806718-13814524	small	-0.259603	0.135261	-0.0442	0.0332852	-0.0341389	0.0352	0.211485	0.268721	18	LQ.DEL.lr.multi.chr16:13806604-13815623.2
lr	DEL	chr16:19945650-19967362	large	-2.62901	0.755682	-0.5127	0.0668759	-0.533613	0.04325	0.212544	0.23315	30	HQ.DEL.lr.multi.chr16:19945553-19967587.4
lr	DEL	chr16:204944-205678	small	-0.488288	0.278655	-0.0845	0.0176717	-0.0948333	0.04145	0.274445	0.223285	6	LQ.DEL.lr.multi.chr16:203526-214116.2
lr	DEL	chr16:27804403-27808466	small	-0.439075	0.283703	0.0011	0.045025	-0.0539222	0.0541	0.213252	0.224088	9	LQ.DEL.lr.single.chr16:27804085-27810420.1
lr	DEL	chr16:3102291-3121816	small	-0.295146	0.14985	-0.0613	0.0486786	-0.0248182	0.05775	0.21265	0.251744	11	LQ.DEL.lr.single.chr16:3102235-3121869.1
lr	DEL	chr16:32564512-32588909	negligible	0.0591406	0.208813	0.1669	0.171252	0.185524	0.2153	0.178524	0.252799	17	LQ.DEL.lr.multi.chr16:32561691-32600973.4
lr	DEL	chr16:33913042-33967785	medium	-0.615176	0.391318	-0.05725	0.0307667	-0.120389	0.0423	0.278586	0.23211	18	LQ.DEL.lr.multi.chr16:33887908-33969093.4
lr	DEL	chr16:70388578-70407925	negligible	-0.0141749	0.338947	0.2185	0.0799383	0.0761667	0.0742	0.431726	0.230932	9	LQ.DEL.lr.multi.chr16:70387164-70409198.2
lr	DEL	chr16:73021094-73023587	medium	-0.55137	0.199539	-0.1255	0.0344362	-0.0696	0.06365	0.22275	0.182188	7	LQ.DEL.lr.single.chr16:73019835-73024397.1
lr	DEL	chr16:80163809-80170484	small	-0.239595	0.18739	-0.04265	0.0298203	-0.024775	0.0311	0.275938	0.21831	8	LQ.DEL.lr.single.chr16:80163500-80171745.1
lr	DEL	chr16:81113999-81142257	small	-0.339995	0.179663	0.01855	0.0597383	-0.0309893	0.0737	0.293582	0.250091	28	LQ.DEL.lr.multi.chr16:81113297-81143215.2
lr	DEL	chr16:88368013-88383579	small	-0.311607	0.214197	0.0197	0.0613271	-0.0068	0.1017	0.222959	0.215026	11	HQ.DEL.lr.multi.chr16:88365458-88439384.2
lr	DEL	chr17:34292939-34296925	medium	-0.682694	0.227463	-0.11605	-0.00668333	-0.131233	0.02555	0.17849	0.180845	12	LQ.DEL.lr.single.chr17:34292587-34296988.1
lr	DEL	chr17:39421685-39433541	large	-1.16232	0.463533	-0.3768	-0.0226949	-0.536844	-0.0195	0.618635	0.248241	41	HQ.DEL.lr.multi.chr17:39421055-39434487.3
lr	DEL	chr17:41399657-41463821	negligible	-0.0500873	0.132611	-0.0205	0.0178967	0.00598966	-0.01155	0.231529	0.237609	29	HQ.DEL.lr.multi.chr17:41382459-41465961.3
lr	DEL	chr17:50488474-50494829	negligible	-0.0615469	0.350943	0.00115	0.0281397	0.0120667	0.026	0.123866	0.266543	6	LQ.DEL.lr.single.chr17:50488421-50495395.1
lr	DEL	chr18:11423559-11426292	small	-0.430567	0.367193	-0.03015	0.0607119	-0.0404125	0.0937	0.124237	0.241933	8	LQ.DEL.lr.single.chr18:11422609-11427298.1
lr	DEL	chr18:38257230-38268024	negligible	-0.0401325	0.314591	-0.0481	-0.000501695	-0.0149455	-0.0574	0.459999	0.255614	44	HQ.DEL.lr.multi.chr18:38256134-38268177.4
lr	DEL	chr18:50484949-50489540	negligible	0.00940011	0.27732	0.1386	0.03224	0.0344429	0.02545	0.265833	0.227864	7	LQ.DEL.lr.multi.chr18:50483281-50489789.2
lr	DEL	chr18:61313803-61323776	negligible	0.151102	0.171725	0.0529	0.0310525	0.0633778	0.0046	0.164457	0.217179	9	LQ.DEL.lr.single.chr18:61309951-61327585.1
lr	DEL	chr18:63727492-63728444	large	-1.32377	0.437487	-0.34335	0.00177167	-0.308483	0.0246	0.310434	0.214034	12	HQ.DEL.lr.multi.chr18:63723823-63732375.4
lr	DEL	chr18:68389417-68401732	small	-0.363626	0.260575	-0.079	0.0115356	-0.0699	0.0139	0.154785	0.23395	14	LQ.DEL.lr.single.chr18:68388421-68405182.1
lr	DEL	chr19:20575733-20594676	large	0.972721	0.369273	0.0049	-0.259812	0.0437929	-0.2303	0.277077	0.315428	14	HQ.DEL.lr.multi.chr19:20504337-20595410.4
lr	DEL	chr19:20575733-20716389	large	-0.921946	0.365776	-0.44425	-0.0722567	-0.399858	-0.0363	0.392996	0.287151	86	LQ.DEL.lr.single.chr19:20523415-20717973.1
lr	DEL	chr19:20596206-20716389	large	-1.30665	0.475072	-0.4854	-0.0526603	-0.486124	-0.02545	0.352826	0.29862	72	HQ.DEL.lr.single.chr19:20595809-20717970.1
lr	DEL	chr19:21685778-21777706	negligible	0.106256	0.187663	-0.0484	-0.0315036	-0.000521311	0.0424	0.252959	0.325622	61	LQ.DEL.lr.single.chr19:21683067-21777943.1
lr	DEL	chr19:35663774-35664583	large	-2.95368	0.924007	-0.7487	0.125827	-0.701583	0.1147	0.148432	0.285068	6	HQ.DEL.lr.multi.chr19:35660877-35665801.4
lr	DEL	chr19:36845875-36846729	medium	-0.775466	0.395118	-0.42885	-0.0975117	-0.321417	-0.08295	0.403003	0.273047	6	HQ.DEL.lr.multi.chr19:36840749-36847087.4
lr	DEL	chr19:40374809-40404633	small	0.306057	0.219254	0.07215	-0.0506644	0.0174875	-0.0647	0.265973	0.206963	16	HQ.DEL.lr.multi.chr19:40369861-40404706.3
lr	DEL	chr19:52142352-52148197	large	-0.977933	0.326721	-0.321	-0.0056	-0.259418	0.0379	0.300603	0.248314	11	LQ.DEL.lr.multi.chr19:52132278-52149667.4
lr	DEL	chr19:52142352-52148197	large	-0.977933	0.326721	-0.321	-0.0056	-0.259418	0.0379	0.300603	0.248314	11	HQ.DEL.lr.multi.chr19:52133837-52150263.2
lr	DEL	chr19:54730202-54741319	large	1.00405	0.373171	0.263	0.0436018	0.277761	0.0336	0.186965	0.242558	18	LQ.DEL.lr.multi.chr19:54723747-54748514.4
lr	DEL	chr2:112949100-112956798	negligible	-0.147345	0.355208	-0.0493	0.0265966	-0.00994	0.0169	0.1273	0.258701	10	LQ.DEL.lr.multi.chr2:112947945-112957131.2
lr	DEL	chr2:113554636-113558335	small	0.422	0.501136	0.09635	-0.00639833	0.09325	0.02445	0.123637	0.240362	6	LQ.DEL.lr.single.chr2:113553152-113560965.1
lr	DEL	chr2:123477014-123482241	large	-2.34358	0.602118	-0.5271	0.0203783	-0.47069	0.0372	0.321175	0.183723	10	LQ.DEL.lr.multi.chr2:123476565-123482507.3
lr	DEL	chr2:129638478-129640329	large	-2.11575	0.671908	-0.4828	0.0107525	-0.491681	-0.0083	0.380833	0.178922	16	HQ.DEL.lr.multi.chr2:129638420-129646213.4
lr	DEL	chr2:130242500-130246833	large	-1.25562	0.607256	-0.48985	-0.0847271	-0.52245	-0.0328	0.266199	0.350371	6	HQ.DEL.lr.multi.chr2:130242239-130251411.4
lr	DEL	chr2:1449966-1452493	negligible	0.0734918	0.361914	-0.0032	0.0588569	0.0760429	0.0619	0.231714	0.230984	7	LQ.DEL.lr.multi.chr2:1448303-1453125.3
lr	DEL	chr2:1458001-1460201	medium	-0.564192	0.360663	-0.0773	0.0846333	-0.0463273	0.0698	0.122251	0.243705	11	LQ.DEL.lr.multi.chr2:1456634-1461903.2
lr	DEL	chr2:146614826-146668448	small	0.287052	0.165334	-0.0187	-0.0843169	-0.00454194	-0.0631	0.242422	0.29119	31	LQ.DEL.lr.multi.chr2:146611009-146671404.2
lr	DEL	chr2:146864404-146866934	large	-2.50152	0.831794	-1.5241	-0.0134817	-1.45079	0.04875	0.697795	0.510522	24	HQ.DEL.lr.multi.chr2:146862621-146876897.4
lr	DEL	chr2:14704949-14710092	large	-2.51642	0.746479	-0.5404	-0.00743833	-0.595483	0.03255	0.207777	0.235275	12	HQ.DEL.lr.multi.chr2:14704165-14710130.4
lr	DEL	chr2:150887508-150911210	negligible	-0.118478	0.109376	0.0051	-0.00459833	-0.0364952	0.01835	0.250396	0.27195	21	LQ.DEL.lr.multi.chr2:150886635-150911959.2
lr	DEL	chr2:151174650-151201909	small	0.397908	0.19778	0.10095	-0.0433103	0.0633333	-0.03525	0.212556	0.279089	18	LQ.DEL.lr.multi.chr2:151171339-151202339.2
lr	DEL	chr2:155819224-155828240	large	-1.3171	0.74951	-0.5442	0.0299983	-0.533887	0.0941	0.227218	0.440754	8	HQ.DEL.lr.multi.chr2:155818935-155830187.2
lr	DEL	chr2:180216731-180225447	small	0.396051	0.29897	0.1244	-0.00334407	0.098075	-0.0328	0.217909	0.259448	12	LQ.DEL.lr.multi.chr2:180215784-180225584.2
lr	DEL	chr2:184085788-184089724	large	-3.37111	0.967505	-0.6901	0.0140683	-0.722411	0.01205	0.122589	0.225723	9	HQ.DEL.lr.multi.chr2:184085522-184090954.4
lr	DEL	chr2:190414134-190447895	small	0.435952	0.209092	0.09655	0.0161633	0.117862	0.03235	0.200763	0.245874	32	LQ.DEL.lr.multi.chr2:190414099-190449733.2
lr	DEL	chr2:208354912-208359336	large	-1.96189	0.56256	-0.50585	0.035915	-0.530267	0.06705	0.377045	0.253388	18	HQ.DEL.lr.multi.chr2:208351153-208359370.2
lr	DEL	chr2:208466395-208503551	negligible	0.0874477	0.268438	0.0093	0.062839	0.0846167	0.0703	0.292227	0.231443	18	LQ.DEL.lr.single.chr2:208462805-208503554.1
lr	DEL	chr2:216202601-216206310	negligible	0.12379	0.237159	0.0166	0.0343966	0.06605	0.0393	0.1752	0.262828	10	LQ.DEL.lr.single.chr2:216201594-216206827.1
lr	DEL	chr2:222019054-222042889	negligible	0.0849014	0.130295	0.02945	0.0398763	0.0605231	0.0236	0.255041	0.234662	26	LQ.DEL.lr.multi.chr2:222018346-222046260.2
lr	DEL	chr2:229626575-229641869	negligible	-0.0532082	0.168058	-0.0386	0.0416207	0.0279267	0.0669	0.288145	0.245711	15	LQ.DEL.lr.multi.chr2:229619513-229644630.2
lr	DEL	chr2:28367761-28371292	negligible	-0.0263775	0.325773	-0.05975	-0.0161467	-0.0221333	0.0164	0.112607	0.23129	6	LQ.DEL.lr.single.chr2:28367565-28371719.1
lr	DEL	chr2:34699315-34736513	large	-1.36509	0.461228	-0.4215	-0.0209576	-0.39454	0.0049	0.299012	0.248899	45	HQ.DEL.lr.multi.chr2:34695829-34736567.4
lr	DEL	chr2:34840065-34851025	negligible	-0.103842	0.187386	-0.0537	0.0187525	-0.0062	-0.0058	0.194327	0.244325	11	LQ.DEL.lr.multi.chr2:34840004-34852262.2
lr	DEL	chr2:35975973-35987947	large	-2.82388	0.655894	-0.83555	0.0262917	-1.07545	0.0424	0.98967	0.224075	8	HQ.DEL.lr.multi.chr2:35974081-35997357.3
lr	DEL	chr2:4213864-4218579	medium	-0.690199	0.236933	-0.4753	-0.143688	-0.400213	-0.0731	0.364283	0.368749	16	LQ.DEL.lr.single.chr2:4209314-4218857.1
lr	DEL	chr2:4213864-4223167	large	-1.75765	0.555817	-0.4861	0.0255683	-0.456536	0.022	0.334754	0.226889	36	HQ.DEL.lr.multi.chr2:4212683-4223479.3
lr	DEL	chr2:50514746-50518148	small	0.204391	0.235398	0.0088	-0.00127414	0.04911	0.0009	0.316169	0.230177	10	LQ.DEL.lr.single.chr2:50514643-50518725.1
lr	DEL	chr2:52751569-52781542	large	-2.96334	0.825813	-1.8345	-0.0279933	-1.89557	0.00045	0.936618	0.264141	40	HQ.DEL.lr.multi.chr2:52749687-52785270.4
lr	DEL	chr2:89133124-89157803	large	-2.49053	0.76239	-0.9409	0.111333	-1.01305	0.0804	0.574923	0.341122	40	HQ.DEL.lr.multi.chr2:89132282-89159640.4
lr	DEL	chr2:91760812-91760970	negligible	-0.0179778	0.569279	0.0503	0.0335127	0.0299375	0.0207	0.0517504	0.207923	8	HQ.DEL.lr.multi.chr2:91748465-91761184.4
lr	DEL	chr2:92273572-92280951	small	-0.272114	0.157522	-0.0328	0.0138617	-0.0704333	0.00185	0.31756	0.305145	6	LQ.DEL.lr.single.chr2:92273428-92281272.1
lr	DEL	chr2:92273572-92305784	small	-0.416371	0.193662	-0.0876	0.0343717	-0.0903364	0.0357	0.277044	0.299377	11	HQ.DEL.lr.multi.chr2:92273311-92324587.9
lr	DEL	chr2:96544616-96587705	small	0.332652	0.218192	0.0285	-0.061475	0.0449571	-0.0164	0.320032	0.315846	14	HQ.DEL.lr.multi.chr2:96527852-96588313.2
lr	DEL	chr2:98013814-98063372	small	0.243537	0.327446	-0.0914	-0.126353	0.0241692	0.02525	0.237988	0.662187	13	HQ.DEL.lr.multi.chr2:97971100-98067385.2
lr	DEL	chr20:1560543-1593893	large	1.58484	0.66574	0.7929	0.019655	0.857304	0.04555	0.739619	0.213096	51	HQ.DEL.lr.multi.chr20:1560382-1594759.2
lr	DEL	chr20:29525422-29533697	medium	-0.588511	0.216413	-0.10985	0.0255414	-0.105083	0.03095	0.252551	0.216098	6	LQ.DEL.lr.single.chr20:29509067-29536054.1
lr	DEL	chr20:33491389-33515227	negligible	0.000536083	0.330431	-0.0421	-0.00951667	-0.00935833	0.0335	0.146726	0.31188	12	LQ.DEL.lr.single.chr20:33489447-33516458.1
lr	DEL	chr20:52647808-52657717	large	-1.61216	0.521534	-0.5426	-0.0473467	-0.52595	-0.0441	0.34067	0.266876	32	HQ.DEL.lr.multi.chr20:52647021-52658007.4
lr	DEL	chr21:37012771-37047555	negligible	0.164212	0.194955	0.00245	0.00353	0.0441937	-0.0038	0.206324	0.263847	32	LQ.DEL.lr.multi.chr21:37012527-37048042.2
lr	DEL	chr21:37357595-37362755	negligible	-0.166996	0.213809	-0.0182	0.0368672	-0.00167143	0.07645	0.166571	0.233547	7	LQ.DEL.lr.single.chr21:37357082-37363138.1
lr	DEL	chr21:38010296-38013006	small	-0.200002	0.317196	0.0361	0.0111328	-0.0272714	-0.0199	0.153968	0.193049	7	LQ.DEL.lr.single.chr21:38009321-38013039.1
lr	DEL	chr22:23040989-23223233	large	-2.06963	0.671546	-1.1194	-0.201573	-1.15653	-0.214	0.509552	0.339595	109	HQ.DEL.lr.multi.chr22:23040897-23241800.2
lr	DEL	chr22:24283016-24311249	medium	-0.531069	0.334533	-0.1502	-0.0265983	-0.305931	0.0085	0.486391	0.529092	16	HQ.DEL.lr.multi.chr22:24274116-24311299.4
lr	DEL	chr22:33527405-33533719	negligible	0.111021	0.175866	0.0145	-0.0450814	-0.0218357	-0.0589	0.197166	0.209336	14	LQ.DEL.lr.multi.chr22:33525458-33534216.2
lr	DEL	chr22:45071766-45075854	negligible	0.00198513	0.250185	0.13855	0.0505276	0.05095	0.0645	0.205461	0.210871	8	LQ.DEL.lr.single.chr22:45071467-45076477.1
lr	DEL	chr3:11433629-11439863	negligible	-0.0181187	0.433623	0.0197	0.0276117	0.0239333	0.0679	0.0906602	0.20728	6	LQ.DEL.lr.multi.chr3:11433303-11441407.2
lr	DEL	chr3:124299948-124300592	small	0.458226	0.531039	0.09105	-0.126848	0.0668	-0.09225	0.126359	0.433786	6	LQ.DEL.lr.single.chr3:124296957-124300737.1
lr	DEL	chr3:125443608-125458762	negligible	-0.0287556	0.201332	-0.01365	0.0421	0.03542	0.09165	0.225694	0.230272	10	LQ.DEL.lr.multi.chr3:125439490-125462113.2
lr	DEL	chr3:129763698-129806236	large	-1.79984	0.673768	-0.7591	0.0204086	-1.00767	0.0153	0.784869	0.207851	55	HQ.DEL.lr.multi.chr3:129763380-129806748.4
lr	DEL	chr3:146386132-146394667	large	-0.820178	0.339622	0.0632	-0.0473867	-0.343167	-0.0171	0.998812	0.230717	6	HQ.DEL.lr.multi.chr3:146385190-146394864.4
lr	DEL	chr3:156712748-156719694	small	0.247336	0.157716	0.037	-0.0679864	-0.00445	-0.0413	0.212691	0.259819	10	LQ.DEL.lr.single.chr3:156712735-156719748.1
lr	DEL	chr3:16240556-16241179	large	-1.44694	0.529018	-0.3223	-0.0149153	-0.29325	0.0001	0.149123	0.193185	6	HQ.DEL.lr.multi.chr3:16239360-16241211.4
lr	DEL	chr3:162512657-162625995	negligible	-0.0940004	0.171811	0.0952	0.0821833	0.0531085	0.1112	0.347386	0.252133	71	HQ.DEL.lr.single.chr3:162512133-162626348.1
lr	DEL	chr3:170064694-170067707	small	-0.373788	0.21073	-0.0192	0.0249667	-0.0573167	0.0563	0.187741	0.219884	6	LQ.DEL.lr.single.chr3:170063891-170067953.1
lr	DEL	chr3:192877902-192882903	large	2.1521	0.662663	0.82345	0.00836949	0.943915	0.0174	0.733834	0.263805	20	HQ.DEL.lr.multi.chr3:192875283-192885408.4
lr	DEL	chr3:35299462-35302803	small	-0.287146	0.17042	-0.03565	0.00225333	-0.0741667	-0.0266	0.301944	0.259437	6	LQ.DEL.lr.single.chr3:35298876-35305124.1
lr	DEL	chr3:5130655-5143274	small	-0.217336	0.205307	-0.07735	-0.0201814	-0.0722938	-0.0264	0.213658	0.243048	16	LQ.DEL.lr.multi.chr3:5129878-5147110.2
lr	DEL	chr3:61993536-62000491	small	0.26386	0.173065	0.0832	-0.029485	0.0371778	-0.0318	0.279685	0.245475	9	LQ.DEL.lr.multi.chr3:61993506-62001417.2
lr	DEL	chr3:65189235-65210452	large	-1.23446	0.419973	-0.3908	0.0132915	-0.350563	0.0002	0.317228	0.26844	54	HQ.DEL.lr.multi.chr3:65188867-65214751.4
lr	DEL	chr3:6651128-6653332	large	-1.8502	0.587917	-0.4728	0.039065	-0.456039	0.07675	0.268107	0.263983	23	LQ.DEL.lr.multi.chr3:6650159-6654588.2
lr	DEL	chr3:6651128-6655430	large	-1.1794	0.408532	-0.37145	0.00959167	-0.342182	0.03985	0.359736	0.261137	28	HQ.DEL.lr.multi.chr3:6648927-6657273.2
lr	DEL	chr3:68219848-68258705	small	0.393516	0.220679	0.0818	-0.0128237	0.074819	-0.0429	0.257893	0.206137	21	LQ.DEL.lr.multi.chr3:68215664-68259067.2
lr	DEL	chr3:68746164-68747413	large	1.1065	0.466527	0.2731	-0.0333814	0.250067	-0.0036	0.27071	0.249155	15	HQ.DEL.lr.multi.chr3:68739652-68747872.4
lr	DEL	chr3:98944458-98949421	large	-1.37418	0.465483	-0.38425	0.00365167	-0.388658	0.0196	0.344591	0.236807	38	HQ.DEL.lr.multi.chr3:98943753-98949517.4
lr	DEL	chr4:10214160-10234266	large	0.929571	0.338772	0.1951	-0.0098	0.228706	-0.029	0.306322	0.223433	31	HQ.DEL.lr.multi.chr4:10211259-10234573.4
lr	DEL	chr4:10393154-10400668	large	-2.01677	0.659877	-0.5217	0.00433333	-0.479733	0.0195	0.174244	0.250227	15	HQ.DEL.lr.multi.chr4:10392355-10402175.4
lr	DEL	chr4:116172611-116176125	large	-1.79704	0.569823	-0.4913	0.00433333	-0.519914	0.0406	0.333409	0.271422	22	HQ.DEL.lr.multi.chr4:116166905-116177178.2
lr	DEL	chr4:155079387-155133132	negligible	0.152827	0.0975352	0.0499	-0.00687333	0.02902	-0.0618	0.232466	0.233046	30	LQ.DEL.lr.multi.chr4:155078200-155133919.2
lr	DEL	chr4:156326492-156373379	small	0.217817	0.265261	0.0652	-0.0392033	0.0308481	-0.02155	0.293492	0.329282	27	LQ.DEL.lr.single.chr4:156325300-156374415.1
lr	DEL	chr4:161052774-161070789	large	-2.36315	0.718306	-0.5472	0.041255	-0.546265	0.0058	0.262257	0.235871	40	LQ.DEL.lr.multi.chr4:161042215-161075756.3
lr	DEL	chr4:161880018-161884919	large	-1.21453	0.393514	-0.4009	-0.0281678	-0.400636	-0.0587	0.324226	0.295996	22	HQ.DEL.lr.multi.chr4:161878979-161884948.4
lr	DEL	chr4:164559501-164561029	negligible	0.0772398	0.151226	0.0857	-0.0117763	0.00832222	0.0051	0.293763	0.251788	9	LQ.DEL.lr.single.chr4:164558649-164562422.1
lr	DEL	chr4:172989148-172989533	small	0.495757	0.264594	0.1658	0.0197814	0.135667	0.0448	0.173557	0.240584	12	HQ.DEL.lr.multi.chr4:172988639-172992932.4
lr	DEL	chr4:173425029-173428643	negligible	-0.108143	0.138003	0.1287	0.089961	0.0596833	0.1417	0.323842	0.272179	6	HQ.DEL.lr.multi.chr4:173425026-173433520.4
lr	DEL	chr4:180753094-180761799	small	0.367151	0.262856	0.1144	-0.0375733	0.06315	0.00615	0.172964	0.280591	8	LQ.DEL.lr.single.chr4:180752095-180761849.1
lr	DEL	chr4:180922659-180942826	negligible	-0.14637	0.193337	0.0277	0.048695	0.00811333	0.08385	0.249485	0.279981	15	LQ.DEL.lr.multi.chr4:180919709-180944829.2
lr	DEL	chr4:24869232-24872264	small	0.311519	0.255088	0.0216	-0.0606	0.0146714	-0.0892	0.16997	0.244914	7	LQ.DEL.lr.single.chr4:24869068-24872821.1
lr	DEL	chr4:29269452-29275203	small	0.3515	0.484141	0.07	0.02879	0.0963667	0.04485	0.143001	0.193449	6	LQ.DEL.lr.single.chr4:29269272-29275265.1
lr	DEL	chr4:34786500-34824725	large	-3.71279	0.893163	-2.125	-0.000855	-2.13656	0.0421	0.842908	0.279279	39	HQ.DEL.lr.multi.chr4:34779887-34829030.3
lr	DEL	chr4:45017576-45021754	negligible	-0.0191015	0.255585	-0.039	0.0144583	0.00995714	0.03575	0.160917	0.239027	7	LQ.DEL.lr.multi.chr4:45016896-45022003.2
lr	DEL	chr4:49114095-49154769	medium	-0.751942	0.353229	-0.1704	-0.119297	-0.445238	-0.08845	0.96192	0.303974	8	HQ.DEL.lr.multi.chr4:49094526-49155164.18
lr	DEL	chr4:69374941-69489335	large	-1.78891	0.601246	-1.07515	0.0681774	-1.09011	0.02285	0.714437	0.558363	66	HQ.DEL.lr.single.chr4:69373788-69491101.1
lr	DEL	chr4:74977589-74986676	small	0.32718	0.182151	0.072	-0.00526833	0.0669143	-0.00635	0.186555	0.221018	7	LQ.DEL.lr.single.chr4:74977094-74987370.1
lr	DEL	chr4:78162603-78166896	large	-0.93384	0.406039	-0.2872	-0.00345246	-0.215529	0.0343	0.256616	0.221044	7	LQ.DEL.lr.single.chr4:78162153-78167215.1
lr	DEL	chr4:86976391-86979944	large	-1.98397	0.57873	-0.6319	0.007995	-0.588921	0.05025	0.380235	0.267831	19	HQ.DEL.lr.multi.chr4:86976314-86979956.4
lr	DEL	chr4:94311281-94314479	small	0.333285	0.290557	0.13655	-0.0230783	0.0616	-0.00285	0.153404	0.257664	6	LQ.DEL.lr.single.chr4:94311123-94315417.1
lr	DEL	chr4:9456977-9479345	large	-1.54797	0.530963	-0.5242	-0.0589782	-0.696664	-0.0299	0.73217	0.311692	11	HQ.DEL.lr.multi.chr4:9452590-9484639.3
lr	DEL	chr5:104433422-104502967	large	-1.81168	0.547963	-0.58495	-0.0633424	-0.610233	-0.0312	0.336582	0.267537	46	HQ.DEL.lr.multi.chr5:104432111-104503673.4
lr	DEL	chr5:111473440-111503308	negligible	-0.193475	0.278888	-0.0416	0.0172947	-0.025281	0.0433	0.205691	0.222069	21	LQ.DEL.lr.multi.chr5:111469118-111504252.2
lr	DEL	chr5:114756455-114756862	small	-0.302446	0.306429	-0.06365	0.0309638	-0.0361833	-0.003	0.162727	0.223599	6	HQ.DEL.lr.multi.chr5:114756453-114757904.4
lr	DEL	chr5:115184020-115203927	small	-0.31721	0.130762	-0.0919	-0.0103617	-0.08883	-0.0185	0.226	0.247351	10	LQ.DEL.lr.multi.chr5:115175800-115205713.2
lr	DEL	chr5:117388422-117389085	large	-1.34132	0.495901	-0.4669	-0.0499033	-0.508327	-0.03875	0.304883	0.343346	11	HQ.DEL.lr.multi.chr5:117387050-117393886.4
lr	DEL	chr5:12815780-12820076	large	-1.52882	0.634458	-0.4139	0.0696133	-0.407056	0.0634	0.208549	0.319421	9	HQ.DEL.lr.multi.chr5:12810970-12820529.4
lr	DEL	chr5:137807961-137816794	large	-1.4471	0.493682	-0.4137	0.011505	-0.356874	0.08665	0.213749	0.262657	19	HQ.DEL.lr.multi.chr5:137807402-137816917.4
lr	DEL	chr5:15640052-15643287	small	0.258327	0.230405	0.12875	0.0131475	0.0692167	0.0105	0.162824	0.218333	6	LQ.DEL.lr.single.chr5:15639260-15643720.1
lr	DEL	chr5:167747836-167749968	small	-0.485114	0.209357	-0.0309	0.0507638	-0.05405	0.03725	0.190582	0.215325	6	LQ.DEL.lr.single.chr5:167747747-167751888.1
lr	DEL	chr5:168096495-168102808	large	0.912624	0.340949	0.2196	0.00589667	0.194238	0.0025	0.258619	0.196537	8	LQ.DEL.lr.single.chr5:168094737-168104244.1
lr	DEL	chr5:21451200-21452496	large	-4.49805	0.836548	-1.38305	0.05878	-1.4289	0.07895	0.751111	0.260906	6	HQ.DEL.lr.multi.chr5:21450111-21452499.4
lr	DEL	chr5:27525390-27526020	large	-1.55689	0.544994	-0.3017	0.0581533	-0.31385	0.02295	0.308734	0.223187	10	HQ.DEL.lr.multi.chr5:27524816-27526217.4
lr	DEL	chr5:46271008-46273502	large	-3.61134	0.766245	-2.2926	-0.0208339	-1.89407	-0.0432	1.10676	0.383086	8	HQ.DEL.lr.multi.chr5:46270607-46275839.4
lr	DEL	chr5:57326027-57333533	small	-0.37136	0.168022	-0.04945	0.0321633	-0.0658094	-0.0043	0.259741	0.262597	32	HQ.DEL.lr.multi.chr5:57323446-57333781.4
lr	DEL	chr5:59707026-59710033	negligible	0.143136	0.314095	0.0625	0.00811525	0.0437857	-0.0187	0.133344	0.255121	7	LQ.DEL.lr.single.chr5:59706439-59710479.1
lr	DEL	chr5:76411911-76482710	small	0.27332	0.114447	0.0375	-0.00838333	0.0591017	-0.02975	0.248816	0.241839	59	LQ.DEL.lr.multi.chr5:76411588-76483149.2
lr	DEL	chr5:84172170-84216102	negligible	0.136561	0.166433	-0.021	-0.0136814	0.0200333	0.0026	0.281128	0.224358	30	LQ.DEL.lr.single.chr5:84170924-84217368.1
lr	DEL	chr6:103737976-103762061	negligible	-0.0529884	0.104328	0.10325	0.0503271	0.0358326	0.0812	0.287625	0.25838	46	HQ.DEL.lr.multi.chr6:103737464-103762889.4
lr	DEL	chr6:104066241-104106003	small	0.458421	0.227968	0.1215	0.00546333	0.105576	0.0096	0.236547	0.206301	29	LQ.DEL.lr.single.chr6:104066140-104106340.1
lr	DEL	chr6:104909015-104929611	small	0.263821	0.15005	0.0472	-0.028295	0.0303286	-0.0459	0.209709	0.223504	21	LQ.DEL.lr.multi.chr6:104903373-104942014.2
lr	DEL	chr6:115276305-115285383	negligible	0.129531	0.143788	-0.03425	0.000276271	0.0314625	-0.008	0.231282	0.238768	8	LQ.DEL.lr.single.chr6:115268355-115289110.1
lr	DEL	chr6:128828268-128829399	large	-2.41217	0.652014	-0.5642	0.0204733	-0.4822	-0.00305	0.252249	0.201526	6	HQ.DEL.lr.multi.chr6:128827771-128829590.4
lr	DEL	chr6:161029728-161033283	small	0.225197	0.157784	0.0885	0.0149433	0.0637292	0.006	0.250321	0.199018	24	HQ.DEL.lr.multi.chr6:161029466-161067855.3
lr	DEL	chr6:2055677-2059110	medium	-0.681124	0.3329	-0.1544	0.0383898	-0.127714	0.0151	0.163912	0.247607	7	LQ.DEL.lr.single.chr6:2055511-2059759.1
lr	DEL	chr6:26688449-26705574	small	0.393151	0.256759	0.0387	-0.0582102	0.03772	-0.0864	0.273638	0.233019	15	LQ.DEL.lr.multi.chr6:26683053-26706549.2
lr	DEL	chr6:32456683-32540611	medium	0.574136	0.313056	0.16535	-0.160859	0.143546	-0.0129	0.529363	0.523554	26	HQ.DEL.lr.single.chr6:32454687-32541305.1
lr	DEL	chr6:33937806-33942611	large	-1.38611	0.594516	-0.31205	0.138615	-0.20485	0.1432	0.403631	0.21809	8	HQ.DEL.lr.multi.chr6:33937780-33942696.4
lr	DEL	chr6:36454384-36511912	negligible	-0.0795663	0.0236354	0.0389	0.0490559	0.0318238	0.0573	0.211239	0.215595	21	LQ.DEL.lr.single.chr6:36449881-36514119.1
lr	DEL	chr6:4677579-4678312	small	-0.409074	0.213042	-0.0719	0.00864833	-0.0835714	0.02585	0.201331	0.224895	7	LQ.DEL.lr.single.chr6:4677512-4678357.1
lr	DEL	chr6:48931729-48935200	large	-0.854956	0.59691	-0.2962	-0.00120175	-0.29494	-0.0155	0.349981	0.33848	5	HQ.DEL.lr.multi.chr6:48930940-48938535.4
lr	DEL	chr6:5383694-5388037	negligible	-0.0409271	0.125014	-0.02695	-0.0159672	-0.026	0.0185	0.208677	0.247238	10	LQ.DEL.lr.single.chr6:5382910-5390405.1
lr	DEL	chr6:53924933-53931855	large	-1.92656	0.55247	-0.7221	0.0275379	-0.746287	0.02915	0.744315	0.246268	15	HQ.DEL.lr.multi.chr6:53924804-53934830.4
lr	DEL	chr6:55826155-55843660	large	-2.92309	0.84036	-0.60955	0.0121917	-0.65201	0.0106	0.201815	0.228001	10	HQ.DEL.lr.multi.chr6:55825957-55846712.4
lr	DEL	chr6:66399482-66403852	large	-1.35953	0.453947	-0.381	-0.0248797	-0.390821	-0.0341	0.347687	0.226657	24	HQ.DEL.lr.multi.chr6:66398996-66404688.4
lr	DEL	chr6:67008811-67048629	large	-1.62491	0.670836	-0.6426	-0.02563	-0.749557	-0.01675	0.580012	0.254695	56	HQ.DEL.lr.multi.chr6:67008727-67048918.4
lr	DEL	chr6:67352212-67375896	negligible	-0.085126	0.217026	0.0578	0.0841879	0.0596733	0.10575	0.183534	0.304713	15	LQ.DEL.lr.single.chr6:67352177-67377603.1
lr	DEL	chr6:78969065-79035185	large	-1.85254	0.604684	-0.4747	0.0452898	-0.438307	0.0343	0.276248	0.224651	114	HQ.DEL.lr.multi.chr6:78967167-79036426.3
lr	DEL	chr7:101214135-101223477	small	-0.352049	0.211988	-0.0288	0.00726	-0.0810545	0.02025	0.198924	0.255524	11	LQ.DEL.lr.multi.chr7:101211302-101224479.2
lr	DEL	chr7:123341805-123357483	negligible	-0.174864	0.110647	-0.026	0.0733583	0.0334421	0.08245	0.220355	0.227745	19	LQ.DEL.lr.single.chr7:123335559-123360288.1
lr	DEL	chr7:126046024-126046881	large	-1.62452	0.539442	-0.5755	-0.027365	-0.794131	0.05035	0.953779	0.278234	13	HQ.DEL.lr.multi.chr7:126045836-126051450.4
lr	DEL	chr7:140182402-140188389	negligible	-0.108824	0.23326	0.0408	-0.00973898	-0.0450778	0.0354	0.463675	0.296009	9	LQ.DEL.lr.multi.chr7:140181661-140190225.3
lr	DEL	chr7:141769643-141792107	large	-1.74199	0.558117	-0.4315	0.0782862	-0.3854	0.08115	0.302186	0.232961	42	HQ.DEL.lr.multi.chr7:141764733-141795067.2
lr	DEL	chr7:142009774-142042378	negligible	-0.162521	0.202173	-0.0126	0.0233356	-0.0140852	0.0229	0.236463	0.224382	27	LQ.DEL.lr.multi.chr7:142009557-142043499.4
lr	DEL	chr7:142099011-142123018	small	0.467062	0.216817	0.1055	0.0297912	0.130715	0.0044	0.232104	0.209535	13	HQ.DEL.lr.single.chr7:142064340-142123209.1
lr	DEL	chr7:142462572-142485853	large	0.890894	0.396378	0.2671	0.0518153	0.303418	0.0572	0.333302	0.237972	40	LQ.DEL.lr.multi.chr7:142458159-142485914.2
lr	DEL	chr7:143952313-144049379	negligible	0.138554	0.301964	0.14175	0.027595	0.0644214	0.03525	0.353135	0.21003	28	HQ.DEL.lr.multi.chr7:143951871-144050492.3
lr	DEL	chr7:15089278-15187921	negligible	0.130312	0.13163	-0.0061	-0.0231712	0.0114761	-0.009	0.251912	0.282338	88	LQ.DEL.lr.multi.chr7:15088174-15188027.2
lr	DEL	chr7:16911180-16931466	negligible	0.0804799	0.10514	0.01845	-0.0470783	-0.0271357	-0.0739	0.231232	0.248179	14	LQ.DEL.lr.multi.chr7:16907746-16931577.2
lr	DEL	chr7:38386791-38398047	medium	-0.718487	0.262192	-0.1482	-0.0328383	-0.203425	-0.0579	0.305971	0.224769	8	HQ.DEL.lr.multi.chr7:38386550-38400027.3
lr	DEL	chr7:49719381-49728354	medium	0.695623	0.554473	0.21235	-0.00284667	0.18375	0.0027	0.0867145	0.274936	6	HQ.DEL.lr.multi.chr7:49717610-49728421.4
lr	DEL	chr7:57715015-57720015	medium	0.571329	0.212726	0.1613	0.00384	0.139883	0.00535	0.234716	0.235367	6	LQ.DEL.lr.single.chr7:57714093-57720026.1
lr	DEL	chr7:57914385-57924999	small	0.249747	0.21469	0.0152	0.000658621	0.0688	-0.012	0.282277	0.268209	7	LQ.DEL.lr.multi.chr7:57914196-57929128.2
lr	DEL	chr7:61063974-61076034	negligible	0.0940905	0.286616	0.03095	0.0281596	0.0536833	0.018	0.358931	0.258237	6	LQ.DEL.lr.single.chr7:61059438-61076897.1
lr	DEL	chr7:61760703-61779298	small	0.207175	0.170571	0.11265	0.0049807	0.0574143	-0.0401	0.220811	0.256695	14	HQ.DEL.lr.multi.chr7:61739354-61798802.7
lr	DEL	chr7:61760703-61779298	small	0.207175	0.170571	0.11265	0.0049807	0.0574143	-0.0401	0.220811	0.256695	14	LQ.DEL.lr.multi.chr7:61740581-61801047.12
lr	DEL	chr7:61850293-61858001	small	0.367107	0.167669	0.07725	0.0167593	0.110383	0.0239	0.283382	0.249092	6	HQ.DEL.lr.multi.chr7:61848830-61858121.3
lr	DEL	chr7:64966153-65004489	large	-1.11547	0.370008	-0.1523	-0.110986	-0.694733	-0.047	1.23714	0.305713	9	HQ.DEL.lr.single.chr7:64965774-65011409.1
lr	DEL	chr7:97395460-97402475	large	-2.32344	0.737169	-0.60825	0.02833	-0.651394	0.0478	0.265499	0.295384	16	HQ.DEL.lr.multi.chr7:97395305-97402641.4
lr	DEL	chr8:112294279-112295260	large	-2.6923	0.713814	-1.0326	0.0326559	-1.19025	0.0389	1.05048	0.248543	10	HQ.DEL.lr.multi.chr8:112293983-112297139.4
lr	DEL	chr8:113673291-113683162	small	-0.288417	0.231108	-0.049	0.0714167	0.00792857	0.0711	0.157459	0.222783	7	LQ.DEL.lr.single.chr8:113672748-113684069.1
lr	DEL	chr8:121373569-121389353	negligible	0.0951726	0.132946	0.03975	0.0288467	0.0494429	0.01805	0.231399	0.210155	14	LQ.DEL.lr.single.chr8:121373061-121391594.1
lr	DEL	chr8:12241114-12241522	large	-1.17524	0.61574	-1.7365	-0.574195	-1.62105	-0.2135	0.444794	0.90853	6	HQ.DEL.lr.single.chr8:12241043-12241543.1
lr	DEL	chr8:138999704-139004198	small	-0.283792	0.105306	-0.1105	-0.0471339	-0.133963	-0.042	0.334011	0.298753	8	LQ.DEL.lr.multi.chr8:138999149-139008631.2
lr	DEL	chr8:142746180-142752505	small	0.349239	0.171432	0.06985	0.0464567	0.13005	0.05705	0.264492	0.233101	8	HQ.DEL.lr.multi.chr8:142745541-142820036.3
lr	DEL	chr8:144705157-144707808	negligible	-0.162065	0.354954	-0.0814	-0.006625	-0.0423111	0.0078	0.131486	0.226906	9	HQ.DEL.lr.multi.chr8:144700484-144714695.4
lr	DEL	chr8:1650766-1658696	small	-0.222554	0.190664	-0.09125	0.0251383	-0.0261429	0.01835	0.285171	0.21337	14	LQ.DEL.lr.single.chr8:1649324-1663559.1
lr	DEL	chr8:17205577-17208902	negligible	0.190382	0.254012	-0.1035	-0.00122833	0.0416143	-0.0022	0.303098	0.212516	7	LQ.DEL.lr.single.chr8:17205558-17210288.1
lr	DEL	chr8:24974443-24984333	large	-1.5338	0.496604	-0.3836	0.0175383	-0.457359	0.03395	0.393252	0.259863	27	HQ.DEL.lr.multi.chr8:24972431-24990946.4
lr	DEL	chr8:26879523-26880682	large	-2.92929	0.683923	-0.699	-0.00155254	-0.611667	-0.0131	0.369685	0.184985	6	HQ.DEL.lr.multi.chr8:26879408-26880954.4
lr	DEL	chr8:32678504-32692370	negligible	-0.106469	0.126135	-0.027	0.01042	-0.0170381	0.00525	0.288149	0.243359	21	HQ.DEL.lr.multi.chr8:32676655-32693507.4
lr	DEL	chr8:39235603-39386965	large	-0.989466	0.400827	-0.4179	-0.00495833	-0.349825	-0.0184	0.36397	0.328002	59	HQ.DEL.lr.single.chr8:39232074-39387228.1
lr	DEL	chr8:54453130-54454601	negligible	-0.118127	0.136931	0.0118	-0.00103667	-0.0279167	-0.02275	0.219118	0.225355	6	LQ.DEL.lr.single.chr8:54451742-54455361.1
lr	DEL	chr8:594944-595908	large	-2.13897	0.642063	-0.74405	0.0982724	-1.01259	0.06705	1.17563	0.219006	12	HQ.DEL.lr.multi.chr8:594398-599415.4
lr	DEL	chr8:6833368-6878853	large	-0.879479	0.359373	-0.2555	-0.0159386	-0.26473	0.0311	0.447135	0.242103	10	HQ.DEL.lr.multi.chr8:6830692-6879740.3
lr	DEL	chr8:9200251-9205877	negligible	-0.0321734	0.132098	0.0072	0.00748644	0.00023125	-0.0002	0.230499	0.221246	16	LQ.DEL.lr.single.chr8:9200123-9206485.1
lr	DEL	chr9:104714928-104724144	large	-1.86616	0.8273	-0.3756	0.0410933	-0.401567	0.00985	0.0674114	0.237889	3	HQ.DEL.lr.multi.chr9:104714797-104724484.4
lr	DEL	chr9:113952264-113981087	small	0.202354	0.15878	-0.0062	-0.00858167	0.035864	-0.03975	0.194952	0.226235	25	LQ.DEL.lr.single.chr9:113949882-113981262.1
lr	DEL	chr9:117834493-117850562	negligible	0.178221	0.165672	-0.04005	-0.0531621	-0.01046	-0.06235	0.268204	0.225963	20	LQ.DEL.lr.multi.chr9:117834197-117850630.2
lr	DEL	chr9:118128517-118130451	small	-0.286938	0.406596	-0.02995	0.0824898	0.005	0.0721	0.111748	0.276151	6	LQ.DEL.lr.multi.chr9:118127029-118130506.2
lr	DEL	chr9:118710118-118716521	medium	0.739772	0.324192	0.2433	0.0272898	0.224191	0.0289	0.197741	0.272924	11	LQ.DEL.lr.single.chr9:118709087-118716904.1
lr	DEL	chr9:126747198-126751245	small	0.239049	0.146992	0.1154	0.00805167	0.0505417	-0.01035	0.165157	0.177755	12	LQ.DEL.lr.single.chr9:126747081-126751559.1
lr	DEL	chr9:23363115-23380998	medium	-0.771464	0.283516	-0.05315	0.0277424	-0.141014	0.0306	0.20215	0.219503	14	HQ.DEL.lr.multi.chr9:23362317-23381468.4
lr	DEL	chr9:37050148-37092433	negligible	-0.19668	0.127738	-0.03705	-0.00139333	-0.0424423	-5e-05	0.2169	0.202427	26	LQ.DEL.lr.single.chr9:37048571-37094333.1
lr	DEL	chr9:41600382-41632708	small	-0.383751	0.270999	0.0755	0.236586	0.083281	0.24855	0.338196	0.414354	21	HQ.DEL.lr.single.chr9:41578580-41650321.1
lr	DEL	chr9:68711357-69022971	small	-0.364015	0.165926	0.06045	0.126645	0.0321875	0.1476	0.26857	0.249196	40	HQ.DEL.lr.multi.chr9:68698537-69054749.6
lr	DEL	chr9:72156110-72168657	small	0.499984	0.309294	0.075	0.01829	0.157857	0.03035	0.224845	0.280583	7	LQ.DEL.lr.multi.chr9:72155114-72169532.2
lr	DEL	chr9:78895267-78898645	negligible	0.176362	0.171508	0.0581	0.06225	0.104183	0.0444	0.261768	0.232558	6	LQ.DEL.lr.single.chr9:78893046-78899228.1
lr	DEL	chr9:79156640-79160463	small	0.284809	0.276342	0.1308	0.0652508	0.126025	0.0678	0.132352	0.218493	8	LQ.DEL.lr.single.chr9:79156485-79160947.1
lr	DEL	chr9:96043151-96050615	negligible	-0.162091	0.231636	0.0432	0.0492433	0.018475	0.069	0.141039	0.19244	8	LQ.DEL.lr.single.chr9:96041052-96051840.1
lr	DEL	chr9:99565759-99633991	negligible	-0.153442	0.167341	0.018	0.0519862	0.0175525	0.0185	0.220355	0.224208	40	LQ.DEL.lr.single.chr9:99563116-99634812.1
lr	DUP	chr1:248649486-248725234	medium	0.68174	0.64447	0.02	-0.789453	-0.0367609	-0.14755	0.252453	1.27783	23	LQ.DUP.lr.single.chr1:248647524-248727400.1
lr	DUP	chr1:90913314-90917395	large	-0.943386	0.440143	-0.1182	0.0372552	-0.180663	0.07265	0.221491	0.229097	8	LQ.DUP.lr.single.chr1:90911269-90917721.1
lr	DUP	chr10:108683648-108713617	negligible	-0.117059	0.145433	0.0161	0.0231767	-0.00305	-0.0075	0.188582	0.234784	26	LQ.DUP.lr.single.chr10:108682934-108714103.1
lr	DUP	chr10:2268048-2270812	negligible	-0.19654	0.122544	-0.06205	0.0248881	-0.0145125	-0.012	0.17569	0.200689	8	LQ.DUP.lr.multi.chr10:2267525-2276687.2
lr	DUP	chr10:27225904-27228473	medium	0.733282	0.322188	0.0879	0.0138797	0.192615	0.0104	0.372661	0.203564	13	LQ.DUP.lr.multi.chr10:27224628-27229697.3
lr	DUP	chr10:42682133-42720673	medium	0.776742	0.334772	0.2181	0.00267833	0.213855	0.0412	0.191079	0.279964	11	LQ.DUP.lr.multi.chr10:42672625-42739123.2
lr	DUP	chr10:42891819-42947970	negligible	0.194301	0.225634	-0.024	-0.0553233	-0.00538	0.02105	0.267163	0.246749	40	LQ.DUP.lr.multi.chr10:42891237-42949981.2
lr	DUP	chr11:128173757-128211533	negligible	-0.151435	0.167323	0.0247	0.0325233	-0.00207209	0.0088	0.258441	0.201172	43	LQ.DUP.lr.single.chr11:128169745-128212352.1
lr	DUP	chr11:55435127-55445294	medium	0.649089	0.258728	0.01625	-0.248707	-0.02716	-0.2332	0.360066	0.333432	10	LQ.DUP.lr.multi.chr11:55431560-55445868.2
lr	DUP	chr11:56465318-56473046	medium	0.601952	0.480038	0.1504	0.01655	0.1397	-0.0089	0.105894	0.213229	10	LQ.DUP.lr.multi.chr11:56465189-56475815.3
lr	DUP	chr11:71854493-71880303	small	0.339434	0.199602	0.13215	0.05321	0.123237	0.06255	0.163106	0.2134	16	LQ.DUP.lr.single.chr11:71854031-71892831.1
lr	DUP	chr12:11511577-11567911	large	-1.41479	0.524928	-0.3896	0.0518368	-0.376476	0.0487	0.37897	0.217807	46	LQ.DUP.lr.multi.chr12:11505932-11568386.2
lr	DUP	chr12:57335481-57377509	small	-0.420019	0.174511	-0.0409	0.018205	-0.0717625	0.0279	0.215527	0.21112	16	LQ.DUP.lr.single.chr12:57334083-57379764.1
lr	DUP	chr13:64301604-64329093	small	-0.219963	0.155461	0.0837	0.0397879	-0.0188476	0.0359	0.291316	0.25367	21	LQ.DUP.lr.single.chr13:64294186-64340306.1
lr	DUP	chr14:94831904-94846316	small	-0.338728	0.242419	-0.0849	0.048675	-0.0303	0.05515	0.166429	0.238845	10	LQ.DUP.lr.multi.chr14:94830104-94846637.2
lr	DUP	chr15:80089357-80096717	medium	-0.634408	0.356446	-0.156	0.0203617	-0.120867	0.0096	0.14843	0.228105	9	LQ.DUP.lr.single.chr15:80084956-80100693.1
lr	DUP	chr16:33921357-33978858	small	-0.42243	0.368434	-0.0518	0.0238217	-0.0829421	0.0423	0.187293	0.266534	19	HQ.DUP.lr.multi.chr16:33915099-33979890.2
lr	DUP	chr17:41399657-41463821	negligible	-0.0500873	0.132611	-0.0205	0.0178967	0.00598966	-0.01155	0.231529	0.237609	29	LQ.DUP.lr.multi.chr17:41379425-41466793.3
lr	DUP	chr17:47664881-47726894	small	0.224184	0.207753	0.0861	0.00663833	0.0661419	0.02125	0.292194	0.247125	31	LQ.DUP.lr.single.chr17:47663181-47727533.1
lr	DUP	chr17:56437932-56476820	small	0.254783	0.217973	0.0048	0.0238102	0.0837773	0.0214	0.265276	0.220329	22	LQ.DUP.lr.single.chr17:56437651-56481171.1
lr	DUP	chr18:11422601-11426292	small	-0.280274	0.299014	-0.0217	0.0524339	-0.0142889	0.0601	0.140169	0.245597	9	LQ.DUP.lr.single.chr18:11421782-11427966.1
lr	DUP	chr19:11932651-12001060	small	-0.235945	0.182983	-0.0664	0.0180333	-0.0323245	0.03895	0.18602	0.230875	49	LQ.DUP.lr.single.chr19:11932262-12005607.1
lr	DUP	chr19:15728103-15784195	negligible	0.105149	0.172247	0.0445	-0.00399508	0.0264459	0.0423	0.281069	0.295928	74	LQ.DUP.lr.single.chr19:15726753-15784697.1
lr	DUP	chr19:27838910-27910675	large	-0.934284	0.3156	-0.1676	0.047825	-0.181743	0.0453	0.275216	0.239335	7	HQ.DUP.lr.multi.chr19:27836764-27911116.5
lr	DUP	chr19:53518514-53552435	negligible	0.010603	0.133077	0.004	0.00261379	0.0049625	0.0298	0.194453	0.228737	24	LQ.DUP.lr.single.chr19:53517192-53553195.1
lr	DUP	chr19:54730202-54741319	large	1.00405	0.373171	0.263	0.0436018	0.277761	0.0336	0.186965	0.242558	18	HQ.DUP.lr.multi.chr19:54723747-54748785.2
lr	DUP	chr2:125756549-125767719	negligible	0.0239424	0.245749	0.07095	0.054115	0.0609333	0.03815	0.157043	0.299273	12	LQ.DUP.lr.multi.chr2:125756371-125768402.3
lr	DUP	chr2:240971519-240983600	negligible	-0.0505897	0.305721	-0.0312	0.026815	0.0147786	0.0489	0.169364	0.247635	14	LQ.DUP.lr.single.chr2:240969672-240985261.1
lr	DUP	chr2:4495490-4504483	small	-0.318738	0.27585	-0.0153	0.0458864	-0.0319889	0.0431	0.26078	0.238761	9	LQ.DUP.lr.multi.chr2:4495429-4504490.2
lr	DUP	chr2:59745643-59747694	small	-0.40597	0.275992	-0.12715	-0.0142169	-0.117967	0.0083	0.197086	0.256723	6	LQ.DUP.lr.single.chr2:59743767-59747918.1
lr	DUP	chr20:52479475-52484075	negligible	0.0325044	0.163214	0.02085	0.0212729	0.02715	0.0329	0.148617	0.182012	8	HQ.DUP.lr.single.chr20:52479185-52484364.1
lr	DUP	chr21:26173197-26184087	small	-0.397385	0.300066	-0.1255	0.0105783	-0.0792438	0.0368	0.193932	0.230698	16	LQ.DUP.lr.single.chr21:26172625-26184189.1
lr	DUP	chr22:18884850-18896301	negligible	-0.106266	0.201216	0.1287	0.0548123	0.0266111	0.0228	0.231701	0.276257	27	LQ.DUP.lr.multi.chr22:18882070-18896970.2
lr	DUP	chr3:118495883-118515246	negligible	-0.0842325	0.185835	-0.0799	-0.0372576	-0.0571235	-0.0239	0.215897	0.238062	17	LQ.DUP.lr.single.chr3:118494480-118516413.1
lr	DUP	chr3:146391984-146394892	small	0.456996	0.273752	0.11385	-0.0831683	0.0858167	-0.0171	0.177808	0.377056	6	LQ.DUP.lr.multi.chr3:146390405-146395166.3
lr	DUP	chr3:18822798-18826846	small	0.305788	0.129151	0.0171	-0.0111458	0.0590286	-0.0134	0.235511	0.225865	7	LQ.DUP.lr.multi.chr3:18819703-18830516.2
lr	DUP	chr4:70057619-70128412	medium	0.647592	0.394468	0.0238	-0.160448	0.0429462	-0.12475	0.191042	0.372689	39	LQ.DUP.lr.multi.chr4:70046408-70129930.2
lr	DUP	chr5:168147260-168174903	small	-0.35092	0.135494	-0.0574	0.0534783	-0.0209231	0.03305	0.208016	0.211004	26	LQ.DUP.lr.multi.chr5:168143177-168175017.2
lr	DUP	chr6:115052016-115120781	negligible	-0.16993	0.0770337	0.0035	0.0292672	-0.0070451	0.02815	0.220053	0.205043	51	LQ.DUP.lr.multi.chr6:115043883-115123353.2
lr	DUP	chr6:160879965-160973454	small	-0.289631	0.156971	-0.08545	-0.006515	-0.0689204	-0.0068	0.198879	0.226759	54	LQ.DUP.lr.multi.chr6:160877782-160975977.2
lr	DUP	chr6:35755547-35761684	negligible	-0.0427011	0.323598	0.0247	-0.000140351	-0.01088	-0.0051	0.174867	0.252783	5	HQ.DUP.lr.multi.chr6:35754562-35766787.3
lr	DUP	chr6:52630635-52689508	negligible	-0.000741322	0.136594	0.05785	0.0279534	0.027754	0.0649	0.242547	0.286593	50	LQ.DUP.lr.multi.chr6:52630459-52691457.2
lr	DUP	chr6:53924697-53925204	small	0.204151	0.433817	-0.0389	-0.169872	-0.0610714	-0.0451	0.13906	0.551754	7	LQ.DUP.lr.multi.chr6:53924658-53928710.3
lr	DUP	chr7:100679534-100684413	medium	0.557711	0.519473	0.17365	0.0563898	0.184033	0.0147	0.0995754	0.23386	6	LQ.DUP.lr.multi.chr7:100676594-100684765.3
lr	DUP	chr7:140182402-140188389	negligible	-0.108824	0.23326	0.0408	-0.00973898	-0.0450778	0.0354	0.463675	0.296009	9	LQ.DUP.lr.multi.chr7:140181587-140189224.3
lr	DUP	chr7:142002224-142047648	negligible	-0.15833	0.104776	-0.0068	0.0266458	-0.00941136	0.0364	0.228776	0.223988	44	LQ.DUP.lr.multi.chr7:142002087-142048194.2
lr	DUP	chr7:61760703-61779298	small	0.207175	0.170571	0.11265	0.0049807	0.0574143	-0.0401	0.220811	0.256695	14	LQ.DUP.lr.multi.chr7:61745896-61791311.2
lr	DUP	chr7:65414076-65457449	negligible	0.136383	0.239971	0.09615	0.00775333	0.0505667	-0.00705	0.39063	0.273815	24	LQ.DUP.lr.single.chr7:65410609-65465731.1
lr	DUP	chr8:47525576-47536546	large	1.75895	0.49043	0.5087	0.0247	0.45376	0.01945	0.319285	0.226357	10	HQ.DUP.lr.multi.chr8:47523944-47545336.3
lr	DUP	chr8:6833368-6876142	large	-1.0325	0.434997	-0.29195	-0.0281632	-0.315113	0.0151	0.490014	0.234122	8	LQ.DUP.lr.single.chr8:6829144-6876893.1
lr	DUP	chr9:117086271-117095113	negligible	0.00790016	0.151157	-0.0005	0.0173117	0.019	-0.02785	0.177044	0.214405	7	LQ.DUP.lr.multi.chr9:117084246-117096722.2
lr	DUP	chr9:119277762-119294092	small	-0.424749	0.313749	0.025	0.032178	-0.0782364	0.0185	0.368139	0.232626	11	LQ.DUP.lr.single.chr9:119276239-119298580.1
lr	DUP	chr9:32716572-32727150	negligible	-0.174125	0.111636	-0.02515	0.0199288	-0.0202667	0.0231	0.200478	0.236118	18	LQ.DUP.lr.single.chr9:32715285-32733942.1
lr	DUP	chr9:37048289-37092433	negligible	-0.183966	0.113359	-0.0216	-0.00316833	-0.0414111	-5e-05	0.212756	0.203011	27	LQ.DUP.lr.single.chr9:37048222-37094186.1
lr	DUP	chr9:79770398-79777404	large	2.88298	0.762042	0.6633	0.0693617	0.623459	0.073	0.212908	0.17894	29	HQ.DUP.lr.multi.chr9:79770089-79777596.3
lr	DUP	chr9:96043151-96053617	small	0.474053	0.325426	0.0934	0.00367333	0.0978333	-0.002	0.176672	0.201014	15	LQ.DUP.lr.single.chr9:96039476-96055218.1
sr	DEL	chr1:110225642-110244998	small	0.485504	0.279302	0.1447	-0.00722931	0.1236	0.01215	0.245159	0.278802	33	HQ.DEL.sr.single.chr1:110225019-110245280.1
sr	DEL	chr1:120123734-120151588	negligible	-0.0691119	0.303244	-0.0089	-0.0206897	-0.0376758	0.00905	0.166402	0.277824	33	LQ.DEL.sr.single.chr1:120123686-120154683.1
sr	DEL	chr1:120637839-120689060	negligible	0.0218106	0.293109	-0.0092	0.0186932	0.0243769	-0.0304	0.252584	0.258855	13	HQ.DEL.sr.multi.chr1:120636332-120690692.4
sr	DEL	chr1:12909239-12927856	small	0.306098	0.15945	0.1115	0.0393825	0.103291	0.038	0.195932	0.208217	11	LQ.DEL.sr.single.chr1:12893706-12948459.1
sr	DEL	chr1:13375345-13471945	small	0.257162	0.195407	0.06365	0.0278965	0.08915	-0.0053	0.220975	0.241793	24	HQ.DEL.sr.single.chr1:13327857-13473901.1
sr	DEL	chr1:13709915-13763960	medium	0.542793	0.279391	-0.0138	0.0111983	0.152283	0.0128	0.355906	0.234149	12	HQ.DEL.sr.single.chr1:13698502-13773401.1
sr	DEL	chr1:144896319-144897697	large	-1.22376	0.369815	-0.2927	0.00688983	-0.257914	0.0207	0.248354	0.209947	7	LQ.DEL.sr.multi.chr1:144896298-144901047.2
sr	DEL	chr1:144896319-144904623	medium	-0.547081	0.197297	-0.0225	0.0281271	-0.0974176	0.04	0.261593	0.216684	17	HQ.DEL.sr.multi.chr1:144896300-144906811.5
sr	DEL	chr1:145082571-145188260	negligible	0.104803	0.157722	0.0895	0.0383151	0.0661493	0.0469	0.242411	0.291991	75	HQ.DEL.sr.multi.chr1:145080058-145189359.4
sr	DEL	chr1:149203748-149209360	negligible	0.100291	0.105303	0.0798	0.0762509	0.0993875	0.0914	0.202504	0.238353	24	LQ.DEL.sr.single.chr1:149203723-149218138.1
sr	DEL	chr1:152555527-152586594	small	0.434451	0.166571	0.0681	-0.0631678	0.0329972	-0.0279	0.213929	0.222886	36	HQ.DEL.sr.multi.chr1:152555495-152587742.6
sr	DEL	chr1:152761923-152768700	large	-2.66742	0.789521	-1.2638	0.0213569	-1.48112	0.027	0.833627	0.265356	37	HQ.DEL.sr.multi.chr1:152760084-152770801.2
sr	DEL	chr1:16153497-16155010	large	-1.35277	0.463729	-0.41245	0.006445	-0.37822	0.0287	0.474537	0.238305	10	HQ.DEL.sr.multi.chr1:16151682-16155632.4
sr	DEL	chr1:16170460-16327422	medium	0.538528	0.221465	0.0486	-0.101541	0.0453333	-0.0485	0.233829	0.30974	69	LQ.DEL.sr.single.chr1:16168261-16328965.1
sr	DEL	chr1:16368133-16379416	large	-0.947914	0.327648	-0.18265	0.0319661	-0.168317	0.0252	0.198474	0.209626	6	LQ.DEL.sr.single.chr1:16366261-16388763.1
sr	DEL	chr1:165945465-166206473	small	0.207467	0.131376	0.04215	-0.00708621	0.0397896	0.0192	0.217414	0.248427	182	LQ.DEL.sr.single.chr1:165942315-166214505.1
sr	DEL	chr1:16844932-16970456	large	1.11313	0.395169	0.1104	-0.124189	0.156616	-0.0917	0.274425	0.226971	51	LQ.DEL.sr.single.chr1:16832743-16985468.1
sr	DEL	chr1:17011450-17012741	large	-1.17533	0.415767	-0.2926	0.0528536	-0.282258	0.03045	0.246848	0.288364	12	HQ.DEL.sr.multi.chr1:17009526-17012767.3
sr	DEL	chr1:189706245-189781569	large	-1.52682	0.629287	-0.4749	0.0255373	-0.498858	0.0693	0.327925	0.359578	81	HQ.DEL.sr.multi.chr1:189704477-189783358.5
sr	DEL	chr1:189774645-189776217	small	-0.451522	0.250683	-0.3964	-0.29901	-0.496318	-0.2998	0.370865	0.441854	11	LQ.DEL.sr.single.chr1:189771446-189777754.1
sr	DEL	chr1:196788986-196909645	negligible	-0.156739	0.204976	0.11435	0.165771	0.108866	0.1378	0.384689	0.310364	116	LQ.DEL.sr.single.chr1:196787974-196912092.1
sr	DEL	chr1:22027263-22282619	negligible	-0.0125677	0.193608	0.0389	0.0369793	0.033821	0.073	0.210589	0.326637	138	LQ.DEL.sr.multi.chr1:22024082-22287731.2
sr	DEL	chr1:22309874-22330539	small	0.360373	0.220944	0.0769	-0.0334068	0.0707	0.0004	0.185847	0.299557	11	LQ.DEL.sr.multi.chr1:22307710-22335014.3
sr	DEL	chr1:225137134-225247025	small	-0.21603	0.0730805	-0.00325	0.051145	-0.00221806	0.0393	0.247473	0.243301	72	LQ.DEL.sr.single.chr1:225133647-225248671.1
sr	DEL	chr1:229816856-229820531	large	-2.1437	0.69747	-0.1587	0.0151217	-1.09793	0.0338	1.53715	0.223331	7	HQ.DEL.sr.multi.chr1:229812534-229820839.6
sr	DEL	chr1:24290790-24360750	medium	-0.587041	0.369742	-0.03435	0.0644544	-0.0755167	0.0597	0.132888	0.242551	6	LQ.DEL.sr.single.chr1:24290702-24363101.1
sr	DEL	chr1:246819058-247080888	negligible	0.165891	0.15916	0.0406	-0.0296167	0.0244959	-0.0425	0.343994	0.253518	196	LQ.DEL.sr.multi.chr1:246816178-247083811.2
sr	DEL	chr1:248737447-248797213	large	-2.82746	0.771614	-1.8803	-0.0468729	-1.79872	0.0148	0.861567	0.404799	35	HQ.DEL.sr.multi.chr1:248737002-248798301.2
sr	DEL	chr1:248808557-248818483	negligible	0.168601	0.424442	-1.0004	-0.871038	-0.6767	-0.24125	0.564238	1.18222	7	HQ.DEL.sr.single.chr1:248807302-248819201.1
sr	DEL	chr1:25593128-25605058	large	-1.33373	0.410281	-0.42725	-0.0979517	-0.387967	-0.1007	0.243376	0.209128	12	HQ.DEL.sr.single.chr1:25591202-25610301.1
sr	DEL	chr1:35102654-35104491	large	-1.75351	0.524686	-0.40485	0.00567143	-0.4146	0.0321	0.299473	0.211525	20	HQ.DEL.sr.multi.chr1:35101421-35111985.6
sr	DEL	chr1:61735-62937	small	0.225672	0.467092	-0.0331	-0.210848	-0.0670667	-0.0114	0.176416	0.671712	6	LQ.DEL.sr.single.chr1:60102-65201.1
sr	DEL	chr1:66057050-66077408	negligible	-0.109486	0.172042	-0.0019	0.0563867	0.0338091	0.042	0.173139	0.208738	11	LQ.DEL.sr.single.chr1:66055942-66079155.1
sr	DEL	chr1:72704-86341	large	-1.22785	0.449134	-0.2794	0.0402	-0.562514	0.0108	0.762327	0.28553	14	HQ.DEL.sr.single.chr1:71802-93301.1
sr	DEL	chr1:72768418-72811148	large	-1.5125	0.481033	-0.3513	0.0776683	-0.373021	0.08015	0.318496	0.27651	48	HQ.DEL.sr.multi.chr1:72766323-72811841.6
sr	DEL	chr1:86602839-86622285	small	-0.230691	0.134527	-0.0241	0.012965	-0.0321421	-0.0017	0.216469	0.186091	19	LQ.DEL.sr.single.chr1:86599922-86630915.1
sr	DEL	chr1:89600145-89650230	medium	-0.623418	0.265197	-0.0049	0.10713	-0.0274276	0.12765	0.207404	0.21702	29	LQ.DEL.sr.single.chr1:89599090-89652121.1
sr	DEL	chr1:91566348-93508350	negligible	-0.0622345	0.0960123	0.0087	0.0169948	0.000896303	0.01945	0.260324	0.21935	1136	LQ.DEL.sr.multi.chr1:91561322-93514484.4
sr	DEL	chr1:95633977-95680124	small	-0.229719	0.144345	0.04925	0.037655	-0.040325	0.0566	0.460689	0.247667	32	LQ.DEL.sr.single.chr1:95628242-95680431.1
sr	DEL	chr10:101603522-103254564	negligible	0.157463	0.0990816	0.0276	-0.0208098	0.0177192	0.0043	0.244577	0.243335	936	LQ.DEL.sr.multi.chr10:101597873-103255598.2
sr	DEL	chr10:135242873-135387240	negligible	-0.0694735	0.0978404	0.04635	0.0417707	0.0259974	0.03435	0.229839	0.218307	114	LQ.DEL.sr.single.chr10:135242626-135387384.1
sr	DEL	chr10:17779314-17949857	large	-1.28416	0.485467	-0.2842	0.02698	-0.538133	0.05365	0.775545	0.335721	12	HQ.DEL.sr.single.chr10:17777902-17962001.1
sr	DEL	chr10:24377674-24378054	large	-1.86364	0.60536	-0.2933	0.0583967	-0.392364	0.0566	0.253872	0.236661	11	HQ.DEL.sr.multi.chr10:24376838-24378445.6
sr	DEL	chr10:27225904-27227765	small	-0.261949	0.28138	0.0306	0.0489085	-0.0189125	0.0455	0.167699	0.264574	8	LQ.DEL.sr.multi.chr10:27224091-27228168.5
sr	DEL	chr10:31251334-31251822	large	-1.24091	0.427569	-0.40515	0.0048569	-0.3713	0.0103	0.357305	0.287348	12	HQ.DEL.sr.multi.chr10:31246747-31251844.6
sr	DEL	chr10:36685055-37871363	negligible	0.060359	0.102038	0.0178	-0.00253621	0.0120714	-0.02985	0.241326	0.24724	706	LQ.DEL.sr.multi.chr10:36684468-37875066.2
sr	DEL	chr10:43025459-43290073	negligible	-0.0742032	0.146993	-0.0232	0.001305	-0.0166387	-0.01065	0.255663	0.195134	163	LQ.DEL.sr.single.chr10:43021924-43290478.1
sr	DEL	chr10:49241479-49363009	large	-1.11641	0.372828	-0.5422	-0.0554404	-0.502393	-0.0015	0.484139	0.370765	15	HQ.DEL.sr.single.chr10:49233502-49379601.1
sr	DEL	chr10:51903662-52000536	negligible	-0.0126199	0.30852	0.0636	0.0171724	0.0140444	0.0423	0.33303	0.229952	9	HQ.DEL.sr.single.chr10:51893002-52000801.1
sr	DEL	chr10:5202696-5321407	negligible	-0.00742244	0.087693	0.01205	0.00244407	0.000676136	-0.0007	0.242534	0.228327	88	LQ.DEL.sr.multi.chr10:5202005-5324662.2
sr	DEL	chr10:53205076-53211449	large	-2.57795	0.789859	-0.5547	0.000536667	-0.497043	-0.0088	0.155411	0.194014	7	HQ.DEL.sr.multi.chr10:53203676-53214227.6
sr	DEL	chr10:53985704-54032702	negligible	0.0741543	0.151954	-0.0036	0.0203898	0.0409738	0.0375	0.272364	0.277653	42	LQ.DEL.sr.single.chr10:53984261-54033937.1
sr	DEL	chr10:57179550-57179991	small	0.485218	0.273263	0.1164	0.01265	0.13495	0.02355	0.184015	0.25594	8	LQ.DEL.sr.single.chr10:57179503-57179995.1
sr	DEL	chr10:68179257-68183192	negligible	-0.164696	0.258318	-0.1071	-0.02718	-0.0721167	0.0098	0.324711	0.264442	6	LQ.DEL.sr.single.chr10:68178148-68187992.1
sr	DEL	chr10:81789301-81799536	small	-0.310362	0.214712	0.0572	0.034445	-0.0373143	0.04195	0.282188	0.222353	7	LQ.DEL.sr.single.chr10:81788861-81804608.1
sr	DEL	chr10:98163625-99459308	negligible	0.131663	0.132388	0.0285	-0.00777833	0.0217574	-0.0048	0.225921	0.197525	826	LQ.DEL.sr.single.chr10:98163436-99460019.1
sr	DEL	chr11:104948129-104976666	small	-0.291703	0.229335	-0.085	0.00552241	-0.0594962	-0.01165	0.26371	0.199159	26	LQ.DEL.sr.single.chr11:104947899-104978038.1
sr	DEL	chr11:125654842-125734382	negligible	0.0896626	0.167457	-0.0061	0.0216172	0.0468867	0.02	0.292115	0.272646	30	LQ.DEL.sr.single.chr11:125654148-125735378.1
sr	DEL	chr11:132355124-133362817	negligible	0.0719026	0.07127	0.0515	0.0172459	0.0349542	0.0635	0.245743	0.250382	804	LQ.DEL.sr.multi.chr11:132354685-133364501.2
sr	DEL	chr11:134152030-134210862	negligible	0.190062	0.170124	0.0373	0.0332508	0.0721	0.0478	0.194613	0.207668	37	LQ.DEL.sr.single.chr11:134151285-134214295.1
sr	DEL	chr11:134597785-134613980	small	-0.388546	0.338494	-0.1246	-0.0343643	-0.123868	-0.0377	0.341514	0.175543	19	LQ.DEL.sr.single.chr11:134596578-134614814.1
sr	DEL	chr11:18949072-18985643	small	-0.321907	0.212434	-0.04785	-0.00280833	-0.0833717	-0.0242	0.277053	0.198141	92	LQ.DEL.sr.single.chr11:18941973-18986394.1
sr	DEL	chr11:1917872-1928945	negligible	-0.0499942	0.204545	0.0988	0.0743138	0.0632714	0.0744	0.215445	0.218524	7	LQ.DEL.sr.multi.chr11:1915262-1936957.4
sr	DEL	chr11:37707593-37708666	large	-1.16615	0.481176	-0.1986	-0.0197068	-0.254414	-0.0511	0.135322	0.204351	7	LQ.DEL.sr.single.chr11:37706296-37709164.1
sr	DEL	chr11:4250013-4352981	medium	-0.542076	0.323098	-0.25295	-0.0238458	-0.191037	-0.0182	0.380847	0.25689	32	HQ.DEL.sr.multi.chr11:4248265-4353229.6
sr	DEL	chr11:4268620-4307999	negligible	-0.163257	0.273587	-0.2666	-0.0755119	-0.131029	-0.0913	0.46277	0.292371	17	LQ.DEL.sr.multi.chr11:4264092-4309730.2
sr	DEL	chr11:4967650-4975705	large	-1.36717	0.468458	-0.2916	0.0576797	-0.329953	0.0055	0.35047	0.238941	30	HQ.DEL.sr.single.chr11:4967602-4976201.1
sr	DEL	chr11:4973095-4973763	small	-0.38457	0.503411	-0.17025	-0.0655271	-0.202792	-0.0003	0.141183	0.380121	12	LQ.DEL.sr.single.chr11:4972926-4973837.1
sr	DEL	chr11:55086652-55196302	small	0.355126	0.215917	0.0547	0.00211525	0.0858891	0.0049	0.246874	0.221986	55	LQ.DEL.sr.single.chr11:55084766-55196480.1
sr	DEL	chr11:55374032-55453576	medium	-0.770237	0.276815	-0.30685	-0.057214	-0.300548	-0.0084	0.347921	0.272023	62	LQ.DEL.sr.multi.chr11:55365502-55457001.2
sr	DEL	chr11:55445945-55453576	small	-0.485961	0.255246	-0.15955	-0.167484	-0.328688	-0.1874	0.453683	0.308844	8	HQ.DEL.sr.single.chr11:55445867-55456752.1
sr	DEL	chr11:68074995-68231455	negligible	-0.165004	0.109345	-0.0112	0.0298831	-0.00415172	0.0194	0.207307	0.202543	58	LQ.DEL.sr.multi.chr11:68069332-68234318.2
sr	DEL	chr11:68285122-68408982	small	0.25714	0.124508	0.01975	-0.0112964	0.0477903	-0.0021	0.243786	0.209393	62	LQ.DEL.sr.single.chr11:68282841-68411794.1
sr	DEL	chr11:71326953-71611088	small	-0.272503	0.211383	0.03535	0.0471407	-0.0384076	0.0218	0.357542	0.22376	92	LQ.DEL.sr.single.chr11:71311098-71611091.1
sr	DEL	chr12:11169328-11222710	negligible	0.0649907	0.161069	-0.023	-0.0419717	-0.0229158	-0.06585	0.249948	0.313886	38	LQ.DEL.sr.multi.chr12:11167927-11223075.2
sr	DEL	chr12:11219423-11241532	small	-0.290078	0.273628	-0.213	-0.0293051	-0.118862	-0.0219	0.277306	0.310911	13	HQ.DEL.sr.single.chr12:11219202-11247701.1
sr	DEL	chr12:11511577-11543406	large	-2.40779	0.712932	-0.5605	0.0455439	-0.5534	0.0357	0.269702	0.232831	32	HQ.DEL.sr.single.chr12:11505002-11545901.1
sr	DEL	chr12:129333893-129343928	negligible	-0.10429	0.344429	0.06035	0.0349621	0.0105625	0.0748	0.165614	0.238019	8	LQ.DEL.sr.single.chr12:129332401-129344780.1
sr	DEL	chr12:133503621-133673603	negligible	0.0720264	0.113513	0.0339	-0.00577797	0.013001	0.0425	0.266957	0.245604	105	LQ.DEL.sr.single.chr12:133502402-133682501.1
sr	DEL	chr12:17962184-17975519	small	0.450792	0.271014	0.17685	0.032685	0.163794	0.0311	0.310155	0.281244	18	LQ.DEL.sr.single.chr12:17959821-17975959.1
sr	DEL	chr12:25325913-25339897	small	0.275151	0.244434	-0.0212	-0.0239362	0.0386429	-0.03195	0.152149	0.231034	7	LQ.DEL.sr.single.chr12:25322792-25341631.1
sr	DEL	chr12:378729-384792	large	-2.46519	0.70005	-0.6971	-0.05651	-0.63432	-0.0368	0.23354	0.231525	10	HQ.DEL.sr.multi.chr12:377419-384832.6
sr	DEL	chr12:41848829-41861386	negligible	0.169353	0.120047	0.0504	-0.0190508	0.0130077	-0.0138	0.190886	0.186507	13	LQ.DEL.sr.single.chr12:41847724-41863526.1
sr	DEL	chr12:58458352-58486328	small	0.453318	0.203915	0.05765	-0.0546407	0.0360983	-0.0835	0.183653	0.212744	58	LQ.DEL.sr.single.chr12:58458223-58490222.1
sr	DEL	chr12:63924805-64118909	small	-0.206078	0.103993	-0.0172	0.0247603	-0.0240683	0.03805	0.244202	0.225537	63	LQ.DEL.sr.single.chr12:63923808-64119648.1
sr	DEL	chr12:7951349-8047374	small	-0.2276	0.146586	0.019	0.0477518	0.00319388	0.0682	0.213764	0.175649	49	LQ.DEL.sr.single.chr12:7951221-8058191.1
sr	DEL	chr12:8558488-8596353	medium	-0.57643	0.212041	-0.0823	0.0130417	-0.130292	0.04885	0.265032	0.23841	25	HQ.DEL.sr.multi.chr12:8558486-8596652.6
sr	DEL	chr12:9633870-9728292	large	-2.70629	0.720952	-1.4136	-0.0327655	-1.38812	-0.02605	0.7696	0.316939	25	HQ.DEL.sr.multi.chr12:9632002-9733401.3
sr	DEL	chr12:99795293-99798734	large	-1.22771	0.45334	-0.3838	0.0113917	-0.452794	0.04405	0.538532	0.254057	31	HQ.DEL.sr.multi.chr12:99793931-99802772.6
sr	DEL	chr13:108909722-109448557	small	0.22713	0.138857	0.0223	-0.0306783	0.0223334	-0.02555	0.227144	0.272987	440	LQ.DEL.sr.single.chr13:108909063-109449135.1
sr	DEL	chr13:21188680-21211110	negligible	0.151178	0.226115	-0.0061	-0.0375067	0.00143529	-0.0039	0.2458	0.257446	17	LQ.DEL.sr.single.chr13:21188087-21211238.1
sr	DEL	chr13:23514083-24928453	negligible	0.0771307	0.100191	0.0035	-0.0193448	-0.00138317	-0.0079	0.233654	0.212452	1200	LQ.DEL.sr.single.chr13:23507329-24929649.1
sr	DEL	chr13:23632678-23633515	large	-1.33817	0.468584	-0.4333	-0.0187183	-0.414892	0.00505	0.429104	0.259685	12	HQ.DEL.sr.multi.chr13:23632402-23637305.4
sr	DEL	chr13:29786615-29920543	negligible	-0.0183706	0.105588	0.0175	0.0072431	0.00299478	0.0064	0.224146	0.244192	134	LQ.DEL.sr.multi.chr13:29786357-29922165.2
sr	DEL	chr13:34739529-34757925	small	0.210827	0.209848	0.0031	-0.00693051	0.0325778	0.0023	0.177897	0.187692	18	LQ.DEL.sr.single.chr13:34738966-34757987.1
sr	DEL	chr13:57574843-57588887	medium	-0.787682	0.276381	-0.1204	0.113363	-0.0618125	0.11225	0.231416	0.21717	16	LQ.DEL.sr.single.chr13:57573347-57589015.1
sr	DEL	chr14:106044370-106320386	large	-1.13177	0.495149	-0.3566	0.0874817	-0.354245	0.06985	0.471804	0.233189	80	HQ.DEL.sr.multi.chr14:106039622-106325814.4
sr	DEL	chr14:106342317-106689549	negligible	-0.114422	0.288116	0.0204	0.00915593	-0.0394358	0.1788	0.359985	0.540439	134	HQ.DEL.sr.multi.chr14:106330473-106691701.4
sr	DEL	chr14:106801355-106821736	large	-3.38896	0.714879	-1.2221	0.245903	-1.2684	0.22775	0.793072	0.376425	8	HQ.DEL.sr.single.chr14:106798247-106822961.1
sr	DEL	chr14:106934284-107174572	negligible	0.103771	0.0765006	0.0917	0.0630964	0.0913993	0.0611	0.262628	0.294009	144	LQ.DEL.sr.multi.chr14:106932638-107174929.4
sr	DEL	chr14:19600435-19975977	medium	-0.513534	0.303367	-0.2553	-0.0449158	-0.255087	-0.0518	0.530683	0.319183	31	HQ.DEL.sr.single.chr14:19594210-19979062.1
sr	DEL	chr14:24429298-24474523	small	-0.404932	0.211842	-0.3308	-0.159925	-0.306182	-0.12455	0.324123	0.369035	22	LQ.DEL.sr.multi.chr14:24428952-24474887.2
sr	DEL	chr14:24488143-24489438	large	-1.1063	0.397971	-0.5615	-0.118853	-0.49748	-0.12765	0.4316	0.312654	15	HQ.DEL.sr.single.chr14:24485502-24491501.1
sr	DEL	chr14:37633207-37764748	small	0.255667	0.0858767	0.028	-0.040925	0.00825085	-0.0276	0.185256	0.197004	59	LQ.DEL.sr.multi.chr14:37631608-37771229.4
sr	DEL	chr14:51419939-51430424	small	0.372872	0.425133	0.0355	-0.0372	0.0521167	-0.05085	0.106874	0.24475	6	LQ.DEL.sr.single.chr14:51415605-51432080.1
sr	DEL	chr14:74001123-74038551	small	-0.380911	0.246661	0.0047	0.0683186	-0.0134867	0.0868	0.155433	0.224129	15	LQ.DEL.sr.multi.chr14:73997195-74039117.2
sr	DEL	chr14:85333411-85714879	negligible	-0.0634282	0.131689	0.02455	0.0379733	0.0233413	0.0713	0.223842	0.257611	276	LQ.DEL.sr.single.chr14:85332902-85716198.1
sr	DEL	chr14:86145047-86146748	small	-0.438376	0.196552	-0.04535	0.0333526	-0.0758	-0.0113	0.226752	0.247558	6	LQ.DEL.sr.single.chr14:86143394-86150371.1
sr	DEL	chr15:100687549-100692782	negligible	-0.0187228	0.248458	-0.00455	-0.03429	-0.0387	-0.0433	0.202376	0.23621	8	LQ.DEL.sr.multi.chr15:100686976-100693183.2
sr	DEL	chr15:20581562-20586957	large	-1.38789	0.467147	-0.9631	-0.441596	-0.955787	-0.4773	0.465508	0.334542	15	HQ.DEL.sr.multi.chr15:20581464-20589623.3
sr	DEL	chr15:20795340-20843562	negligible	0.172243	0.161205	-0.32155	-0.461178	-0.392788	-0.46065	0.324973	0.400345	8	HQ.DEL.sr.single.chr15:20784402-20846701.1
sr	DEL	chr15:20963601-20992513	negligible	-0.147066	0.195311	-0.3284	-0.373476	-0.419538	-0.35665	0.294631	0.312841	13	HQ.DEL.sr.single.chr15:20959402-20993101.1
sr	DEL	chr15:21128551-21134487	negligible	-0.0848092	0.161498	-0.4434	-0.450788	-0.4757	-0.4004	0.280916	0.29019	5	HQ.DEL.sr.single.chr15:21127002-21139401.1
sr	DEL	chr15:21186400-21201536	medium	-0.569191	0.202154	-0.5483	-0.404781	-0.594521	-0.33965	0.385272	0.31187	14	LQ.DEL.sr.single.chr15:21185002-21202501.1
sr	DEL	chr15:21208525-21275684	small	0.226883	0.367176	-0.2568	-0.461587	-0.379811	-0.4187	0.551418	0.310054	9	HQ.DEL.sr.single.chr15:21205002-21275901.1
sr	DEL	chr15:24210842-24224744	medium	0.543822	0.227494	0.0783	-0.0503115	0.0770273	-0.0462	0.246941	0.228987	11	LQ.DEL.sr.single.chr15:24209889-24225086.1
sr	DEL	chr15:24344462-24663762	small	-0.368197	0.166191	0.0222	0.0706305	-0.0221565	0.0689	0.260715	0.22379	154	LQ.DEL.sr.single.chr15:24341320-24666750.1
sr	DEL	chr15:25462316-25471157	negligible	0.076726	0.131792	0.10495	0.0246847	0.043	0.0443	0.266502	0.231985	8	LQ.DEL.sr.multi.chr15:25461035-25472623.2
sr	DEL	chr15:30552145-30576729	small	0.235762	0.23221	-0.20055	-0.174892	-0.11055	-0.17085	0.281597	0.268058	10	HQ.DEL.sr.single.chr15:30548302-30580701.1
sr	DEL	chr15:30599700-30668584	negligible	0.18631	0.112085	-0.1417	-0.204452	-0.146952	-0.19745	0.282243	0.314915	25	HQ.DEL.sr.single.chr15:30599602-30705901.1
sr	DEL	chr15:30775994-30795789	medium	-0.719365	0.285212	-0.3469	-0.138652	-0.333356	-0.1416	0.265174	0.26795	9	HQ.DEL.sr.single.chr15:30772202-30803601.1
sr	DEL	chr15:32615301-32679695	small	-0.233591	0.212348	-0.2305	-0.123544	-0.203673	-0.1157	0.295758	0.349175	15	HQ.DEL.sr.single.chr15:32605502-32768501.1
sr	DEL	chr15:43914749-43995888	small	-0.278968	0.25063	-0.06635	-0.0222017	-0.0975864	0.0131	0.243566	0.275763	22	LQ.DEL.sr.single.chr15:43897810-43997289.1
sr	DEL	chr15:53737790-53745574	small	0.27504	0.13245	0.2795	0.0756	0.147986	0.0727	0.275717	0.258497	7	LQ.DEL.sr.single.chr15:53737708-53746153.1
sr	DEL	chr15:76891241-76895775	large	-3.03648	0.817456	-1.44165	0.0744217	-1.69083	0.0737	1.03471	0.261931	22	HQ.DEL.sr.multi.chr15:76884597-76896943.5
sr	DEL	chr15:83042971-83108839	large	-0.888315	0.33723	-0.0885	-0.0271017	-0.379833	0.0268	0.588748	0.357841	9	HQ.DEL.sr.single.chr15:83027902-83115001.1
sr	DEL	chr15:83184514-83204510	small	0.280112	0.21771	0.0293	-0.0883767	0.0261154	-0.00165	0.291544	0.423695	13	HQ.DEL.sr.single.chr15:83183302-83213901.1
sr	DEL	chr15:94689379-94748653	negligible	-0.10437	0.154633	-0.0145	-0.0273241	-0.0561805	0.01005	0.345832	0.210112	41	LQ.DEL.sr.single.chr15:94686492-94749541.1
sr	DEL	chr16:19945650-19967362	large	-2.62901	0.755682	-0.5127	0.0668759	-0.533613	0.04325	0.212544	0.23315	30	HQ.DEL.sr.multi.chr16:19945551-19967585.6
sr	DEL	chr16:19961565-19965875	large	-1.0937	0.501001	-0.4635	-0.1193	-0.51928	-0.0826	0.234812	0.377283	10	LQ.DEL.sr.single.chr16:19959365-19966088.1
sr	DEL	chr16:20545837-20549107	large	-2.83417	0.700776	-0.5033	0.0225036	-0.575371	0.0154	0.319301	0.192052	7	LQ.DEL.sr.single.chr16:20544902-20550401.1
sr	DEL	chr16:21515074-22264427	negligible	-0.0247857	0.0454937	-0.0065	-0.0018339	-0.00731595	-0.0117	0.2222	0.212402	326	LQ.DEL.sr.single.chr16:21452849-22268964.1
sr	DEL	chr16:32058495-33338124	negligible	-0.110317	0.104927	0.12905	0.142264	0.11507	0.1301	0.249359	0.23449	174	HQ.DEL.sr.multi.chr16:32042177-33343293.6
sr	DEL	chr16:70024589-70213044	small	-0.315387	0.161663	-0.0783	-0.0442254	-0.129504	-0.0434	0.300446	0.235684	54	LQ.DEL.sr.single.chr16:69999827-70222741.1
sr	DEL	chr17:18411397-18464586	medium	-0.566559	0.338907	-0.3219	-0.132421	-0.338931	-0.0463	0.260065	0.378528	13	HQ.DEL.sr.single.chr17:18398102-18464801.1
sr	DEL	chr17:18426461-18464586	small	-0.428409	0.305478	-0.2543	-0.156967	-0.31726	-0.0907	0.250447	0.38558	10	LQ.DEL.sr.single.chr17:18418796-18465083.1
sr	DEL	chr17:39244272-39263391	small	-0.406459	0.348858	-0.0251	-0.0118667	-0.117825	-0.011	0.309252	0.250896	8	LQ.DEL.sr.single.chr17:39243733-39263934.1
sr	DEL	chr17:39421685-39430531	large	-1.64494	0.546602	-0.76665	-0.0457867	-0.750512	-0.0325	0.660006	0.268474	26	HQ.DEL.sr.multi.chr17:39421554-39432271.3
sr	DEL	chr17:44288530-45174877	large	-0.885793	0.314362	-0.01335	0.299291	-0.0116354	0.2575	0.351274	0.34495	308	HQ.DEL.sr.multi.chr17:44287794-45175665.4
sr	DEL	chr17:61539421-61565192	negligible	0.0092981	0.126584	-0.01245	-0.0248772	-0.02305	-0.0408	0.189426	0.195248	12	LQ.DEL.sr.single.chr17:61539385-61565891.1
sr	DEL	chr17:61942940-61959452	small	-0.336594	0.179075	-0.0582	-0.0264033	-0.10025	0.012	0.187034	0.220165	8	LQ.DEL.sr.single.chr17:61941088-61964694.1
sr	DEL	chr17:77464411-77497716	small	0.460587	0.193895	0.08455	-0.00623667	0.104056	-0.0461	0.208241	0.243803	16	LQ.DEL.sr.single.chr17:77462602-77507601.1
sr	DEL	chr17:820325-847724	small	-0.273533	0.106201	-0.011	0.0636797	-0.00921739	0.0847	0.26595	0.26325	23	LQ.DEL.sr.single.chr17:814571-849380.1
sr	DEL	chr18:12397957-12846849	negligible	-0.0583865	0.113386	0.001	0.0293983	0.0158806	0.0589	0.232079	0.226338	222	LQ.DEL.sr.single.chr18:12396641-12851244.1
sr	DEL	chr18:38260420-38265389	large	-0.860839	0.317708	-0.1762	0.0708417	-0.246505	0.04885	0.375658	0.361747	19	HQ.DEL.sr.multi.chr18:38259893-38266756.6
sr	DEL	chr18:50981231-50986316	negligible	-0.0212697	0.159438	0.0429	0.0242267	0.0181	0.04905	0.315799	0.280851	8	LQ.DEL.sr.single.chr18:50979585-50986540.1
sr	DEL	chr18:55305261-55378953	negligible	0.014505	0.215213	0.0398	0.0303712	0.03396	0.0091	0.183748	0.291881	55	LQ.DEL.sr.single.chr18:55299831-55381574.1
sr	DEL	chr18:61313803-61323776	negligible	0.151102	0.171725	0.0529	0.0310525	0.0633778	0.0046	0.164457	0.217179	9	LQ.DEL.sr.single.chr18:61308374-61326015.1
sr	DEL	chr18:63727492-63728444	large	-1.32377	0.437487	-0.34335	0.00177167	-0.308483	0.0246	0.310434	0.214034	12	HQ.DEL.sr.multi.chr18:63723832-63732371.6
sr	DEL	chr18:68387404-68401732	negligible	-0.175797	0.137637	-0.025	0.00652373	-0.03308	0.0139	0.206356	0.226745	15	LQ.DEL.sr.single.chr18:68383426-68405024.1
sr	DEL	chr18:71832735-71844236	negligible	0.176836	0.20709	0.1836	0.0294576	0.0622231	0.0302	0.225005	0.173418	13	LQ.DEL.sr.single.chr18:71832017-71845746.1
sr	DEL	chr19:12406826-12549655	negligible	0.106378	0.134218	0.0198	0.00388197	0.0361295	0.0686	0.227875	0.404397	112	LQ.DEL.sr.single.chr19:12404945-12551148.1
sr	DEL	chr19:20588149-20716389	large	-1.083	0.386166	-0.46065	-0.0623814	-0.4381	-0.0263	0.37048	0.30697	80	HQ.DEL.sr.multi.chr19:20587902-20718001.4
sr	DEL	chr19:20641751-20652505	negligible	0.0441365	0.136334	-0.4791	-0.459789	-0.443271	-0.46065	0.324541	0.374214	7	LQ.DEL.sr.single.chr19:20638288-20652748.1
sr	DEL	chr19:20996860-21008838	small	0.456808	0.360754	0.1005	-0.130115	0.1077	-0.02395	0.273629	0.545339	11	LQ.DEL.sr.single.chr19:20994513-21011349.1
sr	DEL	chr19:21270450-21333521	small	-0.238031	0.157685	-0.0357	0.00944167	-0.0442053	0.0104	0.245942	0.208393	38	LQ.DEL.sr.multi.chr19:21268449-21334607.3
sr	DEL	chr19:24057517-24149636	small	-0.289507	0.177795	0.036	0.0712661	0.00382979	0.0828	0.239617	0.224394	47	LQ.DEL.sr.multi.chr19:24055555-24150701.2
sr	DEL	chr19:35663774-35664583	large	-2.95368	0.924007	-0.7487	0.125827	-0.701583	0.1147	0.148432	0.285068	6	HQ.DEL.sr.multi.chr19:35661065-35665799.6
sr	DEL	chr19:36845875-36846729	medium	-0.775466	0.395118	-0.42885	-0.0975117	-0.321417	-0.08295	0.403003	0.273047	6	HQ.DEL.sr.multi.chr19:36840752-36847074.4
sr	DEL	chr19:40374809-40393821	medium	0.508517	0.19739	0.0763	-0.0608831	0.0512933	-0.0779	0.237072	0.213508	15	HQ.DEL.sr.single.chr19:40369113-40401901.1
sr	DEL	chr19:41345158-41529020	small	0.312597	0.156925	0.068	-0.042331	0.0406601	-0.01445	0.239029	0.324655	158	LQ.DEL.sr.multi.chr19:41344722-41534516.2
sr	DEL	chr19:42085873-42207646	negligible	0.0785974	0.154473	-0.0235	-0.0292333	-0.0129266	0.00665	0.187222	0.229167	79	LQ.DEL.sr.single.chr19:42082742-42212754.1
sr	DEL	chr19:43247525-43778615	negligible	-0.050149	0.105176	-0.0214	0.00555763	-0.00595796	-0.0335	0.230229	0.224059	245	LQ.DEL.sr.multi.chr19:43243989-43782266.3
sr	DEL	chr19:51247499-51257250	medium	0.683228	0.411675	0.1603	0.0480814	0.18355	0.0352	0.218123	0.193873	6	LQ.DEL.sr.single.chr19:51245790-51257940.1
sr	DEL	chr19:52142352-52148197	large	-0.977933	0.326721	-0.321	-0.0056	-0.259418	0.0379	0.300603	0.248314	11	HQ.DEL.sr.single.chr19:52132902-52150201.1
sr	DEL	chr19:53195426-53480449	negligible	-0.0273274	0.0886534	0.0258	0.0138085	0.00700685	0.0355	0.251577	0.235158	219	LQ.DEL.sr.multi.chr19:53186993-53482294.2
sr	DEL	chr19:53603952-53631294	negligible	-0.0943107	0.124218	-0.0276	-0.0178017	-0.04051	-0.0333	0.216754	0.245188	20	LQ.DEL.sr.single.chr19:53602314-53632179.1
sr	DEL	chr19:53938333-53973172	negligible	0.174763	0.10221	-0.0108	-0.0118153	0.0312636	-0.035	0.251894	0.240228	33	LQ.DEL.sr.single.chr19:53936696-53973484.1
sr	DEL	chr19:54730202-54741319	large	1.00405	0.373171	0.263	0.0436018	0.277761	0.0336	0.186965	0.242558	18	LQ.DEL.sr.multi.chr19:54723767-54743553.2
sr	DEL	chr19:55283843-55368363	negligible	0.182511	0.162624	0.0268	-0.00730678	0.0392128	0.0394	0.274894	0.23737	39	LQ.DEL.sr.single.chr19:55281402-55373301.1
sr	DEL	chr19:56718895-56755342	negligible	-0.0760444	0.139003	0.0505	0.04626	0.028575	0.05485	0.202643	0.245837	36	LQ.DEL.sr.single.chr19:56718850-56757009.1
sr	DEL	chr19:8350197-8365067	negligible	0.0599303	0.209833	0.08995	0.0403525	0.05461	0.0544	0.216437	0.23801	10	HQ.DEL.sr.single.chr19:8340702-8366301.1
sr	DEL	chr2:123479899-123482241	large	-2.63619	0.662329	-0.5494	0.0182017	-0.518389	0.02475	0.300752	0.183667	9	HQ.DEL.sr.multi.chr2:123477289-123482545.2
sr	DEL	chr2:129638478-129640329	large	-2.11575	0.671908	-0.4828	0.0107525	-0.491681	-0.0083	0.380833	0.178922	16	HQ.DEL.sr.multi.chr2:129638388-129646205.6
sr	DEL	chr2:130242500-130246833	large	-1.25562	0.607256	-0.48985	-0.0847271	-0.52245	-0.0328	0.266199	0.350371	6	HQ.DEL.sr.multi.chr2:130242119-130251575.6
sr	DEL	chr2:137021254-137156076	negligible	-0.0031562	0.145212	-0.0076	-0.0101695	-0.0109025	-0.0158	0.246482	0.196685	119	LQ.DEL.sr.multi.chr2:137019332-137156572.2
sr	DEL	chr2:146864404-146866934	large	-2.50152	0.831794	-1.5241	-0.0134817	-1.45079	0.04875	0.697795	0.510522	24	HQ.DEL.sr.multi.chr2:146862620-146876866.6
sr	DEL	chr2:14704949-14710092	large	-2.51642	0.746479	-0.5404	-0.00743833	-0.595483	0.03255	0.207777	0.235275	12	HQ.DEL.sr.multi.chr2:14704165-14710160.6
sr	DEL	chr2:155819224-155832789	large	-0.968149	0.510078	-0.48815	0.0260267	-0.39526	0.0941	0.356526	0.440502	10	HQ.DEL.sr.multi.chr2:155818938-155833162.2
sr	DEL	chr2:159710696-159742949	negligible	0.054929	0.220585	0.0451	0.0370085	0.0485154	0.0054	0.19789	0.209116	13	LQ.DEL.sr.single.chr2:159706354-159743344.1
sr	DEL	chr2:177088525-177169918	negligible	-0.15243	0.130579	0.0276	0.036605	0.000959322	0.0036	0.223612	0.240627	59	LQ.DEL.sr.single.chr2:177087374-177175064.1
sr	DEL	chr2:184085788-184089724	large	-3.37111	0.967505	-0.6901	0.0140683	-0.722411	0.01205	0.122589	0.225723	9	HQ.DEL.sr.multi.chr2:184085515-184090985.6
sr	DEL	chr2:208354912-208359336	large	-1.96189	0.56256	-0.50585	0.035915	-0.530267	0.06705	0.377045	0.253388	18	HQ.DEL.sr.multi.chr2:208351101-208359401.3
sr	DEL	chr2:233193568-233302941	negligible	0.125581	0.118309	0.0452	-0.0175966	0.0131011	-0.0243	0.238256	0.251006	93	LQ.DEL.sr.single.chr2:233191657-233305205.1
sr	DEL	chr2:34699315-34736513	large	-1.36509	0.461228	-0.4215	-0.0209576	-0.39454	0.0049	0.299012	0.248899	45	HQ.DEL.sr.multi.chr2:34695829-34736568.5
sr	DEL	chr2:35975973-35987947	large	-2.82388	0.655894	-0.83555	0.0262917	-1.07545	0.0424	0.98967	0.224075	8	HQ.DEL.sr.multi.chr2:35975766-35997215.4
sr	DEL	chr2:4213864-4223567	large	-1.68546	0.536729	-0.4658	0.03698	-0.435003	0.0325	0.339646	0.230782	38	HQ.DEL.sr.multi.chr2:4212110-4223633.2
sr	DEL	chr2:46912438-46928166	negligible	-0.110752	0.269349	0.0447	0.083578	0.05264	0.0681	0.246619	0.280516	10	HQ.DEL.sr.multi.chr2:46910133-46928648.5
sr	DEL	chr2:52751569-52781542	large	-2.96334	0.825813	-1.8345	-0.0279933	-1.89557	0.00045	0.936618	0.264141	40	HQ.DEL.sr.multi.chr2:52749687-52785271.6
sr	DEL	chr2:85849628-85860626	medium	0.57116	0.451393	0.1619	-0.019331	0.105922	-0.0173	0.283641	0.205635	9	LQ.DEL.sr.multi.chr2:85848998-85860986.2
sr	DEL	chr2:89133124-89157803	large	-2.49053	0.76239	-0.9409	0.111333	-1.01305	0.0804	0.574923	0.341122	40	HQ.DEL.sr.multi.chr2:89132270-89159147.5
sr	DEL	chr2:89161265-89570986	large	1.39044	0.464864	0.1057	-0.528442	0.09144	-0.4115	0.316089	0.675879	145	HQ.DEL.sr.single.chr2:89160102-89574701.1
sr	DEL	chr2:96544616-98118212	large	0.937259	0.31165	0.02465	-0.25514	0.026808	-0.08755	0.23299	0.646344	538	LQ.DEL.sr.single.chr2:96527714-98134309.1
sr	DEL	chr2:98140747-98162189	large	-2.20217	0.694995	-1.0699	0.0109283	-1.0742	0.02345	0.767511	0.435538	9	HQ.DEL.sr.single.chr2:98139902-98162401.1
sr	DEL	chr20:14560904-15087291	negligible	-0.0283868	0.135561	0.0171	0.0377967	0.0314388	0.03965	0.228172	0.183226	477	LQ.DEL.sr.single.chr20:14560087-15087660.1
sr	DEL	chr20:1560787-1593893	large	1.61731	0.673844	0.8919	0.0317633	0.883024	0.0584	0.742677	0.216004	49	HQ.DEL.sr.multi.chr20:1560739-1594172.2
sr	DEL	chr20:23644387-23774618	negligible	0.103438	0.129767	-0.0266	-0.0410356	-0.0189659	-0.0212	0.201905	0.226354	85	LQ.DEL.sr.multi.chr20:23644199-23774916.2
sr	DEL	chr20:29525422-29533697	medium	-0.588511	0.216413	-0.10985	0.0255414	-0.105083	0.03095	0.252551	0.216098	6	LQ.DEL.sr.multi.chr20:29509063-29536056.4
sr	DEL	chr20:52647808-52657717	large	-1.61216	0.521534	-0.5426	-0.0473467	-0.52595	-0.0441	0.34067	0.266876	32	HQ.DEL.sr.multi.chr20:52647000-52658030.6
sr	DEL	chr20:8808143-8816218	negligible	-0.197615	0.239666	0.005	0.0613267	0.0214857	0.06105	0.240614	0.183759	21	LQ.DEL.sr.single.chr20:8807150-8816492.1
sr	DEL	chr21:11084681-11108148	negligible	-0.166617	0.251655	-0.0626	0.0435982	-0.00863333	0.04925	0.251865	0.314268	6	LQ.DEL.sr.multi.chr21:11081871-11117352.4
sr	DEL	chr21:14959085-15199530	negligible	0.149639	0.10473	0.01	-0.026961	0.00894029	-0.0501	0.228833	0.261605	139	LQ.DEL.sr.multi.chr21:14958202-15200301.2
sr	DEL	chr21:23277778-25177430	negligible	0.0666129	0.084268	0.0283	0.00571667	0.0221342	0.0023	0.24704	0.228144	1479	LQ.DEL.sr.single.chr21:23275687-25180231.1
sr	DEL	chr22:16973058-17002400	negligible	0.0679123	0.182113	0.0485	0.0191086	0.0386143	-0.00045	0.255834	0.286569	7	LQ.DEL.sr.single.chr22:16965302-17003401.1
sr	DEL	chr22:17160092-17196300	medium	-0.581711	0.271819	-0.0126	0.0241203	-0.121456	0.0107	0.281763	0.232539	25	LQ.DEL.sr.single.chr22:17156602-17196501.1
sr	DEL	chr22:17242616-17277415	small	0.226681	0.198023	-0.0071	-0.0347083	0.0343613	-0.0003	0.258165	0.322185	31	LQ.DEL.sr.single.chr22:17240302-17278301.1
sr	DEL	chr22:22386434-22971667	medium	-0.596011	0.243177	-0.35695	-0.193238	-0.361812	-0.18255	0.278708	0.321056	600	LQ.DEL.sr.single.chr22:22385902-22974201.1
sr	DEL	chr22:22987693-23223233	large	-1.48544	0.507463	-1.0106	-0.238847	-1.00472	-0.2126	0.56242	0.373191	136	HQ.DEL.sr.single.chr22:22982602-23248501.1
sr	DEL	chr22:23689983-25064964	negligible	-0.158937	0.125562	0.0125	0.04666	0.00313011	0.05915	0.277578	0.214344	787	LQ.DEL.sr.multi.chr22:23681276-25065325.3
sr	DEL	chr22:24283016-24311249	medium	-0.531069	0.334533	-0.1502	-0.0265983	-0.305931	0.0085	0.486391	0.529092	16	HQ.DEL.sr.multi.chr22:24274143-24311299.6
sr	DEL	chr22:24315049-24332933	large	-1.38687	0.447739	-0.3644	0.0736571	-0.6963	-0.00095	0.83625	0.485627	10	HQ.DEL.sr.single.chr22:24314402-24334901.1
sr	DEL	chr22:25656233-25955115	negligible	0.168641	0.187462	0.0168	-0.0223678	0.0194663	0.0121	0.246745	0.252805	353	LQ.DEL.sr.single.chr22:25654033-25957507.1
sr	DEL	chr22:28217319-28255055	negligible	-0.196021	0.214171	0.0633	0.0576933	0.0144364	0.0444	0.259331	0.202132	22	LQ.DEL.sr.single.chr22:28217202-28255501.1
sr	DEL	chr22:33051407-33089302	negligible	0.061491	0.105623	0.0458	0.0268746	0.0398879	0.0349	0.190656	0.219739	33	LQ.DEL.sr.single.chr22:33050802-33090401.1
sr	DEL	chr22:42907001-42966699	negligible	0.167705	0.117745	0.0384	0.0114483	0.0518143	-0.00145	0.267443	0.224152	28	LQ.DEL.sr.single.chr22:42905362-42967456.1
sr	DEL	chr3:10121435-11925610	negligible	0.104528	0.0748263	0.01175	-0.0186833	0.00473707	0.00145	0.224662	0.206337	1384	LQ.DEL.sr.single.chr3:10115148-11933157.1
sr	DEL	chr3:11956579-12908200	negligible	0.0486359	0.110744	0.0099	-0.00288333	0.00813283	0.00625	0.229233	0.186013	731	LQ.DEL.sr.multi.chr3:11955876-12913457.3
sr	DEL	chr3:125443608-125462329	negligible	-0.132527	0.186475	-0.0434	0.0470276	0.0164909	0.0933	0.223126	0.228644	11	LQ.DEL.sr.single.chr3:125439988-125462610.1
sr	DEL	chr3:129763698-129806236	large	-1.79984	0.673768	-0.7591	0.0204086	-1.00767	0.0153	0.784869	0.207851	55	HQ.DEL.sr.multi.chr3:129763168-129806784.6
sr	DEL	chr3:146386132-146394667	large	-0.820178	0.339622	0.0632	-0.0473867	-0.343167	-0.0171	0.998812	0.230717	6	HQ.DEL.sr.multi.chr3:146385189-146394863.6
sr	DEL	chr3:16240556-16241179	large	-1.44694	0.529018	-0.3223	-0.0149153	-0.29325	0.0001	0.149123	0.193185	6	HQ.DEL.sr.multi.chr3:16239408-16241213.6
sr	DEL	chr3:162512657-162625995	negligible	-0.0940004	0.171811	0.0952	0.0821833	0.0531085	0.1112	0.347386	0.252133	71	HQ.DEL.sr.multi.chr3:162512133-162626407.7
sr	DEL	chr3:162514627-162623897	negligible	-0.00332006	0.142841	0.09945	0.0631683	0.0621203	0.1035	0.348331	0.271939	64	LQ.DEL.sr.single.chr3:162514471-162625647.1
sr	DEL	chr3:1631547-3333543	small	0.295626	0.131085	0.0076	-0.0561883	0.00901672	-0.0559	0.220302	0.224656	1549	LQ.DEL.sr.multi.chr3:1629430-3333931.2
sr	DEL	chr3:185628781-185707966	negligible	0.154545	0.180848	0.0448	-0.0148424	0.018	-0.0166	0.231731	0.193312	46	LQ.DEL.sr.single.chr3:185628781-185709258.1
sr	DEL	chr3:192877902-192882903	large	2.1521	0.662663	0.82345	0.00836949	0.943915	0.0174	0.733834	0.263805	20	HQ.DEL.sr.multi.chr3:192875329-192885407.6
sr	DEL	chr3:195383142-195446922	negligible	0.111933	0.0856909	-0.0754	-0.104858	-0.0731793	-0.0946	0.286309	0.277099	29	LQ.DEL.sr.single.chr3:195341734-195448111.1
sr	DEL	chr3:34951345-35265738	negligible	-0.10591	0.151467	-0.023	0.0169	-0.00838907	-0.03565	0.220655	0.285046	183	LQ.DEL.sr.multi.chr3:34949407-35271159.2
sr	DEL	chr3:5158599-5282570	small	0.280445	0.172588	-0.0437	-0.0446767	0.0216262	-0.05115	0.253176	0.214785	61	LQ.DEL.sr.single.chr3:5155234-5284396.1
sr	DEL	chr3:65189235-65210452	large	-1.23446	0.419973	-0.3908	0.0132915	-0.350563	0.0002	0.317228	0.26844	54	HQ.DEL.sr.multi.chr3:65188826-65214750.6
sr	DEL	chr3:6651128-6653332	large	-1.8502	0.587917	-0.4728	0.039065	-0.456039	0.07675	0.268107	0.263983	23	HQ.DEL.sr.multi.chr3:6650160-6654638.3
sr	DEL	chr3:68746164-68747413	large	1.1065	0.466527	0.2731	-0.0333814	0.250067	-0.0036	0.27071	0.249155	15	HQ.DEL.sr.multi.chr3:68739655-68747879.6
sr	DEL	chr3:75568549-75586805	medium	-0.649738	0.265599	-0.1049	0.0511982	-0.0921778	0.068	0.238449	0.215003	9	HQ.DEL.sr.single.chr3:75567502-75593701.1
sr	DEL	chr3:75620895-75688286	negligible	0.194661	0.169705	0.09925	0.0670153	0.111056	0.0845	0.233527	0.221091	18	LQ.DEL.sr.single.chr3:75616002-75688601.1
sr	DEL	chr3:75697169-75735141	small	0.347504	0.176448	0.09165	0.0473875	0.124213	0.0761	0.200595	0.223382	16	HQ.DEL.sr.multi.chr3:75696402-75736801.3
sr	DEL	chr3:75760370-75797647	small	-0.293719	0.191733	0.0054	0.0833339	0.018704	0.0845	0.194614	0.227002	25	LQ.DEL.sr.multi.chr3:75759802-75802701.2
sr	DEL	chr3:98944458-98949421	large	-1.37418	0.465483	-0.38425	0.00365167	-0.388658	0.0196	0.344591	0.236807	38	HQ.DEL.sr.multi.chr3:98943804-98949517.6
sr	DEL	chr4:10214160-10234266	large	0.929571	0.338772	0.1951	-0.0098	0.228706	-0.029	0.306322	0.223433	31	HQ.DEL.sr.multi.chr4:10211223-10234580.6
sr	DEL	chr4:10393154-10400668	large	-2.01677	0.659877	-0.5217	0.00433333	-0.479733	0.0195	0.174244	0.250227	15	HQ.DEL.sr.multi.chr4:10392430-10402182.4
sr	DEL	chr4:116172611-116176125	large	-1.79704	0.569823	-0.4913	0.00433333	-0.519914	0.0406	0.333409	0.271422	22	HQ.DEL.sr.multi.chr4:116166771-116177284.4
sr	DEL	chr4:12218075-12238766	small	-0.215829	0.238829	0.0179	0.0329433	-0.0191091	0.01785	0.203889	0.25019	22	LQ.DEL.sr.single.chr4:12215087-12239277.1
sr	DEL	chr4:144737060-144862752	small	-0.335712	0.190418	-0.00115	0.0592983	-0.0100537	0.0852	0.210638	0.20018	54	LQ.DEL.sr.single.chr4:144736766-144862950.1
sr	DEL	chr4:160453765-160525574	negligible	-0.0479981	0.136602	0.0359	0.0341741	0.0236193	0.02155	0.219096	0.21779	57	LQ.DEL.sr.multi.chr4:160453030-160534601.2
sr	DEL	chr4:161027768-161070789	large	-1.37345	0.475249	-0.4284	0.0560559	-0.369778	0.064	0.355156	0.251242	60	HQ.DEL.sr.multi.chr4:161026793-161080534.2
sr	DEL	chr4:161052774-161070789	large	-2.36315	0.718306	-0.5472	0.041255	-0.546265	0.0058	0.262257	0.235871	40	LQ.DEL.sr.single.chr4:161045732-161073649.1
sr	DEL	chr4:161880018-161884919	large	-1.21453	0.393514	-0.4009	-0.0281678	-0.400636	-0.0587	0.324226	0.295996	22	HQ.DEL.sr.multi.chr4:161879030-161884946.5
sr	DEL	chr4:171179598-171275890	negligible	-0.0618639	0.09987	0.04485	0.0550983	0.0407987	0.0046	0.231245	0.228011	76	LQ.DEL.sr.single.chr4:171176433-171276400.1
sr	DEL	chr4:172989148-172989533	small	0.495757	0.264594	0.1658	0.0197814	0.135667	0.0448	0.173557	0.240584	12	HQ.DEL.sr.multi.chr4:172988631-172992933.6
sr	DEL	chr4:190917285-190973560	small	-0.218779	0.193564	-0.05605	-0.0156545	-0.076025	0.0317	0.337998	0.243904	12	LQ.DEL.sr.single.chr4:190916002-190986401.1
sr	DEL	chr4:34786500-34849828	large	-1.21201	0.594284	-1.3062	-0.0506883	-1.22876	0.03685	1.2609	0.44625	67	HQ.DEL.sr.multi.chr4:34779788-34849886.5
sr	DEL	chr4:4122828-4152760	large	-0.906965	0.33487	-0.19925	-0.0494328	-0.25625	-0.00675	0.213454	0.226269	6	HQ.DEL.sr.single.chr4:4122002-4153101.1
sr	DEL	chr4:69374941-69489335	large	-1.78891	0.601246	-1.07515	0.0681774	-1.09011	0.02285	0.714437	0.558363	66	HQ.DEL.sr.multi.chr4:69373747-69491543.2
sr	DEL	chr4:70123510-70232124	large	-1.69433	0.56006	-0.3843	0.0644483	-0.386842	0.03265	0.295472	0.231547	57	HQ.DEL.sr.multi.chr4:70122981-70232301.3
sr	DEL	chr4:86976391-86979944	large	-1.98397	0.57873	-0.6319	0.007995	-0.588921	0.05025	0.380235	0.267831	19	HQ.DEL.sr.multi.chr4:86976375-86979957.6
sr	DEL	chr4:9461230-9479345	large	-1.75546	0.605788	-0.5596	-0.0625273	-0.76896	-0.0299	0.729215	0.309543	10	HQ.DEL.sr.single.chr4:9457102-9481601.1
sr	DEL	chr4:9470734-9748029	negligible	0.112284	0.125678	0.0187	-0.0838379	-0.041849	-0.06355	0.372632	0.371224	96	LQ.DEL.sr.multi.chr4:9467675-9753418.2
sr	DEL	chr5:104433422-104502967	large	-1.81168	0.547963	-0.58495	-0.0633424	-0.610233	-0.0312	0.336582	0.267537	46	HQ.DEL.sr.multi.chr5:104432113-104503673.5
sr	DEL	chr5:104480850-104494756	medium	-0.634189	0.346005	-0.5809	-0.393985	-0.637485	-0.3675	0.286039	0.39626	13	LQ.DEL.sr.single.chr5:104480244-104497582.1
sr	DEL	chr5:114731670-114738530	small	0.430085	0.231805	0.0304	-0.0347569	0.0622154	-0.0203	0.219768	0.22369	13	HQ.DEL.sr.multi.chr5:114731313-114739424.5
sr	DEL	chr5:115184020-115203927	small	-0.31721	0.130762	-0.0919	-0.0103617	-0.08883	-0.0185	0.226	0.247351	10	LQ.DEL.sr.single.chr5:115177800-115205646.1
sr	DEL	chr5:117388422-117389085	large	-1.34132	0.495901	-0.4669	-0.0499033	-0.508327	-0.03875	0.304883	0.343346	11	HQ.DEL.sr.multi.chr5:117387098-117393891.6
sr	DEL	chr5:12815780-12820076	large	-1.52882	0.634458	-0.4139	0.0696133	-0.407056	0.0634	0.208549	0.319421	9	HQ.DEL.sr.multi.chr5:12811018-12820529.6
sr	DEL	chr5:137807961-137816957	large	-1.54488	0.513506	-0.42535	0.0210967	-0.36159	0.1003	0.209114	0.255895	20	HQ.DEL.sr.multi.chr5:137807355-137817069.5
sr	DEL	chr5:141018747-141579247	negligible	0.128179	0.0932042	0.02025	-0.0123433	0.0134523	0.0082	0.19841	0.217112	400	LQ.DEL.sr.multi.chr5:141011812-141579535.2
sr	DEL	chr5:145424527-145453504	negligible	0.050773	0.166589	0.0561	0.0223441	0.0362788	0.0281	0.2478	0.284706	33	LQ.DEL.sr.single.chr5:145423697-145453601.1
sr	DEL	chr5:156420703-156426239	negligible	0.10781	0.218687	0.0665	0.0326356	0.0567667	0.0516	0.290414	0.214138	6	LQ.DEL.sr.single.chr5:156419466-156426617.1
sr	DEL	chr5:161720325-161977252	negligible	0.0329595	0.0650762	0.0196	-0.00485254	0.00390057	0.0321	0.26655	0.259138	174	LQ.DEL.sr.single.chr5:161719509-161981899.1
sr	DEL	chr5:16639102-16651405	small	-0.230282	0.181223	0.0128	0.05388	0.0056	0.06555	0.249271	0.203223	6	LQ.DEL.sr.single.chr5:16634290-16653060.1
sr	DEL	chr5:175524197-177429094	negligible	0.194631	0.216823	0.0259	-0.0381879	0.0134042	0.00885	0.239571	0.494059	779	LQ.DEL.sr.single.chr5:175488429-177434106.1
sr	DEL	chr5:27525390-27526020	large	-1.55689	0.544994	-0.3017	0.0581533	-0.31385	0.02295	0.308734	0.223187	10	HQ.DEL.sr.multi.chr5:27524869-27526440.6
sr	DEL	chr5:43667350-43822816	small	0.237763	0.186492	0.06615	0.032435	0.0910773	0.0452	0.245367	0.244904	66	LQ.DEL.sr.single.chr5:43665767-43824422.1
sr	DEL	chr5:46271008-46273502	large	-3.61134	0.766245	-2.2926	-0.0208339	-1.89407	-0.0432	1.10676	0.383086	8	HQ.DEL.sr.multi.chr5:46270610-46275837.3
sr	DEL	chr5:57321586-57333533	small	-0.421888	0.173096	-0.04945	0.0429967	-0.0674471	0.0084	0.253051	0.263261	34	HQ.DEL.sr.multi.chr5:57320371-57338133.6
sr	DEL	chr5:685504-773568	medium	-0.592808	0.223795	-0.1716	-0.0254175	-0.176797	-0.0529	0.24311	0.259176	35	LQ.DEL.sr.multi.chr5:682493-775041.2
sr	DEL	chr5:68867294-69313688	medium	0.721587	0.402982	0.3156	-0.0279033	0.238389	-0.00715	0.567203	0.327987	9	HQ.DEL.sr.single.chr5:68864234-69719901.1
sr	DEL	chr5:70306659-70391253	small	-0.343865	0.29827	-0.0896	0.0495983	-0.073025	0.08245	0.196852	0.366645	8	HQ.DEL.sr.single.chr5:70286486-70446431.1
sr	DEL	chr5:99407160-99708763	negligible	0.133196	0.0594184	0.04525	-0.01206	0.0216018	0.00225	0.251117	0.254044	168	LQ.DEL.sr.multi.chr5:99400880-99715052.4
sr	DEL	chr6:103737976-103762061	negligible	-0.0529884	0.104328	0.10325	0.0503271	0.0358326	0.0812	0.287625	0.25838	46	HQ.DEL.sr.multi.chr6:103737464-103763294.6
sr	DEL	chr6:107378249-107398769	negligible	-0.0464963	0.217241	-0.0441	-0.0139867	-0.0243	0.00115	0.264156	0.203283	20	LQ.DEL.sr.single.chr6:107375587-107399777.1
sr	DEL	chr6:128828268-128829399	large	-2.41217	0.652014	-0.5642	0.0204733	-0.4822	-0.00305	0.252249	0.201526	6	HQ.DEL.sr.multi.chr6:128827727-128829605.6
sr	DEL	chr6:142142454-142235961	negligible	0.0530971	0.146784	0.00785	0.0237441	0.0360955	0.0236	0.250159	0.207902	66	LQ.DEL.sr.single.chr6:142139841-142241878.1
sr	DEL	chr6:149661-201456	negligible	-0.0899602	0.104145	-0.05625	-0.0255607	-0.0493788	-0.0675	0.27274	0.241066	52	LQ.DEL.sr.single.chr6:126302-202001.1
sr	DEL	chr6:150042827-150067254	negligible	0.153396	0.214717	0.0914	-0.00189333	0.04362	0.0038	0.165725	0.308284	10	LQ.DEL.sr.single.chr6:150040381-150069956.1
sr	DEL	chr6:165178024-165186467	negligible	0.163404	0.213495	0.1112	0.001045	0.0367286	5e-05	0.279896	0.208233	7	LQ.DEL.sr.single.chr6:165177088-165186931.1
sr	DEL	chr6:167663578-167818861	small	-0.218114	0.114132	-0.0469	0.0146948	-0.0350832	0.0036	0.23151	0.218503	113	LQ.DEL.sr.multi.chr6:167663322-167822052.3
sr	DEL	chr6:16924804-16950219	small	-0.201443	0.235276	-0.00345	0.0348288	-0.00567692	0.0644	0.185146	0.205038	26	LQ.DEL.sr.single.chr6:16924670-16950957.1
sr	DEL	chr6:26738903-26754393	medium	-0.609454	0.496726	-0.15255	-0.00241803	-0.16427	0.0196	0.303403	0.256004	10	LQ.DEL.sr.single.chr6:26738802-26754801.1
sr	DEL	chr6:29844034-29849125	medium	0.538739	0.352893	0.35115	0.0785241	0.286783	0.0729	0.299197	0.388416	6	HQ.DEL.sr.single.chr6:29843522-29849190.1
sr	DEL	chr6:31251360-31328855	small	-0.367875	0.163817	-0.07275	-0.0198446	-0.0902414	0.0006	0.19589	0.183857	58	LQ.DEL.sr.multi.chr6:31249700-31329702.3
sr	DEL	chr6:32427748-32536398	negligible	0.189907	0.228095	0.0437	-0.0844431	0.0042375	-0.0501	0.453691	0.471602	48	HQ.DEL.sr.multi.chr6:32413709-32538471.9
sr	DEL	chr6:32609427-32712818	small	0.207511	0.148312	-0.06765	-0.186564	-0.10257	-0.11265	0.339097	0.475388	76	LQ.DEL.sr.multi.chr6:32609019-32712868.4
sr	DEL	chr6:32779090-32853042	small	-0.304456	0.164055	-0.0902	-0.0323404	-0.115783	-0.0298	0.329789	0.204605	53	LQ.DEL.sr.single.chr6:32778667-32853320.1
sr	DEL	chr6:33937806-33942705	large	-1.40384	0.602156	-0.3054	0.13748	-0.210278	0.1432	0.377913	0.220331	9	HQ.DEL.sr.multi.chr6:33937733-33943212.6
sr	DEL	chr6:48930453-48935200	medium	-0.772172	0.311529	-0.2962	0.0186965	-0.250871	0.0076	0.35441	0.343825	7	HQ.DEL.sr.multi.chr6:48930367-48938536.6
sr	DEL	chr6:50757440-50765509	small	-0.430249	0.241375	-0.0725	0.0673833	-0.0393154	0.0091	0.326446	0.22533	13	LQ.DEL.sr.single.chr6:50756934-50765972.1
sr	DEL	chr6:52653452-52689508	small	-0.346089	0.234451	0.0261	0.08135	-0.00736	0.09905	0.240574	0.261995	35	LQ.DEL.sr.single.chr6:52652871-52691460.1
sr	DEL	chr6:53924933-53931855	large	-1.92656	0.55247	-0.7221	0.0275379	-0.746287	0.02915	0.744315	0.246268	15	HQ.DEL.sr.multi.chr6:53924804-53934830.5
sr	DEL	chr6:55826155-55843660	large	-2.92309	0.84036	-0.60955	0.0121917	-0.65201	0.0106	0.201815	0.228001	10	HQ.DEL.sr.multi.chr6:55825924-55846716.6
sr	DEL	chr6:66399482-66403852	large	-1.35953	0.453947	-0.381	-0.0248797	-0.390821	-0.0341	0.347687	0.226657	24	HQ.DEL.sr.multi.chr6:66398902-66404701.3
sr	DEL	chr6:67008811-67048629	large	-1.62491	0.670836	-0.6426	-0.02563	-0.749557	-0.01675	0.580012	0.254695	56	HQ.DEL.sr.multi.chr6:67008729-67049033.5
sr	DEL	chr6:68285034-68308120	small	-0.201193	0.29365	-0.0508	0.0423983	-0.00719524	0.05765	0.147711	0.269109	21	LQ.DEL.sr.single.chr6:68282543-68314050.1
sr	DEL	chr6:78969065-79035185	large	-1.85254	0.604684	-0.4747	0.0452898	-0.438307	0.0343	0.276248	0.224651	114	HQ.DEL.sr.multi.chr6:78967192-79036501.3
sr	DEL	chr6:93711143-93739520	small	0.27283	0.163515	0.0021	-0.00113276	0.0618536	-0.00445	0.24128	0.222638	28	LQ.DEL.sr.single.chr6:93706577-93743426.1
sr	DEL	chr7:102235712-102317109	negligible	-0.184041	0.199117	-0.0052	0.0112517	-0.0289222	0.0361	0.195541	0.218442	9	HQ.DEL.sr.single.chr7:102121226-102319453.1
sr	DEL	chr7:110485378-111082841	negligible	0.0340111	0.0972749	0.02225	0.0169052	0.0252379	0.02015	0.244492	0.245356	404	LQ.DEL.sr.single.chr7:110484750-111091689.1
sr	DEL	chr7:126046024-126046881	large	-1.62452	0.539442	-0.5755	-0.027365	-0.794131	0.05035	0.953779	0.278234	13	HQ.DEL.sr.multi.chr7:126045887-126051450.6
sr	DEL	chr7:140182402-140188389	negligible	-0.108824	0.23326	0.0408	-0.00973898	-0.0450778	0.0354	0.463675	0.296009	9	LQ.DEL.sr.single.chr7:140181730-140190290.1
sr	DEL	chr7:141759994-141788003	large	-1.08729	0.396558	-0.3875	0.0124763	-0.321663	0.0505	0.303186	0.306169	41	HQ.DEL.sr.single.chr7:141759799-141788998.1
sr	DEL	chr7:141760546-141790203	large	-1.39666	0.50426	-0.40835	0.0640559	-0.341011	0.0797	0.307564	0.272347	44	LQ.DEL.sr.multi.chr7:141760543-141790767.3
sr	DEL	chr7:142135784-142168450	negligible	0.0644672	0.146881	0.04035	0.0287831	0.0427786	0.0397	0.194253	0.224248	28	LQ.DEL.sr.single.chr7:142134393-142171366.1
sr	DEL	chr7:142465295-142486115	large	0.990196	0.41308	0.348	0.0418102	0.31959	0.0572	0.331802	0.236843	39	LQ.DEL.sr.multi.chr7:142465189-142486300.2
sr	DEL	chr7:143504789-143532998	medium	0.719893	0.329692	0.0126	-0.0678983	0.126869	-0.0326	0.246485	0.271792	13	HQ.DEL.sr.single.chr7:143504102-143533001.1
sr	DEL	chr7:28297614-29739055	negligible	-0.00980052	0.0788481	0.0083	0.00921186	0.00700106	0.0108	0.225096	0.232822	1232	LQ.DEL.sr.single.chr7:28295266-29740123.1
sr	DEL	chr7:52174080-52395019	negligible	-0.195634	0.133623	0.01675	0.0716695	0.0224283	0.0451	0.257777	0.227924	184	LQ.DEL.sr.single.chr7:52171175-52397435.1
sr	DEL	chr7:55736508-56482548	negligible	0.0917317	0.0832237	0.0231	0.0186733	0.0401933	-0.0017	0.237704	0.215057	298	LQ.DEL.sr.multi.chr7:55734950-56483465.2
sr	DEL	chr7:57914385-57924999	small	0.249747	0.21469	0.0152	0.000658621	0.0688	-0.012	0.282277	0.268209	7	LQ.DEL.sr.single.chr7:57914199-57927332.1
sr	DEL	chr7:64544539-65238532	negligible	-0.0158566	0.214675	-0.0219	-0.026322	-0.0327996	-0.0201	0.439284	0.206075	268	LQ.DEL.sr.single.chr7:64544423-65238553.1
sr	DEL	chr7:65942882-66052670	negligible	0.159861	0.214812	0.0498	-0.0284033	0.0204971	-0.015	0.313616	0.29753	35	LQ.DEL.sr.multi.chr7:65941174-66053545.2
sr	DEL	chr7:74286822-74483811	medium	0.507351	0.172999	0.1601	-0.036055	0.0887231	-0.0244	0.239917	0.244022	13	HQ.DEL.sr.single.chr7:74284791-74491087.1
sr	DEL	chr7:76135730-76607295	negligible	0.0388758	0.0865506	-0.0061	-0.0156224	-0.00547032	-0.01495	0.261023	0.258282	283	LQ.DEL.sr.multi.chr7:76128045-76647127.2
sr	DEL	chr7:82183483-82195027	negligible	-0.0710402	0.14723	0.0256	0.0258102	0.009875	0.0283	0.216521	0.222332	8	LQ.DEL.sr.single.chr7:82182915-82195122.1
sr	DEL	chr7:97395460-97402475	large	-2.32344	0.737169	-0.60825	0.02833	-0.651394	0.0478	0.265499	0.295384	16	HQ.DEL.sr.multi.chr7:97395289-97402642.3
sr	DEL	chr7:99827235-99938542	negligible	-0.00545224	0.179501	-0.0157	-0.032622	-0.0341217	0.0017	0.325926	0.24922	23	LQ.DEL.sr.single.chr7:99816210-99943454.1
sr	DEL	chr8:112294279-112295260	large	-2.6923	0.713814	-1.0326	0.0326559	-1.19025	0.0389	1.05048	0.248543	10	HQ.DEL.sr.multi.chr8:112294052-112297143.6
sr	DEL	chr8:12216009-12247486	large	-1.53828	0.575869	-0.9949	-0.00613962	-1.03305	0.0194	0.929759	0.320308	42	HQ.DEL.sr.multi.chr8:12204702-12251301.2
sr	DEL	chr8:12542292-12559835	negligible	0.030176	0.162881	0.0122	0.0226421	0.0303111	0.0692	0.201739	0.26479	18	LQ.DEL.sr.single.chr8:12541187-12560102.1
sr	DEL	chr8:128533931-128548389	negligible	0.000576623	0.244887	0.05355	0.0243433	0.0244625	-5e-05	0.180665	0.206931	8	LQ.DEL.sr.single.chr8:128533848-128553276.1
sr	DEL	chr8:133023149-133029845	small	0.410246	0.199481	0.0069	-0.00395833	0.09284	0.0103	0.255006	0.231574	5	LQ.DEL.sr.single.chr8:133021122-133030422.1
sr	DEL	chr8:134883668-135678804	negligible	-0.0196881	0.0961241	0.0032	0.00232333	-0.00263144	-0.0101	0.253115	0.228769	757	LQ.DEL.sr.single.chr8:134878271-135682553.1
sr	DEL	chr8:142959222-142970161	small	-0.276511	0.200908	-0.1109	0.0118679	-0.0597571	-0.0044	0.255605	0.255858	7	HQ.DEL.sr.single.chr8:142958102-142970301.1
sr	DEL	chr8:143959250-143995743	negligible	-0.119445	0.132112	-0.0146	-0.00733	-0.0363048	0.0352	0.23971	0.240456	21	LQ.DEL.sr.single.chr8:143958942-143996965.1
sr	DEL	chr8:144705157-144707808	negligible	-0.162065	0.354954	-0.0814	-0.006625	-0.0423111	0.0078	0.131486	0.226906	9	HQ.DEL.sr.multi.chr8:144700481-144714696.5
sr	DEL	chr8:2254638-2259358	small	-0.384589	0.339922	0.0121	0.0337186	-0.0506583	0.0273	0.317454	0.180643	12	LQ.DEL.sr.single.chr8:2252322-2268064.1
sr	DEL	chr8:22886478-23049471	small	0.236689	0.133905	0.09185	0.00533559	0.0627365	0	0.255788	0.221293	74	LQ.DEL.sr.single.chr8:22886390-23058514.1
sr	DEL	chr8:24974443-24984333	large	-1.5338	0.496604	-0.3836	0.0175383	-0.457359	0.03395	0.393252	0.259863	27	HQ.DEL.sr.multi.chr8:24972433-24990950.6
sr	DEL	chr8:26808969-26915705	small	-0.210705	0.208684	-0.0091	0.0418237	-0.0107028	0.0559	0.259434	0.226069	107	LQ.DEL.sr.single.chr8:26796316-26919222.1
sr	DEL	chr8:26879523-26880682	large	-2.92929	0.683923	-0.699	-0.00155254	-0.611667	-0.0131	0.369685	0.184985	6	HQ.DEL.sr.multi.chr8:26879395-26880953.5
sr	DEL	chr8:32683098-32688413	small	0.259796	0.138284	0.0699	-0.00264667	0.0671	-0.00835	0.27813	0.263855	8	HQ.DEL.sr.multi.chr8:32679960-32691264.6
sr	DEL	chr8:39195893-39389124	medium	-0.699076	0.279536	-0.25165	-0.00652	-0.254465	-0.0004	0.369033	0.328608	84	HQ.DEL.sr.multi.chr8:39195825-39389230.5
sr	DEL	chr8:39235603-39287632	medium	-0.566198	0.340467	-0.505	-0.197431	-0.398816	-0.1261	0.323679	0.36054	19	LQ.DEL.sr.single.chr8:39232005-39287823.1
sr	DEL	chr8:594944-595908	large	-2.13897	0.642063	-0.74405	0.0982724	-1.01259	0.06705	1.17563	0.219006	12	HQ.DEL.sr.multi.chr8:594395-599417.5
sr	DEL	chr8:7154067-7193821	medium	-0.71142	0.284782	-0.0627	0.201128	-0.021375	0.165	0.305676	0.309436	8	HQ.DEL.sr.single.chr8:7153602-7200901.1
sr	DEL	chr8:7776138-7787962	small	-0.214807	0.307935	0.033	0.0105845	-0.0993917	0.0443	0.550757	0.48847	24	HQ.DEL.sr.single.chr8:7773802-7790701.1
sr	DEL	chr8:7798758-7839842	small	0.36098	0.307305	0.0556	-0.0976237	0.0612562	-0.0116	0.33718	0.457619	16	HQ.DEL.sr.single.chr8:7797902-7841801.1
sr	DEL	chr8:7844585-7866162	negligible	0.18134	0.22062	-0.0033	-0.0799864	0.00209231	0.0323	0.258427	0.477649	13	HQ.DEL.sr.single.chr8:7842602-7869801.1
sr	DEL	chr8:7935855-7978187	medium	-0.681075	0.297083	-0.0683	0.0826931	-0.152857	0.03615	0.457822	0.291368	21	HQ.DEL.sr.single.chr8:7934802-7985001.1
sr	DEL	chr9:104714928-104724144	large	-1.86616	0.8273	-0.3756	0.0410933	-0.401567	0.00985	0.0674114	0.237889	3	HQ.DEL.sr.multi.chr9:104714844-104724483.6
sr	DEL	chr9:107363833-107366783	small	-0.274716	0.135574	0.0715	0.0814517	0.000825806	0.06905	0.321724	0.274072	31	LQ.DEL.sr.single.chr9:107362886-107369091.1
sr	DEL	chr9:136445687-136447810	negligible	-0.192853	0.194393	0.0499	0.0556517	0.0151609	0.0253	0.234781	0.196628	23	LQ.DEL.sr.single.chr9:136428002-136453801.1
sr	DEL	chr9:21196312-21210757	medium	0.549863	0.242262	0.1778	-0.0379414	0.0995267	-0.0553	0.282576	0.237907	15	LQ.DEL.sr.single.chr9:21195325-21213853.1
sr	DEL	chr9:23363115-23373484	large	-1.06903	0.352701	-0.24135	0.00705345	-0.221137	-0.0028	0.213279	0.210657	8	HQ.DEL.sr.multi.chr9:23362801-23377686.6
sr	DEL	chr9:39196586-39222209	negligible	0.0265593	0.167663	0.2927	0.24929	0.256457	0.253	0.265294	0.266874	7	HQ.DEL.sr.single.chr9:39184502-39228601.1
sr	DEL	chr9:39242277-39272356	small	-0.426151	0.194589	0.1949	0.292002	0.169007	0.29695	0.302492	0.281742	14	HQ.DEL.sr.single.chr9:39231002-39273001.1
sr	DEL	chr9:39283389-39342825	medium	0.578427	0.283087	0.3447	0.213112	0.371579	0.2141	0.198023	0.290242	19	HQ.DEL.sr.single.chr9:39283302-39354801.1
sr	DEL	chr9:41450153-41484902	small	-0.307262	0.49595	-0.12415	0.190305	0.0648667	0.14685	0.857199	0.332388	6	HQ.DEL.sr.single.chr9:41425802-41505301.1
sr	DEL	chr9:41600382-41609775	negligible	0.00189701	0.162237	0.1682	0.184993	0.18577	0.1444	0.421979	0.401976	10	HQ.DEL.sr.single.chr9:41514202-41611001.1
sr	DEL	chr9:41626836-41632708	medium	-0.659533	0.424536	0.0607	0.260673	-0.00989091	0.2677	0.220092	0.430702	11	HQ.DEL.sr.single.chr9:41621502-41635201.1
sr	DEL	chr9:44243434-44273241	negligible	-0.177613	0.155141	0.0619	0.117342	0.0580308	0.0992	0.289437	0.338343	13	LQ.DEL.sr.single.chr9:44242702-44277701.1
sr	DEL	chr9:46388030-46398536	small	-0.394524	0.316598	-0.07485	0.132465	-0.00146	0.114	0.193196	0.353091	10	HQ.DEL.sr.single.chr9:46384202-46398901.1
sr	DUP	chr1:12963797-13187370	negligible	-0.0779439	0.479567	0.0632	0.0516661	0.0351778	0.0379	0.142609	0.216707	9	LQ.DUP.sr.multi.chr1:12942534-13219928.2
sr	DUP	chr1:144982759-144988936	medium	0.725665	0.324032	0.1593	0.0815115	0.252478	0.09425	0.187659	0.238874	9	HQ.DUP.sr.single.chr1:144973077-144989257.1
sr	DUP	chr1:225137134-225247025	small	-0.21603	0.0730805	-0.00325	0.051145	-0.00221806	0.0393	0.247473	0.243301	72	LQ.DUP.sr.single.chr1:225133319-225248358.1
sr	DUP	chr1:30569677-30962474	small	0.430901	0.149568	0.00065	-0.0860051	0.00644971	-0.0757	0.211946	0.226811	344	LQ.DUP.sr.single.chr1:30569449-30965367.1
sr	DUP	chr1:91566348-93508350	negligible	-0.0622345	0.0960123	0.0087	0.0169948	0.000896303	0.01945	0.260324	0.21935	1136	LQ.DUP.sr.multi.chr1:91561249-93514419.2
sr	DUP	chr10:127191094-127198609	medium	-0.576398	0.443213	-0.1414	0.0155951	-0.1231	0.0344	0.13737	0.243017	5	LQ.DUP.sr.single.chr10:127190797-127201216.1
sr	DUP	chr10:27225904-27228473	medium	0.733282	0.322188	0.0879	0.0138797	0.192615	0.0104	0.372661	0.203564	13	LQ.DUP.sr.single.chr10:27224628-27229308.1
sr	DUP	chr10:98163625-99459308	negligible	0.131663	0.132388	0.0285	-0.00777833	0.0217574	-0.0048	0.225921	0.197525	826	LQ.DUP.sr.single.chr10:98163180-99459729.1
sr	DUP	chr11:49840141-49870327	negligible	0.019308	0.122202	0.02585	-0.0184068	-0.0138833	-0.0297	0.212111	0.243804	36	LQ.DUP.sr.single.chr11:49839332-49874078.1
sr	DUP	chr12:11169328-11222710	negligible	0.0649907	0.161069	-0.023	-0.0419717	-0.0229158	-0.06585	0.249948	0.313886	38	LQ.DUP.sr.single.chr12:11167799-11222980.1
sr	DUP	chr12:56639796-56670187	negligible	-0.105544	0.204817	-0.00645	0.0510633	0.02814	0.0764	0.175539	0.22637	20	LQ.DUP.sr.single.chr12:56629558-56678415.1
sr	DUP	chr12:8576466-8596353	negligible	-0.0886403	0.209194	-0.07715	-0.0323833	-0.0541875	-0.00905	0.31273	0.233557	8	LQ.DUP.sr.single.chr12:8575851-8596482.1
sr	DUP	chr13:29787017-29920543	negligible	0.0445002	0.110117	0.0216	-0.00429828	0.00598045	-0.00485	0.222303	0.247102	133	LQ.DUP.sr.single.chr13:29786814-29922037.1
sr	DUP	chr14:106054897-106167661	large	1.00164	0.407475	0.1569	-0.239615	0.158071	-0.1562	0.278805	0.418693	17	LQ.DUP.sr.multi.chr14:106049050-106168154.3
sr	DUP	chr14:94831904-94846316	small	-0.338728	0.242419	-0.0849	0.048675	-0.0303	0.05515	0.166429	0.238845	10	LQ.DUP.sr.single.chr14:94830110-94846641.1
sr	DUP	chr15:100687549-100692782	negligible	-0.0187228	0.248458	-0.00455	-0.03429	-0.0387	-0.0433	0.202376	0.23621	8	LQ.DUP.sr.single.chr15:100686925-100693158.1
sr	DUP	chr15:100987932-101612563	negligible	-0.0437769	0.167358	0.0086	0.0146383	0.00476044	0.02955	0.218152	0.279108	503	LQ.DUP.sr.single.chr15:100983928-101616177.1
sr	DUP	chr15:25462316-25471157	negligible	0.076726	0.131792	0.10495	0.0246847	0.043	0.0443	0.266502	0.231985	8	LQ.DUP.sr.single.chr15:25460975-25472543.1
sr	DUP	chr15:95845730-96977763	negligible	-0.13488	0.107318	0.02895	0.06152	0.0302899	0.0448	0.232164	0.218799	894	LQ.DUP.sr.multi.chr15:95845168-96978772.2
sr	DUP	chr17:44288530-45174877	large	-0.885793	0.314362	-0.01335	0.299291	-0.0116354	0.2575	0.351274	0.34495	308	LQ.DUP.sr.single.chr17:44287866-45175822.1
sr	DUP	chr18:65040872-65597570	negligible	0.0456247	0.109619	-0.0022	0.00757049	0.018763	0.0065	0.247135	0.229183	413	LQ.DUP.sr.single.chr18:65038109-65598631.1
sr	DUP	chr18:68387404-68401732	negligible	-0.175797	0.137637	-0.025	0.00652373	-0.03308	0.0139	0.206356	0.226745	15	LQ.DUP.sr.multi.chr18:68387242-68405812.3
sr	DUP	chr19:21270450-21333521	small	-0.238031	0.157685	-0.0357	0.00944167	-0.0442053	0.0104	0.245942	0.208393	38	LQ.DUP.sr.multi.chr19:21268282-21334737.2
sr	DUP	chr19:24057517-24149636	small	-0.289507	0.177795	0.036	0.0712661	0.00382979	0.0828	0.239617	0.224394	47	LQ.DUP.sr.single.chr19:24056016-24151101.1
sr	DUP	chr19:41392154-41529020	negligible	0.0927123	0.196837	0.04795	0.00265862	0.0281203	0.0731	0.228574	0.347868	118	LQ.DUP.sr.single.chr19:41389077-41534603.1
sr	DUP	chr19:43691318-43770566	medium	0.537846	0.219826	0.0841	-0.0501421	0.0780829	-0.0663	0.260114	0.220784	35	LQ.DUP.sr.single.chr19:43690010-43773058.1
sr	DUP	chr19:53195426-53480449	negligible	-0.0273274	0.0886534	0.0258	0.0138085	0.00700685	0.0355	0.251577	0.235158	219	LQ.DUP.sr.multi.chr19:53186784-53482020.2
sr	DUP	chr19:55283843-55348691	negligible	0.103394	0.140718	-0.0001	0.00246102	0.0295969	0.0523	0.267517	0.256254	32	LQ.DUP.sr.single.chr19:55274805-55353786.1
sr	DUP	chr2:96652509-98190149	negligible	0.0733131	0.119475	0.0233	-0.0171833	0.00512248	-0.0187	0.299244	0.342157	525	LQ.DUP.sr.single.chr2:96647095-98196163.1
sr	DUP	chr20:23685463-23741126	small	-0.208512	0.131408	-0.05	0.0124542	-0.0347696	0.0077	0.204498	0.239413	46	LQ.DUP.sr.multi.chr20:23683423-23746217.3
sr	DUP	chr22:25692741-25988722	negligible	0.0919204	0.14926	0.0188	-0.00162373	0.0210188	0.0194	0.251354	0.210818	341	LQ.DUP.sr.single.chr22:25692229-25988743.1
sr	DUP	chr3:10092019-11908038	negligible	0.172836	0.0811678	0.0123	-0.0341542	0.0046281	-0.0391	0.224187	0.226231	1377	LQ.DUP.sr.multi.chr3:10088267-11911937.2
sr	DUP	chr3:146391984-146394892	small	0.456996	0.273752	0.11385	-0.0831683	0.0858167	-0.0171	0.177808	0.377056	6	LQ.DUP.sr.multi.chr3:146390405-146395175.3
sr	DUP	chr4:160453765-160525574	negligible	-0.0479981	0.136602	0.0359	0.0341741	0.0236193	0.02155	0.219096	0.21779	57	LQ.DUP.sr.single.chr4:160453027-160534410.1
sr	DUP	chr5:141018747-141579247	negligible	0.128179	0.0932042	0.02025	-0.0123433	0.0134523	0.0082	0.19841	0.217112	400	LQ.DUP.sr.single.chr5:141011716-141579437.1
sr	DUP	chr5:43667350-43822816	small	0.237763	0.186492	0.06615	0.032435	0.0910773	0.0452	0.245367	0.244904	66	LQ.DUP.sr.single.chr5:43665952-43824605.1
sr	DUP	chr6:167663578-167818861	small	-0.218114	0.114132	-0.0469	0.0146948	-0.0350832	0.0036	0.23151	0.218503	113	LQ.DUP.sr.single.chr6:167662593-167821397.1
sr	DUP	chr6:32497116-32538579	small	0.355553	0.285138	0.1688	-0.0850947	0.118738	0.0068	0.456255	0.587951	13	LQ.DUP.sr.single.chr6:32496031-32539033.1
sr	DUP	chr6:35755547-35761684	negligible	-0.0427011	0.323598	0.0247	-0.000140351	-0.01088	-0.0051	0.174867	0.252783	5	HQ.DUP.sr.multi.chr6:35754561-35766786.3
sr	DUP	chr6:52653452-52689508	small	-0.346089	0.234451	0.0261	0.08135	-0.00736	0.09905	0.240574	0.261995	35	LQ.DUP.sr.multi.chr6:52650935-52691457.3
sr	DUP	chr6:53924697-53925204	small	0.204151	0.433817	-0.0389	-0.169872	-0.0610714	-0.0451	0.13906	0.551754	7	LQ.DUP.sr.multi.chr6:53924655-53928710.3
sr	DUP	chr7:140182402-140188389	negligible	-0.108824	0.23326	0.0408	-0.00973898	-0.0450778	0.0354	0.463675	0.296009	9	LQ.DUP.sr.multi.chr7:140181588-140189221.2
sr	DUP	chr7:142476037-142486345	large	1.48783	0.524523	0.48465	0.0380831	0.420817	0.0572	0.281429	0.24073	30	LQ.DUP.sr.single.chr7:142475816-142486394.1
sr	DUP	chr7:56558099-57477102	negligible	-0.00469736	0.153854	0.0303	0.0201667	0.0189347	0.02085	0.269651	0.200129	406	LQ.DUP.sr.multi.chr7:56557370-57477887.3
sr	DUP	chr7:63610707-63903267	negligible	-0.0837131	0.159993	0.00895	0.0179845	-0.00654902	0.06055	0.306915	0.23246	204	LQ.DUP.sr.single.chr7:63610548-63904696.1
sr	DUP	chr7:65942882-66052670	negligible	0.159861	0.214812	0.0498	-0.0284033	0.0204971	-0.015	0.313616	0.29753	35	LQ.DUP.sr.multi.chr7:65942020-66054430.2
sr	DUP	chr8:47525576-47536546	large	1.75895	0.49043	0.5087	0.0247	0.45376	0.01945	0.319285	0.226357	10	HQ.DUP.sr.multi.chr8:47524935-47544902.2
sr	DUP	chr9:79770398-79777404	large	2.88298	0.762042	0.6633	0.0693617	0.623459	0.073	0.212908	0.17894	29	HQ.DUP.sr.multi.chr9:79769972-79777531.2
